# Supplementary material for: Current advances and future trends of hormesis in disease
Source: NPJ Aging. 2024 May 15;10(1):26. doi: 10.1038/s41514-024-00155-3 (PMC11096327; doi:10.1038/s41514-024-00155-3)
Supplement: Supplementary file 1 — Supplementary Dataset 1 [file 41514_2024_155_MOESM1_ESM.csv]

Supplementary Dataset 1. Top 10 countries/regions regarding number of publications, the corresponding frequency of citations, and total link strength.
Rank	Countries	Documents	Countries	Total Link Strength	Countries	Citations
1	USA	894	USA	476	USA	43321
2	China	653	China	292	China	11645
3	Italy	236	Italy	215	Germany	10223
4	Germany	201	Germany	195	Italy	9980
5	Brazil	174	France	142	Canada	6103
6	Canada	154	Japan	114	Denmark	5561
7	Japan	148	Canada	99	Spain	5418
8	France	137	Brazil	95	Japan	4756
9	England	119	Spain	95	England	4161
10	Spain	115	England	94	France	3997
