# Supplementary material for: Current advances and future trends of hormesis in disease
Source: NPJ Aging. 2024 May 15;10(1):26. doi: 10.1038/s41514-024-00155-3 (PMC11096327; doi:10.1038/s41514-024-00155-3)
Supplement: Supplementary file 2 — Supplementary Dataset 2 [file 41514_2024_155_MOESM2_ESM.csv]

Supplementary Dataset 2. The top 10 institutions were ranked according to the number of publications, citation frequency, and total link strength.
Rank	Institution	Publications	Original Country	Institution	Citation	Original Country
1	University of Massachusetts	226	USA	University of Massachusetts	14718	USA
2	University of Catania	69	Italy	University of Catania	4043	Italy
3	Chinese Academy of Sciences	68	China	Friedrich Schiller University Jena	3781	Germany
4	Tongji University	57	China	NIA	3102	USA
5	Federal University of Vi?osa	48	Brazil	Harvard University	1914	USA
6	Aarhus University	47	Denmark	Aarhus University	1799	Denmark
7	Nanjing University of Information Science and Technology	36	China	Colorado State University	1735	USA
8	Russian Academy of Sciences	31	Russia	University of Southern California	1465	USA
9	Zhejiang University	29	China	Federal University of Vi?osa	1379	Brazil
10	China Agricultural University	28	China	Chinese Academy of Sciences	1377	China
