# Supplementary material for: Current advances and future trends of hormesis in disease
Source: NPJ Aging. 2024 May 15;10(1):26. doi: 10.1038/s41514-024-00155-3 (PMC11096327; doi:10.1038/s41514-024-00155-3)
Supplement: Supplementary file 3 — Supplementary Dataset 3 [file 41514_2024_155_MOESM3_ESM.csv]

Supplementary Dataset 3. Top 10 productive authors with publications, citation frequency, and link strength concerning hormesis.
Rank	Author	Documents	Total link strength	Author	Citations	Total link strength
1	Calabrese, E.J.	224	342	Calabrese, E.J.	14103	342
2	Agathokleous, E.	74	157	Ristow, M.	3556	6
3	Calabrese, V.	56	187	Calabrese, V.	3281	187
4	Rattan, S.I. S.	38	19	Mattson, M.P.	2907	17
5	Guedes, R.N.C.	28	25	Baldwin, L.	2884	18
6	Belz, R.G.	25	31	Zarse, K.	2616	6
7	Liu, Shu-Shen	22	43	Rattan, S.I.S.	2067	19
8	Liu, Ying	22	48	Agathokleous, E.	1766	157
9	Le Bourg, E.	21	0	Iavicoli, I.	1385	44
10	Cutler, G.C.	20	19	Davies, K.J.A.	1229	0
