# Supplementary material for: Current advances and future trends of hormesis in disease
Source: NPJ Aging. 2024 May 15;10(1):26. doi: 10.1038/s41514-024-00155-3 (PMC11096327; doi:10.1038/s41514-024-00155-3)
Supplement: Supplementary file 4 — Supplementary Dataset 4 [file 41514_2024_155_MOESM4_ESM.csv]

Supplementary Dataset 4. Top 10 productive academic journals with publications concerning hormesis.
Rank	Journal	Publications	JIF(JCR2022)	JCR quartile	Co-Cited-Journal	Citations	JIF(JCR2022)	JCR quartile
1	Dose-Response	170	2.5	Q3	Proceedings of the National Academy of Sciences	2794	10.7	Q1
2	Human and Experimental Toxicology	111	2.8	Q3	Nature	2521	64.8	Q1
3	Science of the Total Environment	95	9.8	Q1	Science	2375	56.9	Q1
4	Biogerontology	79	4.5	Q2	Journal of Biological Chemistry	2310	4.8	Q1
5	Ecotoxicology and Environmental Safety	70	6.8	Q1	Plos One	2183	3.7	Q2
6	Chemosphere	67	8.8	Q1	Chemosphere	2158	8.8	Q1
7	International Journal of Molecular Sciences	53	5.6	Q1	Science of the Total Environment	2043	9.8	Q1
8	Environmental Pollution	43	8.9	Q1	Environmental Pollution	2005	8.9	Q1
9	Plos One	41	3.7	Q2	Free Radical Biology and Medicine	1882	7.4	Q1
10	Environmental Science and Pollution Research	38	5.8	Q1	Human and Experimental Toxicology	1787	2.8	Q3
