# Supplementary material for: Current advances and future trends of hormesis in disease
Source: NPJ Aging. 2024 May 15;10(1):26. doi: 10.1038/s41514-024-00155-3 (PMC11096327; doi:10.1038/s41514-024-00155-3)
Supplement: Supplementary file 5 — Supplementary Dataset 5 [file 41514_2024_155_MOESM5_ESM.csv]

Supplementary Dataset 5. Top 20 keywords in hormesis research, ranked by their frequency of occurrence and the corresponding total link strength.
Rank	Keyword	Occurrences	Total link strength	Rank	Keyword	Occurrences	Total link strength
1	hormesis	1485	2457	11	toxicity	71	93
2	oxidative stress	200	421	12	stress	69	217
3	aging	185	564	13	low dose	65	124
4	dose-response	150	433	14	mitochondria	62	167
5	reactive oxygen species	101	249	15	u-shaped	54	247
6	adaptive response	90	270	16	radiation hormesis	51	54
7	antioxidants	89	185	17	preconditioning	49	159
8	biphasic	88	328	18	biphasic dose response	45	105
9	longevity	86	269	19	inflammation	43	103
10	risk assessment	79	212	20	lifespan	43	122
