# Supplementary material for: Current advances and future trends of hormesis in disease
Source: NPJ Aging. 2024 May 15;10(1):26. doi: 10.1038/s41514-024-00155-3 (PMC11096327; doi:10.1038/s41514-024-00155-3)
Supplement: Supplementary file 6 — Supplementary Dataset 6 [file 41514_2024_155_MOESM6_ESM.csv]

Supplementary Dataset 6. Top 15 highly cited references.
Rank	Author	Article Title	Source Title	Cited	Year	Categories	DOI
1	Schieber, M. et al.	ROS Function in Redox Signaling and Oxidative Stress	Current Biology	2357	2014	Review	10.1016/j.cub.2014.03.034
2	Ritz, C. et al.	Bioassay analysis using R	Journal of Statistical Software	1840	2005	Article
3	Ristow, M. et al.	Antioxidants prevent the health-promoting effects of physical exercise in humans	Proceedings of the National Academy of Sciences	1201	2009	Article	10.1073/pnas.0903485106
4	Schulz, T.J. et al.	Glucose restriction extends Caenorhabditis elegans life span by inducing mitochondrial respiration and increasing oxidative stress	Cell Metabolism	979	2007	Article	10.1016/j.cmet.2007.08.011
5	Masoro, E.J.	Overview of caloric restriction and aging	Mechanisms of Ageing and Development	874	2005	Review	10.1016/j.mad.2005.03.012
6	Mattson, M.P.	Hormesis defined	Ageing Research Reviews	765	2008	Review	10.1016/j.arr.2007.08.007
7	Barcelo, J. et al.	Fast root growth responses, root exudates, and internal detoxification as clues to the mechanisms of aluminum toxicity and resistance: a review	Environmental and Experimental Botany	741	2002	Review	10.1016/S0098-8472(02)00013-8
8	Gomez-Cabrera, M. et al.	Moderate exercise is an antioxidant: Upregulation of antioxidant genes by training	Free Radical Biology and Medicine	604	2008	Article	10.1016/j.freeradbiomed.2007.02.001
9	Gomez-Cabrera, M.C. et al.	Oral administration of vitamin C decreases muscle mitochondrial biogenesis and hampers training-induced adaptations in endurance performance	The American Journal of Clinical Nutrition	533	2008	Article	10.1093/ajcn/87.1.142
10	Calabrese, E.J. et al.	Defining hormesis	Human and Experimental Toxicology	506	2002	Article	10.1191/0960327102ht217oa
11	Ristow, M. et al.	How increased oxidative stress promotes longevity and metabolic health: The concept of mitochondrial hormesis (mitohormesis)	Experimental Gerontology	495	2010	Review	10.1016/j.exger.2010.03.014
12	Graber, E.R. et al.	Biochar impact on development and productivity of pepper and tomato grew in fertigated soilless media	Plant and Soil	487	2010	Article	10.1007/s11104-010-0544-6
13	Calabrese, E.J.	Hormesis: Why it is important to toxicology and Toxicologists	Environmental Chemistry and Ecotoxicology	475	2008	Review	10.1897/07-541.1
14	Calabrese, E.J. et al.	Biological stress response terminology: Integrating the concepts of adaptive response and preconditioning stress within a hormetic dose-response framework	Toxicology and Applied Pharmacology	465	2007	Article	10.1016/j.taap.2007.02.015
15	Ristow, M. et al.	Extending life span by increasing oxidative stress	Free Radical Biology and Medicine	451	2011	Review	10.1016/j.freeradbiomed.2011.05.010
