# Supplementary material for: Current advances and future trends of hormesis in disease
Source: NPJ Aging. 2024 May 15;10(1):26. doi: 10.1038/s41514-024-00155-3 (PMC11096327; doi:10.1038/s41514-024-00155-3)
Supplement: Supplementary file 7 — Data Availablity [file 41514_2024_155_MOESM7_ESM.csv]

id	label	x	y	cluster	weight<Links>	weight<Total link strength>	weight<Occurrences>	score<Avg. pub. year>	score<Avg. citations>	score<Avg. norm. citations>
80	abiotic stress	0.1219	0.7721	5	4	12	11	2018.9091	21	1.3245
139	adaptation	0.1857	-0.1609	4	46	111	35	2013.5714	81.9714	2.4938
150	adaptive response	0.3777	-0.7986	4	60	270	90	2014.1111	46.1333	1.5332
215	aging	0.5671	0.1896	2	91	564	185	2013.8919	49.9027	1.3545
231	air pollution	-0.298	-0.1028	1	8	15	10	2018.4	18.6	1.1461
287	allelopathy	-1.0034	0.2209	1	7	23	19	2017.4737	9.9474	0.5687
315	alzheimer's disease	1.1768	-0.0056	6	33	74	24	2015.3333	34.6667	1.2538
391	anti-aging	0.6945	-0.3301	2	28	80	22	2011.5	80.1364	1.8836
423	antibiotics	-0.5114	0.174	1	18	40	24	2014.2917	82.75	1.8557
454	antioxidant enzymes	0.1376	0.6859	5	15	23	10	2015.4	96.2	1.7272
464	antioxidants	0.2547	0.2445	5	57	185	89	2016.6742	37.3483	1.3204
494	apoptosis	-0.0287	-0.2125	4	53	101	38	2013.1316	23.3421	0.7578
541	arsenic	-0.7518	-0.4092	1	18	33	11	2011.4545	26.0909	0.4407
612	autophagy	0.8095	-0.0834	2	38	106	39	2016.2051	30.2564	1.2804
698	behavior	-0.7775	0.6216	3	13	21	11	2011.4545	44.8182	1.2135
758	bioaccumulation	-0.8072	-0.0862	1	16	24	12	2014.75	22	0.6509
767	bioassay	-0.4735	0.0532	1	16	42	32	2013.7188	28.4688	0.7025
769	bioavailability	-0.8287	0.1309	1	16	25	10	2015	21.7	0.5483
815	biological control	-0.4282	0.713	3	15	21	16	2017.75	9.4375	0.548
843	biomarkers	-0.4048	-0.0627	1	16	22	20	2014.7	21.35	0.7475
877	biphasic	-0.6144	-0.704	7	47	328	88	2010.7386	88.4545	1.8503
881	biphasic dose response	-0.0596	-0.7503	4	36	105	45	2018.2	19.3333	1.5341
982	c	0.8034	0.4968	2	17	34	11	2019.2727	11.4545	0.925
990	c. elegans	0.8347	0.1316	2	19	59	22	2013.2727	43.4545	1.5725
1002	cadmium	-0.5779	-0.2631	1	36	75	41	2015.0732	31.5366	1.1954
1008	caenorhabditis elegans	0.4297	0.2967	2	42	104	39	2012.9744	38.5385	0.9277
1024	caloric restriction	0.5882	0.0706	5	40	94	32	2011.3438	62.9688	1.4584
1035	cancer	0.2694	-0.5603	4	45	111	42	2013.7619	28.5476	0.8692
1114	catalase	0.1107	0.0889	5	14	23	11	2013	25.0909	0.6787
1162	cell proliferation	-0.0817	-0.9121	4	23	59	21	2016.5714	28.0476	1.117
1339	chronic toxicity	-0.4892	-0.0417	1	10	18	11	2011.1818	24	0.5439
1551	copper	-0.7121	-0.1002	1	20	34	19	2016.2105	10.7368	0.5235
1694	cytokines	0.9962	-0.4438	6	17	22	11	2013.8182	30.9091	0.6384
1701	cytotoxicity	-0.2944	0.1132	1	8	26	29	2011.931	21.6207	0.4882
1807	development	-0.1709	0.5191	3	20	33	12	2017.8333	9.8333	0.5995
1852	dietary restriction	0.5344	0.4468	2	29	42	14	2014.6429	27.2143	0.8059
1861	differentiation	0.0278	-0.459	4	21	29	10	2014.8	18	0.6273
1928	dna damage	-0.2	-0.1255	1	19	28	13	2011.9231	22.6154	0.4944
1969	dose-response	-0.3961	-0.6765	7	64	433	150	2013.3533	52.1933	1.5657
1980	dose-response relationship	-1.0414	-0.2551	1	17	52	26	2017.1923	37.3846	2.1841
1991	drosophila	0.5633	0.5671	2	22	29	10	2011.8	28.5	0.6893
1992	drosophila melanogaster	0.4954	0.8093	2	23	112	36	2012.8333	23.0833	0.6209
2061	ecological risk assessment	-1.0081	-0.1111	1	9	19	13	2012.6923	27.8462	1.0997
2081	ecotoxicology	-0.6402	0.5156	3	20	37	27	2016.7778	21.2222	0.8786
2131	elegans	0.8133	0.5482	2	16	33	10	2018.9	12.5	0.8406
2233	environmental pollution	-0.9798	-0.2372	1	8	23	12	2020.4167	21.1667	1.9595
2278	epigenetics	0.0747	0.2577	3	31	54	19	2017.0526	39.0526	2.1793
2316	ethanol	-0.9776	0.5781	7	8	16	10	2009.8	32.9	0.7132
2344	evolution	0.1879	-0.3737	4	33	68	18	2014.1667	16.9444	0.69
2357	exercise	0.4778	-0.1673	5	31	90	35	2012.6	117.8	2.1702
2437	fecundity	-0.3045	0.7031	3	24	50	23	2015.3913	32.6957	0.9893
2491	fitness	-0.0636	0.3389	3	27	39	13	2010.6923	73.5385	1.6484
2580	free radicals	0.708	0.3297	5	29	76	23	2011.087	155.3913	2.9082
2668	gene expression	-0.0398	0.5447	3	26	50	29	2016.6207	38.3103	1.0968
2700	genotoxicity	-0.2601	0.1484	1	9	17	12	2012.75	24.9167	0.7493
2712	germination	-0.959	0.2897	1	10	21	13	2016.6154	14.9231	0.837
2771	glutathione	0.8642	0.3048	6	26	46	20	2016.35	56.1	1.3124
2797	glyphosate	-0.7983	0.3591	3	13	32	19	2015.6316	37	1.0602
2844	growth	-0.7001	-0.181	1	15	30	20	2013.8	20.6	0.8509
2871	growth stimulation	-0.6945	0.2583	3	12	35	21	2015.6667	36.9048	0.9235
2958	heat shock	0.7678	-0.2078	2	17	26	11	2014.7273	49	0.9811
2963	heat shock proteins	0.97	0.214	6	29	52	23	2012.5652	31.3043	0.89
2966	heat stress	0.3517	0.8503	2	21	71	24	2015.0417	21.25	0.5862
2980	heavy metals	-0.8722	-0.0233	1	19	40	31	2017.4194	29.129	1.3104
3003	heme oxygenase	1.1979	0.1989	6	11	26	11	2014.4545	63	1.983
3028	herbicide	-0.7385	0.7968	3	10	27	27	2018.1481	18.2222	0.7527
3118	homeodynamics	0.6653	-0.464	2	12	49	12	2011.25	79.0833	1.6344
3123	homeopathy	-0.3036	-0.8129	7	18	63	38	2011.6579	31.1316	0.5975
3124	homeostasis	0.7468	-0.4914	2	24	75	25	2015.44	54.64	1.6217
3138	hormesis	-0.1295	0.0429	1	145	2457	1485	2014.6047	33.9178	1.0859
3178	hormetin	0.6245	-0.2409	2	27	55	14	2014.8571	59.8571	1.3735
3270	hydrogen peroxide	0.3787	0.6686	5	18	37	15	2017.0667	55.7333	1.6159
3341	imidacloprid	-0.3782	0.7867	3	8	18	13	2017.8462	22.7692	1.0384
3422	inflammation	0.9534	-0.2066	6	37	103	43	2018.0233	24	1.128
3467	insecticide	-0.5424	0.8655	3	11	16	16	2017.875	15.9375	0.9393
3555	ionic liquids	-0.5568	0.4808	3	7	19	13	2015.3077	33.9231	0.8741
3559	ionizing radiation	-0.0347	-0.0911	4	40	87	40	2013.65	16.7	0.7371
3597	j-shaped	-0.6906	-0.8361	7	34	149	28	2006.8214	137.7143	2.4436
3707	lead	-0.6502	-0.3413	1	20	43	16	2013.9375	25.75	0.7843
3761	life span	0.6749	0.5285	2	21	32	12	2012.4167	69.9167	1.7415
3765	life table	-0.5618	0.7642	3	7	16	12	2018.9167	20.75	1.0083
3775	lifespan	0.5717	0.3189	2	44	122	43	2016.1395	28.6977	1.1801
3822	lipid peroxidation	0.1004	-0.0135	5	23	35	18	2013.4444	31.8889	0.8468
3853	lnt	0.2148	-0.7999	4	18	60	24	2016.1667	25.125	1.2236
3875	longevity	0.2826	0.3898	2	71	269	86	2012.0116	41.5814	1.0814
3893	low dose	-0.3127	-0.3122	7	40	124	65	2013.1231	37.5231	1.1139
3929	low-dose radiation	0.6257	-0.7297	4	15	51	34	2014.6471	22.5294	0.8679
4125	mercury	-0.6359	-0.449	1	21	34	12	2012.5	27.3333	0.6675
4155	metabolism	-0.1346	-0.3265	8	27	47	15	2014.0667	57.8667	1.4465
4159	metabolomics	-0.4219	-0.1579	1	13	15	12	2015.4167	20.75	0.7478
4189	metals	-0.5197	-0.3786	1	29	48	19	2011.4737	39.5263	0.8085
4251	microcalorimetry	-0.2335	-0.4848	8	4	5	10	2010.6	9.6	0.1869
4299	mild stress	0.4673	0.9282	2	11	61	15	2013.8	20.2667	0.4924
4320	mitochondria	0.3431	-0.2434	8	50	167	62	2016.3065	27.6935	0.9376
4356	mitohormesis	0.4663	0.0397	2	19	36	13	2018.3846	60.9231	1.8289
4373	mixture toxicity	-0.4356	0.2768	3	7	12	11	2014.4545	33.0909	0.827
4455	mortality	0.7811	-0.6507	2	11	21	12	2010.25	39.9167	1.091
4491	mtor	0.8593	-0.3458	2	17	38	12	2016.5	30.75	1.0345
4541	mutation	0.0977	-0.735	4	18	43	16	2015.0625	29.3125	0.8468
4620	nanoparticles	-0.4245	-0.4918	1	20	35	16	2017.6875	21.5625	1.0521
4670	neonicotinoid	-0.5859	0.7151	3	11	26	17	2019.0588	25.5882	1.1997
4688	neurodegeneration	1.0975	-0.0981	6	28	59	23	2018.6087	21.2174	1.2172
4701	neuroinflammation	1.2428	-0.3088	6	9	27	11	2017.9091	38.1818	1.8227
4714	neuroprotection	1.1501	-0.4068	6	23	66	28	2015.8929	37.2143	1.6937
4747	nitric oxide	1.0941	0.2965	6	15	27	10	2016.3	23.2	1.0079
4863	nrf2	0.95	-0.0011	6	37	95	39	2017	44.9231	2.046
4889	nutrition	0.5374	-0.0761	2	32	57	19	2015.3684	61.0526	1.876
5016	oxidative damage	0.2706	0.5875	5	19	30	15	2014.6667	95.4	2.0499
5027	oxidative stress	0.2757	0.0997	5	90	421	200	2016.095	48.01	1.4958
5103	parkinson's disease	1.189	-0.2127	6	21	58	21	2015.7619	37.5238	1.7485
5200	pesticides	-0.4597	0.4016	3	17	29	22	2016.3182	31.3182	1.3633
5224	pharmaceuticals	-0.4338	0.1111	1	6	12	12	2014.5	52.1667	1.2441
5299	photosynthesis	-0.6284	-0.0592	1	17	39	23	2018	30.2174	1.501
5357	phytochemicals	0.4109	0.1702	5	26	61	25	2016.36	62.52	1.5889
5369	phytoremediation	-0.7102	0.0113	1	16	35	24	2016.9583	20.5417	0.7737
5371	phytotoxicity	-0.9346	0.2005	1	13	35	30	2017.4	18.7333	0.9719
5531	polyphenols	0.7189	0.0208	2	31	64	23	2018.913	24.913	1.7316
5600	preconditioning	0.4293	-0.6169	6	45	159	49	2016.4898	51.3265	1.8469
5662	proliferation	-0.0678	-0.4433	4	10	15	12	2012.5833	29.5833	0.5492
5794	quercetin	0.6692	-0.0861	2	17	25	10	2012.9	43.6	1.0398
5812	radiation	0.1161	-0.5862	7	30	92	39	2013.359	28.1795	0.8734
5821	radiation hormesis	0.0819	-0.2861	4	30	54	51	2014.4902	12.6275	0.4989
5905	reactive oxygen species	0.3187	-0.0113	5	64	249	101	2016.5347	57.4356	1.6957
5998	reproduction	-0.2967	0.3153	3	33	52	24	2014.7917	30.5	0.9108
6028	resistance	-0.3204	0.8327	3	11	16	10	2015.9	15.7	0.5349
6051	resveratrol	0.3778	-0.4031	8	24	49	20	2015.05	58	1.9518
6101	risk assessment	-0.4872	-0.8046	7	40	212	79	2009.6709	66.0759	1.53
6254	seed germination	-1.0232	0.1763	1	5	11	10	2018.3	15.7	0.9736
6275	selenium	-0.7334	-0.5002	1	17	27	10	2013.9	25.3	0.8194
6290	senescence	0.3949	0.4613	2	21	49	20	2011.8	63	1.0677
6382	skeletal muscle	0.3972	-0.108	5	14	31	10	2018.1	44.7	2.4523
6566	stem cells	0.0152	-0.9309	4	13	49	19	2019.6842	18.3158	1.1949
6576	stimulation	-0.8533	-0.698	7	19	59	17	2005.7059	91.6471	2.0003
6601	stress	0.5404	-0.3734	2	62	217	69	2012.8261	50.6522	1.4868
6615	stress resistance	0.7132	0.1766	2	29	74	23	2012.2174	44.7391	1.1199
6616	stress response	0.0861	0.4157	3	31	51	24	2014.1667	36.25	1.0577
6655	sublethal effect	-0.6068	0.791	3	7	21	21	2018.8095	13	1.0438
6656	sublethal effects	-0.489	0.7804	3	11	31	25	2017.92	32.8	1.2483
6698	survival	-0.2435	0.4224	3	20	34	14	2012.6429	17.9286	0.5184
6868	threshold	-0.2847	-0.9689	7	19	79	24	2008.9583	66.75	1.1629
6900	time-dependent	-1.2068	-1.0048	7	2	11	11	2017.6364	21.3636	0.9732
6926	tolerance	-0.0659	0.1975	3	20	29	11	2018.7273	17.5455	0.9634
6965	toxicity	-0.6115	0.3866	3	36	93	71	2014.4225	31.3521	0.9045
6989	toxicology	-0.2304	-0.5587	8	17	28	12	2009.9167	58.4167	1.069
6996	trace elements	-0.83	-0.1813	1	10	17	10	2018.7	24.8	1.2688
7130	u-shaped	-0.5506	-0.9451	7	43	247	54	2008.1852	104.3333	1.8857
7204	uv-c hormesis	0.1316	0.7393	5	4	6	14	2016.6429	28.1429	1.0978
7269	vitagenes	1.1524	0.1361	6	19	56	22	2015.9545	52.7273	1.9293
