# Supplementary material for: Current advances and future trends of hormesis in disease
Source: NPJ Aging. 2024 May 15;10(1):26. doi: 10.1038/s41514-024-00155-3 (PMC11096327; doi:10.1038/s41514-024-00155-3)
Supplement: Supplementary file 8 — Data Availablity [file 41514_2024_155_MOESM8_ESM.csv]

80	1002	1
80	3138	8
80	5027	1
80	7204	2
139	150	2
139	215	5
139	494	1
139	612	1
139	877	4
139	1024	1
139	1035	2
139	1162	1
139	1852	1
139	1969	2
139	2278	1
139	2344	2
139	2491	2
139	2580	2
139	2668	1
139	2963	1
139	3124	1
139	3138	24
139	3270	2
139	3559	2
139	3597	1
139	3822	1
139	3875	1
139	3893	2
139	4155	1
139	4189	1
139	4320	2
139	4541	2
139	4688	1
139	4714	1
139	4863	1
139	5027	4
139	5103	3
139	5600	7
139	5662	1
139	5812	1
139	5821	1
139	5905	2
139	6382	1
139	6601	8
139	6616	2
139	6655	1
139	6698	1
139	6926	2
139	6965	1
139	7130	4
150	215	5
150	315	1
150	423	1
150	454	1
150	464	1
150	494	3
150	612	1
150	767	1
150	877	25
150	881	2
150	1002	1
150	1035	3
150	1694	1
150	1807	1
150	1969	26
150	1980	1
150	1991	1
150	2278	1
150	2344	2
150	2580	1
150	2668	1
150	2963	1
150	2980	2
150	3123	2
150	3138	71
150	3178	1
150	3270	2
150	3422	1
150	3559	3
150	3597	6
150	3707	1
150	3761	1
150	3822	1
150	3853	7
150	3875	1
150	3893	4
150	3929	12
150	4125	1
150	4155	1
150	4189	1
150	4320	1
150	4541	3
150	4714	1
150	4747	1
150	4863	3
150	4889	1
150	5016	1
150	5027	5
150	5103	1
150	5600	14
150	5812	4
150	5821	5
150	5905	4
150	6051	1
150	6101	6
150	6601	1
150	6868	1
150	6965	1
150	7130	15
215	231	1
215	315	4
215	391	8
215	454	2
215	464	7
215	494	4
215	612	9
215	698	2
215	815	1
215	843	1
215	877	4
215	982	2
215	990	11
215	1008	8
215	1024	11
215	1035	7
215	1114	4
215	1162	1
215	1694	2
215	1701	1
215	1807	1
215	1852	2
215	1861	2
215	1928	2
215	1969	4
215	1991	3
215	1992	16
215	2131	2
215	2278	4
215	2344	7
215	2357	8
215	2437	1
215	2491	1
215	2580	6
215	2668	2
215	2771	3
215	2958	4
215	2963	2
215	2966	6
215	3003	1
215	3118	5
215	3123	1
215	3124	4
215	3138	119
215	3178	4
215	3270	2
215	3422	12
215	3761	5
215	3775	12
215	3822	1
215	3875	36
215	4155	3
215	4299	8
215	4320	15
215	4356	3
215	4455	3
215	4491	5
215	4541	1
215	4620	1
215	4688	4
215	4701	1
215	4714	4
215	4747	3
215	4863	6
215	4889	3
215	5016	3
215	5027	22
215	5103	6
215	5357	5
215	5531	2
215	5600	7
215	5794	1
215	5812	3
215	5821	1
215	5905	16
215	5998	1
215	6028	1
215	6051	3
215	6275	1
215	6290	12
215	6382	3
215	6566	2
215	6601	18
215	6615	8
215	6616	4
215	6698	3
215	6965	1
215	7130	2
215	7269	1
231	464	1
231	843	1
231	1928	1
231	1969	1
231	3138	8
231	4889	1
231	5299	1
287	464	1
287	2712	2
287	3138	9
287	5371	6
287	5998	1
287	6254	3
287	6698	1
315	494	1
315	612	1
315	877	3
315	881	1
315	1024	1
315	1035	1
315	1551	1
315	1861	1
315	1969	4
315	2278	1
315	2344	1
315	2963	1
315	3003	3
315	3138	14
315	3875	1
315	3893	1
315	4155	1
315	4320	2
315	4491	1
315	4688	2
315	4714	2
315	5016	1
315	5027	5
315	5103	5
315	5531	1
315	5600	3
315	5812	1
315	5998	1
315	6615	1
315	7130	4
315	7269	3
391	464	2
391	612	1
391	1008	3
391	1024	1
391	1861	1
391	2357	1
391	2580	2
391	2958	1
391	3118	5
391	3124	4
391	3138	16
391	3178	3
391	3761	1
391	3775	1
391	3822	1
391	3875	3
391	4320	2
391	4356	2
391	4491	3
391	4889	3
391	5027	1
391	5357	1
391	5905	2
391	6290	1
391	6601	9
391	6616	1
391	6698	1
423	843	1
423	877	2
423	881	1
423	1035	1
423	1969	3
423	2844	1
423	3138	15
423	3270	1
423	3597	1
423	4155	1
423	4373	2
423	5224	2
423	5299	1
423	5371	3
423	6576	1
423	6965	1
423	7130	2
454	1969	1
454	2357	1
454	2580	1
454	2668	1
454	2700	1
454	3138	6
454	3270	1
454	3559	1
454	3822	1
454	5016	1
454	5027	2
454	5905	1
454	7204	2
464	494	1
464	612	1
464	698	1
464	758	2
464	843	1
464	1002	1
464	1008	5
464	1024	4
464	1114	1
464	1969	1
464	2278	1
464	2357	7
464	2580	5
464	2712	2
464	2771	3
464	2797	1
464	2966	2
464	2980	1
464	3003	1
464	3124	2
464	3138	46
464	3178	1
464	3270	1
464	3422	1
464	3775	1
464	3822	1
464	3875	1
464	4155	2
464	4320	5
464	4620	1
464	4688	2
464	4747	3
464	4863	2
464	4889	2
464	5016	2
464	5027	26
464	5357	3
464	5369	1
464	5371	2
464	5531	4
464	5794	1
464	5812	1
464	5821	1
464	5905	7
464	6290	1
464	6382	1
464	6601	1
464	6615	1
464	6616	2
464	6965	2
464	7204	1
464	7269	4
494	612	5
494	877	1
494	881	1
494	1002	1
494	1024	1
494	1035	3
494	1162	1
494	1701	3
494	1861	1
494	1928	1
494	1991	1
494	2278	1
494	2344	1
494	2437	1
494	2668	1
494	2700	1
494	2966	1
494	3138	16
494	3341	1
494	3422	2
494	3559	4
494	3761	1
494	3875	1
494	3893	2
494	4125	1
494	4155	2
494	4159	1
494	4189	1
494	4320	2
494	4356	1
494	4688	1
494	4714	1
494	5027	8
494	5200	1
494	5357	2
494	5531	1
494	5600	2
494	5662	3
494	5812	1
494	5905	2
494	5998	1
494	6051	1
494	6290	1
494	6566	1
494	6601	1
494	6615	2
494	7130	1
494	7269	1
541	758	1
541	877	1
541	1002	2
541	1162	1
541	1551	1
541	1969	2
541	2844	2
541	3138	7
541	3597	1
541	3707	1
541	4125	3
541	4189	1
541	5299	1
541	6101	2
541	6275	3
541	6576	1
541	6965	2
541	7130	1
612	990	2
612	1008	2
612	1551	1
612	1701	1
612	1852	1
612	1991	1
612	2278	1
612	2668	1
612	2958	2
612	2963	1
612	3138	34
612	3422	3
612	3775	3
612	3822	1
612	3875	2
612	4189	1
612	4320	1
612	4491	2
612	4863	1
612	4889	2
612	5027	6
612	5103	1
612	5357	4
612	5600	2
612	5905	3
612	6051	1
612	6290	1
612	6382	1
612	6566	1
612	6601	3
612	6615	1
698	1008	1
698	1991	1
698	1992	1
698	2081	1
698	2316	1
698	2437	1
698	3138	8
698	3707	1
698	3875	1
698	4670	1
698	6601	1
758	769	1
758	1551	1
758	2081	1
758	2233	1
758	2844	1
758	2980	2
758	3138	4
758	4189	2
758	4620	1
758	5027	3
758	5299	1
758	5369	1
758	6101	1
758	6965	1
767	769	1
767	843	3
767	1339	2
767	1807	1
767	2437	1
767	2700	1
767	3138	12
767	3893	1
767	3929	1
767	5224	3
767	5371	3
767	5821	3
767	5905	3
767	6965	5
767	6996	1
769	877	1
769	1551	1
769	1969	1
769	2061	1
769	2081	2
769	2797	1
769	3138	8
769	3422	1
769	4155	1
769	5027	1
769	5371	2
769	5531	1
769	6965	1
769	7130	1
815	2081	1
815	2491	1
815	2668	1
815	2966	1
815	3138	5
815	3341	1
815	4670	1
815	5200	1
815	5821	1
815	5998	1
815	6028	1
815	6616	1
815	6655	1
815	6656	3
843	1339	2
843	1807	1
843	1928	1
843	2980	1
843	3138	3
843	3822	1
843	3893	1
843	4125	1
843	4159	1
843	5027	1
843	5812	2
877	1002	1
877	1024	1
877	1035	2
877	1162	1
877	1852	1
877	1969	49
877	1980	1
877	2278	1
877	2316	3
877	2491	1
877	2871	6
877	3028	1
877	3123	4
877	3124	1
877	3138	80
877	3178	1
877	3422	1
877	3597	20
877	3707	2
877	3853	1
877	3893	6
877	4125	2
877	4189	3
877	4541	1
877	4620	1
877	4714	1
877	5027	1
877	5103	2
877	5600	10
877	6051	2
877	6101	17
877	6275	1
877	6576	7
877	6601	2
877	6698	1
877	6868	6
877	6926	1
877	6989	2
877	7130	43
881	1002	1
881	1035	1
881	1162	7
881	1861	1
881	1969	8
881	1980	3
881	2357	1
881	2491	1
881	2700	1
881	2871	1
881	3138	38
881	3422	1
881	3467	1
881	3559	2
881	3597	1
881	3853	1
881	3893	1
881	4125	1
881	4688	1
881	4714	4
881	4863	2
881	4889	1
881	5357	1
881	5531	1
881	5600	2
881	5662	1
881	5998	1
881	6101	2
881	6566	9
881	6601	2
881	6616	1
881	7130	1
982	1852	2
982	1991	1
982	2131	10
982	2771	1
982	3138	5
982	3761	1
982	3775	1
982	3875	2
982	4320	1
982	4356	1
982	4688	1
982	4863	1
982	5027	2
982	5531	1
982	5821	1
982	5905	1
990	2771	1
990	2958	1
990	2963	2
990	3138	13
990	3555	1
990	3775	9
990	3875	2
990	4320	2
990	4455	1
990	5103	2
990	5531	2
990	5812	1
990	5905	2
990	5998	1
990	6601	1
990	6615	4
990	6616	1
1002	1114	1
1002	1162	1
1002	1551	1
1002	1969	3
1002	1980	1
1002	2771	1
1002	2844	3
1002	2980	2
1002	3124	1
1002	3138	23
1002	3597	1
1002	3707	5
1002	3893	1
1002	4125	3
1002	4159	1
1002	4189	1
1002	4620	2
1002	5027	2
1002	5299	2
1002	5369	2
1002	5662	2
1002	5905	1
1002	6028	1
1002	6101	1
1002	6275	1
1002	6576	1
1002	6601	1
1002	6996	1
1002	7130	1
1008	1024	1
1008	1114	1
1008	1339	1
1008	1551	1
1008	1807	1
1008	1852	3
1008	1992	5
1008	2278	1
1008	2437	1
1008	2491	1
1008	2580	1
1008	2771	2
1008	2958	1
1008	2963	1
1008	2966	1
1008	3138	20
1008	3178	1
1008	3761	1
1008	3775	9
1008	3875	4
1008	4299	2
1008	4320	1
1008	4356	2
1008	4373	1
1008	4455	1
1008	4863	1
1008	4889	1
1008	5016	1
1008	5027	2
1008	5357	1
1008	5794	3
1008	5905	3
1008	5998	1
1008	6601	2
1008	6615	4
1008	6616	1
1008	6989	1
1024	1035	1
1024	1114	1
1024	1694	1
1024	1852	1
1024	1861	1
1024	1969	1
1024	2278	2
1024	2344	1
1024	2357	1
1024	2491	1
1024	2580	2
1024	2958	1
1024	2963	1
1024	3138	16
1024	3597	1
1024	3775	3
1024	3875	3
1024	4155	2
1024	4320	4
1024	4455	1
1024	4747	1
1024	5016	1
1024	5027	7
1024	5357	1
1024	5600	1
1024	5905	5
1024	5998	1
1024	6601	4
1024	6615	3
1024	6926	1
1024	7130	1
1024	7269	2
1035	1162	1
1035	1861	1
1035	1969	4
1035	1991	1
1035	2278	1
1035	2344	1
1035	2963	2
1035	3138	28
1035	3422	1
1035	3559	3
1035	3597	1
1035	3761	1
1035	3853	1
1035	3875	4
1035	3893	1
1035	3929	2
1035	4155	2
1035	4189	1
1035	4320	3
1035	4455	1
1035	4491	1
1035	4541	2
1035	4620	1
1035	4863	1
1035	4889	2
1035	5027	2
1035	5812	5
1035	5905	2
1035	5998	1
1035	6051	3
1035	6101	3
1035	6566	2
1035	6576	1
1035	6601	1
1035	6615	1
1035	7130	2
1114	1852	1
1114	1992	1
1114	3138	3
1114	3822	2
1114	4320	1
1114	4620	1
1114	5027	1
1114	5200	1
1114	5905	4
1162	1969	2
1162	2344	1
1162	3138	18
1162	3559	1
1162	3597	1
1162	3822	1
1162	3893	2
1162	4125	1
1162	4189	1
1162	5027	1
1162	5794	1
1162	6101	3
1162	6566	9
1162	6868	1
1162	7130	2
1339	1551	2
1339	1928	1
1339	2797	1
1339	2844	1
1339	3138	6
1339	3822	1
1339	5998	1
1551	1969	2
1551	2081	2
1551	2844	2
1551	3138	7
1551	4189	1
1551	5369	2
1551	5531	1
1551	6101	1
1551	6275	1
1551	6926	1
1551	6965	3
1551	6996	2
1694	1969	1
1694	2357	1
1694	2580	1
1694	3138	5
1694	3422	1
1694	3597	1
1694	3929	1
1694	4189	1
1694	4491	1
1694	4701	1
1694	4714	1
1694	5905	1
1694	6615	1
1694	7130	1
1701	2700	5
1701	3138	12
1701	4189	1
1701	5027	2
1701	5224	1
1807	1969	1
1807	1992	2
1807	2344	1
1807	2437	3
1807	2668	1
1807	3138	9
1807	3178	1
1807	3559	1
1807	3775	2
1807	3875	1
1807	5027	1
1807	5998	2
1807	6601	1
1807	6615	1
1807	6698	1
1852	1969	1
1852	1980	1
1852	1991	1
1852	1992	1
1852	2131	2
1852	2278	1
1852	2491	1
1852	3138	6
1852	3178	1
1852	3597	1
1852	3761	1
1852	3775	1
1852	3875	3
1852	4491	1
1852	5200	1
1852	5600	1
1852	5905	1
1852	6290	1
1852	6601	2
1852	6926	1
1852	7130	1
1861	2344	1
1861	3138	7
1861	3875	1
1861	4155	1
1861	4320	1
1861	4714	1
1861	4863	1
1861	5027	1
1861	5662	2
1861	5905	1
1861	5998	1
1861	6566	1
1861	6601	1
1861	6615	1
1928	1969	1
1928	1980	1
1928	3138	8
1928	3559	1
1928	3775	1
1928	3822	1
1928	3875	1
1928	4541	2
1928	4889	1
1928	5027	1
1928	5812	1
1928	6290	1
1928	6868	1
1928	6926	1
1969	2081	1
1969	2278	1
1969	2344	1
1969	2491	3
1969	2797	1
1969	2871	4
1969	3028	2
1969	3123	4
1969	3124	2
1969	3138	120
1969	3422	1
1969	3559	3
1969	3597	19
1969	3707	2
1969	3853	7
1969	3893	10
1969	4125	2
1969	4159	1
1969	4189	3
1969	4541	5
1969	4714	3
1969	4863	1
1969	4889	1
1969	5016	1
1969	5103	1
1969	5224	1
1969	5531	1
1969	5600	14
1969	5812	3
1969	5998	1
1969	6051	2
1969	6101	32
1969	6275	2
1969	6566	1
1969	6576	4
1969	6601	4
1969	6616	2
1969	6868	13
1969	6926	2
1969	6965	1
1969	6989	1
1969	6996	2
1969	7130	30
1980	2061	3
1980	2233	7
1980	3138	23
1980	3597	1
1980	3893	1
1980	4541	1
1980	4620	1
1980	5200	1
1980	5600	1
1980	6101	4
1980	7130	1
1991	2131	1
1991	2437	1
1991	2963	1
1991	3138	3
1991	3270	1
1991	3707	1
1991	3761	2
1991	3775	2
1991	3875	2
1991	3893	1
1991	3929	1
1991	5027	1
1991	6601	1
1991	6698	1
1992	2437	2
1992	2491	1
1992	2966	10
1992	3138	23
1992	3178	2
1992	3270	1
1992	3559	1
1992	3761	2
1992	3775	5
1992	3875	14
1992	4299	14
1992	4863	1
1992	5027	2
1992	5794	1
1992	5821	1
1992	6601	2
1992	6615	4
2061	2081	1
2061	2233	1
2061	2491	1
2061	2980	1
2061	3138	9
2061	4189	1
2061	5998	1
2081	2437	1
2081	2980	1
2081	3138	12
2081	3467	1
2081	3555	2
2081	3765	1
2081	3875	1
2081	5200	2
2081	5371	1
2081	5998	1
2081	6656	2
2081	6698	1
2081	6965	2
2131	2771	1
2131	3138	5
2131	3761	1
2131	3775	1
2131	3875	2
2131	4320	1
2131	4356	1
2131	4688	1
2131	4863	1
2131	5027	2
2131	5531	1
2131	5905	1
2233	3138	9
2233	4620	1
2233	5600	1
2233	6101	2
2233	6996	1
2278	2491	1
2278	2668	3
2278	3138	13
2278	3559	2
2278	3597	1
2278	3875	2
2278	4155	1
2278	4320	1
2278	4373	1
2278	5027	2
2278	5600	1
2278	5905	2
2278	6051	1
2278	6290	1
2278	6601	2
2278	6615	1
2278	6926	1
2278	7130	1
2316	3138	7
2316	3597	1
2316	4320	1
2316	6101	1
2316	6576	1
2316	7130	1
2344	2357	1
2344	2491	1
2344	2963	1
2344	3138	16
2344	3559	1
2344	3875	3
2344	4155	3
2344	4320	2
2344	4541	2
2344	5027	4
2344	5357	2
2344	5600	1
2344	5812	1
2344	5821	2
2344	5905	1
2344	5998	1
2344	6051	1
2344	6566	1
2344	6601	2
2344	6615	1
2344	6616	1
2344	6698	1
2357	2491	1
2357	2580	4
2357	2668	2
2357	2958	1
2357	3118	1
2357	3124	1
2357	3138	17
2357	3178	1
2357	3822	2
2357	3875	1
2357	4320	7
2357	4356	1
2357	4688	1
2357	4889	2
2357	5016	1
2357	5027	9
2357	5357	3
2357	5531	1
2357	5600	2
2357	5905	4
2357	6382	4
2357	6601	2
2357	6615	1
2437	2491	1
2437	2668	1
2437	2966	2
2437	3138	10
2437	3341	4
2437	3467	1
2437	3707	1
2437	3765	1
2437	3775	1
2437	3875	11
2437	4670	1
2437	5027	1
2437	6656	1
2437	6698	1
2437	6965	1
2491	2963	1
2491	3138	8
2491	3559	1
2491	3597	1
2491	3875	2
2491	4670	1
2491	5600	1
2491	5821	1
2491	6601	2
2491	6616	1
2491	6926	1
2491	7130	1
2580	2668	1
2580	2771	1
2580	3138	16
2580	3270	2
2580	3761	1
2580	4320	2
2580	4356	1
2580	4541	1
2580	4747	1
2580	4863	2
2580	4889	1
2580	5016	2
2580	5027	7
2580	5905	6
2580	6275	1
2580	6601	1
2580	6615	1
2580	6616	1
2580	7269	3
2668	2980	1
2668	3123	2
2668	3138	13
2668	3559	2
2668	3875	1
2668	3893	2
2668	4670	1
2668	5016	1
2668	5027	4
2668	5299	1
2668	5905	2
2668	6290	1
2668	6601	1
2668	6965	2
2700	3138	5
2700	5027	1
2700	5371	1
2700	6051	1
2712	2797	1
2712	2844	1
2712	3138	9
2712	3893	1
2712	5369	1
2712	5371	2
2712	5905	1
2712	6601	1
2771	2963	1
2771	2980	1
2771	3003	1
2771	3124	1
2771	3138	11
2771	3422	1
2771	3775	1
2771	3822	1
2771	4320	1
2771	4688	2
2771	4863	3
2771	5027	1
2771	5369	1
2771	5905	3
2771	6275	1
2771	6615	1
2771	6616	1
2771	7269	1
2797	2871	3
2797	3028	3
2797	3138	16
2797	3559	1
2797	3893	1
2797	5027	1
2797	5299	1
2797	6965	1
2844	3138	8
2844	3707	1
2844	4125	1
2844	5027	1
2844	5299	3
2844	5998	2
2844	6965	2
2844	6996	1
2871	3028	1
2871	3138	10
2871	3893	4
2871	4159	1
2871	5200	1
2871	5821	2
2871	5998	1
2871	7130	1
2958	2966	1
2958	3118	1
2958	3124	1
2958	3138	5
2958	3178	1
2958	3875	1
2958	4320	1
2958	4889	1
2958	6601	2
2958	6615	1
2963	2966	2
2963	3003	2
2963	3138	12
2963	3422	2
2963	3559	2
2963	3761	1
2963	3875	3
2963	3893	1
2963	4889	1
2963	5027	2
2963	5357	1
2963	5600	1
2963	5821	1
2963	5905	1
2963	6601	2
2963	7269	2
2966	3138	15
2966	3270	1
2966	3775	2
2966	3875	7
2966	4159	1
2966	4299	11
2966	5016	1
2966	5027	1
2966	6028	1
2966	6290	2
2966	6616	2
2966	6698	1
2980	3138	15
2980	4747	1
2980	5027	3
2980	5299	2
2980	5369	1
2980	6101	1
2980	6254	1
2980	6616	1
2980	6965	1
2980	6996	2
3003	3138	7
3003	4747	1
3003	4863	2
3003	5027	1
3003	5600	1
3003	7269	6
3028	3138	14
3028	3467	2
3028	3893	1
3028	5600	1
3028	6101	1
3028	6656	1
3118	3123	1
3118	3124	10
3118	3138	6
3118	3178	2
3118	3875	7
3118	5905	1
3118	6601	9
3118	6698	1
3123	3138	26
3123	3597	2
3123	3875	1
3123	3893	1
3123	4620	4
3123	4714	2
3123	6101	3
3123	6601	1
3123	6616	1
3123	6868	4
3123	6989	1
3123	7130	3
3124	3138	13
3124	3178	2
3124	3875	7
3124	3929	1
3124	4320	2
3124	4455	1
3124	4688	1
3124	4863	2
3124	5027	3
3124	5905	3
3124	6028	1
3124	6601	10
3124	6698	1
3138	3178	10
3138	3270	9
3138	3341	6
3138	3422	27
3138	3467	4
3138	3555	8
3138	3559	21
3138	3597	27
3138	3707	13
3138	3761	6
3138	3765	4
3138	3775	22
3138	3822	7
3138	3853	12
3138	3875	53
3138	3893	36
3138	3929	19
3138	4125	5
3138	4155	7
3138	4159	3
3138	4189	9
3138	4299	13
3138	4320	38
3138	4356	5
3138	4373	5
3138	4455	5
3138	4491	10
3138	4541	10
3138	4620	11
3138	4670	8
3138	4688	15
3138	4701	10
3138	4714	20
3138	4747	6
3138	4863	25
3138	4889	10
3138	5016	8
3138	5027	113
3138	5103	12
3138	5200	12
3138	5224	4
3138	5299	12
3138	5357	16
3138	5369	11
3138	5371	10
3138	5531	13
3138	5600	38
3138	5662	2
3138	5794	4
3138	5812	29
3138	5821	3
3138	5905	61
3138	5998	13
3138	6028	6
3138	6051	15
3138	6101	56
3138	6254	4
3138	6275	7
3138	6290	12
3138	6382	8
3138	6566	16
3138	6576	12
3138	6601	50
3138	6615	15
3138	6616	13
3138	6655	9
3138	6656	10
3138	6698	8
3138	6868	19
3138	6900	10
3138	6926	7
3138	6965	29
3138	6989	8
3138	6996	4
3138	7130	52
3138	7269	14
3178	3597	1
3178	3775	1
3178	3875	6
3178	4320	1
3178	4491	1
3178	4889	1
3178	5027	1
3178	5794	1
3178	5812	1
3178	5821	1
3178	6290	2
3178	6601	6
3178	7130	1
3270	3875	1
3270	3929	1
3270	4299	1
3270	5016	1
3270	5027	6
3270	5299	1
3270	5905	3
3341	3875	1
3341	5600	1
3341	6028	1
3341	6656	3
3422	3875	3
3422	3929	2
3422	4320	4
3422	4491	1
3422	4688	1
3422	4701	1
3422	4714	2
3422	4747	1
3422	4863	5
3422	4889	1
3422	5027	10
3422	5103	1
3422	5357	3
3422	5531	2
3422	5600	1
3422	5794	2
3422	5812	1
3422	5821	1
3422	5905	2
3422	6051	1
3422	6382	1
3422	6601	1
3422	7130	1
3467	3875	1
3467	3893	1
3467	6028	1
3467	6601	1
3467	6655	1
3467	6656	2
3555	3775	1
3555	5200	1
3555	5905	1
3555	6965	5
3559	3775	3
3559	3822	1
3559	3853	3
3559	3875	2
3559	3893	4
3559	4155	1
3559	4159	1
3559	4320	1
3559	4541	2
3559	4714	1
3559	4863	1
3559	4889	1
3559	5027	1
3559	5821	3
3559	5905	1
3559	5998	1
3559	6101	3
3559	6254	1
3559	6290	1
3559	6601	1
3559	6698	1
3559	6868	1
3597	3707	1
3597	3893	2
3597	4125	1
3597	4189	2
3597	5200	1
3597	5600	1
3597	6101	12
3597	6275	1
3597	6576	6
3597	6601	2
3597	6868	4
3597	6926	1
3597	6989	1
3597	7130	25
3707	4125	2
3707	4189	3
3707	4620	2
3707	5299	1
3707	5369	2
3707	6101	1
3707	6275	1
3707	6576	1
3707	7130	1
3761	3893	1
3761	4320	1
3761	4356	1
3761	4889	1
3761	5027	1
3761	5812	1
3761	5905	1
3765	4670	3
3765	6655	3
3765	6656	3
3765	6965	1
3775	3853	1
3775	3875	3
3775	4299	2
3775	4320	1
3775	4356	2
3775	4688	1
3775	4889	1
3775	5027	3
3775	5103	2
3775	5357	1
3775	5531	2
3775	5794	1
3775	5812	1
3775	5821	1
3775	5905	3
3775	5998	3
3775	6290	2
3775	6601	3
3775	6615	3
3775	6616	1
3775	6868	1
3775	6989	1
3775	7269	1
3822	4320	1
3822	4491	1
3822	4620	1
3822	5027	3
3822	5905	3
3822	6290	1
3822	6382	1
3853	3875	1
3853	3929	2
3853	4541	3
3853	4714	1
3853	4863	1
3853	5600	2
3853	5812	2
3853	5821	7
3853	6101	6
3853	6868	2
3875	3929	1
3875	4155	1
3875	4159	1
3875	4299	7
3875	4320	2
3875	4455	3
3875	4620	1
3875	4670	1
3875	5016	1
3875	5027	2
3875	5357	2
3875	5531	2
3875	5600	1
3875	5794	2
3875	5812	2
3875	5821	1
3875	5905	3
3875	5998	1
3875	6051	1
3875	6101	1
3875	6290	1
3875	6601	12
3875	6615	8
3875	6616	1
3875	6656	1
3875	6698	4
3875	6868	1
3875	6965	1
3893	4159	1
3893	4189	1
3893	5027	3
3893	5531	1
3893	5600	1
3893	5662	1
3893	5794	1
3893	5812	7
3893	5821	3
3893	5998	1
3893	6101	5
3893	6576	6
3893	6868	2
3893	7130	2
3929	4455	1
3929	4863	1
3929	5027	3
3929	5821	3
4125	4189	2
4125	5369	1
4125	5662	1
4125	5998	1
4125	6101	1
4125	6275	2
4125	6576	1
4125	7130	1
4155	4251	1
4155	4320	2
4155	4889	1
4155	5027	4
4155	5224	1
4155	5357	1
4155	5905	2
4155	5998	1
4155	6601	2
4155	6615	1
4155	6616	1
4159	5027	1
4159	5299	1
4159	5821	1
4189	4251	1
4189	4373	1
4189	6101	1
4189	6275	1
4189	6576	1
4189	6616	1
4189	6965	1
4189	6996	1
4189	7130	3
4251	4320	2
4251	6989	1
4299	5027	1
4299	6290	1
4299	6615	1
4320	4356	3
4320	4491	3
4320	4688	4
4320	4714	1
4320	4747	2
4320	4863	1
4320	5027	11
4320	5531	1
4320	5794	1
4320	5905	16
4320	5998	1
4320	6051	2
4320	6382	2
4320	6601	1
4320	6615	2
4320	6989	2
4356	4889	2
4356	5027	3
4356	5357	1
4356	5905	4
4356	6382	1
4356	6566	1
4356	6989	1
4373	5200	1
4373	6616	1
4455	6601	3
4455	6616	1
4491	5027	1
4491	5905	2
4491	6051	1
4491	6290	2
4491	6601	2
4541	5600	1
4541	5905	2
4541	6101	2
4541	6868	2
4541	7130	1
4620	5027	1
4620	5531	1
4620	5600	1
4620	6601	1
4620	6989	1
4620	7269	1
4670	6655	3
4670	6656	2
4670	6965	4
4688	4701	2
4688	4714	2
4688	4747	1
4688	5027	3
4688	5103	2
4688	5357	1
4688	5531	1
4688	5600	2
4688	5812	2
4688	5905	1
4688	6601	1
4688	6926	1
4688	7269	2
4701	4714	3
4701	5027	4
4701	5103	3
4701	7269	2
4714	4863	4
4714	5027	4
4714	5103	3
4714	5600	3
4714	6101	1
4747	4863	1
4747	5371	1
4747	5905	3
4747	7269	1
4863	4889	1
4863	5027	8
4863	5531	2
4863	5600	1
4863	5662	1
4863	5905	5
4863	6051	1
4863	6101	1
4863	6275	1
4863	6382	1
4863	6601	2
4863	7269	1
4889	5027	4
4889	5357	1
4889	5531	3
4889	5905	2
4889	6051	1
4889	6382	1
4889	6601	2
4889	6965	1
5016	5905	1
5016	5998	1
5016	6290	1
5016	6616	1
5027	5103	1
5027	5299	3
5027	5357	2
5027	5369	4
5027	5371	1
5027	5531	7
5027	5600	2
5027	5812	3
5027	5821	1
5027	5905	20
5027	5998	1
5027	6051	2
5027	6101	2
5027	6290	1
5027	6382	3
5027	6566	2
5027	6601	3
5027	6615	3
5027	6616	1
5027	6698	1
5027	6926	1
5027	6965	2
5027	6989	1
5027	7269	9
5103	5531	2
5103	5600	5
5103	5821	1
5103	5905	1
5103	6926	1
5103	7130	3
5200	5369	1
5200	5905	1
5200	5998	1
5200	6101	1
5200	6698	1
5200	6965	1
5299	5369	4
5299	5905	2
5299	6965	2
5357	5531	1
5357	5600	3
5357	5812	2
5357	6601	1
5357	6616	1
5357	7204	1
5369	5371	1
5369	6926	1
5369	6965	1
5371	6254	2
5531	5794	2
5531	5812	1
5531	5905	1
5531	6051	2
5531	6616	2
5531	7269	1
5600	5812	2
5600	5821	1
5600	5905	2
5600	6101	1
5600	6566	3
5600	6601	5
5600	6868	1
5600	6926	2
5600	6965	1
5600	7130	5
5662	6965	1
5794	5905	1
5794	6051	1
5794	6101	1
5794	6615	1
5812	5821	1
5812	6101	5
5812	6576	3
5812	6601	1
5812	6868	4
5821	5905	3
5821	6601	1
5821	6698	1
5821	7130	1
5905	6051	2
5905	6382	3
5905	6601	3
5905	6615	1
5905	6616	1
5905	6965	5
5905	6989	1
5998	6601	2
5998	6615	1
5998	6698	3
6028	6601	1
6028	6616	1
6028	6926	1
6051	6601	1
6051	6989	1
6051	7130	2
6101	6275	1
6101	6576	4
6101	6868	10
6101	6926	1
6101	6965	1
6101	6989	2
6101	7130	13
6275	6576	1
6275	7130	1
6290	6601	3
6576	6601	1
6576	6900	1
6576	7130	6
6601	6926	1
6601	7130	3
6616	6965	1
6616	7269	1
6655	6965	3
6656	6965	3
6868	6989	2
6868	7130	4
6926	7130	1
6965	6996	2
6989	7130	1
