# Supplementary material for: Current advances and future trends of hormesis in disease
Source: NPJ Aging. 2024 May 15;10(1):26. doi: 10.1038/s41514-024-00155-3 (PMC11096327; doi:10.1038/s41514-024-00155-3)
Supplement: Supplementary file 9 — Data Availablity [file 41514_2024_155_MOESM9_ESM.csv]

id	label	x	y	cluster	weight<Links>	weight<Total link strength>	weight<Documents>	weight<Citations>	weight<Norm. citations>	score<Avg. pub. year>	score<Avg. citations>	score<Avg. norm. citations>
73	Agathokleous, Evgenios	0.2056	-0.047	6	25	157	74	1766	158.6698	2020.4865	23.8649	2.1442
375	Arul, Joseph	0.7719	-0.4473	9	3	7	8	308	8.5231	2013.375	38.5	1.0654
488	Baldwin, La	-0.1223	-0.2387	11	1	18	18	2884	57.3691	2001.5556	160.2222	3.1872
535	Barbosa, Wagner F.	-0.488	0.1425	2	3	8	7	84	3.1222	2016.4286	12	0.446
540	Barcelo, Damia	0.4314	0.1039	6	5	15	6	110	16.5991	2020.6667	18.3333	2.7665
586	Bast, Aalt	-0.0224	-0.135	3	8	11	8	180	7.062	2014.875	22.5	0.8828
635	Bell, Iris R.	-0.059	0.517	23	1	1	7	169	4.7719	2015.5714	24.1429	0.6817
636	Bell, Jimmy D.	0.5933	-0.5341	16	2	13	8	119	2.8506	2014.125	14.875	0.3563
644	Bellavite, Paolo	0.8853	0.0118	26	1	5	8	227	4.8705	2012.5	28.375	0.6088
654	Belz, Regina G.	0.1893	-0.2905	14	14	31	25	809	37.552	2017.04	32.36	1.5021
766	Biondi, Antonio	-0.5991	0.5316	2	4	9	5	333	13.1161	2016.6	66.6	2.6232
1097	Cai, Lu	-0.0592	0.7093	8	6	27	16	578	15.4232	2011.4375	36.125	0.9639
1109	Calabrese, Edward J.	0.1892	0.0842	11	40	342	224	14103	456.1375	2014.3036	62.9598	2.0363
1111	Calabrese, Vittorio	0.1511	0.307	1	22	187	56	3281	131.0188	2017.5357	58.5893	2.3396
1209	Carlos Gomez-Merino, Fernando	-0.8152	-0.4787	18	1	4	6	74	4.2907	2019.3333	12.3333	0.7151
1281	Cedergreen, Nina	0.2732	-0.3657	14	1	2	10	478	8.8467	2011.2	47.8	0.8847
1347	Charles, Marie Therese	0.7071	-0.3635	9	5	29	13	453	14.6534	2015.1538	34.8462	1.1272
1385	Chen, Fu	-0.6402	-0.0948	4	6	15	7	127	4.8715	2017	18.1429	0.6959
1437	Chen, Shibao	-0.2944	-0.6654	12	4	19	5	12	2.8576	2022	2.4	0.5715
1453	Chen, Xiao	-0.2918	0.6448	8	9	21	5	139	4.803	2015.4	27.8	0.9606
1503	Cheng, Shuk Han	-0.8909	0.1354	35	1	7	7	64	2.117	2015.4286	9.1429	0.3024
1730	Cornelius, Carolin	0.2292	0.2056	1	9	27	8	1216	26.3751	2011.625	152	3.2969
1751	Costantini, David	1.7939	0.0896	27	1	3	7	349	12.0148	2016	49.8571	1.7164
1791	Crupi, Rosalia	0.3334	0.4279	1	10	30	5	434	17.7661	2016.8	86.8	3.5532
1805	Cui, Jiuwei	-0.1656	0.755	8	6	29	7	262	8.5445	2015.4286	37.4286	1.2206
1824	Cutler, G. Christopher	-0.5833	0.2063	2	7	19	20	870	43.3824	2017.15	43.5	2.1691
1826	Cuttler, Jerry M.	0.4555	-0.8152	15	1	3	11	211	9.3599	2016	19.1818	0.8509
1827	Cuzzocrea, Salvatore	0.407	0.3228	1	12	56	11	984	36.5285	2016.6364	89.4545	3.3208
1833	Cypser, James R.	-0.0053	0.1903	3	2	8	8	791	11.6616	2005.875	98.875	1.4577
1934	Davies, Kelvin J. A.	0.7837	0.7759	36	0	0	8	1229	27.6665	2013.5	153.625	3.4583
2083	Demirovic, Dino	-0.0137	-0.4172	5	1	6	6	277	6.0697	2012.5	46.1667	1.0116
2120	Desneux, Nicolas	-0.5519	0.4078	2	9	40	17	765	50.0829	2018.3529	45	2.9461
2136	Dhawan, Gaurav	-0.1168	0.1542	3	10	62	17	340	23.0617	2019.4706	20	1.3566
2149	Di Paola, Rosanna	0.2782	0.3233	1	12	58	11	828	33.9822	2017.6364	75.2727	3.0893
2225	Dobrzynski, Ludwik	0.5953	-0.8458	15	1	1	5	80	2.3229	2014.2	16	0.4646
2364	Duke, Stephen O.	0.0818	-0.2605	14	2	8	11	502	21.5694	2016	45.6364	1.9609
2449	Elliott, Kevin C.	0.2826	-0.5521	29	1	1	6	46	1.1154	2010.1667	7.6667	0.1859
2488	Erofeeva, Elena A.	-0.337	-1.0108	37	0	0	12	182	26.7849	2018.75	15.1667	2.2321
2548	Fan, Diwu	-0.2497	-0.164	10	5	30	8	107	9.7159	2020.125	13.375	1.2145
2605	Feinendegen, Ludwig E.	0.5257	-0.8312	15	2	4	6	130	4.4412	2015.5	21.6667	0.7402
2632	Feng, Zhaozhong	0.4407	-0.1832	6	7	17	7	244	19.1994	2020.4286	34.8571	2.7428
2663	Ferrari, Samuel	0.7192	0.0422	38	0	0	6	20	3.2497	2021.1667	3.3333	0.5416
2770	Franceschi, Claudio	0.0977	0.4402	1	9	12	5	380	18.6712	2019	76	3.7342
2895	Gao, Baoyu	-0.3951	0.5277	7	4	20	8	150	6.8394	2017.875	18.75	0.8549
2925	Gao, Xiwu	-0.6589	0.4343	2	6	31	14	645	35.5658	2017.7857	46.0714	2.5404
3036	Giani, Fiorenza	0.9812	0.3418	20	1	5	5	45	3.9752	2020.2	9	0.795
3059	Giordano, James	0.0234	0.3193	1	17	51	15	601	33.1456	2018.7333	40.0667	2.2097
3120	Gomez, Federico H.	0.0154	-0.7985	5	3	11	5	45	1.243	2013.8	9	0.2486
3129	Gomez-Merino, Fernando C.	-0.9655	-0.4539	18	1	1	5	97	4.7819	2018.8	19.4	0.9564
3198	Goto, Sataro	-0.9913	-0.7322	30	1	5	5	977	15.7076	2009.2	195.4	3.1415
3302	Guedes, Raul Narciso C.	-0.5967	0.0979	2	9	25	28	976	49.9909	2017.1071	34.8571	1.7854
3358	Guo, Yanhui	-0.2656	-0.0549	10	5	24	6	73	6.5054	2020.1667	12.1667	1.0842
3381	Guy, Geoffrey W.	0.6296	-0.6285	16	2	13	7	111	2.6031	2014.4286	15.8571	0.3719
3405	Hahn, Daniel A.	-1.1653	0.1718	21	1	6	7	162	5.2496	2016.5714	23.1429	0.7499
3441	Han, Jiangang	-0.3785	-0.1806	10	5	32	9	119	10.3336	2020	13.2222	1.1482
3452	Hanekamp, Jaap C.	-0.1192	-0.095	3	5	9	5	40	1.7181	2014	8	0.3436
3507	Hashmi, Muhammad Zaffar	-0.9208	0.678	32	1	5	7	75	1.8788	2017.1429	10.7143	0.2684
3540	He, Chengwei	0.6535	0.2398	17	2	6	5	231	8.7459	2016.8	46.2	1.7492
3707	Hoffmann, George R.	0.5622	-0.0754	11	3	10	8	356	6.0385	2010.5	44.5	0.7548
3923	Iavicoli, Ivo	0.3198	0.0447	6	13	44	19	1385	52.3558	2013.2105	72.8947	2.7556
3969	Iris Trejo-Tellez, Libia	-0.8906	-0.4637	18	2	5	5	39	2.9609	2019.8	7.8	0.5922
4027	Jacobs, David R., Jr.	1.2289	-0.0833	22	1	5	5	224	7.123	2015	44.8	1.4246
4105	Ji, Chenglong	0.7839	0.4416	19	2	14	8	94	10.1648	2019.875	11.75	1.2706
4171	Jiang, Yunhan	-0.2206	0.4233	7	3	11	5	59	6.1147	2020.6	11.8	1.2229
4219	Johnson, Thomas E.	0.0256	0.1004	3	8	15	13	974	16.5961	2007.1538	74.9231	1.2766
4226	Jonas, Wayne B.	-0.0557	0.4459	23	3	4	6	121	1.9603	2010	20.1667	0.3267
4354	Kapoor, Rachna	-0.1369	0.0368	3	11	65	17	320	22.6279	2019.8824	18.8235	1.3311
4566	Kitao, Mitsutoshi	0.2305	-0.1713	6	6	43	16	700	40.1718	2019.125	43.75	2.5107
4634	Koike, Takayoshi	0.3322	-0.1041	6	7	25	8	152	16.0321	2019.875	19	2.004
4741	Kozumbo, Walter J.	0.0933	-0.1126	3	13	34	11	406	30.0418	2019.5455	36.9091	2.7311
4792	Kudryasheva, Nadezhda S.	-0.4783	0.7849	24	1	7	15	189	10.0606	2018.3333	12.6	0.6707
4942	Le Bourg, Eric	-0.6067	0.9551	39	0	0	21	520	12.6989	2010.4762	24.7619	0.6047
4948	Leak, Rehana K.	0.0885	-0.0018	3	10	14	8	238	6.4758	2016	29.75	0.8095
4962	Lee, Duk-Hee	1.2472	-0.0101	22	1	5	7	237	7.7383	2015.8571	33.8571	1.1055
5104	Li, Fei	0.6858	0.4866	19	2	14	8	162	11.9307	2019.625	20.25	1.4913
5134	Li, Jianhong	0.5878	0.6849	25	1	3	5	60	2.8891	2017.8	12	0.5778
5146	Li, Kai	-0.8433	-0.1748	4	5	16	5	45	1.9526	2019.2	9	0.3905
5174	Li, Peng	0.5624	0.2249	17	3	5	5	204	11.0851	2019.4	40.8	2.217
5202	Li, Wei	-0.1644	0.6491	8	6	29	9	282	9.3597	2015.8889	31.3333	1.04
5290	Liang, Xinyue	-0.0808	0.8299	8	6	27	6	260	8.5122	2015.6667	43.3333	1.4187
5352	Lin, Zhifen	-0.2548	0.1825	7	6	32	20	393	18.7086	2017.95	19.65	0.9354
5412	Liu, Hai-Ling	-0.5405	-0.1661	4	4	9	6	260	6.3079	2012.8333	43.3333	1.0513
5458	Liu, Shu-Shen	-0.642	-0.2224	4	8	43	22	462	14.9462	2016.5909	21	0.6794
5498	Liu, Yi	0.5619	-1.0463	40	0	0	6	71	1.1669	2008.6667	11.8333	0.1945
5501	Liu, Ying	-0.3513	0.397	7	12	48	22	381	20.6645	2018.3182	17.3182	0.9393
5548	Loeschcke, Volker	-0.0406	-0.6106	5	5	11	10	354	6.8126	2009	35.4	0.6813
5579	Lopez-Martinez, Giancarlo	-1.1068	0.2218	21	1	6	10	237	13.5149	2018.2	23.7	1.3515
5668	Luna-Lopez, Armando	0.3555	1.0645	41	0	0	6	86	1.9194	2016.8333	14.3333	0.3199
5686	Luo, Zisheng	0.8153	-0.2061	9	4	19	5	196	9.3261	2018	39.2	1.8652
6005	Marzotto, Marta	0.9425	-0.0376	26	1	5	5	159	3.4757	2014	31.8	0.6951
6065	Mattson, Mark P.	-0.0202	-0.0099	3	10	17	20	2907	58.3128	2012.55	145.35	2.9156
6179	Menzel, Ralph	0.2404	0.8782	13	4	29	9	428	8.2127	2010.5556	47.5556	0.9125
6318	Miyachi, Y	0.2318	-0.8143	42	0	0	5	21	0.3868	2001.8	4.2	0.0774
6341	Modafferi, Sergio	0.2159	0.4406	1	9	25	5	92	10.0317	2020.8	18.4	2.0063
6380	Monaghan, Pat	1.7883	0.1571	27	1	3	6	389	9.3132	2014	64.8333	1.5522
6476	Moskalev, Alexey	0.4412	-0.426	28	1	5	9	188	8.4889	2017	20.8889	0.9432
6483	Mothersill, Carmel	-0.132	1.0815	43	0	0	7	247	6.5153	2009.1429	35.2857	0.9308
6495	Moustakas, Michael	0.3515	-1.1865	33	1	5	5	87	13.1039	2021	17.4	2.6208
6580	Mushak, Paul	0.336	-0.558	29	1	1	6	99	2.2345	2012.1667	16.5	0.3724
6638	Nam, Seon Young	0.085	1.0496	44	0	0	6	67	2.3799	2015.6667	11.1667	0.3966
6652	Nascarella, Marc A.	0.5543	0.0374	11	4	15	8	297	5.5125	2009.875	37.125	0.6891
6807	Norry, Fabian M.	0.0386	-0.7016	5	3	12	6	76	1.8016	2012.6667	12.6667	0.3003
6835	Nunn, Alistair V. W.	0.5267	-0.6133	16	2	12	6	90	2.2459	2015.1667	15	0.3743
6937	Oliveira, Eugenio E.	-0.5141	0.0344	2	3	7	8	192	7.3023	2017	24	0.9128
6966	Ontario, Maria Laura	0.443	0.4814	1	9	54	13	722	40.1355	2018.4615	55.5385	3.0873
7053	Pagano, Giovanni	0.5517	0.907	45	0	0	5	434	16.3819	2012.2	86.8	3.2764
7159	Parsons, Pa	0.8379	-0.6975	46	0	0	7	136	2.8557	2001.7143	19.4286	0.408
7365	Pietsch, Kerstin	0.1427	0.8271	13	4	23	6	314	6.4829	2011	52.3333	1.0805
7604	Qin, Luyao	-0.4538	-0.6987	12	4	19	5	12	2.8576	2022	2.4	0.5715
7619	Qu, Rui	-0.7439	-0.0635	4	6	18	9	118	7.5399	2018.1111	13.1111	0.8378
7621	Qu, Yanyan	-0.7427	0.3347	2	8	20	5	242	18.6579	2018.6	48.4	3.7316
7646	Radak, Zsolt	-1.0034	-0.6591	30	1	5	7	1176	21.0441	2010.4286	168	3.0063
7715	Rattan, Suresh I. S.	-0.1058	-0.4442	5	10	19	38	2067	48.6607	2011.1316	54.3947	1.2805
7845	Ristow, Michael	-1.0563	-0.2318	31	1	6	10	3556	69.9846	2011.6	355.6	6.9985
7856	Rix, Rachel R.	-0.6938	0.1884	2	5	13	7	194	26.9924	2019.5714	27.7143	3.8561
7921	Rolland, Daniel	0.8088	-0.3141	9	5	21	6	208	9.4673	2017.1667	34.6667	1.5779
7975	Roussel, Dominique	0.6722	-0.2685	9	5	24	7	228	10.4969	2017.4286	32.5714	1.4996
7994	Rozhko, Tatiana V.	-0.4961	0.7079	24	1	7	7	92	3.6634	2017.5714	13.1429	0.5233
8074	Saitanis, Costas J.	0.336	-0.2432	6	6	21	7	153	8.0081	2019	21.8571	1.144
8080	Sakagami, Hiroshi	-0.6007	-0.8962	34	1	6	17	266	6.1481	2012.4706	15.6471	0.3617
8104	Salinaro, Angela Trovato	0.3045	0.5572	1	12	49	12	353	24.9017	2019.8333	29.4167	2.0751
8118	Sambucetti, Pablo	-0.0627	-0.7381	5	3	11	5	45	1.243	2013.8	9	0.2486
8190	Sarup, Pernille	0.0202	-0.5447	5	2	6	5	65	1.7297	2013	13	0.3459
8205	Saul, Nadine	0.1542	0.7104	13	8	32	10	473	18.5697	2014.1	47.3	1.857
8311	Scott, Bobby R.	-0.3699	1.0137	47	0	0	7	254	4.0411	2009.7143	36.2857	0.5773
8322	Scuto, Maria	0.1727	0.5549	1	12	65	16	738	45.651	2018.625	46.125	2.8532
8432	Shaposhnikov, Mikhail	0.4887	-0.3687	28	1	5	5	123	5.0086	2016.6	24.6	1.0017
8461	Shen, Chaofeng	-0.8847	0.7433	32	1	5	7	114	2.3859	2014	16.2857	0.3408
8506	Shibamoto, Yuta	-0.3661	-0.4483	48	0	0	5	111	4.3677	2015.8	22.2	0.8735
8612	Silva, Marcelo De Almeida	-0.6272	-0.5777	49	0	0	5	30	7.1439	2021.6	6	1.4288
8656	Sinkkonen, Aki	0.1485	-0.3977	14	1	5	9	123	5.8488	2015.6667	13.6667	0.6499
8748	Song, Dunlun	-0.7597	0.464	2	6	27	8	433	20.494	2018.125	54.125	2.5618
8833	Sperdouli, Ilektra	0.3884	-1.2501	33	1	5	5	87	13.1039	2021	17.4	2.6208
8860	Stanek, Ej	0.4494	-0.0336	11	6	20	10	434	9.6544	2007.7	43.4	0.9654
8891	Steinberg, Christian E. W.	0.2631	0.7368	13	4	29	10	474	10.3239	2011.3	47.4	1.0324
8963	Stuerzenbaum, Stephen R.	0.3371	0.8172	13	4	25	7	400	7.7172	2011.1429	57.1429	1.1025
9008	Sun, Haoyu	-0.3402	0.1164	7	7	23	17	199	17.6824	2019.7059	11.7059	1.0401
9030	Sun, Xiaoyi	-0.386	-0.6214	12	4	19	5	12	2.8576	2022	2.4	0.5715
9059	Sutou, Shizuyo	-0.1245	-0.9737	50	0	0	5	30	1.7297	2019.2	6	0.3459
9338	Titorenko, Vladimir I.	-0.6886	0.7268	51	0	0	5	227	6.1787	2012.8	45.4	1.2357
9449	Tsatsakis, Aristidis	0.3537	0.1876	6	6	14	8	275	18.0086	2019.75	34.375	2.2511
9526	Ullah, Farman	-0.6301	0.319	2	7	23	8	278	25.5615	2020.25	34.75	3.1952
9564	Vaiserman, Alexander M.	1.0009	-0.444	52	0	0	7	295	7.5856	2008.5714	42.1429	1.0837
9679	Velini, Edivaldo D.	0.0046	-0.2849	14	1	4	8	287	9.5461	2016.375	35.875	1.1933
9736	Vigneri, Riccardo	0.9958	0.2692	20	1	5	5	45	3.9752	2020.2	9	0.795
9831	Wakabayashi, Hidetsugu	-0.6739	-0.8682	34	1	6	6	132	2.4635	2011.8333	22	0.4106
9887	Wang, Dali	-0.2375	0.2891	7	6	18	7	190	7.6458	2016.7143	27.1429	1.0923
9965	Wang, Meng	-0.3924	-0.7789	12	4	19	5	12	2.8576	2022	2.4	0.5715
10001	Wang, Shengyan	-0.376	-0.0679	10	5	23	5	69	7.4814	2020.6	13.8	1.4963
10012	Wang, Ting	-0.3533	0.2587	7	4	10	5	41	3.0947	2018	8.2	0.6189
10013	Wang, Wei	0.8425	0.177	53	0	0	5	92	3.5551	2015.8	18.4	0.711
10071	Wang, Ze-Jun	-0.7395	-0.175	4	5	23	8	56	3.3469	2019.875	7	0.4184
10166	Wenzel, Uwe	0.0942	-1.0106	54	0	0	6	224	4.5016	2013	37.3333	0.7503
10233	Wnuk, Maciej	-0.1864	-0.3836	5	1	4	5	62	2.4993	2018.8	12.4	0.4999
10285	Wu, Huifeng	0.7728	0.5457	19	2	16	11	186	12.8133	2019.3636	16.9091	1.1648
10475	Xu, Ya-Qian	-0.7679	-0.2801	4	5	18	6	39	2.5388	2020.3333	6.5	0.4231
10477	Xu, Yanqun	0.7124	-0.1715	9	4	20	6	198	10.0185	2018.6667	33	1.6698
10627	Yashin, Ai	0.0898	0.1756	3	2	3	6	182	3.9528	2003.1667	30.3333	0.6588
10746	Yu, Kwan Ngok	-0.937	0.0712	35	1	7	7	64	2.117	2015.4286	9.1429	0.3024
10748	Yu, Lei	-0.2897	-0.7679	12	4	16	5	14	3.1177	2022	2.8	0.6235
10776	Yu, Zhenyang	-0.5254	-0.3938	4	1	6	6	78	3.9356	2018.6667	13	0.6559
10838	Zanuncio, Jose C.	-1.1498	-0.4453	55	0	0	5	112	3.7048	2014.8	22.4	0.741
10850	Zarkovic, Neven	-0.1726	-0.5205	5	1	1	5	94	2.3654	2012	18.8	0.4731
10853	Zarse, Kim	-1.1074	-0.1741	31	1	6	6	2616	48.8023	2009.6667	436	8.1337
10909	Zhang, Chao	0.6053	0.3076	17	2	6	9	253	13.6477	2018.8889	28.1111	1.5164
10943	Zhang, Jian	-0.282	0.5128	7	4	31	15	219	14.516	2019.2	14.6	0.9677
10949	Zhang, Jing	-0.5313	-0.3067	4	3	11	15	327	15.1212	2017.6	21.8	1.0081
11122	Zhao, Yuguang	-0.1965	0.8642	8	6	25	5	237	7.4566	2015.2	47.4	1.4913
11185	Zhou, Lei	-0.2762	0.7702	8	6	21	6	151	5.8871	2016.8333	25.1667	0.9812
11219	Zhu, Fuxing	0.5263	0.6582	25	1	3	11	140	5.8551	2017.7273	12.7273	0.5323
11250	Zhu, Yongli	-0.3015	-0.2614	10	5	32	9	119	10.3336	2020	13.2222	1.1482
