# Supplementary material for: Current advances and future trends of hormesis in disease
Source: NPJ Aging. 2024 May 15;10(1):26. doi: 10.1038/s41514-024-00155-3 (PMC11096327; doi:10.1038/s41514-024-00155-3)
Supplement: Supplementary file 10 — Data Availablity [file 41514_2024_155_MOESM10_ESM.csv]

73	540	5
73	654	3
73	1109	49
73	1111	8
73	2136	7
73	2548	4
73	2632	7
73	3059	1
73	3302	2
73	3358	3
73	3441	4
73	3452	1
73	3923	6
73	4354	8
73	4566	16
73	4634	8
73	4741	3
73	5174	1
73	7715	1
73	8074	7
73	8860	1
73	9008	1
73	9449	3
73	10001	4
73	11250	4
375	1347	5
375	7921	1
375	7975	1
488	1109	18
535	1824	2
535	3302	5
535	6937	1
540	1109	5
540	3923	2
540	4634	1
540	9449	2
586	654	1
586	1109	2
586	3452	3
586	4219	1
586	4741	1
586	4948	1
586	6065	1
586	7715	1
635	4226	1
636	3381	7
636	6835	6
644	6005	5
654	1109	4
654	1281	2
654	2364	4
654	2632	1
654	4219	1
654	4566	3
654	4634	2
654	4741	1
654	4948	1
654	6065	1
654	8074	2
654	8656	5
766	2120	5
766	2925	2
766	7621	1
766	8748	1
1097	1453	2
1097	1805	6
1097	5202	6
1097	5290	5
1097	11122	5
1097	11185	3
1109	1111	49
1109	1730	7
1109	1791	5
1109	1827	9
1109	2136	17
1109	2149	9
1109	2632	3
1109	2770	2
1109	3059	13
1109	3302	1
1109	3452	3
1109	3707	4
1109	3923	16
1109	4219	1
1109	4226	2
1109	4354	17
1109	4566	13
1109	4634	4
1109	4741	10
1109	4948	3
1109	5352	3
1109	5501	1
1109	6065	6
1109	6341	4
1109	6652	8
1109	6966	11
1109	7715	1
1109	8074	3
1109	8104	8
1109	8205	1
1109	8322	10
1109	8860	10
1109	9008	3
1109	9449	5
1109	9887	2
1111	1730	8
1111	1791	5
1111	1827	11
1111	2136	10
1111	2149	11
1111	2770	2
1111	3059	10
1111	3923	5
1111	4354	10
1111	4741	2
1111	4948	1
1111	5352	1
1111	6065	3
1111	6341	5
1111	6966	13
1111	8104	12
1111	8205	2
1111	8322	16
1111	9449	2
1111	9887	1
1209	3969	4
1347	5686	5
1347	7921	6
1347	7975	7
1347	10477	6
1385	5146	1
1385	5412	1
1385	5458	6
1385	7619	4
1385	10071	2
1385	10475	1
1437	7604	5
1437	9030	5
1437	9965	5
1437	10748	4
1453	1805	2
1453	2895	3
1453	5202	2
1453	5290	2
1453	5501	3
1453	10943	3
1453	11122	2
1453	11185	2
1503	10746	7
1730	1791	1
1730	1827	3
1730	2149	2
1730	3923	2
1730	6065	1
1730	8104	1
1730	8322	2
1751	6380	3
1791	1827	5
1791	2149	5
1791	2770	1
1791	3059	2
1791	6966	3
1791	8104	1
1791	8322	2
1805	5202	6
1805	5290	6
1805	11122	5
1805	11185	4
1824	2120	1
1824	3302	6
1824	6937	1
1824	7621	1
1824	7856	7
1824	9526	1
1826	2605	3
1827	2149	10
1827	2770	1
1827	3059	2
1827	3923	2
1827	6341	1
1827	6966	5
1827	8104	2
1827	8322	5
1833	4219	7
1833	10627	1
2083	7715	6
2120	2925	11
2120	3302	1
2120	5501	1
2120	7621	5
2120	7856	1
2120	8748	8
2120	9526	7
2136	3059	4
2136	3452	1
2136	3923	2
2136	4354	16
2136	4741	3
2136	4948	1
2136	6065	1
2149	2770	1
2149	3059	2
2149	3923	1
2149	6341	2
2149	6966	6
2149	8104	3
2149	8322	6
2225	2605	1
2364	9679	4
2449	6580	1
2548	3358	5
2548	3441	8
2548	10001	5
2548	11250	8
2632	3923	2
2632	4566	1
2632	4634	1
2632	8074	2
2770	3059	2
2770	6341	1
2770	8104	1
2770	8322	1
2895	4171	1
2895	5501	8
2895	10943	8
2925	5501	1
2925	7621	4
2925	8748	8
2925	9526	5
3036	9736	5
3059	4226	1
3059	4354	4
3059	4741	3
3059	4948	1
3059	6341	1
3059	6966	2
3059	8104	1
3059	8322	1
3059	9449	1
3120	5548	1
3120	6807	5
3120	8118	5
3129	3969	1
3198	7646	5
3302	6937	5
3302	7621	1
3302	7856	3
3302	9526	1
3358	3441	6
3358	10001	4
3358	11250	6
3381	6835	6
3405	5579	6
3441	10001	5
3441	11250	9
3452	4354	1
3507	8461	5
3540	5174	2
3540	10909	4
3707	6652	3
3707	8860	3
3923	4354	2
3923	6652	1
3923	8860	2
3923	9449	1
4027	4962	5
4105	5104	6
4105	10285	8
4171	5501	5
4171	10943	5
4219	4741	1
4219	4948	1
4219	6065	1
4219	10627	2
4354	4741	4
4354	4948	1
4354	6065	1
4354	7715	1
4566	4634	6
4566	8074	4
4634	8074	3
4741	4948	3
4741	6065	1
4741	7715	1
4741	8860	1
4792	7994	7
4948	6065	1
5104	10285	8
5134	11219	3
5146	5458	5
5146	7619	2
5146	10071	4
5146	10475	4
5174	10909	2
5202	5290	5
5202	11122	5
5202	11185	5
5290	11122	5
5290	11185	4
5352	5501	5
5352	9008	12
5352	9887	7
5352	10012	4
5412	5458	6
5412	7619	1
5412	10949	1
5458	7619	7
5458	9008	1
5458	10071	8
5458	10475	6
5458	10949	4
5501	8748	1
5501	9008	3
5501	9887	3
5501	10012	2
5501	10943	15
5548	6807	2
5548	7715	2
5548	8118	1
5548	8190	5
5686	7921	4
5686	7975	5
5686	10477	5
6179	7365	6
6179	8205	7
6179	8891	9
6179	8963	7
6341	6966	2
6341	8104	5
6341	8322	4
6476	8432	5
6495	8833	5
6652	8860	3
6807	8118	5
6966	8104	5
6966	8322	7
7365	8205	6
7365	8891	6
7365	8963	5
7604	9030	5
7604	9965	5
7604	10748	4
7619	10071	3
7619	10475	1
7621	7856	1
7621	8748	4
7621	9526	3
7715	8190	1
7715	10233	4
7715	10850	1
7845	10853	6
7856	9526	1
7921	7975	6
7921	10477	4
7975	10477	5
8080	9831	6
8104	8205	1
8104	8322	9
8205	8322	2
8205	8891	7
8205	8963	6
8748	9526	5
8891	8963	7
9008	9887	2
9008	10012	1
9030	9965	5
9030	10748	4
9887	10012	3
9965	10748	4
10001	11250	5
10071	10475	6
10776	10949	6
11122	11185	3
