# Supplementary material for: Current advances and future trends of hormesis in disease
Source: NPJ Aging. 2024 May 15;10(1):26. doi: 10.1038/s41514-024-00155-3 (PMC11096327; doi:10.1038/s41514-024-00155-3)
Supplement: Supplementary file 11 — Data Availablity [file 41514_2024_155_MOESM11_ESM.csv]

id	label	x	y	cluster	weight<Links>	weight<Total link strength>	weight<Citations>
1196	Agathokleous, E	0.4038	-0.4783	2	105	11629	891
2706	Ames, Bn	-0.6895	0.4501	6	84	1270	60
4554	Ayyanath, Mm	0.8377	-0.2054	4	62	1365	88
4643	Azzam, Ei	0.0231	0.6375	3	71	1192	83
6391	Baur, Ja	-0.6824	-0.4423	1	69	1039	63
6889	Bell, Ir	0.5949	0.555	5	35	1076	79
6919	Bellavite, P	0.5363	0.7247	5	37	1515	124
7009	Belz, Rg	0.6309	-0.7025	2	96	7477	521
8155	Biondi, A	1.2788	0.0018	4	28	648	60
8409	Blagosklonny, Mv	-0.5788	-0.3307	1	66	1662	116
8571	Bliss, Ci	0.4742	0.973	5	35	2050	77
9859	Bradford, Mm	0.1628	-0.1773	2	73	441	98
9925	Brain, P	0.8581	-0.4225	2	60	892	86
11687	Cai, L	-0.4182	0.7195	3	49	847	99
11746	Calabrese, E	-0.5795	0.8823	6	87	1812	66
11747	Calabrese, Ej	0.0938	0.1709	2	123	67223	7262
11750	Calabrese, V	-0.5444	0.3579	6	108	11832	596
13093	Cedergreen, N	0.7609	-0.5697	2	84	3897	317
13094	Cedergreen, Nina	0.5817	-0.5047	2	84	1811	114
13674	Chapman, Pm	0.5272	0.3356	2	57	735	93
13717	Charles, Mt	0.0682	-0.5009	2	15	178	64
14418	Chi, H	1.0761	-0.0387	4	36	1385	125
15614	Cohen, Bl	0.1013	0.7801	3	39	1452	113
16506	Costantini, D	0.2938	-0.0782	4	108	2822	229
17297	Cutler, Gc	0.7637	0.0985	4	84	2765	218
17312	Cuttler, Jm	-0.2012	1.0055	3	47	1068	84
17339	Cypser, Jr	-0.2891	-0.4063	1	97	2144	162
18124	Davies, Kja	-0.6358	-0.0364	1	66	716	69
19553	Desneux, N	1.1437	0.1092	4	55	2086	205
20297	Dinkova-Kostova, At	-0.9228	0.3837	6	65	1833	71
21493	Duke, So	1.0414	-0.4573	2	70	1579	132
22997	Erofeeva, Ea	0.5111	-0.8859	2	52	1540	119
24117	Feinendegen, Le	-0.133	0.5803	3	98	2287	200
24774	Finkel, T	-0.6441	-0.1896	1	76	788	68
25113	Flood, Jf	-0.664	0.6796	6	47	2433	83
25299	Fontana, L	-0.9077	-0.239	1	69	1236	79
25335	Forbes, Ve	0.6251	-0.1909	4	87	1371	119
25625	Franceschi, C	-1.1237	-0.1857	1	52	1145	69
27646	Gems, D	-0.4633	-0.4315	1	82	1159	130
28961	Gomez-Cabrera, Mc	-0.9421	-0.0574	1	66	988	88
30418	Guarente, L	-0.7505	-0.3015	1	68	852	63
30455	Guedes, Rnc	0.9528	0.0972	4	76	2787	275
31464	Halliwell, B	-0.4846	0.0296	1	92	1356	137
32129	Harman, D	-1.0235	-0.3513	1	80	2093	151
33448	Hercus, Mj	-0.1188	-0.8286	1	80	1212	82
34506	Holliday, R	-0.8405	-0.7706	1	60	1620	75
35153	Howitz, Kt	-0.4188	-0.2891	1	77	926	64
36120	Iavicoli, I	0.4107	0.2167	2	72	1474	98
37953	Ji, Ll	-0.8959	0.1599	1	86	1570	124
38477	Johnson, Te	-0.5657	-0.5508	1	76	1588	135
39088	Kaeberlein, M	-0.8512	-0.418	1	56	849	61
39175	Kaiser, J	-0.0226	0.2914	7	93	1173	84
40621	Kendig, El	0.5482	-0.0093	4	84	652	67
41559	Kirkwood, Tbl	-0.7564	-0.5903	1	70	1134	90
42294	Kojima, S	-0.3788	0.9435	3	52	1082	100
43492	Kudryasheva, Ns	-0.0518	0.1004	2	40	634	81
45128	Le Bourg, E	-0.1859	-0.5439	1	101	5110	408
45382	Lee, J	-0.2881	-0.1939	1	90	868	75
46353	Li, J	-0.1376	-0.1229	2	80	644	66
46518	Li, Y	0.1659	0.014	4	87	710	61
47285	Lithgow, Gj	-0.3775	-0.5632	1	70	1353	109
47414	Liu, J	-0.0497	-0.401	2	64	467	70
47508	Liu, Sz	-0.4574	0.5553	3	70	993	89
47549	Liu, Y	0.1123	-0.3256	2	84	800	113
48022	Lopez-Martinez, G	0.3217	-0.2442	4	72	1247	69
48483	Luckey, Td	0.1726	0.5308	3	115	5280	352
49987	Mancuso, C	-0.8879	0.6135	6	45	2362	60
51147	Masoro, Ej	-0.9546	-0.5551	1	76	2650	152
51506	Mattson, Mp	-0.3328	0.1007	1	122	10212	725
53325	Migliore, L	0.4407	-0.6444	2	53	693	77
53777	Minois, N	-0.3734	-0.846	1	66	1991	122
53930	Mitchel, Rej	-0.0865	0.7703	3	66	1778	95
54034	Mittler, R	-0.0131	-0.638	2	62	565	63
55177	Morse, Jg	0.7312	-0.0501	4	67	1091	68
55311	Mothersill, C	0.0004	0.4697	3	76	1539	124
55662	Muller, Hj	-0.0818	1.2026	3	57	2270	106
56006	Mushak, P	0.5873	0.1664	7	70	1019	70
56632	Nascarella, Ma	0.7005	0.3805	5	86	993	63
58673	Oecd	0.4611	-0.139	2	35	198	63
59176	Olivieri, G	-0.2463	0.7983	3	74	1167	77
60924	Parsons, Pa	-0.189	0.0169	3	103	2532	200
63311	Pollycove, M	-0.2834	0.6192	3	77	1502	113
63528	Poschenrieder, C	0.2618	-0.4007	2	71	1128	82
63695	Powers, Sk	-1.0465	0.0663	1	61	1276	92
64604	Qu, Yy	1.0624	0.2511	4	41	810	65
64850	Radak, Z	-0.791	0.0351	1	96	3132	258
65416	Randic, M	0.8478	0.835	7	13	245	100
65670	Rattan, Sis	-0.4715	-0.6945	1	108	8175	635
67050	Ristow, M	-0.636	0.1178	1	99	3260	258
67076	Ritz, C	0.6911	-0.3597	2	49	539	70
67129	Rix, Rr	0.847	0.2407	4	55	1183	64
69504	Salminen, A	-0.7399	0.2493	1	81	1445	84
69807	Sanders, Cl	0.1188	1.0513	3	57	1048	64
70606	Schabenberger, O	0.822	-0.7785	2	51	905	73
71373	Schulz, H	0.301	0.6887	5	107	3671	130
71380	Schulz, Tj	-0.7863	-0.1299	1	65	752	72
71572	Scott, Br	-0.0329	0.9383	3	79	2253	150
71926	Selye, H	-0.3511	-0.0627	1	80	932	73
72405	Shahid, M	0.3287	-0.7993	2	53	1012	78
73726	Sies, H	-0.483	0.1994	1	90	1115	110
74965	Sohal, Rs	-0.5025	-0.153	1	77	1279	90
75341	Sorensen, Jg	-0.2473	-0.7043	1	70	1133	77
75477	Southam, Cm	-0.3143	0.2755	5	114	3118	159
76036	Stark, Jd	1.1842	-0.1801	4	46	628	62
76115	Stebbing, Ard	0.3914	0.0576	5	116	6056	415
77313	Sun, Hy	0.1527	-0.7379	2	56	1226	81
78713	Tatar, M	-0.6387	-0.7114	1	65	829	62
79281	Thayer, Ka	0.1522	0.3283	7	97	1154	67
80969	Tubiana, M	0.2238	0.8883	3	59	1097	76
81415	Ullah, F	1.0061	-0.2085	4	51	1255	73
81690	Usepa	0.388	0.5245	3	44	572	80
81826	Vaiserman, Am	-0.1685	0.2026	3	107	1946	125
82883	Velini, Ed	0.968	-0.6457	2	62	1291	106
82980	Verbeke, P	-0.58	-0.9093	1	52	1317	79
84451	Wang, Cr	0.2408	-0.571	2	79	861	65
84518	Wang, J	0.0236	-0.0382	2	72	544	68
84699	Wang, Y	-0.1641	-0.2872	1	107	969	95
85952	Wiegant, Fac	0.3099	0.3724	5	83	1641	81
86651	Wolff, S	-0.311	0.4607	3	87	1775	96
89114	Yu, Ys	0.9	-0.0521	4	62	776	63
89856	Zhang, C	-0.161	0.3855	3	74	762	80
89929	Zhang, J	0.4767	-0.32	2	100	1333	152
90000	Zhang, Q	0.2555	0.1577	5	89	744	74
90097	Zhang, Y	0.0018	-0.1964	2	105	1229	124
