# Supplementary material for: Current advances and future trends of hormesis in disease
Source: NPJ Aging. 2024 May 15;10(1):26. doi: 10.1038/s41514-024-00155-3 (PMC11096327; doi:10.1038/s41514-024-00155-3)
Supplement: Supplementary file 12 — Data Availablity [file 41514_2024_155_MOESM12_ESM.csv]

1196	2706	32
1196	4554	23
1196	4643	14
1196	6889	10
1196	7009	988
1196	8409	3
1196	9859	32
1196	9925	44
1196	11687	4
1196	11746	14
1196	11747	4921
1196	11750	84
1196	13093	259
1196	13094	214
1196	13674	13
1196	13717	39
1196	14418	5
1196	15614	2
1196	16506	244
1196	17297	146
1196	17312	7
1196	17339	10
1196	18124	16
1196	19553	4
1196	21493	152
1196	22997	605
1196	24117	16
1196	25335	7
1196	25625	1
1196	27646	4
1196	30455	123
1196	31464	6
1196	32129	1
1196	33448	7
1196	34506	1
1196	35153	31
1196	36120	175
1196	37953	2
1196	38477	1
1196	39088	1
1196	39175	23
1196	40621	27
1196	41559	5
1196	42294	14
1196	43492	38
1196	45128	37
1196	45382	6
1196	46353	8
1196	46518	35
1196	47414	16
1196	47508	13
1196	47549	112
1196	48022	129
1196	48483	134
1196	49987	1
1196	51147	13
1196	51506	141
1196	53325	50
1196	54034	139
1196	55177	7
1196	55311	8
1196	55662	29
1196	56006	22
1196	56632	45
1196	58673	4
1196	59176	10
1196	60924	19
1196	63311	4
1196	63528	254
1196	64604	10
1196	64850	18
1196	65670	54
1196	67050	44
1196	67076	38
1196	67129	79
1196	69504	1
1196	69807	2
1196	70606	32
1196	71373	96
1196	71572	12
1196	71926	79
1196	72405	332
1196	73726	37
1196	75341	5
1196	75477	72
1196	76036	2
1196	76115	243
1196	77313	264
1196	78713	1
1196	79281	1
1196	80969	4
1196	81415	56
1196	81690	16
1196	81826	45
1196	82883	72
1196	84451	68
1196	84518	52
1196	84699	34
1196	85952	14
1196	86651	13
1196	89114	11
1196	89856	28
1196	89929	102
1196	90000	48
1196	90097	40
2706	4643	2
2706	6391	1
2706	6919	2
2706	7009	9
2706	8571	2
2706	11687	4
2706	11746	9
2706	11747	572
2706	11750	58
2706	13674	3
2706	15614	2
2706	16506	16
2706	17312	1
2706	17339	9
2706	18124	6
2706	20297	9
2706	24117	4
2706	24774	9
2706	25113	12
2706	25299	11
2706	25625	4
2706	27646	4
2706	28961	3
2706	30418	3
2706	30455	3
2706	31464	10
2706	32129	21
2706	33448	1
2706	34506	2
2706	35153	4
2706	36120	5
2706	37953	4
2706	38477	4
2706	39088	3
2706	39175	9
2706	41559	1
2706	45128	11
2706	46518	2
2706	47285	3
2706	47414	2
2706	47508	3
2706	47549	1
2706	48022	14
2706	48483	15
2706	49987	6
2706	51147	26
2706	51506	26
2706	53777	1
2706	53930	3
2706	55177	2
2706	55311	2
2706	55662	44
2706	56006	2
2706	56632	3
2706	59176	7
2706	60924	24
2706	63311	12
2706	63528	3
2706	63695	7
2706	64850	13
2706	65670	23
2706	67050	27
2706	69504	7
2706	69807	1
2706	71373	12
2706	71380	10
2706	71572	2
2706	71926	1
2706	72405	3
2706	73726	12
2706	74965	15
2706	75477	8
2706	76115	34
2706	78713	2
2706	79281	2
2706	80969	4
2706	81826	4
2706	82980	1
2706	84518	1
2706	84699	3
2706	86651	10
2706	89856	1
2706	90000	1
4554	7009	21
4554	8155	39
4554	8571	1
4554	11746	1
4554	11747	263
4554	11750	5
4554	13093	1
4554	13094	2
4554	14418	86
4554	16506	61
4554	17297	112
4554	17339	2
4554	19553	111
4554	21493	5
4554	22997	2
4554	24117	3
4554	25335	13
4554	30455	124
4554	33448	10
4554	36120	1
4554	39175	3
4554	40621	6
4554	45128	23
4554	45382	1
4554	46518	4
4554	48022	20
4554	48483	11
4554	51506	18
4554	53777	1
4554	55177	45
4554	55311	2
4554	56006	1
4554	56632	7
4554	58673	1
4554	59176	1
4554	60924	7
4554	63528	4
4554	64604	45
4554	65670	3
4554	67050	2
4554	67129	52
4554	70606	1
4554	71373	7
4554	75341	9
4554	75477	6
4554	76036	21
4554	76115	17
4554	77313	2
4554	78713	3
4554	79281	1
4554	81415	68
4554	81826	8
4554	82883	2
4554	84451	2
4554	84699	5
4554	85952	3
4554	86651	1
4554	89114	46
4554	89929	9
4554	90000	6
4554	90097	5
4643	7009	4
4643	8409	1
4643	11687	23
4643	11746	6
4643	11747	268
4643	11750	4
4643	13093	2
4643	13094	2
4643	15614	26
4643	16506	5
4643	17297	2
4643	17312	14
4643	17339	3
4643	21493	1
4643	24117	78
4643	24774	3
4643	25335	5
4643	30455	1
4643	32129	3
4643	35153	1
4643	36120	1
4643	37953	3
4643	38477	1
4643	39175	2
4643	41559	1
4643	42294	20
4643	43492	35
4643	45128	2
4643	45382	4
4643	47508	18
4643	47549	3
4643	48483	88
4643	51506	4
4643	53777	1
4643	53930	68
4643	55177	4
4643	55311	85
4643	55662	32
4643	56006	1
4643	56632	2
4643	59176	43
4643	60924	10
4643	63311	31
4643	63528	1
4643	64850	1
4643	65670	2
4643	67050	4
4643	69504	1
4643	69807	23
4643	71373	4
4643	71380	1
4643	71572	71
4643	71926	2
4643	73726	6
4643	74965	2
4643	75477	4
4643	76036	1
4643	76115	6
4643	79281	7
4643	80969	35
4643	81826	18
4643	82883	2
4643	84518	3
4643	84699	2
4643	86651	59
4643	89856	4
4643	89929	2
4643	90000	2
4643	90097	2
6391	8409	137
6391	11746	1
6391	11747	174
6391	11750	59
6391	16506	2
6391	17312	1
6391	17339	11
6391	18124	5
6391	20297	8
6391	24117	1
6391	24774	15
6391	25299	45
6391	25625	8
6391	27646	20
6391	28961	6
6391	30418	24
6391	31464	5
6391	32129	10
6391	33448	5
6391	34506	9
6391	35153	44
6391	37953	6
6391	38477	9
6391	39088	44
6391	39175	1
6391	40621	2
6391	41559	10
6391	45128	19
6391	45382	14
6391	46353	4
6391	46518	4
6391	47285	8
6391	47414	3
6391	47549	1
6391	48483	4
6391	49987	5
6391	51147	22
6391	51506	67
6391	53777	13
6391	54034	2
6391	56632	1
6391	60924	4
6391	63311	2
6391	63695	9
6391	64850	20
6391	65670	51
6391	67050	24
6391	69504	8
6391	71373	2
6391	71380	12
6391	71572	2
6391	71926	1
6391	73726	3
6391	74965	6
6391	75341	2
6391	75477	7
6391	76115	1
6391	78713	9
6391	79281	2
6391	81826	2
6391	82980	6
6391	84699	14
6391	85952	6
6391	86651	3
6391	89856	4
6391	89929	1
6391	90000	4
6391	90097	4
6889	6919	397
6889	7009	2
6889	9925	1
6889	11747	212
6889	11750	15
6889	16506	2
6889	17297	3
6889	25299	2
6889	25625	1
6889	27646	1
6889	36120	72
6889	37953	2
6889	41559	1
6889	45382	4
6889	47549	12
6889	51506	41
6889	56006	1
6889	56632	25
6889	59176	3
6889	63528	4
6889	64850	2
6889	65670	21
6889	67050	3
6889	71373	20
6889	71572	2
6889	74965	1
6889	75477	1
6889	76115	44
6889	81826	14
6889	82883	1
6889	84518	9
6889	84699	12
6889	85952	121
6889	90000	14
6919	7009	2
6919	8571	18
6919	11746	3
6919	11747	541
6919	11750	6
6919	25113	13
6919	27646	2
6919	36120	57
6919	37953	11
6919	39175	3
6919	40621	2
6919	42294	6
6919	47508	4
6919	47549	4
6919	48483	12
6919	51506	19
6919	55662	2
6919	56006	1
6919	56632	8
6919	59176	17
6919	63311	1
6919	64850	2
6919	65670	29
6919	67050	2
6919	69807	2
6919	71373	91
6919	71572	11
6919	75477	11
6919	76115	59
6919	79281	2
6919	81826	15
6919	84518	6
6919	84699	4
6919	85952	135
6919	90000	15
7009	8409	2
7009	8571	17
7009	9859	4
7009	9925	188
7009	11746	12
7009	11747	2422
7009	11750	30
7009	13093	867
7009	13094	224
7009	13674	8
7009	13717	3
7009	16506	99
7009	17297	80
7009	17339	21
7009	18124	2
7009	19553	4
7009	21493	296
7009	22997	108
7009	24117	3
7009	25113	13
7009	25299	2
7009	25335	51
7009	27646	1
7009	30455	61
7009	31464	6
7009	33448	4
7009	35153	14
7009	36120	46
7009	37953	2
7009	38477	3
7009	39175	11
7009	40621	21
7009	41559	2
7009	42294	2
7009	43492	3
7009	45128	15
7009	45382	4
7009	46353	8
7009	46518	9
7009	47285	5
7009	47414	12
7009	47508	1
7009	47549	6
7009	48022	35
7009	48483	48
7009	49987	5
7009	51506	67
7009	53325	58
7009	54034	23
7009	55177	14
7009	55311	2
7009	55662	5
7009	56006	43
7009	56632	36
7009	58673	3
7009	59176	7
7009	60924	42
7009	63528	62
7009	64604	2
7009	64850	9
7009	65670	18
7009	67050	18
7009	67076	75
7009	67129	55
7009	69807	4
7009	70606	212
7009	71373	35
7009	71572	3
7009	71926	20
7009	72405	49
7009	73726	2
7009	75477	46
7009	76036	4
7009	76115	112
7009	77313	45
7009	79281	15
7009	81415	21
7009	81690	2
7009	81826	36
7009	82883	312
7009	84451	65
7009	84518	6
7009	84699	5
7009	85952	12
7009	86651	5
7009	89114	9
7009	89856	6
7009	89929	71
7009	90000	20
7009	90097	15
8155	9859	2
8155	11747	45
8155	13093	1
8155	14418	56
8155	16506	1
8155	17297	51
8155	19553	158
8155	21493	4
8155	25335	9
8155	30455	98
8155	40621	3
8155	46518	5
8155	48483	2
8155	51506	1
8155	55177	19
8155	64604	37
8155	65670	1
8155	67129	15
8155	70606	1
8155	76036	29
8155	76115	4
8155	81415	38
8155	84699	1
8155	89114	25
8155	89929	1
8155	90000	1
8155	90097	1
8409	9859	1
8409	11746	2
8409	11747	196
8409	11750	45
8409	16506	2
8409	17339	15
8409	20297	2
8409	21493	1
8409	24117	1
8409	24774	15
8409	25299	67
8409	25625	12
8409	27646	79
8409	30418	14
8409	31464	1
8409	32129	19
8409	33448	27
8409	34506	18
8409	35153	75
8409	37953	1
8409	38477	21
8409	39088	92
8409	39175	3
8409	40621	13
8409	41559	37
8409	42294	2
8409	45128	54
8409	45382	14
8409	46353	3
8409	46518	4
8409	47285	16
8409	47414	1
8409	47549	1
8409	48022	5
8409	48483	1
8409	51147	24
8409	51506	70
8409	53777	26
8409	59176	2
8409	60924	1
8409	63311	1
8409	63695	28
8409	64850	43
8409	65670	179
8409	67050	92
8409	69504	16
8409	69807	2
8409	71373	6
8409	71380	43
8409	71572	1
8409	71926	1
8409	73726	3
8409	74965	13
8409	75341	1
8409	75477	8
8409	78713	11
8409	81826	1
8409	82980	2
8409	84451	2
8409	84518	6
8409	84699	43
8409	85952	34
8571	9925	4
8571	11746	19
8571	11747	1417
8571	13093	6
8571	13094	1
8571	13674	7
8571	16506	2
8571	17297	2
8571	21493	8
8571	25113	38
8571	25335	3
8571	36120	14
8571	39175	21
8571	45128	15
8571	48483	55
8571	51506	17
8571	55662	67
8571	56632	2
8571	58673	2
8571	59176	8
8571	60924	3
8571	67076	4
8571	70606	1
8571	71373	106
8571	75477	62
8571	76115	64
8571	79281	21
8571	81690	2
8571	85952	30
8571	86651	8
8571	89929	3
9859	9925	1
9859	11687	7
9859	11747	104
9859	11750	14
9859	13093	3
9859	13094	6
9859	13674	4
9859	14418	5
9859	16506	1
9859	17297	6
9859	17339	4
9859	18124	4
9859	19553	11
9859	20297	1
9859	22997	13
9859	25335	4
9859	27646	3
9859	28961	3
9859	30455	6
9859	31464	7
9859	32129	7
9859	36120	5
9859	37953	5
9859	38477	2
9859	39088	3
9859	40621	1
9859	41559	2
9859	45128	1
9859	45382	2
9859	46353	2
9859	47285	1
9859	47414	2
9859	47508	3
9859	47549	5
9859	48022	2
9859	48483	6
9859	51147	3
9859	51506	11
9859	53325	3
9859	54034	12
9859	56006	2
9859	56632	1
9859	58673	7
9859	59176	1
9859	63528	1
9859	63695	3
9859	64604	3
9859	64850	11
9859	65670	12
9859	67050	5
9859	67076	1
9859	67129	1
9859	71380	4
9859	72405	4
9859	73726	5
9859	74965	1
9859	75477	3
9859	76036	4
9859	76115	6
9859	78713	1
9859	81690	3
9859	84451	16
9859	84518	1
9859	84699	2
9859	85952	1
9859	86651	4
9859	89114	2
9859	89929	1
9859	90097	11
9925	11747	241
9925	11750	2
9925	13093	102
9925	13094	20
9925	13674	3
9925	16506	4
9925	17297	5
9925	17339	1
9925	19553	1
9925	21493	28
9925	22997	5
9925	25113	2
9925	25335	8
9925	30455	2
9925	36120	5
9925	37953	1
9925	39175	1
9925	40621	4
9925	43492	1
9925	46353	1
9925	46518	1
9925	47414	1
9925	47508	2
9925	47549	2
9925	48483	4
9925	49987	1
9925	51506	6
9925	53325	7
9925	55177	2
9925	56006	8
9925	56632	7
9925	58673	3
9925	59176	1
9925	60924	4
9925	63528	5
9925	64850	3
9925	67076	34
9925	67129	1
9925	70606	45
9925	71373	1
9925	72405	4
9925	75477	8
9925	76036	1
9925	76115	19
9925	77313	2
9925	79281	3
9925	81690	1
9925	81826	3
9925	82883	30
9925	84451	1
9925	85952	1
9925	89114	1
9925	89929	2
9925	90000	2
9925	90097	1
11687	11746	7
11687	11747	112
11687	11750	1
11687	15614	16
11687	16506	2
11687	17312	9
11687	24117	19
11687	25299	1
11687	31464	3
11687	39088	1
11687	39175	1
11687	42294	35
11687	45128	1
11687	45382	5
11687	47285	1
11687	47508	171
11687	48483	82
11687	51147	3
11687	51506	2
11687	53325	1
11687	53777	3
11687	53930	30
11687	55311	10
11687	55662	4
11687	56632	3
11687	59176	59
11687	60924	22
11687	63311	23
11687	63528	3
11687	65670	1
11687	67076	1
11687	69807	3
11687	71572	30
11687	73726	1
11687	74965	1
11687	76115	5
11687	79281	4
11687	80969	7
11687	81826	1
11687	84451	3
11687	84518	1
11687	84699	1
11687	85952	1
11687	86651	67
11687	89856	52
11746	11747	1073
11746	11750	130
11746	13093	2
11746	13094	3
11746	13674	1
11746	15614	4
11746	16506	2
11746	17297	2
11746	17312	3
11746	17339	4
11746	19553	1
11746	20297	18
11746	21493	2
11746	24117	5
11746	25113	26
11746	25299	1
11746	25335	2
11746	27646	2
11746	30418	2
11746	30455	1
11746	31464	5
11746	32129	2
11746	33448	1
11746	35153	1
11746	36120	8
11746	39175	7
11746	40621	2
11746	42294	4
11746	43492	11
11746	45128	5
11746	46353	1
11746	46518	3
11746	47285	1
11746	47508	6
11746	47549	1
11746	48483	28
11746	49987	24
11746	51147	7
11746	51506	49
11746	53325	1
11746	53930	14
11746	55177	2
11746	55311	12
11746	55662	28
11746	56006	13
11746	56632	11
11746	59176	6
11746	60924	1
11746	63311	3
11746	63528	2
11746	63695	1
11746	64850	2
11746	65670	14
11746	67050	8
11746	69504	9
11746	69807	6
11746	71373	28
11746	71572	17
11746	71926	1
11746	74965	1
11746	75477	15
11746	76115	31
11746	77313	4
11746	79281	9
11746	80969	6
11746	81826	4
11746	82883	2
11746	82980	1
11746	84451	2
11746	84699	1
11746	85952	9
11746	86651	11
11746	89114	1
11746	89856	4
11746	89929	2
11746	90000	1
11746	90097	5
11747	11750	5559
11747	13093	1075
11747	13094	536
11747	13674	393
11747	13717	40
11747	14418	108
11747	15614	302
11747	16506	838
11747	17297	603
11747	17312	356
11747	17339	403
11747	18124	100
11747	19553	193
11747	20297	648
11747	21493	331
11747	22997	377
11747	24117	502
11747	24774	89
11747	25113	1413
11747	25299	180
11747	25335	379
11747	25625	169
11747	27646	166
11747	28961	56
11747	30418	105
11747	30455	459
11747	31464	282
11747	32129	237
11747	33448	159
11747	34506	139
11747	35153	169
11747	36120	563
11747	37953	156
11747	38477	211
11747	39088	45
11747	39175	649
11747	40621	194
11747	41559	83
11747	42294	386
11747	43492	203
11747	45128	848
11747	45382	194
11747	46353	279
11747	46518	222
11747	47285	192
11747	47414	197
11747	47508	166
11747	47549	275
11747	48022	486
11747	48483	2019
11747	49987	917
11747	51147	644
11747	51506	3827
11747	53325	248
11747	53777	202
11747	53930	459
11747	54034	152
11747	55177	265
11747	55311	510
11747	55662	1455
11747	56006	569
11747	56632	461
11747	58673	75
11747	59176	419
11747	60924	574
11747	63311	418
11747	63528	409
11747	63695	111
11747	64604	62
11747	64850	517
11747	65416	224
11747	65670	1818
11747	67050	728
11747	67076	128
11747	67129	206
11747	69504	395
11747	69807	312
11747	70606	212
11747	71373	2033
11747	71380	84
11747	71572	673
11747	71926	239
11747	72405	275
11747	73726	257
11747	74965	161
11747	75341	142
11747	75477	1425
11747	76036	89
11747	76115	3083
11747	77313	511
11747	78713	58
11747	79281	525
11747	80969	254
11747	81415	170
11747	81690	266
11747	81826	438
11747	82883	253
11747	82980	179
11747	84451	283
11747	84518	186
11747	84699	286
11747	85952	692
11747	86651	488
11747	89114	135
11747	89856	306
11747	89929	498
11747	90000	252
11747	90097	370
11750	13093	8
11750	13094	17
11750	13674	1
11750	15614	1
11750	16506	18
11750	17297	12
11750	17312	6
11750	17339	18
11750	18124	4
11750	19553	1
11750	20297	392
11750	22997	8
11750	24117	21
11750	24774	45
11750	25113	256
11750	25299	48
11750	25335	2
11750	25625	170
11750	27646	30
11750	28961	11
11750	30418	49
11750	30455	3
11750	31464	155
11750	32129	188
11750	33448	8
11750	34506	26
11750	35153	35
11750	36120	13
11750	37953	39
11750	38477	10
11750	39088	9
11750	39175	2
11750	40621	15
11750	41559	23
11750	42294	2
11750	43492	1
11750	45128	32
11750	45382	55
11750	46353	24
11750	46518	72
11750	47285	6
11750	47414	11
11750	47508	3
11750	47549	9
11750	48022	9
11750	48483	102
11750	49987	826
11750	51147	41
11750	51506	858
11750	53325	1
11750	53777	9
11750	53930	106
11750	54034	1
11750	55311	78
11750	55662	4
11750	56632	6
11750	59176	3
11750	60924	10
11750	63311	7
11750	63528	6
11750	63695	18
11750	64850	101
11750	65670	291
11750	67050	193
11750	67129	2
11750	69504	188
11750	70606	2
11750	71373	165
11750	71380	33
11750	71572	38
11750	71926	22
11750	73726	48
11750	74965	146
11750	75341	6
11750	75477	62
11750	76115	138
11750	77313	2
11750	78713	4
11750	79281	6
11750	80969	2
11750	81415	12
11750	81826	44
11750	82883	2
11750	82980	18
11750	84451	14
11750	84518	48
11750	84699	33
11750	85952	8
11750	86651	1
11750	89114	1
11750	89856	35
11750	89929	33
11750	90000	16
11750	90097	162
13093	13094	161
13093	13674	11
13093	16506	22
13093	17297	28
13093	17339	8
13093	18124	3
13093	19553	1
13093	21493	204
13093	22997	17
13093	24117	1
13093	25113	2
13093	25335	62
13093	27646	2
13093	30455	10
13093	31464	1
13093	33448	5
13093	35153	5
13093	36120	8
13093	37953	1
13093	39175	1
13093	40621	15
13093	45382	1
13093	46353	4
13093	46518	3
13093	47414	3
13093	47508	4
13093	47549	4
13093	48022	9
13093	48483	14
13093	51506	17
13093	53325	41
13093	53930	4
13093	54034	9
13093	55177	9
13093	55311	3
13093	55662	1
13093	56006	26
13093	56632	25
13093	58673	10
13093	59176	1
13093	60924	38
13093	63528	20
13093	64850	8
13093	65416	2
13093	65670	14
13093	67050	10
13093	67076	71
13093	67129	5
13093	70606	130
13093	71373	14
13093	71926	6
13093	72405	12
13093	75477	37
13093	76036	1
13093	76115	66
13093	77313	10
13093	79281	10
13093	80969	2
13093	81415	1
13093	81690	3
13093	81826	17
13093	82883	208
13093	82980	1
13093	84451	50
13093	84518	1
13093	84699	1
13093	85952	1
13093	86651	4
13093	89114	3
13093	89856	6
13093	89929	49
13093	90000	6
13093	90097	8
13094	13717	3
13094	16506	18
13094	17297	11
13094	17339	6
13094	18124	1
13094	19553	3
13094	20297	7
13094	21493	59
13094	22997	46
13094	24117	2
13094	25113	4
13094	25335	17
13094	28961	1
13094	30455	10
13094	31464	2
13094	33448	2
13094	35153	4
13094	36120	5
13094	37953	1
13094	39175	1
13094	40621	7
13094	45128	4
13094	45382	1
13094	46518	1
13094	47414	2
13094	47549	9
13094	48022	8
13094	48483	12
13094	49987	2
13094	51506	24
13094	53325	18
13094	53930	6
13094	54034	11
13094	55177	7
13094	55311	5
13094	55662	2
13094	56006	9
13094	56632	5
13094	58673	4
13094	60924	16
13094	63528	16
13094	64604	1
13094	64850	4
13094	65670	5
13094	67050	4
13094	67076	15
13094	67129	7
13094	69504	2
13094	70606	31
13094	71373	8
13094	71572	1
13094	71926	4
13094	72405	6
13094	73726	1
13094	75341	1
13094	75477	15
13094	76115	20
13094	77313	7
13094	79281	6
13094	80969	2
13094	81415	4
13094	81690	1
13094	81826	7
13094	82883	52
13094	84451	18
13094	84518	3
13094	84699	2
13094	86651	4
13094	89114	2
13094	89856	1
13094	89929	14
13094	90000	2
13094	90097	3
13674	14418	4
13674	16506	7
13674	17297	3
13674	19553	4
13674	25335	15
13674	27646	1
13674	30455	3
13674	33448	1
13674	35153	2
13674	36120	4
13674	37953	1
13674	39175	12
13674	47414	2
13674	47508	2
13674	48022	4
13674	48483	11
13674	51147	5
13674	51506	4
13674	53325	14
13674	55177	4
13674	55662	1
13674	56006	3
13674	56632	5
13674	58673	9
13674	60924	4
13674	63311	1
13674	63528	2
13674	64604	1
13674	67050	1
13674	67076	2
13674	67129	1
13674	70606	2
13674	71373	4
13674	72405	1
13674	73726	1
13674	75477	10
13674	76036	2
13674	76115	87
13674	79281	2
13674	81415	1
13674	81690	34
13674	81826	3
13674	82883	1
13674	84699	1
13674	89114	3
13674	89929	3
13674	90097	3
13717	40621	3
13717	45382	5
13717	47414	34
13717	48483	15
13717	51506	3
13717	54034	17
13717	63528	3
13717	71373	6
13717	73726	3
13717	75477	3
13717	89929	1
14418	16506	5
14418	17297	100
14418	19553	250
14418	21493	14
14418	25335	18
14418	30455	193
14418	33448	4
14418	40621	17
14418	46518	10
14418	48022	1
14418	48483	10
14418	51506	6
14418	55177	47
14418	56006	3
14418	60924	5
14418	64604	99
14418	67050	1
14418	67076	3
14418	67129	53
14418	69504	1
14418	76036	69
14418	76115	19
14418	79281	4
14418	81415	120
14418	82883	2
14418	84699	1
14418	89114	31
14418	89929	13
14418	90000	6
14418	90097	16
15614	17312	37
15614	24117	92
15614	32129	1
15614	39175	3
15614	40621	1
15614	42294	5
15614	45128	3
15614	47285	2
15614	47508	20
15614	48483	158
15614	51147	13
15614	51506	4
15614	53777	9
15614	53930	52
15614	55311	26
15614	55662	18
15614	59176	11
15614	60924	98
15614	63311	64
15614	69807	81
15614	71572	109
15614	74965	2
15614	75341	1
15614	75477	14
15614	76115	20
15614	80969	78
15614	81690	68
15614	81826	21
15614	84518	1
15614	85952	2
15614	86651	77
15614	89856	8
16506	17297	94
16506	17312	6
16506	17339	24
16506	18124	6
16506	19553	16
16506	20297	4
16506	21493	10
16506	22997	14
16506	24117	16
16506	24774	18
16506	25299	1
16506	25335	26
16506	27646	11
16506	28961	20
16506	30455	68
16506	31464	26
16506	32129	3
16506	33448	18
16506	35153	1
16506	36120	11
16506	37953	12
16506	38477	1
16506	39175	4
16506	40621	7
16506	41559	19
16506	42294	3
16506	43492	1
16506	45128	84
16506	45382	3
16506	46353	1
16506	46518	3
16506	47285	2
16506	47508	1
16506	48022	76
16506	48483	30
16506	51147	14
16506	51506	84
16506	53325	9
16506	53777	2
16506	53930	4
16506	54034	4
16506	55177	16
16506	55311	11
16506	55662	8
16506	56006	11
16506	56632	15
16506	58673	5
16506	59176	4
16506	60924	25
16506	63311	1
16506	63528	16
16506	63695	30
16506	64604	5
16506	64850	16
16506	65670	21
16506	67050	43
16506	67076	2
16506	67129	52
16506	69504	2
16506	69807	1
16506	70606	3
16506	71373	15
16506	71380	12
16506	71572	7
16506	71926	7
16506	72405	8
16506	73726	34
16506	74965	20
16506	75341	23
16506	75477	30
16506	76036	4
16506	76115	54
16506	77313	11
16506	78713	9
16506	79281	3
16506	80969	5
16506	81415	31
16506	81690	2
16506	81826	44
16506	82883	12
16506	84451	7
16506	84699	11
16506	85952	2
16506	86651	5
16506	89114	15
16506	89929	41
16506	90000	14
16506	90097	1
17297	17339	4
17297	18124	2
17297	19553	202
17297	21493	19
17297	22997	15
17297	24117	4
17297	24774	1
17297	25335	46
17297	28961	1
17297	30455	315
17297	31464	2
17297	33448	13
17297	36120	16
17297	37953	3
17297	38477	1
17297	39175	3
17297	40621	18
17297	45128	39
17297	45382	3
17297	46353	3
17297	46518	10
17297	47549	2
17297	48022	44
17297	48483	39
17297	51506	37
17297	53325	3
17297	55177	69
17297	55311	1
17297	56006	2
17297	56632	11
17297	58673	8
17297	59176	1
17297	60924	21
17297	63528	10
17297	64604	61
17297	64850	2
17297	65670	10
17297	67050	9
17297	67076	5
17297	67129	85
17297	69504	2
17297	69807	2
17297	70606	8
17297	71373	10
17297	71926	2
17297	72405	6
17297	73726	1
17297	75341	10
17297	75477	18
17297	76036	59
17297	76115	34
17297	77313	4
17297	78713	3
17297	79281	1
17297	81415	70
17297	81690	1
17297	81826	17
17297	82883	13
17297	84451	5
17297	84518	4
17297	84699	7
17297	85952	3
17297	86651	1
17297	89114	57
17297	89929	14
17297	90000	6
17297	90097	7
17312	17339	6
17312	20297	1
17312	24117	68
17312	31464	1
17312	35153	1
17312	38477	6
17312	42294	75
17312	43492	1
17312	45128	3
17312	46353	1
17312	46518	1
17312	47508	15
17312	48483	56
17312	51506	5
17312	53930	23
17312	55311	7
17312	55662	41
17312	56006	1
17312	56632	1
17312	59176	7
17312	60924	1
17312	63311	41
17312	65670	2
17312	67050	6
17312	69807	41
17312	71373	12
17312	71572	61
17312	73726	16
17312	75341	1
17312	75477	8
17312	79281	1
17312	80969	30
17312	81690	17
17312	81826	46
17312	84699	1
17312	86651	13
17312	89856	11
17339	18124	15
17339	20297	4
17339	21493	3
17339	24117	9
17339	24774	11
17339	25299	20
17339	25335	14
17339	25625	1
17339	27646	53
17339	28961	7
17339	30418	20
17339	30455	2
17339	31464	5
17339	32129	37
17339	33448	44
17339	34506	23
17339	35153	10
17339	37953	15
17339	38477	130
17339	39088	15
17339	39175	8
17339	40621	3
17339	41559	27
17339	42294	1
17339	45128	190
17339	45382	5
17339	46353	6
17339	46518	4
17339	47285	96
17339	47414	2
17339	47508	2
17339	47549	2
17339	48022	7
17339	48483	10
17339	51147	49
17339	51506	77
17339	53325	1
17339	53777	66
17339	53930	8
17339	54034	1
17339	55177	5
17339	55311	7
17339	55662	2
17339	56006	3
17339	56632	6
17339	59176	2
17339	60924	19
17339	63311	7
17339	63528	1
17339	63695	7
17339	64850	23
17339	65670	136
17339	67050	52
17339	67129	2
17339	69504	11
17339	70606	1
17339	71373	10
17339	71380	23
17339	71572	3
17339	71926	10
17339	73726	6
17339	74965	16
17339	75341	32
17339	75477	29
17339	76115	15
17339	77313	2
17339	78713	20
17339	79281	13
17339	80969	4
17339	81826	30
17339	82883	4
17339	82980	40
17339	84518	3
17339	84699	8
17339	85952	8
17339	86651	13
17339	89856	2
17339	89929	8
17339	90000	5
17339	90097	4
18124	20297	2
18124	24117	4
18124	24774	8
18124	25299	14
18124	25335	2
18124	27646	3
18124	28961	37
18124	30418	5
18124	31464	17
18124	32129	18
18124	35153	4
18124	37953	41
18124	38477	2
18124	39088	11
18124	39175	1
18124	41559	3
18124	45128	17
18124	45382	2
18124	46353	4
18124	47285	10
18124	48022	7
18124	48483	1
18124	51147	13
18124	51506	27
18124	53777	8
18124	54034	4
18124	56006	3
18124	60924	1
18124	63528	1
18124	63695	43
18124	64850	102
18124	65670	10
18124	67050	31
18124	67129	3
18124	69504	2
18124	71373	3
18124	71380	7
18124	71926	11
18124	72405	1
18124	73726	23
18124	74965	4
18124	75341	2
18124	75477	9
18124	76115	4
18124	78713	4
18124	79281	1
18124	81826	2
18124	84451	3
18124	84699	4
18124	86651	1
18124	89856	1
18124	89929	3
18124	90000	6
18124	90097	2
19553	21493	8
19553	24117	1
19553	24774	2
19553	25335	42
19553	30455	304
19553	33448	4
19553	38477	1
19553	40621	19
19553	41559	1
19553	45128	7
19553	45382	1
19553	46353	3
19553	46518	19
19553	48022	4
19553	48483	13
19553	51506	12
19553	55177	69
19553	56006	1
19553	58673	2
19553	60924	5
19553	64604	139
19553	65670	4
19553	67129	62
19553	70606	3
19553	71373	1
19553	75341	1
19553	75477	4
19553	76036	88
19553	76115	15
19553	79281	3
19553	81415	161
19553	81826	5
19553	82883	3
19553	84451	1
19553	84518	1
19553	84699	2
19553	89114	83
19553	89929	10
19553	90000	6
19553	90097	16
20297	24117	1
20297	24774	10
20297	25113	48
20297	25299	6
20297	25625	1
20297	27646	4
20297	28961	4
20297	30418	9
20297	31464	31
20297	32129	20
20297	33448	1
20297	35153	8
20297	37953	16
20297	43492	1
20297	45128	5
20297	45382	4
20297	46353	3
20297	46518	17
20297	47285	2
20297	47414	2
20297	47549	1
20297	48483	16
20297	49987	75
20297	51147	4
20297	51506	173
20297	53777	1
20297	53930	19
20297	55311	12
20297	56006	2
20297	56632	2
20297	63695	11
20297	64850	11
20297	65670	17
20297	67050	47
20297	69504	31
20297	71373	15
20297	71380	4
20297	71572	7
20297	71926	1
20297	73726	21
20297	74965	6
20297	75477	7
20297	76115	21
20297	79281	1
20297	81690	1
20297	81826	1
20297	84451	2
20297	84518	8
20297	84699	3
20297	89856	1
20297	89929	1
20297	90000	4
20297	90097	18
21493	22997	21
21493	24117	2
21493	25335	14
21493	30455	23
21493	31464	1
21493	36120	3
21493	40621	7
21493	45128	1
21493	46518	1
21493	47414	1
21493	47549	7
21493	48022	1
21493	48483	7
21493	51506	6
21493	53325	5
21493	53930	4
21493	54034	2
21493	55177	8
21493	55311	3
21493	55662	2
21493	56006	9
21493	56632	4
21493	58673	3
21493	59176	1
21493	60924	14
21493	63528	3
21493	64604	6
21493	64850	1
21493	65670	2
21493	67076	18
21493	67129	10
21493	70606	42
21493	71373	5
21493	72405	15
21493	74965	1
21493	75477	13
21493	76115	16
21493	77313	4
21493	79281	5
21493	80969	2
21493	81415	8
21493	81690	2
21493	81826	4
21493	82883	96
21493	84451	6
21493	84518	1
21493	84699	2
21493	86651	5
21493	89114	2
21493	89856	1
21493	89929	8
21493	90000	4
21493	90097	2
22997	30455	25
22997	36120	13
22997	39175	1
22997	40621	1
22997	46353	1
22997	46518	5
22997	47414	1
22997	47549	12
22997	48022	3
22997	48483	6
22997	49987	1
22997	51147	2
22997	51506	6
22997	53325	17
22997	54034	11
22997	55177	2
22997	56632	2
22997	60924	1
22997	63528	17
22997	64850	2
22997	67076	2
22997	67129	14
22997	70606	3
22997	71926	8
22997	72405	63
22997	73726	2
22997	76036	2
22997	76115	12
22997	77313	8
22997	79281	1
22997	81415	5
22997	82883	10
22997	84451	18
22997	84518	4
22997	84699	3
22997	85952	2
22997	89856	3
22997	89929	12
22997	90000	4
22997	90097	4
24117	24774	7
24117	25299	7
24117	25335	5
24117	27646	3
24117	28961	2
24117	30418	1
24117	30455	4
24117	31464	7
24117	32129	3
24117	33448	1
24117	34506	10
24117	35153	1
24117	36120	3
24117	37953	7
24117	38477	4
24117	39088	5
24117	39175	8
24117	40621	8
24117	41559	2
24117	42294	67
24117	43492	38
24117	45128	12
24117	45382	5
24117	46353	1
24117	47285	2
24117	47508	49
24117	47549	5
24117	48022	1
24117	48483	150
24117	51147	6
24117	51506	16
24117	53777	7
24117	53930	92
24117	55177	6
24117	55311	93
24117	55662	29
24117	56006	2
24117	56632	5
24117	59176	54
24117	60924	37
24117	63311	91
24117	63528	2
24117	63695	1
24117	64850	4
24117	65416	1
24117	65670	28
24117	67050	17
24117	67076	2
24117	69504	7
24117	69807	45
24117	71373	5
24117	71380	5
24117	71572	132
24117	71926	6
24117	72405	1
24117	73726	20
24117	74965	3
24117	75341	4
24117	75477	16
24117	76036	1
24117	76115	7
24117	79281	11
24117	80969	90
24117	81690	2
24117	81826	63
24117	82883	1
24117	82980	5
24117	84451	4
24117	84518	3
24117	84699	3
24117	86651	74
24117	89114	1
24117	89856	4
24117	89929	2
24117	90000	4
24117	90097	4
24774	25299	21
24774	25335	2
24774	25625	9
24774	27646	11
24774	28961	15
24774	30418	11
24774	31464	15
24774	32129	30
24774	33448	2
24774	34506	2
24774	35153	8
24774	37953	17
24774	38477	23
24774	39088	22
24774	39175	2
24774	41559	6
24774	43492	1
24774	45128	10
24774	45382	2
24774	46353	6
24774	46518	1
24774	47285	15
24774	47414	3
24774	47508	2
24774	47549	1
24774	49987	2
24774	51147	25
24774	51506	42
24774	53777	6
24774	53930	3
24774	54034	3
24774	55177	1
24774	55311	2
[truncated: 2,492 more rows]
