# Supplementary material for: Current advances and future trends of hormesis in disease
Source: NPJ Aging. 2024 May 15;10(1):26. doi: 10.1038/s41514-024-00155-3 (PMC11096327; doi:10.1038/s41514-024-00155-3)
Supplement: Supplementary file 13 — Data Availablity [file 41514_2024_155_MOESM13_ESM.csv]

id	label	x	y	cluster	weight<Links>	weight<Total link strength>	weight<Citations>
1094	Ageing Res Rev	-0.2087	0.278	1	170	59817	998
1104	Aging Cell	-0.7658	0.5295	1	167	57019	615
1126	Aging-Us	-0.7917	0.2487	1	164	42945	408
1385	Am J Clin Nutr	-0.7838	-0.2189	1	168	24053	352
1445	Am J Physiol-Endoc M	-1.2579	0.1451	1	155	22346	235
1447	Am J Physiol-Heart C	-1.0373	0.0295	1	159	17740	234
1449	Am J Physiol-Reg I	-1.0817	0.174	1	162	15392	217
1587	Anal Biochem	0.5076	-0.2107	2	169	8798	293
1779	Ann Ny Acad Sci	-0.5706	0.3965	1	165	55247	774
1862	Annu Rev Entomol	0.8117	0.8037	2	160	15460	468
1876	Annu Rev Pharmacol	0.0718	0.4242	3	170	14576	282
1922	Anticancer Res	-0.1436	-0.6347	3	152	9000	212
1931	Antioxid Redox Sign	-0.8053	-0.5779	1	169	75132	873
1948	Antioxidants-Basel	-0.2703	-0.5739	1	169	15851	205
2009	Appl Environ Microb	0.8633	0.2406	2	170	9818	306
2112	Aquat Toxicol	0.6212	0.1653	2	170	30363	861
2137	Arch Biochem Biophys	-0.1809	-0.2337	1	169	24336	370
2153	Arch Environ Con Tox	0.728	0.2372	2	169	10785	333
2230	Arch Toxicol	0.0584	-0.2638	3	170	16096	324
2531	Autophagy	-0.8941	-0.0119	1	168	17134	228
2585	B Environ Contam Tox	0.7648	0.3633	2	167	8922	262
2693	Bba-Gen Subjects	-0.3599	-0.1269	1	168	15844	212
2697	Bba-Mol Basis Dis	-0.5171	-0.1389	1	162	13733	203
2879	Biochem Bioph Res Co	-0.5656	-0.2933	1	170	59658	730
2885	Biochem J	-0.6471	-0.1672	1	170	34425	445
2892	Biochem Pharmacol	-0.2495	-0.3572	1	169	31198	392
2975	Biogerontology	-0.1866	0.6187	1	170	78445	1429
3151	Biol Trace Elem Res	0.3991	-0.5077	2	165	11955	204
3302	Bioresource Technol	1.2469	0.2138	2	138	9253	341
3568	Brain Res	-0.3224	0.3555	1	167	36646	545
3655	Brit J Pharmacol	-0.4553	-0.0224	1	163	14449	207
3944	Cancer Lett	-0.243	-0.7454	3	164	16855	235
3953	Cancer Res	-0.3807	-0.6702	3	166	48395	739
4001	Carcinogenesis	-0.1545	-0.4687	3	169	27288	378
4080	Cell	-0.7343	0.3872	1	170	92298	1149
4100	Cell Cycle	-0.8758	0.3833	1	160	28032	274
4103	Cell Death Differ	-0.6981	-0.3214	1	166	18205	209
4104	Cell Death Dis	-0.863	-0.3599	1	159	14483	211
4117	Cell Metab	-1.0166	0.4482	1	168	58831	736
4322	Chem-Biol Interact	-0.069	-0.3352	3	170	21584	265
4343	Chemosphere	1.0657	0.1939	2	170	70039	2158
4549	Circ Res	-1.0608	-0.1131	1	165	21035	282
4561	Circulation	-0.7836	-0.0861	1	167	22296	332
4905	Comp Biochem Phys C	0.4738	0.2005	2	170	10020	255
5201	Crit Rev Toxicol	0.0864	0.1446	3	170	60491	1270
5234	Crop Prot	0.9194	0.4267	2	144	13248	461
5288	Curr Biol	-0.2277	0.7755	1	170	21777	307
5715	Diabetes	-1.1586	0.3181	1	157	30808	368
5888	Dose-Response	0.2964	-0.3818	3	170	80259	1776
6173	Ecotox Environ Safe	0.7862	0.0997	2	170	58464	1587
6177	Ecotoxicology	0.9459	0.5692	2	169	22503	660
6349	Embo J	-0.9101	-0.1573	1	167	33769	371
6487	Endocrinology	-0.1531	0.1672	1	164	23561	323
6687	Environ Exp Bot	1.1786	-0.276	2	164	14615	379
6694	Environ Health Persp	0.1945	0.0339	3	170	33878	890
6702	Environ Int	0.8658	-0.0127	2	170	18810	458
6712	Environ Pollut	0.7681	-0.0814	2	170	80773	2005
6719	Environ Res	0.5472	-0.3848	2	170	23205	473
6727	Environ Sci Pollut R	0.6806	-0.1838	2	169	30509	650
6729	Environ Sci Technol	0.9864	0.2922	2	169	42123	1304
6740	Environ Toxicol Chem	0.6242	0.3399	2	170	50359	1682
6741	Environ Toxicol Phar	0.411	-0.1226	2	169	10837	202
7083	Eur J Pharmacol	-0.3123	-0.0009	1	164	28376	365
7197	Evolution	0.1351	0.7851	2	168	9280	215
7252	Exp Cell Res	-0.3721	0.2231	1	164	13383	204
7262	Exp Gerontol	-0.4747	0.7467	1	168	92639	1305
7419	Faseb J	-0.7944	0.1124	1	168	49799	597
7440	Febs Lett	-0.2873	0.1411	1	169	28834	395
7629	Food Chem	0.5478	-0.5948	2	170	9330	271
7631	Food Chem Toxicol	0.0205	-0.4313	3	170	33531	456
7755	Free Radical Bio Med	-0.4512	-0.246	1	170	135791	1882
7761	Free Radical Res	-0.7363	-0.4412	1	166	24202	331
7855	Front Plant Sci	0.9542	-0.393	2	170	18694	439
7895	Funct Ecol	0.4663	0.5736	2	164	9697	309
8053	Gene Dev	-0.915	0.58	1	163	35370	389
8119	Genetics	-0.0583	0.735	1	168	23318	454
8601	Health Phys	0.227	-0.8062	3	168	30748	904
8841	Homeopathy	0.3524	0.1065	2	166	10275	386
8935	Hum Ecol Risk Assess	0.4836	0.3337	3	165	6473	232
8937	Hum Exp Toxicol	0.2088	-0.1035	3	170	75377	1787
9533	Int J Cancer	-0.3939	-0.8305	3	158	13970	231
9673	Int J Mol Sci	0.1859	-0.5116	2	170	54383	915
9755	Int J Radiat Biol	-0.1904	-0.9545	3	166	42619	863
9795	Int J Toxicol	0.2272	0.3836	3	170	10597	252
10233	J Agr Food Chem	0.4235	-0.3338	2	170	33380	754
10381	J Appl Physiol	-1.2185	-0.0242	1	158	33497	504
10431	J Bacteriol	0.3652	0.416	2	167	9028	235
10464	J Biol Chem	-0.7127	0.0159	1	169	185584	2310
10562	J Cell Biol	-0.5565	0.0785	1	166	19805	272
10581	J Chem Ecol	0.9873	-0.0373	2	155	5518	212
10645	J Clin Invest	-1.0793	-0.371	1	165	29861	377
10770	J Econ Entomol	0.7224	0.6997	2	157	25282	869
10860	J Exp Biol	0.1525	0.5898	2	169	13275	330
10861	J Exp Bot	0.8409	-0.3533	2	169	15596	408
10966	J Gerontol	-0.8304	0.7502	1	160	17185	245
10969	J Gerontol A-Biol	-0.6164	0.8207	1	170	48470	678
10982	J Hazard Mater	1.2581	0.0525	2	170	34648	900
11040	J Immunol	-0.5817	-0.4347	1	156	18202	245
11076	J Insect Physiol	0.4996	0.7227	2	166	10015	265
11326	J Neurochem	-0.4579	0.3362	1	167	46192	554
11350	J Neurosci	-0.6263	0.5116	1	165	46466	608
11352	J Neurosci Res	-0.5238	0.2207	1	160	25221	302
11379	J Nutr	-0.6627	0.1542	1	164	27944	335
11460	J Pest Sci	0.9843	0.7335	2	126	8844	243
11477	J Pharmacol Exp Ther	-0.1884	0.0354	1	168	19174	280
11523	J Physiol-London	-1.1735	-0.2061	1	162	28743	366
11543	J Plant Physiol	1.1132	-0.3998	2	159	8974	228
11609	J Radiat Res	0.065	-0.9183	3	166	21979	438
11888	Jama-J Am Med Assoc	-0.6499	0.2796	1	161	19890	286
12325	Lancet	-0.3247	-0.2564	3	167	24328	416
12437	Life Sci	-0.2268	-0.1195	1	169	28435	321
12688	Mar Pollut Bull	0.6636	0.4864	2	160	9446	276
12802	Mech Ageing Dev	-0.3602	0.6499	1	170	82536	993
13036	Method Enzymol	-0.0439	-0.1715	1	169	13240	223
13359	Mol Cell	-0.9834	-0.2738	1	164	29895	298
13362	Mol Cell Biol	-0.9706	0.2733	1	165	42621	443
13409	Mol Nutr Food Res	-0.4359	-0.3893	1	161	19336	212
13438	Molecules	0.2983	-0.6178	2	170	21307	347
13538	Mutat Res	-0.002	-0.5607	3	163	14878	300
13543	Mutat Res-Fund Mol M	-0.0091	-0.7123	3	170	37301	563
13544	Mutat Res-Gen Tox En	0.1229	-0.6443	3	167	17290	218
13679	Nat Commun	-0.0937	-0.0528	1	170	26504	354
13688	Nat Genet	-0.6769	0.67	1	165	17958	225
13701	Nat Med	-0.9185	0.1393	1	165	21823	291
13732	Nat Rev Mol Cell Bio	-0.9313	-0.4937	1	164	24352	283
13798	Nature	-0.1834	0.4612	1	170	164379	2521
13888	Neurobiol Aging	-0.52	0.6041	1	160	20032	246
13897	Neurochem Res	-0.4267	0.1028	1	162	18766	208
13961	Neurosci Lett	-0.3177	0.4875	1	166	20606	288
13965	Neuroscience	-0.4498	0.4814	1	162	22007	302
13989	New Engl J Med	-0.6407	-0.5613	1	157	22222	352
14010	New Phytol	0.9403	-0.1698	2	161	12736	322
14236	Nucleic Acids Res	-0.0437	0.0901	3	170	21363	329
14304	Nutrients	-0.467	-0.5411	1	164	18315	266
14437	Oncogene	-0.7007	-0.732	3	164	26246	297
14626	Oxid Med Cell Longev	-0.3356	-0.4658	1	166	33150	419
14837	P Natl Acad Sci Usa	-0.1085	0.3514	1	170	195983	2794
14855	P Roy Soc B-Biol Sci	0.2795	0.6867	2	167	10810	255
15292	Pest Manag Sci	1.0586	0.488	2	165	35827	1225
15304	Pestic Biochem Phys	0.8065	0.5517	2	163	19042	543
15426	Pharmacol Res	0.0564	-0.003	2	170	21027	413
15577	Physiol Plantarum	1.0236	-0.5103	2	162	7442	214
15581	Physiol Rev	-0.6062	-0.0376	1	166	21051	309
15649	Phytopathology	0.5571	-0.0676	2	170	10506	270
15698	Plant Cell Environ	0.7448	-0.4579	2	165	11803	278
15712	Plant Dis	0.6759	0.0239	2	115	4825	213
15768	Plant Physiol	0.8332	-0.2327	2	169	22546	620
15769	Plant Physiol Bioch	0.873	-0.4936	2	166	11973	296
15802	Plant Sci	1.0071	-0.2802	2	167	11169	282
15807	Plant Soil	1.093	-0.1742	2	155	10349	319
15874	Plos Genet	-0.3838	0.8755	1	168	19602	269
15877	Plos One	0.0099	0.2647	2	170	119796	2183
15992	Postharvest Biol Tec	0.7476	-0.6159	2	132	10321	335
16654	Radiat Res	-0.0753	-0.8525	3	169	71192	1572
16840	Redox Biol	-0.5313	-0.6863	1	169	27299	317
16888	Regul Toxicol Pharm	0.4521	0.0258	3	170	16097	377
17335	Risk Anal	0.353	0.2571	3	167	6714	244
17649	Sci Hortic-Amsterdam	0.9066	-0.6249	2	147	8555	204
17686	Sci Rep-Uk	0.3137	-0.0313	2	170	53041	884
17711	Sci Total Environ	0.935	0.1116	2	170	77209	2043
17720	Science	-0.0534	0.5222	1	170	149566	2375
19149	Toxicol Appl Pharm	0.091	-0.1218	3	170	61091	1174
19155	Toxicol In Vitro	0.1485	-0.3789	3	168	12518	247
19160	Toxicol Lett	0.1871	-0.256	3	170	19179	361
19169	Toxicol Sci	0.2222	0.1644	3	170	35272	864
19182	Toxicology	0.3101	-0.2179	3	170	21099	460
19342	Trends Pharmacol Sci	0.1439	0.2856	3	170	14435	311
19345	Trends Plant Sci	0.709	-0.3221	2	170	17823	418
19949	Water Res	1.1723	0.3479	2	163	15781	543
19977	Weed Res	1.0872	0.0579	2	144	6808	312
19981	Weed Sci	1.1614	-0.0436	2	128	4036	200
