# Supplementary material for: Current advances and future trends of hormesis in disease
Source: NPJ Aging. 2024 May 15;10(1):26. doi: 10.1038/s41514-024-00155-3 (PMC11096327; doi:10.1038/s41514-024-00155-3)
Supplement: Supplementary file 14 — Data Availablity [file 41514_2024_155_MOESM14_ESM.csv]

1094	1104	1067
1094	1126	798
1094	1385	391
1094	1445	220
1094	1447	180
1094	1449	200
1094	1587	66
1094	1779	934
1094	1862	74
1094	1876	162
1094	1922	74
1094	1931	902
1094	1948	255
1094	2009	28
1094	2112	138
1094	2137	244
1094	2153	36
1094	2230	157
1094	2531	203
1094	2585	27
1094	2693	175
1094	2697	209
1094	2879	693
1094	2885	348
1094	2892	310
1094	2975	2150
1094	3151	131
1094	3302	24
1094	3568	384
1094	3655	166
1094	3944	171
1094	3953	321
1094	4001	253
1094	4080	1245
1094	4100	354
1094	4103	230
1094	4104	198
1094	4117	965
1094	4322	294
1094	4343	243
1094	4549	223
1094	4561	295
1094	4905	74
1094	5201	932
1094	5234	45
1094	5288	274
1094	5715	272
1094	5888	1035
1094	6173	244
1094	6177	69
1094	6349	378
1094	6487	177
1094	6687	37
1094	6694	320
1094	6702	93
1094	6712	444
1094	6719	179
1094	6727	174
1094	6729	152
1094	6740	300
1094	6741	119
1094	7083	382
1094	7197	128
1094	7252	172
1094	7262	1871
1094	7419	623
1094	7440	331
1094	7629	136
1094	7631	520
1094	7755	1791
1094	7761	354
1094	7855	91
1094	7895	101
1094	8053	424
1094	8119	237
1094	8601	116
1094	8841	84
1094	8935	44
1094	8937	1096
1094	9533	92
1094	9673	737
1094	9755	200
1094	9795	111
1094	10233	381
1094	10381	415
1094	10431	66
1094	10464	1932
1094	10562	186
1094	10581	39
1094	10645	316
1094	10770	108
1094	10860	147
1094	10861	53
1094	10966	253
1094	10969	981
1094	10982	93
1094	11040	176
1094	11076	93
1094	11326	607
1094	11350	613
1094	11352	344
1094	11379	450
1094	11460	18
1094	11477	151
1094	11523	268
1094	11543	35
1094	11609	114
1094	11888	253
1094	12325	299
1094	12437	349
1094	12688	38
1094	12802	1497
1094	13036	150
1094	13359	329
1094	13362	374
1094	13409	291
1094	13438	297
1094	13538	94
1094	13543	321
1094	13544	222
1094	13679	364
1094	13688	196
1094	13701	317
1094	13732	329
1094	13798	2156
1094	13888	344
1094	13897	308
1094	13961	262
1094	13965	338
1094	13989	236
1094	14010	46
1094	14236	205
1094	14304	306
1094	14437	247
1094	14626	506
1094	14837	2323
1094	14855	121
1094	15292	139
1094	15304	72
1094	15426	384
1094	15577	35
1094	15581	312
1094	15649	112
1094	15698	52
1094	15712	12
1094	15768	104
1094	15769	61
1094	15802	41
1094	15807	25
1094	15874	261
1094	15877	1347
1094	15992	50
1094	16654	324
1094	16840	368
1094	16888	171
1094	17335	48
1094	17649	38
1094	17686	506
1094	17711	336
1094	17720	1591
1094	19149	754
1094	19155	142
1094	19160	198
1094	19169	359
1094	19182	163
1094	19342	168
1094	19345	104
1094	19949	39
1094	19977	35
1094	19981	12
1104	1126	1283
1104	1385	412
1104	1445	356
1104	1447	173
1104	1449	195
1104	1587	63
1104	1779	633
1104	1862	24
1104	1876	55
1104	1922	80
1104	1931	542
1104	1948	156
1104	2009	27
1104	2112	23
1104	2137	203
1104	2153	6
1104	2230	110
1104	2531	276
1104	2585	17
1104	2693	265
1104	2697	144
1104	2879	550
1104	2885	399
1104	2892	188
1104	2975	1641
1104	3151	220
1104	3302	6
1104	3568	107
1104	3655	104
1104	3944	109
1104	3953	193
1104	4001	274
1104	4080	1845
1104	4100	683
1104	4103	139
1104	4104	139
1104	4117	1573
1104	4322	313
1104	4343	31
1104	4549	188
1104	4561	178
1104	4905	37
1104	5201	134
1104	5234	2
1104	5288	544
1104	5715	468
1104	5888	328
1104	6173	107
1104	6177	5
1104	6349	421
1104	6487	168
1104	6687	4
1104	6694	80
1104	6702	14
1104	6712	72
1104	6719	62
1104	6727	213
1104	6729	13
1104	6740	30
1104	6741	157
1104	7083	328
1104	7197	96
1104	7252	135
1104	7262	2166
1104	7419	781
1104	7440	340
1104	7629	60
1104	7631	714
1104	7755	1795
1104	7761	258
1104	7855	19
1104	7895	48
1104	8053	752
1104	8119	634
1104	8601	22
1104	8841	5
1104	8937	365
1104	9533	74
1104	9673	587
1104	9755	131
1104	9795	40
1104	10233	455
1104	10381	345
1104	10431	34
1104	10464	1998
1104	10562	197
1104	10581	11
1104	10645	313
1104	10770	24
1104	10860	152
1104	10861	10
1104	10966	397
1104	10969	1378
1104	10982	58
1104	11040	98
1104	11076	40
1104	11326	235
1104	11350	301
1104	11352	163
1104	11379	626
1104	11460	1
1104	11477	61
1104	11523	270
1104	11543	8
1104	11609	76
1104	11888	391
1104	12325	208
1104	12437	382
1104	12688	9
1104	12802	2169
1104	13036	90
1104	13359	465
1104	13362	390
1104	13409	289
1104	13438	341
1104	13538	46
1104	13543	393
1104	13544	307
1104	13679	547
1104	13688	402
1104	13701	207
1104	13732	369
1104	13798	3008
1104	13888	159
1104	13897	118
1104	13961	92
1104	13965	138
1104	13989	270
1104	14010	7
1104	14236	362
1104	14304	246
1104	14437	229
1104	14626	518
1104	14837	2771
1104	14855	110
1104	15292	21
1104	15304	29
1104	15426	89
1104	15577	3
1104	15581	244
1104	15649	70
1104	15698	3
1104	15768	31
1104	15769	37
1104	15802	2
1104	15807	3
1104	15874	756
1104	15877	1379
1104	16654	152
1104	16840	332
1104	16888	49
1104	17335	8
1104	17649	3
1104	17686	676
1104	17711	48
1104	17720	2380
1104	19149	539
1104	19155	148
1104	19160	192
1104	19169	92
1104	19182	147
1104	19342	74
1104	19345	22
1104	19949	3
1104	19977	2
1104	19981	2
1126	1385	335
1126	1445	148
1126	1447	231
1126	1449	88
1126	1587	28
1126	1779	627
1126	1862	11
1126	1876	41
1126	1922	43
1126	1931	569
1126	1948	109
1126	2009	9
1126	2112	35
1126	2137	236
1126	2153	5
1126	2230	58
1126	2531	491
1126	2585	17
1126	2693	145
1126	2697	145
1126	2879	484
1126	2885	239
1126	2892	185
1126	2975	1228
1126	3151	124
1126	3302	63
1126	3568	59
1126	3655	77
1126	3944	53
1126	3953	346
1126	4001	513
1126	4080	1203
1126	4100	2623
1126	4103	145
1126	4104	762
1126	4117	1173
1126	4322	198
1126	4343	24
1126	4549	117
1126	4561	75
1126	4905	21
1126	5201	139
1126	5234	2
1126	5288	396
1126	5715	280
1126	5888	490
1126	6173	64
1126	6177	9
1126	6349	244
1126	6487	148
1126	6687	4
1126	6694	54
1126	6702	11
1126	6712	54
1126	6719	45
1126	6727	124
1126	6729	13
1126	6740	30
1126	6741	92
1126	7083	311
1126	7197	16
1126	7252	77
1126	7262	1301
1126	7419	352
1126	7440	324
1126	7629	98
1126	7631	420
1126	7755	1131
1126	7761	159
1126	7855	12
1126	7895	11
1126	8053	531
1126	8119	349
1126	8601	30
1126	8841	5
1126	8937	325
1126	9533	40
1126	9673	482
1126	9755	138
1126	9795	102
1126	10233	704
1126	10381	131
1126	10431	29
1126	10464	1319
1126	10562	216
1126	10581	5
1126	10645	138
1126	10770	6
1126	10860	55
1126	10861	2
1126	10966	135
1126	10969	739
1126	10982	27
1126	11040	46
1126	11076	17
1126	11326	132
1126	11350	122
1126	11352	104
1126	11379	285
1126	11460	3
1126	11477	121
1126	11523	112
1126	11543	5
1126	11609	80
1126	11888	133
1126	12325	114
1126	12437	283
1126	12688	6
1126	12802	1228
1126	13036	35
1126	13359	311
1126	13362	227
1126	13409	479
1126	13438	273
1126	13538	19
1126	13543	241
1126	13544	182
1126	13679	389
1126	13688	164
1126	13701	125
1126	13732	408
1126	13798	1884
1126	13888	91
1126	13897	93
1126	13961	63
1126	13965	62
1126	13989	215
1126	14010	1
1126	14236	221
1126	14304	222
1126	14437	290
1126	14626	330
1126	14837	1602
1126	14855	49
1126	15292	8
1126	15304	25
1126	15426	79
1126	15581	118
1126	15649	27
1126	15698	2
1126	15768	22
1126	15769	14
1126	15802	1
1126	15807	1
1126	15874	340
1126	15877	1295
1126	16654	139
1126	16840	229
1126	16888	45
1126	17335	4
1126	17686	505
1126	17711	35
1126	17720	1407
1126	19149	312
1126	19155	81
1126	19160	129
1126	19169	39
1126	19182	96
1126	19342	121
1126	19345	19
1126	19949	1
1126	19977	1
1385	1445	297
1385	1447	130
1385	1449	169
1385	1587	29
1385	1779	493
1385	1862	7
1385	1876	39
1385	1922	27
1385	1931	358
1385	1948	135
1385	2009	13
1385	2112	18
1385	2137	160
1385	2153	7
1385	2230	30
1385	2531	111
1385	2585	9
1385	2693	105
1385	2697	87
1385	2879	303
1385	2885	187
1385	2892	124
1385	2975	394
1385	3151	14
1385	3302	2
1385	3568	166
1385	3655	102
1385	3944	101
1385	3953	170
1385	4001	150
1385	4080	528
1385	4100	200
1385	4103	89
1385	4104	29
1385	4117	482
1385	4322	48
1385	4343	28
1385	4549	189
1385	4561	197
1385	4905	19
1385	5201	134
1385	5234	6
1385	5288	120
1385	5715	426
1385	5888	207
1385	6173	27
1385	6177	12
1385	6349	117
1385	6487	168
1385	6687	10
1385	6694	115
1385	6702	21
1385	6712	55
1385	6719	36
1385	6727	11
1385	6729	23
1385	6740	43
1385	6741	15
1385	7083	100
1385	7197	21
1385	7252	54
1385	7262	567
1385	7419	391
1385	7440	140
1385	7629	99
1385	7631	178
1385	7755	896
1385	7761	175
1385	7855	8
1385	7895	21
1385	8053	154
1385	8119	60
1385	8601	15
1385	8841	7
1385	8935	4
1385	8937	192
1385	9533	63
1385	9673	243
1385	9755	12
1385	9795	14
1385	10233	308
1385	10381	433
1385	10464	976
1385	10562	68
1385	10581	9
1385	10645	246
1385	10770	7
1385	10860	38
1385	10861	15
1385	10966	145
1385	10969	342
1385	10982	5
1385	11040	90
1385	11076	9
1385	11326	229
1385	11350	180
1385	11352	151
1385	11379	432
1385	11477	59
1385	11523	329
1385	11543	6
1385	11609	27
1385	11888	234
1385	12325	178
1385	12437	130
1385	12688	2
1385	12802	585
1385	13036	26
1385	13359	124
1385	13362	145
1385	13409	213
1385	13438	115
1385	13538	21
1385	13543	60
1385	13544	12
1385	13679	78
1385	13688	118
1385	13701	124
1385	13732	96
1385	13798	954
1385	13888	112
1385	13897	103
1385	13961	71
1385	13965	78
1385	13989	192
1385	14010	11
1385	14236	47
1385	14304	299
1385	14437	108
1385	14626	219
1385	14837	983
1385	14855	29
1385	15292	11
1385	15304	4
1385	15426	117
1385	15577	3
1385	15581	150
1385	15649	36
1385	15698	11
1385	15712	1
1385	15768	18
1385	15769	5
1385	15802	7
1385	15807	5
1385	15874	83
1385	15877	592
1385	15992	31
1385	16654	8
1385	16840	134
1385	16888	49
1385	17335	15
1385	17649	1
1385	17686	101
1385	17711	33
1385	17720	738
1385	19149	195
1385	19155	27
1385	19160	54
1385	19169	70
1385	19182	70
1385	19342	46
1385	19345	14
1385	19949	6
1385	19977	1
1385	19981	2
1445	1447	249
1445	1449	464
1445	1587	27
1445	1779	297
1445	1862	3
1445	1876	29
1445	1922	10
1445	1931	350
1445	1948	114
1445	2009	3
1445	2112	3
1445	2137	94
1445	2153	1
1445	2230	4
1445	2531	56
1445	2585	6
1445	2693	128
1445	2697	54
1445	2879	367
1445	2885	248
1445	2892	56
1445	2975	339
1445	3151	3
1445	3568	62
1445	3655	92
1445	3944	8
1445	3953	62
1445	4001	36
1445	4080	638
1445	4100	140
1445	4103	58
1445	4104	34
1445	4117	633
1445	4322	31
1445	4343	3
1445	4549	261
1445	4561	246
1445	4905	5
1445	5201	24
1445	5288	113
1445	5715	761
1445	5888	89
1445	6173	2
1445	6177	3
1445	6349	128
1445	6487	154
1445	6694	42
1445	6702	2
1445	6712	4
1445	6719	8
1445	6727	1
1445	6729	3
1445	6740	8
1445	6741	2
1445	7083	76
1445	7197	38
1445	7252	44
1445	7262	615
1445	7419	497
1445	7440	119
1445	7629	5
1445	7631	31
1445	7755	962
1445	7761	206
1445	7855	1
1445	7895	7
1445	8053	129
1445	8119	42
1445	8601	13
1445	8841	1
1445	8935	1
1445	8937	74
1445	9533	14
1445	9673	127
1445	9755	31
1445	9795	4
1445	10233	65
1445	10381	1240
1445	10431	1
1445	10464	1232
1445	10562	74
1445	10581	1
1445	10645	347
1445	10860	42
1445	10861	16
1445	10966	118
1445	10969	344
1445	10982	1
1445	11040	95
1445	11076	7
1445	11326	46
1445	11350	76
1445	11352	21
1445	11379	234
1445	11477	36
1445	11523	844
1445	11609	23
1445	11888	184
1445	12325	130
1445	12437	98
1445	12802	475
1445	13036	11
1445	13359	149
1445	13362	192
1445	13409	44
1445	13438	36
1445	13538	20
1445	13543	35
1445	13544	3
1445	13679	89
1445	13688	84
1445	13701	121
1445	13732	106
1445	13798	910
1445	13888	46
1445	13897	39
1445	13961	29
1445	13965	38
1445	13989	112
1445	14010	1
1445	14236	31
1445	14304	181
1445	14437	73
1445	14626	142
1445	14837	1064
1445	14855	27
1445	15426	35
1445	15577	3
1445	15581	196
1445	15649	29
1445	15768	5
1445	15769	1
1445	15802	1
1445	15874	72
1445	15877	720
1445	16654	46
1445	16840	179
1445	16888	6
1445	17335	1
1445	17686	189
1445	17711	3
1445	17720	697
1445	19149	93
1445	19155	5
1445	19160	14
1445	19169	40
1445	19182	22
1445	19342	30
1445	19345	7
1445	19949	1
1445	19981	2
1447	1449	315
1447	1587	15
1447	1779	246
1447	1862	1
1447	1876	40
1447	1922	19
1447	1931	447
1447	1948	29
1447	2009	4
1447	2112	16
1447	2137	138
1447	2153	1
1447	2230	19
1447	2531	79
1447	2585	9
1447	2693	85
1447	2697	94
1447	2879	270
1447	2885	162
1447	2892	89
1447	2975	221
1447	3151	5
1447	3302	3
1447	3568	236
1447	3655	103
1447	3944	22
1447	3953	88
1447	4001	53
1447	4080	279
1447	4100	122
1447	4103	60
1447	4104	69
1447	4117	253
1447	4322	24
1447	4343	12
1447	4549	566
1447	4561	518
1447	4905	15
1447	5201	225
1447	5288	49
1447	5715	262
1447	5888	213
1447	6173	26
1447	6177	3
1447	6349	86
1447	6487	76
1447	6687	7
1447	6694	39
1447	6702	3
1447	6712	53
1447	6719	3
1447	6727	3
1447	6729	4
1447	6740	30
1447	6741	11
1447	7083	148
1447	7197	6
1447	7252	27
1447	7262	501
1447	7419	343
1447	7440	133
1447	7629	15
1447	7631	28
1447	7755	778
1447	7761	177
1447	7855	6
1447	7895	6
1447	8053	63
1447	8119	35
1447	8601	21
1447	8841	31
1447	8935	3
1447	8937	156
1447	9533	27
1447	9673	80
1447	9755	40
1447	9795	28
1447	10233	91
1447	10381	656
1447	10431	10
1447	10464	866
1447	10562	71
1447	10645	195
1447	10860	39
1447	10861	3
1447	10966	64
1447	10969	181
1447	10982	2
1447	11040	34
1447	11326	185
1447	11350	143
1447	11352	90
1447	11379	106
1447	11477	87
1447	11523	302
1447	11543	10
1447	11609	34
1447	11888	79
1447	12325	109
1447	12437	128
1447	12688	1
1447	12802	285
1447	13036	36
1447	13359	66
1447	13362	110
1447	13409	53
1447	13438	28
1447	13538	11
1447	13543	52
1447	13544	7
1447	13679	51
1447	13688	42
1447	13701	99
1447	13732	50
1447	13798	438
1447	13888	40
1447	13897	57
1447	13961	128
1447	13965	143
1447	13989	110
1447	14236	41
1447	14304	53
1447	14437	57
1447	14626	120
1447	14837	578
1447	14855	6
1447	15292	5
1447	15426	72
1447	15581	182
1447	15649	26
1447	15698	15
1447	15768	12
1447	15802	8
1447	15807	12
1447	15874	62
1447	15877	603
1447	15992	4
1447	16654	63
1447	16840	120
1447	16888	51
1447	17335	1
1447	17649	7
1447	17686	70
1447	17711	21
1447	17720	404
1447	19149	209
1447	19155	20
1447	19160	22
1447	19169	80
1447	19182	39
1447	19342	41
1447	19345	1
1447	19977	2
1447	19981	6
1449	1587	38
1449	1779	190
1449	1862	4
1449	1876	26
1449	1922	8
1449	1931	321
1449	1948	43
1449	2009	5
1449	2112	60
1449	2137	110
1449	2153	10
1449	2230	8
1449	2531	42
1449	2585	8
1449	2693	102
1449	2697	46
1449	2879	222
1449	2885	130
1449	2892	38
1449	2975	330
1449	3151	1
1449	3302	2
1449	3568	63
1449	3655	55
1449	3944	10
1449	3953	34
1449	4001	23
1449	4080	246
1449	4100	56
1449	4103	26
1449	4104	17
1449	4117	275
1449	4322	20
1449	4343	34
1449	4549	247
1449	4561	202
1449	4905	94
1449	5201	38
1449	5234	1
1449	5288	45
1449	5715	343
1449	5888	91
1449	6173	35
1449	6177	11
1449	6349	63
1449	6487	47
1449	6687	1
1449	6694	38
1449	6702	5
1449	6712	25
1449	6719	14
1449	6727	6
1449	6729	15
1449	6740	47
1449	6741	5
1449	7083	36
1449	7197	9
1449	7252	15
1449	7262	447
1449	7419	391
1449	7440	75
1449	7629	3
1449	7631	17
1449	7755	775
1449	7761	225
1449	7855	6
1449	7895	50
1449	8053	43
1449	8119	19
1449	8601	2
1449	8935	4
1449	8937	77
1449	9533	8
1449	9673	54
1449	9755	13
1449	9795	7
1449	10233	52
1449	10381	1181
1449	10431	2
1449	10464	628
1449	10562	40
1449	10581	1
1449	10645	169
1449	10770	13
1449	10860	184
1449	10861	4
1449	10966	82
1449	10969	219
1449	10982	4
1449	11040	29
1449	11076	41
1449	11326	50
1449	11350	66
1449	11352	30
1449	11379	152
1449	11460	1
1449	11477	21
1449	11523	564
1449	11609	4
1449	11888	126
1449	12325	110
1449	12437	69
1449	12688	23
1449	12802	306
1449	13036	41
1449	13359	77
1449	13362	113
1449	13409	41
1449	13438	18
1449	13538	10
1449	13543	15
1449	13544	1
1449	13679	46
1449	13688	53
1449	13701	76
1449	13732	77
1449	13798	416
1449	13888	57
1449	13897	26
1449	13961	25
1449	13965	60
1449	13989	89
1449	14010	3
1449	14236	33
1449	14304	86
1449	14437	31
1449	14626	85
1449	14837	529
1449	14855	32
1449	15292	3
1449	15304	1
1449	15426	39
1449	15577	1
1449	15581	189
1449	15649	19
1449	15698	1
1449	15768	7
1449	15769	2
1449	15802	3
1449	15874	20
1449	15877	461
1449	15992	1
1449	16654	26
1449	16840	99
1449	16888	7
1449	17686	96
1449	17711	15
1449	17720	354
1449	19149	65
1449	19155	2
1449	19160	14
1449	19169	26
1449	19182	19
1449	19342	22
1449	19345	3
1449	19949	3
1587	1779	58
1587	1862	15
1587	1876	30
1587	1922	4
1587	1931	90
1587	1948	30
1587	2009	21
1587	2112	192
1587	2137	83
1587	2153	26
1587	2230	29
1587	2531	9
1587	2585	35
1587	2693	24
1587	2697	23
1587	2879	76
1587	2885	75
1587	2892	57
1587	2975	60
1587	3151	66
1587	3302	25
1587	3568	38
1587	3655	11
1587	3944	10
1587	3953	28
1587	4001	25
1587	4080	79
1587	4100	20
1587	4103	13
1587	4104	6
1587	4117	66
1587	4322	44
1587	4343	293
1587	4549	14
1587	4561	7
1587	4905	88
1587	5201	58
1587	5234	29
1587	5288	19
1587	5715	15
1587	5888	88
1587	6173	279
1587	6177	60
1587	6349	24
1587	6487	21
1587	6687	63
1587	6694	58
1587	6702	37
1587	6712	195
1587	6719	28
1587	6727	93
1587	6729	140
1587	6740	108
1587	6741	54
1587	7083	22
1587	7197	9
1587	7252	3
1587	7262	115
1587	7419	66
1587	7440	51
1587	7629	67
1587	7631	34
1587	7755	280
1587	7761	58
1587	7855	34
1587	7895	43
1587	8053	36
1587	8119	32
1587	8601	24
1587	8841	4
1587	8935	16
1587	8937	58
1587	9533	1
1587	9673	82
1587	9755	24
1587	9795	12
1587	10233	120
1587	10381	35
1587	10431	9
1587	10464	290
1587	10562	16
1587	10581	11
1587	10645	16
1587	10770	66
1587	10860	52
1587	10861	88
1587	10966	19
1587	10969	46
1587	10982	80
1587	11040	9
1587	11076	37
1587	11326	53
1587	11350	31
1587	11352	29
1587	11379	40
1587	11460	12
1587	11477	15
1587	11523	26
1587	11543	34
1587	11609	19
1587	11888	16
1587	12325	17
1587	12437	31
1587	12688	37
1587	12802	84
1587	13036	134
1587	13359	20
1587	13362	31
1587	13409	14
1587	13438	26
1587	13538	16
1587	13543	31
1587	13544	29
1587	13679	16
1587	13688	17
1587	13701	16
1587	13732	19
1587	13798	212
1587	13888	21
1587	13897	16
1587	13961	16
1587	13965	28
1587	13989	18
1587	14010	24
1587	14236	39
1587	14304	20
1587	14437	10
1587	14626	36
1587	14837	248
1587	14855	28
1587	15292	27
1587	15304	63
1587	15426	23
1587	15577	59
1587	15581	49
1587	15649	11
1587	15698	38
1587	15768	245
1587	15769	160
1587	15802	94
1587	15807	39
1587	15874	16
1587	15877	122
1587	15992	56
1587	16654	31
1587	16840	28
1587	16888	12
1587	17335	2
1587	17649	46
1587	17686	52
1587	17711	192
1587	17720	154
1587	19149	90
1587	19155	41
1587	19160	46
1587	19169	39
1587	19182	34
1587	19342	25
1587	19345	62
1587	19949	24
1587	19977	16
1587	19981	3
1779	1862	18
1779	1876	146
1779	1922	53
1779	1931	894
1779	1948	110
1779	2009	44
1779	2112	57
1779	2137	367
1779	2153	24
1779	2230	104
1779	2531	184
1779	2585	16
1779	2693	149
1779	2697	197
1779	2879	819
1779	2885	409
1779	2892	359
1779	2975	2301
1779	3151	25
1779	3302	6
1779	3568	736
1779	3655	160
1779	3944	130
1779	3953	440
1779	4001	241
1779	4080	1026
1779	4100	358
1779	4103	259
1779	4104	179
1779	4117	577
1779	4322	124
1779	4343	57
1779	4549	236
1779	4561	307
1779	4905	44
1779	5201	721
1779	5234	20
1779	5288	259
1779	5715	369
1779	5888	736
1779	6173	80
1779	6177	15
1779	6349	306
1779	6487	390
1779	6687	7
1779	6694	232
1779	6702	17
1779	6712	111
1779	6719	84
1779	6727	26
1779	6729	49
1779	6740	99
1779	6741	21
1779	7083	320
1779	7197	244
1779	7252	284
1779	7262	2348
1779	7419	755
1779	7440	541
1779	7629	37
1779	7631	165
1779	7755	1839
1779	7761	428
1779	7855	9
1779	7895	34
1779	8053	478
1779	8119	267
1779	8601	153
1779	8841	168
1779	8935	12
1779	8937	712
1779	9533	139
1779	9673	245
1779	9755	174
1779	9795	90
1779	10233	254
1779	10381	526
1779	10431	36
1779	10464	2157
1779	10562	269
1779	10581	9
1779	10645	394
1779	10770	8
1779	10860	104
1779	10861	34
1779	10966	347
1779	10969	1014
1779	10982	22
1779	11040	164
1779	11076	70
1779	11326	926
1779	11350	825
1779	11352	519
1779	11379	404
1779	11460	1
1779	11477	215
1779	11523	304
1779	11543	1
1779	11609	107
1779	11888	247
1779	12325	286
1779	12437	363
1779	12688	13
1779	12802	1970
1779	13036	166
1779	13359	233
1779	13362	529
1779	13409	227
1779	13438	114
1779	13538	202
1779	13543	249
1779	13544	62
1779	13679	153
1779	13688	234
1779	13701	276
1779	13732	167
1779	13798	2047
1779	13888	462
1779	13897	401
1779	13961	418
1779	13965	356
1779	13989	213
1779	14010	5
1779	14236	143
1779	14304	171
1779	14437	251
1779	14626	226
1779	14837	2779
1779	14855	140
1779	15292	24
1779	15304	16
1779	15426	191
1779	15577	21
1779	15581	248
1779	15649	68
1779	15698	12
1779	15768	27
1779	15769	4
1779	15802	21
1779	15874	195
1779	15877	921
1779	16654	301
1779	16840	178
1779	16888	76
1779	17335	40
1779	17686	179
1779	17711	67
1779	17720	2068
1779	19149	460
1779	19155	77
1779	19160	109
1779	19169	229
1779	19182	137
1779	19342	127
1779	19345	8
1779	19949	11
1779	19977	1
1862	1876	71
1862	1922	1
1862	1931	17
1862	1948	1
1862	2009	18
1862	2112	68
1862	2137	14
1862	2153	93
1862	2230	12
1862	2531	1
1862	2585	87
1862	2693	8
1862	2697	3
1862	2879	11
1862	2885	17
1862	2892	14
1862	2975	134
1862	3302	4
1862	3568	16
1862	3655	3
1862	3944	7
1862	3953	5
1862	4001	11
1862	4080	29
1862	4100	5
1862	4103	5
1862	4117	13
1862	4322	7
1862	4343	641
1862	4549	1
1862	4905	43
1862	5201	99
1862	5234	864
1862	5288	34
1862	5715	1
1862	5888	274
1862	6173	330
1862	6177	799
1862	6349	2
1862	6487	4
1862	6687	4
1862	6694	81
1862	6702	32
1862	6712	185
1862	6719	14
1862	6727	119
1862	6729	92
1862	6740	316
1862	6741	10
1862	7083	1
1862	7197	74
1862	7252	1
1862	7262	88
1862	7419	13
1862	7440	4
1862	7629	5
1862	7631	12
1862	7755	25
1862	7761	1
1862	7855	37
1862	7895	191
1862	8053	19
1862	8119	44
1862	8601	1
1862	8841	10
1862	8935	30
1862	8937	188
1862	9673	26
1862	9795	44
1862	10233	134
1862	10381	2
1862	10431	2
1862	10464	46
1862	10562	5
1862	10581	80
1862	10645	2
1862	10770	2041
1862	10860	136
1862	10861	5
1862	10966	8
1862	10969	19
1862	10982	36
1862	11076	346
1862	11326	16
1862	11350	11
1862	11352	2
1862	11379	8
1862	11460	675
1862	11477	7
1862	11523	1
1862	11543	2
1862	11609	1
1862	11888	7
1862	12325	10
1862	12437	17
1862	12688	10
1862	12802	42
1862	13036	9
1862	13359	7
1862	13362	8
1862	13409	1
1862	13438	17
1862	13538	2
1862	13543	7
1862	13544	8
1862	13679	38
1862	13688	11
1862	13701	6
1862	13732	4
1862	13798	261
1862	13888	3
1862	13961	8
1862	14010	19
1862	14236	35
1862	14304	1
1862	14437	1
1862	14626	2
1862	14837	261
1862	14855	133
1862	15292	2048
1862	15304	977
1862	15426	18
1862	15577	4
1862	15581	14
1862	15649	25
1862	15698	6
1862	15712	15
1862	15768	20
1862	15769	1
1862	15802	6
1862	15807	4
1862	15874	32
1862	15877	952
1862	15992	3
1862	16654	27
1862	16840	7
1862	16888	13
1862	17335	5
1862	17686	407
1862	17711	216
1862	17720	220
1862	19149	126
1862	19155	13
1862	19160	1
1862	19169	58
1862	19182	23
1862	19342	45
1862	19345	36
1862	19949	5
1862	19977	20
1862	19981	9
1876	1922	17
1876	1931	365
1876	1948	49
1876	2009	27
1876	2112	96
1876	2137	91
1876	2153	52
1876	2230	64
1876	2531	13
1876	2585	39
1876	2693	40
1876	2697	38
1876	2879	229
1876	2885	112
1876	2892	167
1876	2975	128
1876	3151	17
1876	3302	15
1876	3568	115
1876	3655	84
1876	3944	42
1876	3953	161
1876	4001	84
1876	4080	206
1876	4100	17
1876	4103	37
1876	4104	23
1876	4117	87
1876	4322	56
1876	4343	162
1876	4549	70
1876	4561	59
1876	4905	31
1876	5201	351
1876	5234	49
1876	5288	29
1876	5715	44
1876	5888	212
1876	6173	138
1876	6177	76
1876	6349	110
1876	6487	61
1876	6687	19
1876	6694	177
1876	6702	25
1876	6712	164
1876	6719	43
1876	6727	34
1876	6729	80
1876	6740	191
1876	6741	14
1876	7083	92
1876	7197	3
1876	7252	32
1876	7262	157
1876	7419	134
1876	7440	90
1876	7629	13
1876	7631	63
1876	7755	405
1876	7761	41
1876	7855	22
1876	7895	35
1876	8053	123
1876	8119	17
1876	8601	58
1876	8841	32
1876	8935	20
1876	8937	349
1876	9533	37
1876	9673	109
1876	9755	51
1876	9795	56
1876	10233	65
1876	10381	45
1876	10431	32
1876	10464	707
1876	10562	41
1876	10581	21
1876	10645	84
1876	10770	134
1876	10860	45
1876	10861	24
1876	10966	21
1876	10969	53
1876	10982	49
1876	11040	58
1876	11076	50
1876	11326	210
1876	11350	157
1876	11352	125
1876	11379	45
1876	11460	29
1876	11477	78
1876	11523	63
1876	11543	15
1876	11609	16
1876	11888	43
1876	12325	66
1876	12437	73
1876	12688	20
1876	12802	117
1876	13036	56
1876	13359	62
1876	13362	166
1876	13409	65
1876	13438	40
1876	13538	22
1876	13543	48
1876	13544	18
1876	13679	62
1876	13688	19
1876	13701	80
1876	13732	70
1876	13798	404
1876	13888	63
1876	13897	103
1876	13961	76
1876	13965	77
1876	13989	58
1876	14010	18
1876	14236	49
1876	14304	29
1876	14437	88
1876	14626	76
1876	14837	602
1876	14855	18
1876	15292	156
1876	15304	97
1876	15426	63
1876	15577	4
1876	15581	62
1876	15649	29
1876	15698	15
1876	15712	6
1876	15768	45
1876	15769	10
1876	15802	15
1876	15807	14
1876	15874	13
1876	15877	304
1876	15992	4
1876	16654	109
1876	16840	47
1876	16888	62
1876	17335	32
1876	17649	6
1876	17686	120
1876	17711	147
1876	17720	430
1876	19149	226
1876	19155	28
1876	19160	62
1876	19169	186
1876	19182	57
1876	19342	90
1876	19345	31
1876	19949	25
1876	19977	27
1876	19981	11
1922	1931	77
1922	1948	24
1922	2009	11
1922	2112	3
1922	2137	38
1922	2153	1
1922	2230	33
1922	2531	36
1922	2585	11
1922	2693	31
1922	2697	28
1922	2879	171
1922	2885	26
1922	2892	169
1922	2975	63
1922	3151	44
1922	3302	2
1922	3568	42
1922	3655	20
1922	3944	235
1922	3953	439
1922	4001	195
1922	4080	98
1922	4100	42
1922	4103	37
1922	4104	26
1922	4117	63
1922	4322	62
1922	4343	11
1922	4549	6
1922	4561	21
1922	4905	2
1922	5201	143
1922	5288	14
1922	5715	16
1922	5888	172
1922	6173	24
1922	6349	31
1922	6487	212
1922	6694	96
1922	6702	8
1922	6712	95
1922	6719	24
1922	6727	37
1922	6729	8
1922	6740	16
1922	6741	22
1922	7083	65
1922	7197	9
1922	7252	34
1922	7262	88
1922	7419	49
1922	7440	43
1922	7629	12
1922	7631	131
1922	7755	261
1922	7761	42
1922	7855	1
1922	7895	3
1922	8053	20
1922	8119	7
1922	8601	54
1922	8841	7
1922	8935	22
1922	8937	190
1922	9533	122
1922	9673	145
1922	9755	255
1922	9795	28
1922	10233	44
1922	10381	17
1922	10431	5
1922	10464	200
1922	10562	40
1922	10645	45
1922	10860	5
1922	10861	3
1922	10966	7
1922	10969	47
1922	10982	13
1922	11040	20
1922	11076	1
1922	11326	39
1922	11350	23
1922	11352	21
1922	11379	41
1922	11477	91
1922	11523	9
1922	11609	124
1922	11888	27
1922	12325	49
1922	12437	154
1922	12688	1
1922	12802	92
1922	13036	18
1922	13359	38
1922	13362	31
1922	13409	51
1922	13438	71
1922	13538	76
1922	13543	200
1922	13544	109
1922	13679	52
1922	13688	14
1922	13701	12
1922	13732	34
1922	13798	160
1922	13888	16
1922	13897	19
1922	13961	39
1922	13965	12
1922	13989	43
1922	14236	45
1922	14304	43
1922	14437	63
1922	14626	90
1922	14837	244
1922	14855	11
1922	15304	3
1922	15426	26
1922	15577	2
1922	15581	27
1922	15649	12
1922	15769	3
1922	15874	7
1922	15877	178
1922	16654	356
1922	16840	73
1922	16888	19
1922	17335	5
1922	17686	137
1922	17711	27
1922	17720	159
1922	19149	140
1922	19155	93
1922	19160	58
1922	19169	70
1922	19182	66
1922	19342	18
1922	19345	1
1922	19949	2
1931	1948	638
1931	2009	22
1931	2112	31
1931	2137	586
1931	2153	4
1931	2230	198
1931	2531	332
1931	2585	15
1931	2693	391
1931	2697	445
1931	2879	1551
1931	2885	985
1931	2892	881
1931	2975	816
1931	3151	59
1931	3302	11
1931	3568	482
1931	3655	341
1931	3944	280
1931	3953	812
1931	4001	387
1931	4080	1562
1931	4100	301
1931	4103	493
1931	4104	443
1931	4117	807
1931	4322	330
1931	4343	92
1931	4549	714
1931	4561	397
1931	4905	80
1931	5201	1000
1931	5234	2
1931	5288	260
1931	5715	580
1931	5888	922
1931	6173	150
1931	6177	8
1931	6349	871
1931	6487	138
1931	6687	15
1931	6694	221
1931	6702	33
1931	6712	175
1931	6719	102
1931	6727	57
1931	6729	35
1931	6740	144
1931	6741	35
1931	7083	385
1931	7197	31
1931	7252	220
1931	7262	1073
1931	7419	1036
1931	7440	551
1931	7629	87
1931	7631	322
1931	7755	4058
1931	7761	680
1931	7855	66
1931	7895	50
1931	8053	667
1931	8119	161
1931	8601	91
1931	8841	13
1931	8935	15
1931	8937	881
1931	9533	205
1931	9673	904
1931	9755	366
1931	9795	138
1931	10233	350
1931	10381	660
1931	10431	72
1931	10464	5912
1931	10562	317
1931	10581	8
1931	10645	643
1931	10770	8
1931	10860	178
1931	10861	43
1931	10966	188
1931	10969	399
1931	10982	42
1931	11040	506
1931	11076	26
1931	11326	1182
1931	11350	814
1931	11352	782
1931	11379	474
1931	11460	5
1931	11477	208
1931	11523	693
1931	11543	15
1931	11609	175
1931	11888	217
1931	12325	308
1931	12437	378
1931	12688	4
1931	12802	855
1931	13036	428
1931	13359	732
1931	13362	1349
1931	13409	439
1931	13438	258
[truncated: 12,093 more rows]
