# Supplementary material for: Current advances and future trends of hormesis in disease
Source: NPJ Aging. 2024 May 15;10(1):26. doi: 10.1038/s41514-024-00155-3 (PMC11096327; doi:10.1038/s41514-024-00155-3)
Supplement: Supplementary file 15 — Data Availablity [file 41514_2024_155_MOESM15_ESM.csv]

id	label	x	y	cluster	weight<Links>	weight<Total link strength>	weight<Documents>	weight<Citations>	weight<Norm. citations>	score<Avg. pub. year>	score<Avg. citations>	score<Avg. norm. citations>
7	7 West Melrose Ave	-0.6944	-0.0784	11	9	24	9	255	23.9333	2020	28.3333	2.6593
11	Aarhus Univ	-0.5755	0.4761	2	12	21	47	1799	52.3665	2012.6383	38.2766	1.1142
34	Agr & Agri Food Canada	0.748	-0.4905	12	4	9	14	558	18.4674	2016	39.8571	1.3191
41	Agr Univ Athens	-0.0097	-0.6561	8	10	22	8	264	13.7221	2019	33	1.7153
99	Aristotle Univ Thessaloniki	-0.8196	0.2576	2	3	7	12	411	25.9996	2017.6667	34.25	2.1666
317	China Agr Univ	0.6926	-0.0358	3	11	17	28	926	59.3099	2017.9643	33.0714	2.1182
337	Chinese Acad Agr Sci	0.867	-0.0483	3	3	6	22	283	23.9559	2018.9091	12.8636	1.0889
342	Chinese Acad Sci	0.8877	0.2598	3	24	87	68	1377	58.2844	2016.6029	20.25	0.8571
374	City Univ Hong Kong	0.8148	0.8762	5	1	1	13	163	20.3677	2017.5385	12.5385	1.5667
380	CNR	-0.6053	-0.8154	8	9	12	12	233	13.1487	2017.9167	19.4167	1.0957
391	Coll Holy Cross	0.1506	0.6318	1	4	7	8	777	12.4162	2010.125	97.125	1.552
398	Colorado State Univ	0.4141	0.2497	1	2	2	9	298	8.1461	2012.4444	33.1111	0.9051
441	CSIC	-0.5308	0.0674	13	5	8	19	326	17.4658	2015.9474	17.1579	0.9193
502	Dalhousie Univ	0.388	-0.362	4	4	10	18	628	37.6435	2017.8333	34.8889	2.0913
554	Duke Univ	-0.1508	0.3402	1	9	15	15	472	13.7315	2010.6	31.4667	0.9154
556	Duquesne Univ	-0.4044	-0.0317	11	10	14	9	260	6.8285	2015.7778	28.8889	0.7587
683	Forest Res & Management Org	-0.1244	-0.7988	8	8	45	18	885	45.6728	2018.6667	49.1667	2.5374
740	Georgetown Univ	-0.8212	0.0289	7	12	49	21	730	39.2722	2017.381	34.7619	1.8701
833	Harvard Univ	0.1739	0.3819	1	10	12	16	1914	37.3159	2010.875	119.625	2.3322
844	Hebrew Univ Jerusalem	0.2966	0.0859	1	2	2	10	450	14.3479	2015	45	1.4348
886	Hokkaido Univ	-0.2004	-0.3991	8	12	49	24	841	47.4387	2018.5833	35.0417	1.9766
907	Huazhong Agr Univ	0.7876	0.1374	3	3	3	19	227	11.8581	2018.4737	11.9474	0.6241
916	Humboldt Univ	-0.6416	-0.5708	5	5	12	15	631	23.006	2014.4667	42.0667	1.5337
1154	Jilin Univ	0.6636	0.6452	5	4	17	26	669	18.6903	2013.5	25.7308	0.7189
1156	Jinan Univ	0.4813	0.4503	5	4	4	10	118	3.8502	2015.3	11.8	0.385
1165	Johns Hopkins Univ	-0.0168	-0.3467	6	8	20	11	1197	32.7026	2012.2727	108.8182	2.973
1213	Kings Coll London	-0.6057	-0.4568	5	2	8	11	678	17.1123	2011.3636	61.6364	1.5557
1260	La Trobe Univ	0.1191	-0.5027	6	3	3	10	232	8.1524	2005.8	23.2	0.8152
1331	Maastricht Univ	-0.3403	0.1028	11	7	8	8	190	8.65	2016	23.75	1.0813
1358	Max Planck Inst Demog Res	-0.1337	0.4604	1	4	9	9	487	8.5268	2003.4444	54.1111	0.9474
1362	Mcgill Univ	0.76	-0.6042	12	1	1	8	625	13.1473	2013.25	78.125	1.6434
1363	Mcmaster Univ	-0.079	0.6346	2	4	5	22	414	16.0144	2014.5909	18.8182	0.7279
1384	Meikai Univ	0.46	-0.8428	6	1	1	20	335	7.1318	2011.55	16.75	0.3566
1457	Nanjing Forestry Univ	0.0478	-0.2116	9	1	4	10	122	15.6413	2020.3	12.2	1.5641
1459	Nanjing Med Univ	0.4705	-0.6854	6	1	1	8	171	5.7409	2015.375	21.375	0.7176
1463	Nanjing Univ	0.6241	0.1203	1	4	6	11	332	9.1918	2012.8182	30.1818	0.8356
1464	Nanjing Univ Informat Sci & Technol	-0.498	-0.2868	13	19	70	36	708	64.1395	2020.7222	19.6667	1.7817
1465	Nanjing Univ Informat Sci & Technol Nuist	0.011	-0.0805	9	10	32	26	366	61.4585	2021.3846	14.0769	2.3638
1542	Natl Univ Singapore	0.2143	-0.5839	6	4	4	13	420	15.6926	2016.8462	32.3077	1.2071
1562	New Mexico State Univ	0.4471	0.1239	1	3	7	9	178	9.9098	2016.4444	19.7778	1.1011
1573	NIA	-0.1096	-0.1533	6	18	30	23	3102	61.553	2012.6087	134.8696	2.6762
1615	Northwest A&F Univ	0.7797	-0.3289	12	3	3	10	146	8.5712	2018.9	14.6	0.8571
1743	Purdue Univ	0.298	0.5111	1	5	5	8	136	8.8852	2014.875	17	1.1107
1749	Qingdao Natl Lab Marine Sci & Technol	0.8146	0.4364	3	3	14	8	108	10.8211	2020.125	13.5	1.3526
1762	RAS	-0.2386	0.8443	2	3	9	11	145	7.3552	2018.4545	13.1818	0.6687
1810	Rudjer Boskovic Inst	-0.2093	0.6126	2	2	2	10	283	11.1278	2013.8	28.3	1.1128
1813	Russian Acad Sci	-0.3573	0.6257	2	7	9	31	474	18.152	2015.871	15.2903	0.5855
1844	Sao Paulo State Univ	0.1586	0.0866	1	2	2	8	256	9.0578	2018	32	1.1322
1846	Sao Paulo State Univ Unesp	-0.3338	-0.6173	4	3	6	16	83	17.6108	2021.0625	5.1875	1.1007
1869	Semmelweis Univ	-1.2745	0.6222	14	1	1	12	1356	22.5386	2010.4167	113	1.8782
1888	Shandong Univ	0.986	0.4548	3	2	3	25	442	29.4559	2018.8	17.68	1.1782
1894	Shanghai Inst Pollut Control & Ecol Secur	1.2998	-0.2465	10	5	49	19	212	12.8873	2019.6316	11.1579	0.6783
1895	Shanghai Inst Technol	1.2735	-0.5687	10	1	5	8	94	8.9828	2019.875	11.75	1.1228
1898	Shanghai Jiao Tong Univ	0.397	-0.7536	6	6	6	10	314	9.9477	2015.8	31.4	0.9948
1899	Shanghai Key Lab Chem Assessment & Sustainabil	1.0544	-0.2475	10	7	51	18	264	14.9291	2018.6667	14.6667	0.8294
1902	Shanghai Ocean Univ	1.2411	-0.0658	10	5	28	8	115	5.8497	2018.25	14.375	0.7312
1928	Siberian Fed Univ	-0.3545	0.8355	2	2	9	19	225	11.3997	2018.4737	11.8421	0.6
1961	Southwest Univ	0.9645	-0.0358	3	1	1	11	159	8.0984	2018.8182	14.4545	0.7362
1972	St Francis Hosp & Med Ctr	-0.8312	-0.2651	13	9	48	15	229	20.4361	2020.6	15.2667	1.3624
1999	Sun Yat Sen Univ	0.3126	-0.8149	6	1	1	8	129	4.7632	2018.125	16.125	0.5954
2051	Texas A&M Univ	0.7641	0.8037	5	4	4	8	192	6.9707	2015.625	24	0.8713
2084	Tongji Univ	1.127	-0.4139	10	10	70	57	1117	45.3461	2017.1404	19.5965	0.7955
2106	UCL	-1.1834	0.5811	14	3	6	12	805	20.9248	2016.0833	67.0833	1.7437
2126	Uniformed Serv Univ Hlth Sci	-0.5004	0.254	1	2	3	8	133	3.659	2006.625	16.625	0.4574
2134	Univ Agr Faisalabad	0.5355	-0.1779	1	2	2	11	175	12.0866	2019.3636	15.9091	1.0988
2189	Univ Belgrade	-0.4863	0.5936	2	2	2	8	170	5.547	2015.375	21.25	0.6934
2195	Univ Bologna	-1.1324	-0.2808	7	5	9	9	435	23.8542	2019.3333	48.3333	2.6505
2205	Univ Buenos Aires	-0.7311	0.5508	2	1	1	10	164	4.3451	2013.9	16.4	0.4345
2217	Univ Calif San Diego	0.0538	0.511	2	4	4	9	447	10.0676	2016	49.6667	1.1186
2227	Univ Catania	-0.671	-0.2552	7	22	137	69	4043	160.6611	2017.3478	58.5942	2.3284
2230	Univ Cattolica Sacro Cuore	-0.5303	-0.1248	7	6	22	12	1259	35.2232	2012	104.9167	2.9353
2237	Univ Chinese Acad Sci	0.6932	0.3462	3	6	25	15	161	12.8089	2019.3333	10.7333	0.8539
2249	Univ Colorado	-0.0366	0.2606	1	16	24	23	1735	34.0396	2009	75.4348	1.48
2255	Univ Copenhagen	-0.6748	0.1634	2	4	8	23	926	28.1947	2014.4348	40.2609	1.2259
2260	Univ Crete	-0.7073	0.3925	2	11	20	12	469	26.6226	2019.0833	39.0833	2.2185
2270	Univ Dundee	-0.0269	0.0768	5	9	16	9	1088	27.3671	2013.8889	120.8889	3.0408
2281	Univ Estadual Paulista	-0.3044	-0.7864	4	2	3	13	307	10.8415	2017.0769	23.6154	0.834
2290	Univ Exeter	0.1876	-0.1734	9	2	2	8	140	6.1176	2017.875	17.5	0.7647
2324	Univ Fed Santa Maria	-0.0849	-0.5192	4	3	3	10	112	2.9819	2016.3	11.2	0.2982
2330	Univ Fed Vicosa	0.1999	-0.3638	4	10	18	48	1379	62.8015	2016.1042	28.7292	1.3084
2335	Univ Florence	-1.0114	-0.3996	7	6	15	10	616	36.7481	2017.7	61.6	3.6748
2336	Univ Florida	0.4554	-0.0155	1	8	16	24	601	29.6077	2017.0417	25.0417	1.2337
2351	Univ Giessen	-0.687	-1.0435	8	1	1	8	306	6.2139	2013.5	38.25	0.7767
2370	Univ Helsinki	-0.4333	-0.4784	4	1	5	11	166	7.1328	2015.2727	15.0909	0.6484
2373	Univ Hlth Sci	-0.8587	-0.5157	13	5	24	8	31	6.6758	2021.5	3.875	0.8345
2374	Univ Hohenheim	-0.3615	-0.3558	4	16	32	27	925	40.6329	2016.7778	34.2593	1.5049
2398	Univ Jena	-0.1881	0.0901	11	8	8	14	3781	71.645	2012.0714	270.0714	5.1175
2437	Univ Louisville	0.5328	0.6544	5	8	21	17	1013	21.9557	2012.5882	59.5882	1.2915
2455	Univ Massachusetts	-0.316	-0.1663	7	40	261	226	14718	466.4244	2014.3717	65.1239	2.0638
2465	Univ Messina	-0.9664	-0.1338	7	10	33	15	1171	43.0039	2017	78.0667	2.8669
2472	Univ Minnesota	0.0666	0.3326	1	10	10	19	434	16.6855	2015.3158	22.8421	0.8782
2473	Univ Mississippi	-0.3978	-0.7235	4	3	7	10	126	15.7075	2016.6	12.6	1.5708
2484	Univ N Carolina	0.0835	0.2013	1	4	4	8	320	6.6298	2014.375	40	0.8287
2502	Univ Naples Federico Ii	-0.3239	0.2525	9	6	17	18	1060	46.5865	2015.6111	58.8889	2.5881
2531	Univ Ottawa	-0.0982	0.7512	2	2	3	8	78	5.1032	2014.5	9.75	0.6379
2534	Univ Oxford	-1.0793	0.5531	14	2	5	8	89	6.1394	2020.875	11.125	0.7674
2555	Univ Perugia	-0.6671	-0.9727	8	2	2	8	145	5.7105	2017.5	18.125	0.7138
2590	Univ Roma Tor Vergata	-0.3828	0.3817	9	3	4	11	627	13.1417	2012	57	1.1947
2595	Univ Rzeszow	-0.631	0.6591	2	1	5	8	90	4.5511	2019.25	11.25	0.5689
2598	Univ S Carolina	0.3373	0.7233	1	1	1	8	211	4.9772	2008.875	26.375	0.6221
2612	Univ Sao Paulo	-0.2105	-0.6206	4	6	9	27	243	13.0552	2017.963	9	0.4835
2630	Univ So Calif	-0.2052	-0.0092	11	1	1	9	1465	36.0869	2013.5556	162.7778	4.0097
2670	Univ Thessaly	-0.8933	0.3464	2	2	5	8	291	15.0706	2018.375	36.375	1.8838
2675	Univ Toulouse	0.5683	-0.2433	1	1	1	11	208	9.2949	2018	18.9091	0.845
2696	Univ Verona	-1.1207	-0.0549	7	1	1	13	340	7.3842	2012.7692	26.1538	0.568
2708	Univ Washington	0.1932	0.248	1	6	7	8	116	3.6208	2013.625	14.5	0.4526
2714	Univ Wisconsin	0.3072	0.3058	1	5	5	10	532	12.075	2012.2	53.2	1.2075
2740	US EPA	0.3287	0.6486	1	2	2	8	76	1.3685	2002.875	9.5	0.1711
2750	Usda Ars	0.3074	-0.068	1	9	14	19	661	19.9349	2013.8947	34.7895	1.0492
2827	Wuhan Univ	1.1576	0.2874	3	1	1	8	116	3.5794	2009.375	14.5	0.4474
2871	Zhejiang Univ	0.8634	-0.4469	12	3	9	29	511	21.391	2016.4138	17.6207	0.7376
