# Supplementary material for: Current advances and future trends of hormesis in disease
Source: NPJ Aging. 2024 May 15;10(1):26. doi: 10.1038/s41514-024-00155-3 (PMC11096327; doi:10.1038/s41514-024-00155-3)
Supplement: Supplementary file 16 — Data Availablity [file 41514_2024_155_MOESM16_ESM.csv]

7	11	1
7	556	2
7	683	1
7	740	3
7	886	1
7	1464	2
7	1972	4
7	2227	2
7	2455	8
11	441	1
11	886	1
11	1331	1
11	1464	2
11	1573	1
11	1810	1
11	1972	2
11	2205	1
11	2255	2
11	2455	3
11	2595	5
34	502	1
34	1362	1
34	1615	1
34	2871	6
41	342	1
41	380	1
41	683	4
41	886	5
41	1464	2
41	1465	1
41	2330	1
41	2374	2
41	2455	4
41	2750	1
99	2255	2
99	2260	2
99	2670	3
317	337	4
317	342	2
317	502	1
317	907	1
317	1615	1
317	1743	1
317	1749	1
317	2227	3
317	2330	1
317	2336	1
317	2750	1
337	342	1
337	1961	1
342	683	1
342	886	3
342	907	1
342	1154	1
342	1156	1
342	1463	2
342	1464	1
342	1465	2
342	1743	1
342	1749	7
342	1888	2
342	1894	11
342	1899	10
342	1902	6
342	2051	1
342	2084	11
342	2217	1
342	2237	15
342	2437	1
342	2455	4
342	2827	1
374	2051	1
380	683	1
380	886	1
380	1464	1
380	2227	4
380	2374	1
380	2455	1
380	2465	1
380	2555	1
391	833	1
391	2249	1
391	2437	1
391	2455	4
398	1562	1
398	2714	1
441	886	1
441	1464	2
441	1465	1
441	2455	3
502	2330	7
502	2750	1
554	1358	3
554	1464	1
554	1743	1
554	1813	2
554	2126	1
554	2249	4
554	2330	1
554	2472	1
554	2714	1
556	740	2
556	1331	1
556	1573	1
556	1972	1
556	2227	1
556	2249	1
556	2374	1
556	2398	1
556	2455	3
683	886	15
683	1464	4
683	2374	3
683	2455	16
740	1464	1
740	1972	4
740	2126	2
740	2195	2
740	2227	12
740	2260	2
740	2335	2
740	2373	1
740	2455	16
740	2465	2
833	1573	1
833	2249	2
833	2398	1
833	2437	1
833	2455	1
833	2472	1
833	2484	1
833	2708	2
833	2714	1
844	2249	1
844	2336	1
886	1464	2
886	1465	2
886	2374	3
886	2455	14
886	2750	1
907	2237	1
916	1213	7
916	2227	2
916	2335	1
916	2455	1
916	2612	1
1154	1156	1
1154	2051	1
1154	2437	14
1156	2270	1
1156	2437	1
1165	1260	1
1165	1542	1
1165	1573	6
1165	2227	3
1165	2230	1
1165	2270	4
1165	2455	3
1165	2465	1
1213	2270	1
1260	1542	1
1260	1573	1
1331	1573	1
1331	2249	1
1331	2374	1
1331	2398	1
1331	2455	2
1358	1813	1
1358	2249	4
1358	2472	1
1363	1810	1
1363	2217	1
1363	2472	1
1363	2531	2
1384	1898	1
1457	1465	4
1459	1898	1
1463	2084	1
1463	2237	1
1463	2336	2
1464	1972	8
1464	2227	8
1464	2260	1
1464	2324	1
1464	2373	5
1464	2374	1
1464	2455	25
1464	2502	2
1464	2612	1
1465	2260	2
1465	2290	1
1465	2330	2
1465	2455	13
1465	2502	4
1542	1573	1
1542	1898	1
1562	2336	4
1562	2750	2
1573	1972	1
1573	2227	3
1573	2249	1
1573	2255	1
1573	2270	1
1573	2374	1
1573	2398	1
1573	2455	6
1573	2472	1
1573	2484	1
1573	2708	1
1615	2871	1
1743	2472	1
1743	2740	1
1749	2237	6
1762	1813	1
1762	1928	7
1762	2531	1
1813	1928	2
1813	2189	1
1813	2249	1
1813	2260	1
1844	2472	1
1844	2750	1
1846	2374	1
1846	2473	2
1846	2612	3
1869	2106	1
1888	2237	1
1894	1899	10
1894	1902	6
1894	2084	19
1894	2455	3
1895	2084	5
1898	1899	1
1898	1999	1
1898	2084	1
1899	1902	7
1899	2084	18
1899	2227	1
1899	2455	4
1902	2084	8
1902	2455	1
1972	2227	8
1972	2373	6
1972	2455	14
2051	2437	1
2084	2227	1
2084	2455	4
2084	2871	2
2106	2227	1
2106	2534	4
2134	2336	1
2134	2675	1
2189	2260	1
2195	2227	2
2195	2335	2
2195	2455	2
2195	2465	1
2217	2237	1
2217	2270	1
2227	2230	7
2227	2260	2
2227	2270	3
2227	2335	5
2227	2373	6
2227	2455	49
2227	2465	13
2227	2590	1
2230	2270	1
2230	2455	10
2230	2465	2
2230	2502	1
2249	2336	1
2249	2374	1
2249	2398	1
2249	2437	1
2249	2455	2
2249	2708	1
2249	2714	1
2255	2374	3
2260	2455	5
2260	2502	1
2260	2534	1
2260	2670	2
2270	2455	3
2270	2465	1
2281	2473	2
2281	2612	1
2290	2455	1
2324	2330	1
2324	2612	1
2330	2336	1
2330	2455	1
2330	2612	2
2330	2750	1
2335	2455	4
2335	2465	1
2336	2750	5
2351	2555	1
2370	2374	5
2373	2455	6
2374	2398	1
2374	2455	4
2374	2473	3
2374	2750	1
2398	2455	1
2398	2630	1
2437	2455	1
2455	2465	10
2455	2472	1
2455	2502	7
2455	2590	1
2465	2696	1
2472	2484	1
2472	2708	1
2484	2708	1
2502	2590	2
2598	2740	1
2708	2714	1
