# Supplementary material for: Current advances and future trends of hormesis in disease
Source: NPJ Aging. 2024 May 15;10(1):26. doi: 10.1038/s41514-024-00155-3 (PMC11096327; doi:10.1038/s41514-024-00155-3)
Supplement: Supplementary file 17 — Data Availablity [file 41514_2024_155_MOESM17_ESM.csv]

id	Label	timeset	cluster	weight<links>	weight<total_link_strength>	weight<documents>	weight<citations>	weight<norm._citations>	score<avg._pub._year>	score<avg._citations>	score<avg._norm._citations>
2	Australia		3	15	36	58	1477	50.3746	2014.2414	25.4655	0.8685
3	Austria		1	17	32	29	645	24.4079	2014.7241	22.2414	0.8417
5	Belgium		1	13	37	35	772	32.9512	2015.5429	22.0571	0.9415
6	Brazil		4	18	95	174	3517	177.2872	2017.454	20.2126	1.0189
9	Canada		4	24	99	154	6103	183.5887	2014.1558	39.6299	1.1921
16	Denmark		2	21	64	91	5561	126.6362	2012.4725	61.1099	1.3916
19	England		1	23	94	119	4161	110.5605	2013.7059	34.9664	0.9291
22	France		1	28	142	137	3997	173.9963	2015.8394	29.1752	1.27
24	Germany		1	27	195	201	10223	302.0549	2014.4527	50.8607	1.5028
25	Greece		2	20	83	40	1175	70.2524	2018.375	29.375	1.7563
29	India		2	20	60	88	1223	63.1791	2016.1136	13.8977	0.7179
31	Iran		3	17	29	25	302	20.706	2019.2	12.08	0.8282
34	Israel		1	11	19	27	1367	37.6506	2014	50.6296	1.3945
35	Italy		5	26	215	236	9980	374.9869	2016.0085	42.2881	1.5889
36	Japan		4	22	114	148	4756	156.6591	2013.8446	32.1351	1.0585
46	Mexico		4	6	11	68	1034	49.843	2018.1618	15.2059	0.733
50	Netherlands		1	16	45	49	1051	33.9771	2014.6735	21.449	0.6934
57	Pakistan		3	10	33	33	482	38.0159	2019.3333	14.6061	1.152
60	China		3	23	292	653	11645	651.0257	2017.6003	17.8331	0.997
63	Poland		2	11	28	75	1677	65.6573	2017.04	22.36	0.8754
64	Portugal		1	17	33	26	720	22.1518	2015.9615	27.6923	0.852
67	Russia		2	16	40	107	1559	89.9345	2016.5514	14.5701	0.8405
69	Scotland		1	12	32	30	2023	52.4762	2013.2	67.4333	1.7492
75	South Korea		3	15	37	65	2367	70.4714	2015.7077	36.4154	1.0842
76	Spain		2	20	95	115	5418	152.5275	2015.513	47.113	1.3263
78	Sweden		1	21	35	26	1057	24.8685	2014.6154	40.6538	0.9565
79	Switzerland		5	12	18	24	880	26.5967	2015.8333	36.6667	1.1082
84	Turkey		5	12	22	36	928	45.849	2016.9722	25.7778	1.2736
85	Ukraine		1	4	7	24	434	21.3855	2015.75	18.0833	0.8911
87	USA		4	29	476	894	43321	1195.4086	2013.0112	48.4575	1.3371
