# Supplementary material for: Current advances and future trends of hormesis in disease
Source: NPJ Aging. 2024 May 15;10(1):26. doi: 10.1038/s41514-024-00155-3 (PMC11096327; doi:10.1038/s41514-024-00155-3)
Supplement: Supplementary file 18 — Data Availablity [file 41514_2024_155_MOESM18_ESM.csv]

source_id	target_id	Weight	source_id	target_id
2	3	1	2	3
2	16	1	2	16
2	19	3	2	19
2	22	1	2	22
2	24	2	2	24
2	25	2	2	25
2	31	2	2	31
2	35	1	2	35
2	36	1	2	36
2	50	1	2	50
2	57	4	2	57
2	60	6	2	60
2	75	2	2	75
2	79	1	2	79
2	87	8	2	87
3	5	2	3	5
3	16	1	3	16
3	19	2	3	19
3	22	4	3	22
3	24	4	3	24
3	34	1	3	34
3	35	1	3	35
3	50	2	3	50
3	57	1	3	57
3	67	1	3	67
3	69	1	3	69
3	76	3	3	76
3	78	1	3	78
3	79	1	3	79
3	84	1	3	84
3	87	5	3	87
5	6	1	5	6
5	19	4	5	19
5	22	5	5	22
5	24	6	5	24
5	25	1	5	25
5	35	3	5	35
5	50	1	5	50
5	60	3	5	60
5	63	1	5	63
5	69	2	5	69
5	78	1	5	78
5	87	7	5	87
6	9	10	6	9
6	16	1	6	16
6	19	2	6	19
6	22	8	6	22
6	24	8	6	24
6	25	4	6	25
6	29	1	6	29
6	31	1	6	31
6	35	7	6	35
6	36	4	6	36
6	46	1	6	46
6	60	8	6	60
6	64	3	6	64
6	76	6	6	76
6	78	1	6	78
6	84	1	6	84
6	87	28	6	87
9	16	3	9	16
9	19	2	9	19
9	22	5	9	22
9	24	8	9	24
9	25	1	9	25
9	29	3	9	29
9	31	1	9	31
9	34	2	9	34
9	35	4	9	35
9	36	6	9	36
9	46	3	9	46
9	50	1	9	50
9	60	18	9	60
9	63	2	9	63
9	64	1	9	64
9	67	1	9	67
9	75	1	9	75
9	76	1	9	76
9	78	1	9	78
9	79	1	9	79
9	84	2	9	84
9	85	2	9	85
9	87	20	9	87
16	19	2	16	19
16	22	4	16	22
16	24	9	16	24
16	25	3	16	25
16	29	1	16	29
16	31	2	16	31
16	35	3	16	35
16	36	3	16	36
16	50	3	16	50
16	60	4	16	60
16	63	6	16	63
16	64	2	16	64
16	75	1	16	75
16	76	4	16	76
16	78	2	16	78
16	84	1	16	84
16	87	8	16	87
19	22	5	19	22
19	24	12	19	24
19	25	5	19	25
19	29	1	19	29
19	31	1	19	31
19	35	10	19	35
19	36	1	19	36
19	50	1	19	50
19	57	1	19	57
19	60	12	19	60
19	64	2	19	64
19	67	2	19	67
19	69	5	19	69
19	76	5	19	76
19	78	1	19	78
19	79	2	19	79
19	87	13	19	87
22	24	10	22	24
22	25	5	22	25
22	29	3	22	29
22	31	3	22	31
22	34	1	22	34
22	35	14	22	35
22	36	4	22	36
22	46	1	22	46
22	50	4	22	50
22	57	3	22	57
22	60	22	22	60
22	63	1	22	63
22	64	3	22	64
22	67	2	22	67
22	69	4	22	69
22	75	1	22	75
22	76	9	22	76
22	78	3	22	78
22	79	1	22	79
22	84	3	22	84
22	87	13	22	87
24	25	7	24	25
24	29	1	24	29
24	31	1	24	31
24	34	2	24	34
24	35	16	24	35
24	36	7	24	36
24	50	10	24	50
24	57	2	24	57
24	60	11	24	60
24	63	6	24	63
24	64	2	24	64
24	67	7	24	67
24	75	3	24	75
24	76	6	24	76
24	78	3	24	78
24	79	4	24	79
24	84	1	24	84
24	85	2	24	85
24	87	45	24	87
25	29	1	25	29
25	31	2	25	31
25	35	8	25	35
25	36	6	25	36
25	50	1	25	50
25	60	8	25	60
25	63	1	25	63
25	64	1	25	64
25	67	4	25	67
25	76	7	25	76
25	78	1	25	78
25	87	15	25	87
29	31	1	29	31
29	35	8	29	35
29	36	1	29	36
29	50	1	29	50
29	60	10	29	60
29	63	2	29	63
29	64	1	29	64
29	67	2	29	67
29	69	1	29	69
29	75	2	29	75
29	76	2	29	76
29	78	1	29	78
29	87	17	29	87
31	35	1	31	35
31	36	2	31	36
31	57	3	31	57
31	60	2	31	60
31	64	1	31	64
31	76	2	31	76
31	78	2	31	78
31	87	2	31	87
34	35	1	34	35
34	63	1	34	63
34	64	1	34	64
34	69	1	34	69
34	78	1	34	78
34	85	2	34	85
34	87	6	34	87
35	36	6	35	36
35	50	3	35	50
35	60	27	35	60
35	63	2	35	63
35	64	2	35	64
35	67	1	35	67
35	69	4	35	69
35	75	1	35	75
35	76	10	35	76
35	78	1	35	78
35	79	2	35	79
35	84	5	35	84
35	87	74	35	87
36	46	2	36	46
36	57	1	36	57
36	60	25	36	60
36	64	1	36	64
36	67	1	36	67
36	75	3	36	75
36	76	4	36	76
36	78	1	36	78
36	79	1	36	79
36	84	1	36	84
36	87	33	36	87
46	67	1	46	67
46	87	3	46	87
50	60	2	50	60
50	67	1	50	67
50	75	1	50	75
50	78	2	50	78
50	87	11	50	87
57	60	12	57	60
57	75	2	57	75
57	87	4	57	87
60	64	1	60	64
60	69	1	60	69
60	75	3	60	75
60	76	10	60	76
60	78	2	60	78
60	79	1	60	79
60	84	3	60	84
60	87	101	60	87
63	67	2	63	67
63	87	4	63	87
64	69	2	64	69
64	76	3	64	76
64	78	2	64	78
64	87	5	64	87
67	75	2	67	75
67	76	2	67	76
67	79	1	67	79
67	87	10	67	87
69	76	1	69	76
69	78	1	69	78
69	87	9	69	87
75	76	2	75	76
75	78	2	75	78
75	87	11	75	87
76	78	2	76	78
76	84	1	76	84
76	87	15	76	87
78	87	4	78	87
79	84	1	79	84
79	87	2	79	87
84	87	2	84	87
85	87	1	85	87
