# Supplementary material for: Current advances and future trends of hormesis in disease
Source: NPJ Aging. 2024 May 15;10(1):26. doi: 10.1038/s41514-024-00155-3 (PMC11096327; doi:10.1038/s41514-024-00155-3)
Supplement: Supplementary file 19 — Data Availablity [file 41514_2024_155_MOESM19_ESM.csv]

id	label	x	y	cluster	weight<Links>	weight<Total link strength>	weight<Documents>	weight<Citations>	weight<Norm. citations>	score<Avg. pub. year>	score<Avg. citations>	score<Avg. norm. citations>
20	Ageing Research Reviews	-0.3824	-0.3221	2	65	521	25	2504	53.2877	2013.64	100.16	2.1315
22	Aging Cell	-0.28	-0.6026	2	15	29	9	247	7.5531	2015.6667	27.4444	0.8392
23	Aging-Us	-0.7909	-0.1443	2	24	80	13	509	12.8941	2013.9231	39.1538	0.9919
28	Agronomy-Basel	0.7192	-0.3731	1	25	42	7	19	2.5099	2020.8571	2.7143	0.3586
32	Allelopathy Journal	1.1044	-0.2766	1	7	11	7	55	1.2911	2014.8571	7.8571	0.1844
65	Anticancer Research	-1.3172	0.0466	6	9	39	6	113	2.3728	2011.8333	18.8333	0.3955
66	Antioxidants	-0.4546	-0.6684	2	30	72	23	273	25.2554	2020.6087	11.8696	1.0981
83	Aquatic Toxicology	0.1258	0.7593	3	31	57	19	563	15.885	2014.4211	29.6316	0.8361
88	Archives Of Environmental Contamination And Toxicology	0.3202	0.4703	3	22	40	8	213	7.7556	2010.375	26.625	0.9694
110	Biochemical And Biophysical Research Communications	-0.8166	0.3028	4	13	18	10	153	3.0161	2014.4	15.3	0.3016
131	Biogerontology	-0.644	-0.1732	2	52	624	79	2269	66.2577	2013.3797	28.7215	0.8387
137	Biological Trace Element Research	0.322	0.9395	3	8	19	8	158	3.1328	2008.25	19.75	0.3916
151	Bioresource Technology	0.6258	0.7843	3	11	14	6	370	10.8951	2015.1667	61.6667	1.8159
174	British Journal Of Radiology	-0.7118	0.896	4	6	18	6	150	3.4127	2008.6667	25	0.5688
176	Bulletin Of Environmental Contamination And Toxicology	0.8627	0.2013	1	21	38	10	77	2.5834	2014.8	7.7	0.2583
206	Chemico-Biological Interactions	-0.549	0.4041	5	29	178	15	198	12.7045	2018.5333	13.2	0.847
210	Chemosphere	0.6415	0.3439	3	62	518	67	2234	68.5639	2015.0896	33.3433	1.0233
230	Comparative Biochemistry And Physiology C-Toxicology & Pharmacology	-0.157	-0.5458	2	8	11	6	45	2.4576	2017.1667	7.5	0.4096
241	Critical Reviews In Toxicology	-0.2501	0.0307	2	65	578	36	1615	26.4306	2006.2778	44.8611	0.7342
244	Crop Protection	0.8866	-0.3942	1	31	92	12	337	10.7939	2012.5833	28.0833	0.8995
257	Current Opinion In Environmental Science & Health	0.7187	-0.0307	1	39	208	11	41	14.1767	2022	3.7273	1.2888
262	Current Opinion In Toxicology	0.3818	-0.0175	1	65	341	17	142	49.0999	2022	8.3529	2.8882
264	Current Pharmaceutical Design	-0.8477	-0.7025	2	21	80	9	382	7.7203	2012.7778	42.4444	0.8578
275	Dose-Response	-0.3148	0.312	4	82	1329	170	3540	97.8203	2014.0529	20.8235	0.5754
287	Ecotoxicology	0.618	-0.2371	1	44	331	34	861	28.6031	2015.2941	25.3235	0.8413
288	Ecotoxicology And Environmental Safety	0.5	0.1225	3	65	533	70	1874	79.5045	2016.9143	26.7714	1.1358
300	Entomologia Generalis	0.7227	-0.7732	1	18	94	6	175	9.5972	2020.5	29.1667	1.5995
302	Environment International	0.5009	0.4803	3	42	180	9	328	11.2985	2016.5556	36.4444	1.2554
303	Environmental And Experimental Botany	0.9699	-0.0477	1	29	75	12	973	17.2494	2015.5	81.0833	1.4375
314	Environmental Pollution	0.1991	0.0498	1	78	796	43	1850	67.2172	2016.4884	43.0233	1.5632
316	Environmental Research	-0.0068	-0.094	5	53	288	21	626	28.0387	2017.1905	29.8095	1.3352
317	Environmental Science & Technology	0.6786	0.5278	3	35	170	19	662	26.3619	2016.2105	34.8421	1.3875
318	Environmental Science And Pollution Research	0.1767	0.3201	3	46	118	38	476	22.941	2018.0263	12.5263	0.6037
323	Environmental Toxicology And Chemistry	0.2632	0.1924	5	64	435	31	1880	34.0252	2009.4839	60.6452	1.0976
324	Environmental Toxicology And Pharmacology	0.4436	0.8622	3	17	32	8	206	5.239	2014.25	25.75	0.6549
352	Experimental Gerontology	-0.6899	-0.3632	2	45	335	33	1970	41.8369	2011.9091	59.697	1.2678
370	Food And Chemical Toxicology	-0.5709	0.0134	2	24	73	9	271	12.0291	2015.8889	30.1111	1.3366
380	Free Radical Biology And Medicine	-0.4583	-0.4818	2	43	217	31	3932	102.8669	2014.7742	126.8387	3.3183
392	Frontiers In Microbiology	-0.0265	0.0745	3	5	7	6	130	3.6151	2018.5	21.6667	0.6025
396	Frontiers In Pharmacology	-0.8094	-0.5313	2	21	50	6	230	6.8897	2016.5	38.3333	1.1483
397	Frontiers In Physiology	0.2769	-0.7764	1	28	66	10	160	5.3274	2018.5	16	0.5327
398	Frontiers In Plant Science	0.5323	-0.0846	1	32	75	11	228	11.8971	2019.8182	20.7273	1.0816
423	Health Physics	-0.8297	0.6895	4	15	46	10	215	5.1463	2008.3	21.5	0.5146
431	Homeopathy	-0.0795	0.8804	4	32	205	20	432	12.8466	2015.05	21.6	0.6423
433	Human & Experimental Toxicology	-0.1967	0.1956	4	80	1092	111	2854	54.0912	2005.7838	25.7117	0.4873
434	Human And Ecological Risk Assessment	-0.1271	0.408	4	25	53	19	123	3.0069	2002.3684	6.4737	0.1583
442	Immunity & Ageing	-1.0238	-0.3284	2	30	123	9	404	13.8997	2015.7778	44.8889	1.5444
447	In Vivo	-1.2963	-0.0635	6	8	48	14	221	4.6001	2011.2143	15.7857	0.3286
458	Insects	0.9415	-0.6183	1	27	82	12	41	5.113	2021.1667	3.4167	0.4261
471	International Journal Of Environmental Research And Public Health	-0.2116	-0.846	5	10	15	9	91	4.9866	2019.2222	10.1111	0.5541
477	International Journal Of Molecular Sciences	-0.4368	0.2035	4	69	518	53	1509	88.8248	2018.9434	28.4717	1.6759
484	International Journal Of Radiation Biology	-0.9903	0.4447	4	19	66	17	286	9.0865	2014.3529	16.8235	0.5345
495	Iubmb Life	-0.432	-0.1509	2	29	83	6	139	11.7514	2015	23.1667	1.9586
497	Journal Of Agricultural And Food Chemistry	0.2212	-0.4161	1	23	29	9	452	10.6856	2014	50.2222	1.1873
512	Journal Of Applied Toxicology	0.0329	0.4943	4	28	61	11	154	3.1757	2001.4545	14	0.2887
524	Journal Of Cell Communication And Signaling	-0.2588	-0.164	5	45	210	12	494	9.0506	2014.0833	41.1667	0.7542
538	Journal Of Economic Entomology	0.5955	-0.5921	1	30	184	20	392	12.9821	2016.45	19.6	0.6491
545	Journal Of Environmental Radioactivity	-0.5201	0.6387	4	21	71	13	186	6.0041	2014.0769	14.3077	0.4619
547	Journal Of Environmental Science And Health Part B-Pesticides Food	1.19	-0.0035	1	22	71	11	81	7.3929	2019.6364	7.3636	0.6721
553	Journal Of Experimental Biology	-0.0045	-0.7728	2	24	64	10	381	12.3026	2015.1	38.1	1.2303
563	Journal Of Forestry Research	0.6771	0.1545	1	35	178	12	200	28.8347	2020.9167	16.6667	2.4029
567	Journal Of Hazardous Materials	0.8698	0.4916	3	36	277	30	761	45.7792	2017.1	25.3667	1.526
595	Journal Of Neuroscience Research	-0.9989	0.0093	2	26	133	6	296	11.4354	2016	49.3333	1.9059
603	Journal Of Pest Science	0.5332	-0.7872	1	29	120	10	301	25.7409	2018.7	30.1	2.5741
622	Journal Of Radiation Research	-0.7651	0.4997	4	18	53	11	338	7.3538	2009.8182	30.7273	0.6685
650	Journals Of Gerontology Series A-Biological Sciences And Medical	-0.8528	-0.3029	2	35	142	8	602	13.4138	2009.375	75.25	1.6767
671	Mechanisms Of Ageing And Development	-0.6271	-0.7154	2	40	216	21	1270	30.0593	2015.619	60.4762	1.4314
674	Medical Hypotheses	-0.7777	0.062	2	18	46	12	309	5.8578	2007.4167	25.75	0.4882
705	Molecules	-0.0822	-0.2603	5	50	116	19	335	16.5596	2018.0526	17.6316	0.8716
751	Nutrients	-0.9929	-0.5084	2	16	25	7	184	8.022	2019	26.2857	1.146
764	Oxidative Medicine And Cellular Longevity	-0.5412	-0.3072	2	18	25	9	211	10.3664	2016.5556	23.4444	1.1518
769	Peerj	0.9374	-0.2504	1	14	20	7	74	3.8513	2018.4286	10.5714	0.5502
771	Pest Management Science	0.7799	-0.198	1	51	481	29	1084	36.4498	2017.2069	37.3793	1.2569
772	Pesticide Biochemistry And Physiology	0.7792	-0.5668	1	36	162	10	422	11.2222	2012.9	42.2	1.1222
777	Pharmacological Research	-0.6155	0.1835	5	48	372	15	489	30.3813	2019.6667	32.6	2.0254
795	Plant Disease	-0.1093	0.6311	4	18	111	13	189	6.9743	2017.0769	14.5385	0.5365
799	Plant Physiology And Biochemistry	0.4279	-0.3621	1	11	14	7	85	6.8418	2019.4286	12.1429	0.9774
804	Planta Daninha	1.0601	0.1595	1	19	65	13	66	2.8729	2017.6154	5.0769	0.221
806	Plants-Basel	0.3762	-0.1899	1	32	87	16	97	11.6566	2021.125	6.0625	0.7285
811	Plos One	0.141	-0.5432	1	64	399	41	1200	35.0973	2015.8293	29.2683	0.856
816	Postharvest Biology And Technology	0.5394	-0.3777	1	9	13	11	463	9.8631	2011.4545	42.0909	0.8966
818	Proceedings Of The National Academy Of Sciences Of The United States Of	-0.2385	-0.3669	2	31	74	7	1945	37.5864	2012.5714	277.8571	5.3695
831	Radiation Physics And Chemistry	-0.5711	0.8284	4	7	21	7	31	1.5908	2017.4286	4.4286	0.2273
836	Redox Biology	-0.62	-0.5393	2	29	78	11	703	25.4489	2016.4545	63.9091	2.3135
854	Risk Analysis	0.1698	0.5934	4	14	26	8	72	1.8043	2011.875	9	0.2255
859	Rsc Advances	0.8431	0.73	3	19	65	7	61	2.2991	2016	8.7143	0.3284
868	Science Of The Total Environment	0.4446	0.2717	3	75	1301	95	1665	160.376	2019.0842	17.5263	1.6882
871	Scientific Reports	0.3848	-0.5716	1	47	168	22	435	21.65	2018.6818	19.7727	0.9841
909	Toxicological Sciences	-0.3434	0.4819	4	47	304	10	1127	27.4593	2003.4	112.7	2.7459
910	Toxicology	0.1213	-0.2612	1	35	91	8	505	12.7092	2012.375	63.125	1.5887
911	Toxicology And Applied Pharmacology	-0.0023	0.267	3	65	453	13	1313	22.1435	2011.3846	101	1.7033
913	Toxicology In Vitro	-0.2781	0.6887	3	20	44	7	232	6.5467	2011.5714	33.1429	0.9352
914	Toxicology Letters	-0.403	0.0329	2	22	38	10	324	10.6549	2011	32.4	1.0655
940	Water Air And Soil Pollution	0.2086	-0.1387	5	7	10	6	56	2.6836	2017.5	9.3333	0.4473
942	Water Research	0.4385	0.6693	3	22	33	6	137	8.0564	2017.3333	22.8333	1.3427
