# Supplementary material for: Current advances and future trends of hormesis in disease
Source: NPJ Aging. 2024 May 15;10(1):26. doi: 10.1038/s41514-024-00155-3 (PMC11096327; doi:10.1038/s41514-024-00155-3)
Supplement: Supplementary file 20 — Data Availablity [file 41514_2024_155_MOESM20_ESM.csv]

20	22	4
20	23	4
20	66	7
20	83	1
20	110	3
20	131	64
20	176	1
20	206	9
20	210	3
20	230	2
20	241	12
20	257	2
20	262	5
20	264	13
20	275	67
20	287	3
20	288	8
20	314	10
20	316	3
20	317	1
20	318	2
20	323	9
20	352	27
20	370	4
20	380	20
20	396	1
20	397	1
20	398	3
20	431	5
20	433	34
20	442	8
20	458	2
20	471	2
20	477	18
20	484	1
20	495	6
20	497	1
20	524	9
20	538	2
20	545	1
20	553	2
20	595	9
20	603	2
20	650	6
20	671	11
20	674	3
20	705	11
20	751	1
20	764	2
20	771	5
20	777	21
20	804	2
20	806	1
20	811	11
20	818	2
20	836	6
20	854	1
20	868	17
20	871	4
20	909	3
20	910	1
20	911	15
20	913	1
20	914	5
20	942	1
22	131	2
22	230	1
22	288	1
22	352	6
22	380	1
22	397	1
22	433	1
22	434	1
22	477	2
22	650	2
22	671	2
22	818	3
22	868	1
22	871	1
23	66	1
23	131	19
23	230	1
23	241	1
23	262	1
23	275	9
23	314	1
23	352	10
23	380	4
23	423	1
23	433	3
23	477	4
23	484	2
23	495	1
23	524	1
23	650	4
23	671	2
23	705	2
23	811	2
23	818	2
23	868	3
23	911	1
23	914	1
28	88	1
28	210	1
28	244	2
28	262	2
28	275	3
28	287	2
28	288	1
28	300	3
28	302	1
28	314	3
28	323	1
28	398	1
28	433	1
28	458	1
28	538	1
28	545	1
28	547	1
28	563	1
28	603	1
28	771	5
28	772	2
28	806	1
28	811	2
28	868	3
28	871	1
32	244	2
32	275	1
32	303	1
32	314	3
32	323	2
32	769	1
32	868	1
65	241	1
65	275	2
65	314	3
65	316	1
65	447	27
65	484	2
65	524	1
65	705	1
65	909	1
66	131	1
66	241	1
66	262	1
66	264	2
66	275	5
66	302	1
66	303	1
66	314	1
66	316	1
66	318	1
66	352	4
66	380	8
66	396	1
66	433	4
66	477	8
66	495	1
66	497	1
66	567	1
66	650	1
66	671	4
66	705	1
66	751	2
66	777	3
66	811	1
66	818	5
66	836	2
66	868	1
66	871	1
83	88	1
83	131	1
83	137	1
83	176	1
83	210	3
83	241	2
83	262	1
83	275	3
83	288	3
83	302	1
83	314	5
83	316	1
83	317	1
83	318	1
83	323	3
83	324	1
83	433	4
83	477	1
83	512	3
83	524	1
83	538	1
83	563	2
83	567	1
83	771	1
83	777	1
83	818	1
83	831	1
83	868	7
83	911	1
83	913	2
88	210	2
88	262	1
88	275	3
88	288	2
88	302	2
88	314	5
88	317	1
88	323	5
88	324	1
88	370	1
88	398	2
88	433	2
88	477	1
88	524	1
88	567	1
88	705	1
88	811	1
88	868	4
88	913	1
88	942	1
110	275	2
110	288	1
110	314	1
110	352	3
110	433	1
110	477	1
110	595	1
110	622	1
110	650	1
110	777	1
110	811	1
110	913	1
131	206	6
131	210	10
131	230	1
131	241	16
131	262	4
131	264	13
131	275	71
131	288	4
131	303	1
131	314	7
131	316	2
131	323	7
131	352	94
131	370	3
131	380	16
131	396	2
131	423	4
131	433	44
131	442	5
131	458	1
131	471	1
131	477	22
131	484	4
131	495	9
131	512	1
131	524	12
131	553	10
131	595	7
131	603	1
131	622	8
131	650	33
131	671	25
131	674	5
131	705	3
131	764	1
131	771	2
131	772	3
131	777	13
131	811	15
131	818	1
131	836	5
131	868	22
131	871	3
131	909	3
131	910	1
131	911	14
131	942	2
137	210	2
137	241	1
137	302	1
137	318	1
137	324	4
137	868	1
137	911	8
151	210	3
151	262	1
151	288	2
151	314	1
151	317	1
151	318	1
151	323	1
151	431	1
151	567	1
151	868	1
151	942	1
174	275	8
174	423	2
174	431	2
174	433	2
174	545	3
174	831	1
176	210	3
176	244	2
176	262	1
176	275	3
176	287	1
176	314	2
176	317	1
176	323	2
176	324	1
176	352	1
176	433	3
176	458	2
176	477	2
176	538	3
176	547	1
176	771	2
176	772	1
176	868	4
176	911	1
206	241	10
206	262	3
206	275	17
206	288	2
206	302	1
206	314	6
206	316	16
206	323	11
206	352	3
206	370	3
206	433	27
206	434	1
206	442	1
206	477	3
206	524	4
206	553	1
206	567	2
206	622	1
206	650	1
206	771	1
206	777	22
206	868	8
206	909	8
206	910	2
206	911	6
206	913	2
206	914	1
210	241	6
210	244	4
210	257	6
210	262	18
210	275	12
210	287	24
210	288	30
210	300	10
210	302	12
210	314	37
210	316	8
210	317	24
210	318	7
210	323	19
210	324	4
210	352	6
210	370	1
210	396	1
210	397	2
210	431	3
210	433	25
210	434	1
210	442	1
210	458	1
210	477	6
210	497	1
210	512	3
210	524	1
210	538	11
210	545	1
210	547	3
210	563	7
210	567	33
210	603	3
210	650	2
210	671	1
210	705	3
210	764	1
210	771	17
210	772	7
210	777	3
210	806	1
210	811	9
210	836	1
210	854	1
210	859	16
210	868	70
210	871	7
210	909	8
210	910	2
210	911	8
210	913	1
210	914	1
210	942	1
230	241	1
230	257	1
230	262	2
230	380	2
241	262	7
241	264	6
241	275	58
241	287	4
241	288	8
241	302	2
241	303	1
241	314	24
241	316	5
241	318	2
241	323	16
241	370	2
241	380	1
241	396	6
241	397	1
241	398	1
241	423	1
241	431	12
241	433	93
241	434	2
241	442	15
241	458	1
241	477	18
241	484	2
241	495	10
241	512	3
241	524	16
241	538	1
241	545	2
241	563	1
241	595	33
241	622	1
241	671	8
241	674	1
241	705	3
241	751	1
241	769	1
241	771	6
241	772	3
241	777	17
241	795	13
241	804	1
241	806	2
241	811	8
241	836	7
241	854	1
241	859	3
241	868	19
241	871	8
241	909	31
241	910	4
241	911	31
241	913	2
241	914	1
241	942	1
244	257	2
244	262	1
244	275	4
244	287	8
244	288	3
244	303	2
244	314	5
244	318	1
244	323	3
244	397	1
244	398	1
244	433	2
244	458	3
244	477	1
244	524	1
244	538	9
244	567	1
244	603	3
244	705	1
244	771	7
244	772	4
244	799	1
244	804	4
244	811	8
244	816	2
244	868	2
244	871	2
257	262	26
257	275	2
257	287	2
257	288	14
257	302	5
257	303	1
257	314	9
257	316	2
257	317	2
257	323	5
257	352	1
257	398	1
257	433	1
257	477	4
257	495	1
257	497	1
257	524	1
257	538	2
257	547	7
257	563	6
257	567	6
257	603	1
257	650	1
257	671	4
257	771	18
257	772	2
257	777	2
257	804	3
257	806	1
257	811	5
257	816	1
257	868	50
257	871	7
257	910	2
257	913	1
262	275	13
262	287	1
262	288	17
262	302	3
262	303	1
262	314	13
262	316	9
262	317	3
262	318	4
262	323	5
262	324	1
262	352	1
262	380	3
262	397	1
262	398	4
262	433	2
262	434	2
262	458	1
262	477	11
262	484	2
262	495	4
262	512	1
262	524	1
262	538	3
262	545	1
262	547	2
262	553	2
262	563	16
262	567	9
262	595	1
262	603	1
262	671	1
262	705	1
262	769	4
262	771	17
262	772	3
262	777	7
262	795	2
262	799	2
262	804	1
262	806	5
262	811	7
262	816	2
262	818	1
262	836	1
262	868	62
262	871	4
262	910	2
262	911	5
262	942	2
264	275	7
264	352	5
264	380	1
264	396	2
264	433	5
264	442	1
264	477	4
264	495	2
264	650	4
264	671	6
264	674	1
264	705	1
264	751	1
264	764	1
264	818	2
264	836	1
264	911	2
275	287	15
275	288	19
275	302	12
275	303	3
275	314	70
275	316	32
275	317	7
275	318	5
275	323	39
275	324	1
275	352	24
275	370	7
275	380	28
275	396	1
275	397	1
275	398	8
275	423	18
275	431	31
275	433	146
275	434	4
275	442	8
275	447	3
275	458	6
275	471	2
275	477	46
275	484	19
275	495	4
275	512	5
275	524	27
275	538	13
275	545	2
275	547	3
275	553	3
275	563	8
275	567	6
275	595	6
275	603	9
275	622	10
275	650	9
275	671	12
275	674	9
275	705	9
275	764	1
275	769	1
275	771	25
275	772	2
275	777	42
275	795	17
275	806	2
275	811	32
275	818	15
275	831	7
275	836	4
275	854	7
275	859	1
275	868	67
275	871	8
275	909	39
275	910	9
275	911	61
275	913	5
275	914	3
275	942	1
287	288	19
287	300	14
287	302	3
287	303	3
287	314	20
287	316	3
287	317	4
287	318	6
287	323	15
287	324	1
287	352	1
287	397	6
287	433	6
287	458	5
287	477	2
287	497	1
287	512	4
287	538	17
287	547	1
287	563	1
287	567	13
287	603	13
287	671	1
287	705	1
287	771	27
287	772	13
287	811	22
287	859	1
287	868	23
287	871	8
287	909	6
287	910	1
287	911	8
287	940	1
287	942	1
288	300	7
288	302	7
288	303	8
288	314	47
288	316	12
288	317	10
288	318	10
288	323	17
288	324	1
288	370	2
288	398	2
288	431	3
288	433	23
288	434	2
288	442	1
288	458	1
288	471	1
288	477	18
288	497	1
288	512	1
288	524	4
288	538	7
288	547	6
288	553	2
288	563	17
288	567	19
288	603	3
288	650	1
288	671	1
288	705	4
288	771	11
288	772	1
288	777	1
288	799	1
288	804	4
288	806	6
288	811	13
288	816	1
288	818	1
288	859	8
288	868	79
288	871	7
288	909	7
288	910	2
288	911	12
288	913	2
288	914	1
288	940	1
288	942	3
300	314	1
300	323	1
300	397	2
300	458	1
300	497	2
300	538	5
300	547	1
300	603	9
300	771	6
300	772	9
300	811	9
300	868	5
300	871	7
300	911	2
302	303	2
302	314	23
302	316	4
302	317	6
302	318	1
302	323	6
302	398	1
302	431	1
302	433	3
302	477	1
302	512	1
302	547	1
302	563	5
302	567	5
302	705	1
302	771	7
302	772	3
302	777	1
302	806	1
302	811	2
302	859	2
302	868	38
302	871	1
302	909	2
302	910	1
302	911	6
302	913	2
302	914	1
302	942	1
303	314	9
303	316	1
303	323	3
303	398	2
303	433	1
303	477	2
303	547	2
303	563	2
303	567	4
303	705	1
303	771	6
303	772	1
303	804	2
303	806	2
303	811	2
303	868	9
303	871	1
303	911	1
314	316	26
314	317	9
314	318	8
314	323	22
314	324	1
314	352	2
314	370	7
314	380	1
314	392	1
314	396	2
314	397	1
314	398	7
314	423	1
314	431	7
314	433	37
314	434	6
314	442	1
314	447	10
314	458	3
314	477	17
314	495	1
314	497	2
314	512	4
314	524	11
314	538	6
314	545	2
314	547	4
314	563	21
314	567	20
314	595	3
314	603	2
314	705	9
314	769	2
314	771	22
314	772	8
314	777	16
314	799	2
314	804	6
314	806	7
314	811	8
314	816	1
314	818	1
314	836	1
314	854	1
314	859	2
314	868	113
314	871	7
314	909	13
314	910	6
314	911	12
314	913	3
314	914	1
314	940	3
314	942	1
316	317	4
316	318	1
316	323	7
316	352	1
316	370	3
316	380	1
316	398	2
316	431	1
316	433	15
316	442	2
316	471	1
316	477	11
316	495	1
316	497	1
316	524	1
316	538	1
316	547	1
316	553	1
316	563	10
316	567	8
316	595	3
316	622	1
316	650	2
316	671	2
316	705	1
316	769	1
316	771	3
316	772	1
316	777	11
316	811	5
316	818	5
316	836	1
316	868	39
316	871	5
316	909	2
316	910	3
316	911	4
317	318	4
317	323	8
317	324	1
317	433	7
317	477	3
317	553	1
317	563	3
317	567	15
317	603	2
317	771	1
317	777	1
317	799	1
317	811	1
317	859	4
317	868	32
317	871	2
317	909	1
317	910	2
317	911	3
317	914	1
317	942	3
318	323	4
318	324	2
318	352	1
318	380	2
318	392	2
318	397	1
318	398	1
318	431	2
318	433	4
318	434	1
318	442	1
318	458	1
318	477	3
318	524	1
318	547	1
318	553	1
318	563	3
318	567	5
318	674	1
318	705	2
318	771	2
318	772	1
318	777	2
318	811	2
318	868	10
318	871	1
318	909	2
318	911	2
318	913	1
318	914	1
323	352	3
323	380	2
323	396	2
323	398	1
323	423	1
323	431	12
323	433	31
323	458	2
323	471	1
323	477	10
323	495	2
323	512	4
323	524	4
323	538	1
323	545	5
323	547	2
323	563	5
323	567	6
323	595	2
323	603	1
323	671	6
323	674	2
323	705	3
323	751	1
323	771	11
323	772	4
323	777	13
323	795	2
323	804	3
323	806	1
323	811	11
323	831	2
323	859	1
323	868	43
323	871	3
323	909	8
323	910	3
323	911	8
323	913	1
323	940	1
324	433	1
324	859	1
324	868	8
324	909	1
324	911	2
352	380	14
352	396	2
352	431	3
352	433	19
352	442	7
352	477	6
352	495	3
352	512	1
352	524	4
352	553	6
352	595	1
352	650	24
352	671	10
352	674	6
352	705	1
352	764	3
352	771	1
352	777	2
352	811	9
352	818	3
352	836	3
352	868	4
352	871	2
352	909	3
352	910	1
352	911	3
352	942	1
370	380	1
370	433	4
370	442	1
370	477	5
370	495	1
370	671	1
370	705	2
370	751	1
370	777	2
370	836	1
370	868	6
370	909	5
370	911	4
370	914	6
380	396	2
380	397	4
380	431	1
380	433	10
380	442	6
380	477	15
380	484	1
380	524	9
380	553	2
380	563	1
380	595	1
380	650	7
380	671	8
380	674	4
380	751	2
380	764	2
380	777	9
380	811	1
380	818	6
380	836	10
380	859	1
380	868	1
380	871	1
380	910	2
380	911	4
380	914	1
380	942	1
392	433	2
392	477	1
392	818	1
396	433	11
396	442	3
396	477	1
396	524	3
396	671	1
396	705	1
396	751	1
396	818	2
396	909	3
396	911	2
397	458	2
397	477	1
397	495	1
397	524	1
397	538	4
397	553	2
397	603	3
397	771	8
397	772	3
397	777	2
397	806	1
397	811	7
397	818	1
397	868	3
397	871	1
397	911	4
398	433	3
398	477	4
398	524	2
398	567	2
398	595	1
398	705	1
398	769	1
398	771	1
398	795	2
398	799	1
398	806	3
398	811	1
398	816	1
398	868	10
398	871	1
398	910	1
398	911	3
423	433	7
423	477	2
423	484	2
423	512	1
423	524	1
423	545	2
423	674	2
423	868	1
431	433	56
431	477	3
431	497	1
431	512	1
431	524	2
431	567	1
431	595	1
431	705	1
431	777	1
431	795	19
431	806	1
431	811	4
431	859	3
431	868	8
431	871	2
431	909	6
431	911	10
431	942	1
433	434	8
433	442	9
433	458	4
433	471	3
433	477	35
433	484	4
433	495	11
433	512	9
433	524	20
433	538	3
433	545	2
433	547	2
433	553	3
433	563	1
433	567	10
433	595	11
433	622	4
433	650	6
433	671	24
433	674	2
433	705	4
433	764	1
433	771	12
433	772	2
433	777	35
433	795	3
433	804	3
433	806	1
433	811	15
433	816	1
433	818	1
433	831	3
433	836	3
433	854	2
433	859	4
433	868	70
433	871	5
433	909	50
433	910	6
433	911	47
433	913	6
433	914	5
433	942	2
434	477	2
434	484	1
434	495	1
434	512	1
434	538	1
434	563	1
434	603	1
434	622	1
434	771	1
434	772	1
434	777	1
434	795	6
434	811	1
434	854	2
434	909	4
442	477	10
442	524	8
442	595	8
442	650	2
442	671	10
442	751	3
442	764	1
442	777	1
442	836	3
442	868	1
442	871	1
442	909	2
442	910	1
442	911	2
447	650	2
447	705	1
447	751	1
447	811	2
447	909	2
458	477	1
458	538	3
458	603	5
458	771	11
458	772	9
458	811	6
458	868	3
458	871	2
458	909	2
458	911	3
471	524	2
471	705	1
471	811	1
477	484	8
477	495	1
477	512	2
477	524	9
477	545	33
477	563	2
477	567	9
477	595	11
477	622	5
477	650	4
477	671	15
477	705	2
477	751	3
477	764	1
477	771	1
477	777	17
477	795	1
477	806	11
477	811	4
477	818	4
477	831	4
477	836	3
477	859	1
477	868	33
477	871	4
477	909	5
477	910	6
477	911	9
477	913	4
477	914	1
484	545	1
484	595	1
484	622	8
484	811	1
484	868	2
484	909	3
484	911	2
495	512	1
495	524	1
495	563	1
495	650	1
495	671	2
495	705	2
495	777	4
495	806	1
495	836	2
495	909	4
495	911	4
497	512	1
497	538	1
497	603	2
497	705	1
497	764	1
497	771	2
497	772	2
497	799	1
497	811	1
497	868	2
497	871	1
497	909	1
497	911	1
512	567	2
512	650	1
512	674	1
512	771	2
512	811	1
512	854	2
512	868	3
512	909	1
512	942	1
524	595	3
524	671	4
524	705	2
524	751	1
524	777	9
524	795	5
524	804	1
524	806	2
524	811	1
524	818	1
524	868	6
524	871	2
524	909	5
524	911	8
524	942	1
538	553	3
538	603	5
538	771	25
538	772	10
538	811	22
538	868	8
538	871	7
538	909	5
538	911	4
545	567	2
545	705	1
545	771	1
545	806	2
545	811	1
545	836	1
545	868	3
545	909	4
547	567	1
547	771	17
547	772	2
547	804	4
547	811	1
547	868	8
553	603	1
553	650	2
553	671	1
553	771	4
553	811	3
553	818	1
553	836	1
553	868	9
553	871	1
553	911	2
563	567	5
563	705	1
563	769	1
563	772	1
563	777	2
563	795	3
563	799	1
563	804	1
563	806	5
563	811	2
563	868	38
563	871	1
563	910	2
563	911	1
567	777	1
567	806	3
567	854	1
567	859	9
567	868	66
567	871	2
567	909	3
567	911	3
567	942	1
595	650	2
595	671	5
595	751	1
595	777	11
595	811	1
595	836	1
595	909	3
595	911	6
603	671	1
603	771	17
603	772	7
603	811	12
603	868	6
603	871	3
603	909	1
603	910	1
603	911	4
622	650	2
622	764	1
622	777	1
622	831	3
622	868	2
622	909	2
622	910	1
622	911	1
650	671	7
650	674	1
650	705	1
650	764	2
650	771	2
650	777	2
650	811	2
650	818	1
650	836	2
650	868	1
650	911	1
671	705	4
671	751	3
671	764	2
671	769	1
671	777	17
671	806	1
671	811	1
671	836	2
671	868	4
671	909	1
671	910	1
671	911	4
674	764	1
674	777	2
674	811	1
674	818	2
674	911	2
705	769	1
705	771	1
705	772	1
705	777	3
705	795	2
705	811	4
705	836	1
705	868	9
705	871	1
705	910	1
705	911	4
705	913	1
705	914	1
705	940	1
751	777	2
751	811	1
764	811	1
764	818	1
764	911	2
769	771	1
769	772	2
769	868	2
769	910	1
771	772	16
771	777	4
771	795	2
771	804	19
771	806	2
771	811	44
771	868	56
771	871	10
771	909	4
771	910	4
771	911	9
771	940	2
772	804	1
772	806	1
772	811	17
772	868	14
772	871	4
772	911	1
777	795	17
777	806	1
777	811	1
777	818	1
777	836	5
777	868	24
777	909	4
777	911	13
777	940	1
795	806	2
795	868	7
795	911	7
795	914	1
799	816	2
799	818	1
799	868	1
804	811	2
804	854	1
804	868	5
804	911	2
806	816	2
806	868	13
806	871	1
806	910	3
806	911	1
811	818	1
811	836	3
811	854	2
811	868	31
811	871	3
811	909	2
811	911	7
811	913	1
811	942	1
818	836	2
818	868	2
818	871	2
818	914	2
836	868	2
836	910	1
836	911	3
854	868	1
854	909	3
854	911	1
859	868	4
859	871	2
859	909	1
859	910	1
868	871	15
868	909	23
868	910	13
868	911	33
868	914	1
868	942	5
871	910	2
871	911	4
909	911	13
909	913	3
909	914	1
910	911	1
910	914	1
911	913	4
911	914	1
