# Supplementary material for: Current advances and future trends of hormesis in disease
Source: NPJ Aging. 2024 May 15;10(1):26. doi: 10.1038/s41514-024-00155-3 (PMC11096327; doi:10.1038/s41514-024-00155-3)
Supplement: Supplementary file 21 — Data Availablity [file 41514_2024_155_MOESM21_ESM.csv]

Year	HORMESIS	OXIDATIVE STRESS	AGING	ADAPTIVE RESPONSE	DOSE-RESPONSE	BIPHASIC	LONGEVITY	RISK ASSESSMENT	TOXICITY	STRESS	MITOCHONDRIA	DOSE RESPONSE	REACTIVE OXYGEN SPECIES	ANTIOXIDANTS	U-SHAPED	RADIATION HORMESIS	PRECONDITIONING	INFLAMMATION	LIFESPAN	CANCER	CADMIUM	RADIATION	IONIZING RADIATION	AUTOPHAGY	CAENORHABDITIS ELEGANS	NRF2	APOPTOSIS	HOMEOPATHY	DROSOPHILA MELANOGASTER	ADAPTATION	EXERCISE	LOW-DOSE RADIATION	ANTIOXIDANT	HORMETIC	ROS	AGEING	PHYTOTOXICITY	CYTOTOXICITY	GENE EXPRESSION	J-SHAPED	NEUROPROTECTION	HERBICIDE	LOW DOSE	HOMEOSTASIS	PHYTOCHEMICALS	SUBLETHAL EFFECTS	ALZHEIMER'S DISEASE	BIPHASIC DOSE RESPONSE	HEAT STRESS
2000	26	1	0	2	0	0	1	5	2	1	0	1	0	0	0	1	0	0	0	1	0	4	1	0	0	0	0	0	0	1	0	1	0	0	0	0	2	0	0	0	0	0	6	0	0	0	0	0	0
2001	18	1	1	0	1	1	5	1	0	2	0	1	0	0	2	3	0	0	0	0	1	0	0	0	0	0	0	1	1	1	0	0	0	0	0	0	0	0	0	1	1	0	0	0	0	0	0	0	0
2002	22	2	2	1	1	4	3	8	2	1	1	0	0	0	3	0	0	0	0	2	0	1	1	0	0	0	1	0	1	1	0	0	0	0	0	1	0	0	0	2	0	0	2	0	0	0	1	0	0
2003	25	0	3	0	1	6	3	4	1	1	0	4	0	0	5	0	0	0	0	1	3	0	2	0	0	0	0	1	2	1	0	1	0	0	0	1	0	0	0	5	1	0	1	0	0	0	0	0	0
2004	21	1	4	2	1	1	1	2	0	1	0	3	0	0	1	0	0	0	1	0	0	2	0	0	0	0	0	0	3	0	0	1	0	0	0	2	0	1	0	1	0	0	0	0	0	0	0	0	0
2005	32	0	0	0	8	5	1	8	1	0	0	3	2	1	5	1	0	0	0	3	0	1	0	0	1	0	1	3	0	1	1	0	1	0	1	1	0	2	0	5	0	0	2	1	1	0	0	0	0
2006	23	1	4	2	2	2	2	7	1	3	1	2	0	0	3	0	0	0	2	1	0	0	1	0	2	0	0	2	0	0	1	0	0	0	0	4	0	2	0	2	1	0	0	2	0	0	0	0	0
2007	33	3	4	2	1	0	3	2	5	1	1	0	0	0	0	4	0	0	0	0	0	1	0	1	0	0	5	1	2	1	0	1	0	0	0	1	0	1	0	0	0	1	0	0	0	0	0	1	1
2008	71	4	5	5	12	16	1	5	4	8	1	6	2	0	14	0	5	1	1	1	3	2	1	0	3	2	3	1	0	3	8	1	1	3	0	0	0	0	1	3	1	0	1	2	3	0	3	1	0
2009	41	10	9	3	1	4	7	3	2	4	0	3	3	2	4	4	1	0	1	2	3	1	1	2	5	3	1	1	2	0	5	0	3	3	1	0	1	3	0	1	1	0	0	2	1	1	0	0	1
2010	72	8	11	9	3	7	7	2	1	4	1	4	2	3	5	2	0	2	0	1	1	3	2	2	3	1	3	8	0	0	1	2	0	7	1	2	1	3	1	2	0	1	0	0	0	0	0	0	1
2011	66	6	12	6	5	4	6	5	4	2	3	1	5	1	1	0	1	1	2	1	0	1	2	2	3	1	1	1	2	0	1	0	3	4	2	0	1	3	1	2	1	0	0	0	0	1	0	0	2
2012	61	13	5	3	2	3	6	0	2	5	4	1	1	4	2	2	1	0	4	6	1	1	6	3	3	0	4	3	3	4	2	2	2	1	2	3	1	2	1	2	1	1	3	2	2	1	3	0	3
2013	66	11	6	7	3	8	4	2	4	5	4	0	3	1	2	3	3	1	3	2	1	0	3	4	3	2	2	2	1	3	1	1	2	5	2	2	1	2	2	1	1	1	0	0	0	0	0	0	0
2014	70	8	15	2	2	2	5	1	1	2	6	1	5	4	2	2	1	2	2	1	1	1	0	1	3	1	2	0	2	3	2	1	2	1	0	3	1	1	2	0	0	1	0	1	0	2	2	0	3
2015	77	10	10	5	7	6	3	5	3	3	5	1	4	4	2	3	4	2	2	3	2	1	3	1	1	3	3	7	1	2	1	1	1	0	2	1	0	4	2	0	3	0	1	1	1	2	2	0	1
2016	74	17	12	8	4	5	8	1	3	5	6	4	2	5	0	3	5	3	3	1	3	2	4	3	2	3	1	1	4	1	6	4	2	0	5	2	1	0	5	0	0	2	3	1	4	0	2	0	4
2017	64	10	4	3	3	2	3	0	6	3	5	0	5	0	0	0	1	2	2	2	2	2	3	2	2	3	0	1	3	1	1	7	2	1	1	0	0	1	1	0	2	1	0	0	1	3	1	2	1
2018	92	15	6	5	9	7	5	5	7	4	2	4	2	3	2	3	9	7	2	0	4	7	2	2	1	1	2	2	1	4	0	5	1	3	2	1	0	0	2	1	4	4	1	2	0	1	2	1	1
2019	87	10	6	8	8	1	2	4	5	5	1	6	4	3	1	4	6	4	2	2	5	5	1	2	2	1	1	0	2	0	1	4	0	2	0	0	5	1	2	0	1	1	0	2	1	4	2	2	1
2020	110	22	13	4	5	3	1	2	4	3	2	6	7	6	0	8	7	5	6	3	4	2	3	7	3	4	4	2	3	2	0	1	3	2	3	4	2	1	5	0	1	5	2	1	4	2	3	1	3
2021	131	22	8	7	7	0	2	3	5	1	9	3	6	10	0	5	0	5	3	1	5	1	1	3	1	10	3	1	2	3	0	1	7	0	9	1	7	1	2	0	6	4	1	4	2	3	1	6	2
2022	140	25	13	6	4	1	5	3	8	6	9	6	6	9	0	1	5	8	6	7	2	3	3	3	1	4	1	0	1	3	4	0	2	1	2	3	6	1	2	0	3	5	3	4	5	5	2	10	0
2023	18	0	2	1	0	0	2	1	0	0	1	0	0	0	0	2	0	0	1	1	0	0	0	1	0	0	0	0	0	0	0	0	1	0	0	0	1	0	0	0	0	0	0	0	0	0	0	0	0
[truncated: 51 more columns]
