# Supplementary material for: Current advances and future trends of hormesis in disease
Source: NPJ Aging. 2024 May 15;10(1):26. doi: 10.1038/s41514-024-00155-3 (PMC11096327; doi:10.1038/s41514-024-00155-3)
Supplement: Supplementary file 23 — Data Availablity [file 41514_2024_155_MOESM23_ESM.txt]

FN Clarivate Analytics Web of Science
VR 1.0
PT J
AU Sun, HY
   Calabrese, EJ
   Lin, ZF
   Lian, BL
   Zhang, XX
AF Sun, Haoyu
   Calabrese, Edward J.
   Lin, Zhife
   Lian, Baoling
   Zhang, Xiaoxian
TI Similarities between the Yin/Yang Doctrine and Hormesis in Toxicology
   and Pharmacology
SO TRENDS IN PHARMACOLOGICAL SCIENCES
LA English
DT Review
ID TRADITIONAL CHINESE MEDICINE; DOSE-RESPONSE RELATIONSHIPS;
   QUORUM-SENSING INHIBITOR; TIME-DEPENDENT HORMESIS; YIN-YANG; CANCER;
   MODEL; MIXTURES; INFLAMMATION; MECHANISM
AB Hormesis is a generalizable dose-response relationship characterized by low - dose stimulation and high -dose inhibition. Despite debate over this biphasic dose-response curve, hormesis is challenging central beliefs in the evaluation of chemicals or drugs and has influenced biological model selection, concentra- tion range, study design, and hypothesis testing. We integrate the traditional Chinese philosophy - Yin/Yang doctrine - into the representation of the Western hormetic dose-response relationship and review the Yin/Yang historical philoso- phy contained in the hormesis concept, aiming to promote general acceptance and wider applications of hormesis. We suggest that the Yin/Yang doctrine embodies the hormetic dose-response, including the relationship between the opposing components, curve shape, and time -dependence, and may afford insights that clarify the hormetic dose-response relationship in toxicology and pharmacology.
C1 [Sun, Haoyu; Lin, Zhife; Zhang, Xiaoxian] Tongji Univ, Coll Environm Sci & Engn, State Key Lab Pollut Control & Resource Reuse, Shanghai 200092, Peoples R China.
   [Sun, Haoyu; Lin, Zhife] Shanghai Inst Pollut Control & Ecol Secur, Shanghai 200092, Peoples R China.
   [Sun, Haoyu] Tongji Univ, Coll Civil Engn, Postdoctoral Res Stn, Shanghai 200092, Peoples R China.
   [Sun, Haoyu; Lin, Zhife] Shanghai Key Lab Chem Assessment & Sustainabil, Shanghai, Peoples R China.
   [Calabrese, Edward J.] Univ Massachusetts, Dept Publ Hlth, Environm Hlth Sci, Morrill 1,N344, Amherst, MA 01003 USA.
   [Lin, Zhife] Chinese Acad Sci, Res Ctr Ecoenvironm Sci, State Key Lab Environm Chem & Ecotoxicol, Beijing, Peoples R China.
   [Lian, Baoling] Fudan Univ, Huadong Hosp, 221 West Yanan Rd, Shanghai, Peoples R China.
C3 Tongji University; Tongji University; University of Massachusetts
   System; University of Massachusetts Amherst; Chinese Academy of
   Sciences; Research Center for Eco-Environmental Sciences (RCEES); Fudan
   University
RP Sun, HY (corresponding author), Tongji Univ, Coll Environm Sci & Engn, State Key Lab Pollut Control & Resource Reuse, Shanghai 200092, Peoples R China.; Sun, HY (corresponding author), Shanghai Inst Pollut Control & Ecol Secur, Shanghai 200092, Peoples R China.; Sun, HY (corresponding author), Tongji Univ, Coll Civil Engn, Postdoctoral Res Stn, Shanghai 200092, Peoples R China.; Sun, HY (corresponding author), Shanghai Key Lab Chem Assessment & Sustainabil, Shanghai, Peoples R China.
EM sunhaoyu2015@tongji.edu.cn
OI Sun, Haoyu/0000-0003-3555-0531
FU Foundation of the State Key Laboratory of Pollution Control and Resource
   Reuse, China [PCRRK16007]; National Natural Science Foundation of China
   [21777123]; National Water Pollution Control and Treatment Science and
   Technology Major Project of China [2018ZX07109-1]; Science and
   Technology Commission of Shanghai Municipality [14DZ2261100,
   17DZ1200103]; 111 Project; Chinese National Postdoctoral Program for
   Innovative Talents [BX20190247]; China Postdoctoral Science Foundation
   [2019M661624]; Shanghai Post-Doctoral Excellence Program [20191194]
FX This work was funded by the Foundation of the State Key Laboratory of
   Pollution Control and Resource Reuse, China (grant PCRRK16007), the
   National Natural Science Foundation of China (21777123), the National
   Water Pollution Control and Treatment Science and Technology Major
   Project of China (2018ZX07109-1), the Science and Technology Commission
   of Shanghai Municipality (14DZ2261100, 17DZ1200103), the 111 Project,
   Chinese National Postdoctoral Program for Innovative Talents
   (BX20190247), the China Postdoctoral Science Foundation (2019M661624),
   and the Shanghai Post-Doctoral Excellence Program (20191194).
CR Alexander JJ, 2008, J NEUROCHEM, V107, P1169, DOI 10.1111/j.1471-4159.2008.05668.x
   Allavena P, 2008, IMMUNOL REV, V222, P155, DOI 10.1111/j.1600-065X.2008.00607.x
   [Anonymous], 2005, NAT IMMUNOL, V6, P325, DOI 10.1038/ni0405-325
   Attur MG, 2000, J IMMUNOL, V164, P2684, DOI 10.4049/jimmunol.164.5.2684
   Bao JL, 2015, PLOS ONE, V10, DOI 10.1371/journal.pone.0139298
   Baynes C.F., 1967, I CHING BOOK CHANGES
   Belz RG, 2017, CHEMOSPHERE, V178, P88, DOI 10.1016/j.chemosphere.2017.03.047
   Belz RG, 2012, PLOS ONE, V7, DOI 10.1371/journal.pone.0033432
   Berthois Y, 2003, BRIT J CANCER, V88, P438, DOI 10.1038/sj.bjc.6600709
   Browne C, 2007, COMPUT GRAPH-UK, V31, P142, DOI 10.1016/j.cag.2006.10.005
   BUTLER WB, 1992, CANCER RES, V52, P6164
   Calabrese EJ, 2008, BRIT J CLIN PHARMACO, V66, P594, DOI 10.1111/j.1365-2125.2008.03243.x
   Calabrese EJ, 2008, ENVIRON TOXICOL CHEM, V27, P1451, DOI [10.1897/07-541.1, 10.1897/07-541]
   Calabrese EJ, 2019, TRENDS PHARMACOL SCI, V40, P8, DOI 10.1016/j.tips.2018.10.010
   Calabrese EJ, 2014, MICROB CELL, V1, P145, DOI 10.15698/mic2014.05.145
   Calabrese EJ, 2015, HOMEOPATHY, V104, P90, DOI 10.1016/j.homp.2015.01.002
   Calabrese EJ, 2013, CRIT REV TOXICOL, V43, P580, DOI 10.3109/10408444.2013.808172
   Calabrese EJ, 2010, HUM EXP TOXICOL, V29, P249, DOI 10.1177/0960327109363973
   Calabrese E, 2008, INT J TOXICOL, V27, P369, DOI 10.1080/10915810802503735
   Calabrese EJ, 2009, ENVIRON POLLUT, V157, P42, DOI 10.1016/j.envpol.2008.07.028
   Calabrese EJ, 2001, TRENDS PHARMACOL SCI, V22, P285, DOI 10.1016/S0165-6147(00)01719-3
   Calabrese EJ, 2005, CRIT REV TOXICOL, V35, P463, DOI 10.1080/10408440591034502
   Calabrese EJ, 2005, ENVIRON POLLUT, V138, P378, DOI 10.1016/j.envpol.2004.10.001
   Calabrese EJ, 2005, TOXICOL APPL PHARM, V202, P289, DOI 10.1016/j.taap.2004.06.023
   Calabrese EJ, 2003, NATURE, V421, P691, DOI 10.1038/421691a
   Calabrese EJ, 2004, EMBO REP, V5, pS37, DOI 10.1038/sj.embor.7400222
   Calabrese EJ, 1998, ENVIRON HEALTH PERSP, V106, P357, DOI 10.2307/3433938
   Calabrese EJ, 1997, INT J TOXICOL, V16, P545, DOI 10.1080/109158197226874
   Calabrese EJ, 2003, ANNU REV PHARMACOL, V43, P175, DOI 10.1146/annurev.pharmtox.43.100901.140223
   Calabrese EJ, 2003, TOXICOL SCI, V71, P246, DOI 10.1093/toxsci/71.2.246
   Calabrese EJ, 2002, TRENDS PHARMACOL SCI, V23, P331, DOI 10.1016/S0165-6147(02)02034-5
   Calabrese EJ, 2002, HUM EXP TOXICOL, V21, P91, DOI 10.1191/0960327102ht217oa
   Calabrese EJ, 2001, CRIT REV TOXICOL, V31, P563, DOI 10.1080/20014091111839
   Chanalaris A, 2017, MOL PHARMACOL, V92, P459, DOI 10.1124/mol.117.109397
   Chen KY, 2013, EVID-BASED COMPL ALT, V2013, DOI 10.1155/2013/283941
   Chen XP, 2013, COMPLEMENT THER MED, V21, P272, DOI 10.1016/j.ctim.2013.01.001
   CORADINI D, 1991, ANTICANCER RES, V11, P2191
   Daigo K, 2014, IMMUNOL LETT, V161, P38, DOI 10.1016/j.imlet.2014.04.012
   Danese S, 2010, ONCOGENE, V29, P3313, DOI 10.1038/onc.2010.109
   Deng ZQ, 2012, ENVIRON SCI TECHNOL, V46, P7746, DOI 10.1021/es203490f
   Dhawan G, 2020, RADIOTHER ONCOL, V147, P212, DOI 10.1016/j.radonc.2020.05.002
   Di Veroli GY, 2015, SCI REP-UK, V5, DOI 10.1038/srep14701
   Gao JJ, 2013, DRUG DISCOV THER, V7, P46, DOI 10.5582/ddt.2013.v7.2.46
   Ge HL, 2011, ENVIRON SCI TECHNOL, V45, P1623, DOI 10.1021/es1018948
   Ghaleb AM, 2005, CELL RES, V15, P92, DOI 10.1038/sj.cr.7290271
   GOLDBERG N D, 1974, P609
   Gong XD, 1999, TRENDS PHARMACOL SCI, V20, P191, DOI 10.1016/S0165-6147(98)01276-0
   He XF, 2017, CHIN J INTEGR MED, V23, P570, DOI 10.1007/s11655-016-2526-x
   Hsiao WLW, 2010, PLANTA MED, V76, P1118, DOI 10.1055/s-0030-1250186
   HUNTER T, 1995, CELL, V80, P225, DOI 10.1016/0092-8674(95)90405-0
   Jahn TR, 2005, FEBS J, V272, P5962, DOI 10.1111/j.1742-4658.2005.05021.x
   Ji JF, 2010, J HEPATOL, V53, P974, DOI 10.1016/j.jhep.2010.07.001
   Jiang XY, 2013, PHILOS COMPASS, V8, P438, DOI 10.1111/phc3.12035
   Kalaany NY, 2006, ANNU REV PHYSIOL, V68, P159, DOI 10.1146/annurev.physiol.68.033104.152158
   KEBABIAN JW, 1979, NATURE, V277, P93, DOI 10.1038/277093a0
   Koob GF, 1996, NEURON, V16, P893, DOI 10.1016/S0896-6273(00)80109-9
   Liu XY, 2014, J ETHNOPHARMACOL, V151, P810, DOI 10.1016/j.jep.2013.11.028
   Lu B, 2005, NAT REV NEUROSCI, V6, P603, DOI 10.1038/nrn1726
   Mantovani A, 2009, CANCER CELL, V16, P173, DOI 10.1016/j.ccr.2009.08.014
   MARX JL, 1986, SCIENCE, V232, P1093, DOI 10.1126/science.3458306
   Mattson MP, 2008, AGEING RES REV, V7, P1, DOI 10.1016/j.arr.2007.08.007
   Moussa A, 2012, ACTA PHARM SIN B, V2, P368, DOI 10.1016/j.apsb.2012.06.001
   Mueller K, 2013, SCIENCE, V339, P155, DOI 10.1126/science.339.6116.155
   Mushak P, 2007, ENVIRON HEALTH PERSP, V115, P500, DOI 10.1289/ehp.9619
   Nurieva RI, 2009, IMMUNOL REV, V229, P88, DOI 10.1111/j.1600-065X.2009.00769.x
   Puzzo D, 2012, NEUROBIOL AGING, V33, DOI 10.1016/j.neurobiolaging.2011.12.020
   Qin LT, 2010, CHEMOSPHERE, V78, P327, DOI 10.1016/j.chemosphere.2009.10.029
   Rattan SIS, 2008, AGEING RES REV, V7, P63, DOI 10.1016/j.arr.2007.03.002
   Shaw LH, 2012, PLOS ONE, V7, DOI 10.1371/journal.pone.0043848
   SHI Y, 1991, CELL, V67, P377, DOI 10.1016/0092-8674(91)90189-6
   Stebbing ARD, 2003, CRIT REV TOXICOL, V33, P463, DOI 10.1080/713611038
   Sun HY, 2019, ENVIRON RES, V173, P87, DOI 10.1016/j.envres.2019.03.020
   Sun HY, 2019, SCI TOTAL ENVIRON, V657, P46, DOI 10.1016/j.scitotenv.2018.12.006
   Sun HY, 2018, CHEMOSPHERE, V205, P15, DOI 10.1016/j.chemosphere.2018.04.043
   Sun HY, 2018, SCI TOTAL ENVIRON, V630, P11, DOI 10.1016/j.scitotenv.2018.02.153
   Sun Y, 2018, J FUNCT FOODS, V40, P349, DOI 10.1016/j.jff.2017.11.017
   SZABADI E, 1977, J THEOR BIOL, V69, P101, DOI 10.1016/0022-5193(77)90390-3
   Teschke R, 2018, EXPERT OPIN PHARMACO, V19, P779, DOI 10.1080/14656566.2018.1465929
   Thayer KA, 2005, ENVIRON HEALTH PERSP, V113, P1271, DOI 10.1289/ehp.7811
   Tong XL, 2012, AM J CHINESE MED, V40, P877, DOI 10.1142/S0192415X12500656
   van Wijk R, 2010, J ACUPUNCT MERIDIAN, V3, P221, DOI 10.1016/S2005-2901(10)60041-6
   Wan YY, 2007, IMMUNOL REV, V220, P199, DOI 10.1111/j.1600-065X.2007.00565.x
   Wang CF, 1997, NUTR CANCER, V28, P236, DOI 10.1080/01635589709514582
   Wang DL, 2018, PHARMACOL THERAPEUT, V184, P42, DOI 10.1016/j.pharmthera.2017.10.013
   Wang G, 2007, CLIN THER, V29, P1456, DOI 10.1016/j.clinthera.2007.07.023
   Wang T., 2016, RSC ADV, V6
   Wu SX, 2015, CURR VASC PHARMACOL, V13, P504, DOI 10.2174/1570161112666141014152214
   Xiao GT, 2011, AM J CANCER RES, V1, P192
   You RR, 2016, ENVIRON TOXICOL PHAR, V41, P45, DOI 10.1016/j.etap.2015.10.013
   Zhang J, 2013, J HAZARD MATER, V258, P70, DOI 10.1016/j.jhazmat.2013.02.057
   Zhang J, 2013, CHEMOSPHERE, V91, P462, DOI 10.1016/j.chemosphere.2012.11.070
   Zhang JW, 2007, J CLIN INVEST, V117, P871, DOI 10.1172/JCI31860
   Zhang XT, 2012, ONCOL REP, V27, P2057, DOI 10.3892/or.2012.1722
   Zhang Y, 2009, ENVIRON POLLUT, V157, P3064, DOI 10.1016/j.envpol.2009.05.039
   Zhong YF, 2013, KIDNEY INT, V84, P1108, DOI 10.1038/ki.2013.276
   Zhu XW, 2013, ECOTOX ENVIRON SAFE, V89, P130, DOI 10.1016/j.ecoenv.2012.11.022
   Zou XM, 2013, CHEMOSPHERE, V90, P2070, DOI 10.1016/j.chemosphere.2012.09.042
NR 97
TC 10
Z9 11
U1 12
U2 37
PU ELSEVIER SCIENCE LONDON
PI LONDON
PA 84 THEOBALDS RD, LONDON WC1X 8RR, ENGLAND
SN 0165-6147
EI 1873-3735
J9 TRENDS PHARMACOL SCI
JI Trends Pharmacol. Sci.
PD AUG
PY 2020
VL 41
IS 8
BP 544
EP 556
DI 10.1016/j.tips.2020.05.004
PG 13
WC Pharmacology & Pharmacy
WE Science Citation Index Expanded (SCI-EXPANDED)
SC Pharmacology & Pharmacy
GA ML9CD
UT WOS:000549754100004
PM 32564900
OA Green Published
DA 2023-03-13
ER

PT J
AU Calabrese, EJ
AF Calabrese, Edward J.
TI Hormesis is central to toxicology, pharmacology and risk assessment
SO HUMAN & EXPERIMENTAL TOXICOLOGY
LA English
DT Article
DE hormesis; hormetic; biphasic; U-shaped; adaptive response; inverted
   U-shaped
ID CHOLINERGIC DRUG-COMBINATIONS; HORMETIC DOSE RESPONSES; TUMOR-CELL
   LINES; YERKES-DODSON LAW; MEMORY RETENTION; THRESHOLD-MODEL; ADAPTIVE
   RESPONSE; PROLIFERATION; ENHANCEMENT; RADIATION
AB This paper summarizes numerous conceptual and experimental advances over the past two decades in the study of hormesis. Hormesis is now generally accepted as a real and reproducible biological phenomenon, being highly generalized and independent of biological model, endpoint measured and chemical class/physical stressor. The quantitative features of the hormetic dose response are generally highly consistent, regardless of the model and mechanism, and represent a quantitative index of biological plasticity at multiple levels of biological organization. The hormetic dose-response model has been demonstrated to make far more accurate predictions of responses in low dose zones than either the threshold or linear at low dose models. Numerous therapeutic agents widely used by humans are based on the hormetic dose response and its low dose stimulatory characteristics. It is expected that as low dose responses come to dominate toxicological research that risk assessment practices will incorporate hormetic concepts in the standard setting process.
C1 Univ Massachusetts, Dept Publ Hlth, Environm Hlth Sci Div, Amherst, MA 01003 USA.
C3 University of Massachusetts System; University of Massachusetts Amherst
RP Calabrese, EJ (corresponding author), Univ Massachusetts, Dept Publ Hlth, Environm Hlth Sci Div, Morrill 1,N344, Amherst, MA 01003 USA.
EM edwardc@schoolph.umass.edu
CR Abramowitz J, 2003, CIRCULATION, V108, P3048, DOI 10.1161/01.CIR.0000101919.00548.86
   Belz RG, 2008, SCI TOTAL ENVIRON, V404, P77, DOI 10.1016/j.scitotenv.2008.06.008
   BLUESTEIN HG, 1979, LANCET, V2, P816
   BRAMM E, 1979, ACTA PHARMACOL TOX, V44, P75
   Bruce RD, 1981, FUNDAM APPL TOXICOL, V1, P26
   Calabrese E.J., 2008, AM J PHARM TOXICOL, V3, P56
   Calabrese EJ, 2008, BRIT J CLIN PHARMACO, V66, P594, DOI 10.1111/j.1365-2125.2008.03243.x
   Calabrese EJ, 2008, CRIT REV TOXICOL, V38, P599, DOI 10.1080/10408440802026315
   Calabrese EJ, 2008, CRIT REV TOXICOL, V38, P591, DOI 10.1080/10408440802026307
   Calabrese EJ, 2008, CRIT REV TOXICOL, V38, P579, DOI 10.1080/10408440802026281
   Calabrese EJ, 2008, CRIT REV TOXICOL, V38, P557, DOI 10.1080/10408440802014287
   Calabrese EJ, 2008, CRIT REV TOXICOL, V38, P489, DOI 10.1080/10408440802014238
   Calabrese EJ, 2008, CRIT REV TOXICOL, V38, P543, DOI 10.1080/10408440802014261
   Calabrese EJ, 2008, ENVIRON TOXICOL CHEM, V27, P1451, DOI [10.1897/07-541.1, 10.1897/07-541]
   Calabrese EJ, 2008, CRIT REV TOXICOL, V38, P419, DOI 10.1080/10408440802003991
   Calabrese EJ, 2008, CRIT REV TOXICOL, V38, P463, DOI 10.1080/10408440802004023
   Calabrese EJ, 2008, CRIT REV TOXICOL, V38, P473, DOI 10.1080/10408440802004049
   Calabrese EJ, 2008, CRIT REV TOXICOL, V38, P453, DOI 10.1080/10408440802004007
   Calabrese EJ, 2008, CRIT REV TOXICOL, V38, P349, DOI 10.1080/10408440801981973
   Calabrese EJ, 2008, CRIT REV TOXICOL, V38, P391, DOI 10.1080/10408440801981981
   Calabrese EJ, 2008, CRIT REV TOXICOL, V38, P253, DOI 10.1080/10408440801981965
   Calabrese EJ, 2008, CRIT REV TOXICOL, V38, P249, DOI 10.1080/10408440801981957
   Calabrese EJ, 2008, AGEING RES REV, V7, P8, DOI 10.1016/j.arr.2007.07.001
   Calabrese EJ, 2007, TOXICOL APPL PHARM, V222, P122, DOI 10.1016/j.taap.2007.02.015
   Calabrese EJ, 2006, TOXICOL SCI, V94, P368, DOI 10.1093/toxsci/kfl098
   Calabrese E, 2008, INT J TOXICOL, V27, P369, DOI 10.1080/10915810802503735
   Calabrese EJ, 2009, ARCH TOXICOL, V83, P227, DOI 10.1007/s00204-009-0411-5
   Calabrese EJ, 2009, ARCH TOXICOL, V83, P203, DOI 10.1007/s00204-009-0412-4
   Calabrese EJ, 2009, ENVIRON POLLUT, V157, P42, DOI 10.1016/j.envpol.2008.07.028
   CALABRESE EJ, 1976, PHYSIOL PLANTARUM, V37, P163, DOI 10.1111/j.1399-3054.1976.tb03951.x
   Calabrese EJ, 2005, CELL MOL BIOL, V51, P643, DOI 10.1170/T675
   Calabrese EJ, 2006, CURR OPIN DRUG DISC, V9, P117
   Calabrese EJ, 2005, CRIT REV TOXICOL, V35, P463, DOI 10.1080/10408440591034502
   Calabrese EJ, 2005, HUM EXP TOXICOL, V24, P265, DOI 10.1191/0960327105ht523oa
   Calabrese EJ, 2005, CRIT REV TOXICOL, V35, P89, DOI 10.1080/10408440590917044
   Calabrese EJ, 2005, TOXICOL APPL PHARM, V202, P289, DOI 10.1016/j.taap.2004.06.023
   Calabrese EJ, 2001, CRIT REV TOXICOL, V31, P503, DOI 10.1080/20014091111785
   Calabrese EJ, 2003, CRIT REV TOXICOL, V33, P215, DOI 10.1080/713611040
   Calabrese EJ, 2003, CRIT REV TOXICOL, V33, P305, DOI 10.1080/713611041
   Calabrese EJ, 2003, CRIT REV TOXICOL, V33, P407, DOI 10.1080/713611043
   Calabrese EJ, 1998, HUM EXP TOXICOL, V17, P353, DOI 10.1191/096032798678908918
   Calabrese EJ, 1997, INT J TOXICOL, V16, P545, DOI 10.1080/109158197226874
   Calabrese EJ, 2003, TOXICOL SCI, V71, P246, DOI 10.1093/toxsci/71.2.246
   Calabrese EJ, 2002, REGUL TOXICOL PHARM, V35, P414, DOI 10.1006/rtph.2001.1529
   Calabrese EJ, 2002, HUM EXP TOXICOL, V21, P91, DOI 10.1191/0960327102ht217oa
   Calabrese EJ, 2001, CRIT REV TOXICOL, V31, P523, DOI 10.1080/20014091111802
   Calabrese EJ, 2001, CRIT REV TOXICOL, V31, P539, DOI 10.1080/20014091111811
   Calabrese EJ, 2001, CRIT REV TOXICOL, V31, P517, DOI 10.1080/20014091111794
   Calabrese EJ, 2001, CRIT REV TOXICOL, V31, P585, DOI 10.1080/20014091111848
   Calabrese EJ, 2001, CRIT REV TOXICOL, V31, P563, DOI 10.1080/20014091111839
   Calabrese EJ, 2001, CRIT REV TOXICOL, V31, P475, DOI 10.1080/20014091111767
   Calabrese EJ, 2001, CRIT REV TOXICOL, V31, P553, DOI 10.1080/20014091111820
   Calabrese EJ, 2001, CRIT REV TOXICOL, V31, P637, DOI 10.1080/20014091111901
   Calabrese EJ, 2001, CRIT REV TOXICOL, V31, P489, DOI 10.1080/20014091111776
   Calabrese EJ, 2001, TOXICOL SCI, V62, P330, DOI 10.1093/toxsci/62.2.330
   Calabrese EJ, 1999, ECOTOX ENVIRON SAFE, V42, P135, DOI 10.1006/eesa.1998.1729
   Chueh SC, 2001, J UROLOGY, V166, P347, DOI 10.1016/S0022-5347(05)66157-5
   DAVIS J, 1995, COURTS COMMUNITIES C, V1, P6
   FLOOD JF, 1983, NEUROBIOL AGING, V4, P37, DOI 10.1016/0197-4580(83)90052-0
   FLOOD JF, 1984, GERONTOLOGIST, V24, P149
   FLOOD JF, 1982, GERONTOLOGIST, V22, P230
   FLOOD JF, 1985, PSYCHOPHARMACOLOGY, V86, P61, DOI 10.1007/BF00431685
   Hoffmann GR, 2009, DOSE-RESPONSE, V7, P1, DOI 10.2203/dose-response.08-023.Hoffmann
   Im HK, 1996, BRAIN RES, V714, P165, DOI 10.1016/0006-8993(95)01519-1
   Jacobsen EJ, 1996, J MED CHEM, V39, P158, DOI 10.1021/jm940765f
   Jacobsen EJ, 1999, J MED CHEM, V42, P1123, DOI 10.1021/jm9801307
   KURATSU J, 1995, ANTICANCER RES, V15, P1263
   Kuratsu J, 1998, NEUROL MED-CHIR, V38, P638
   Lave LB, 2001, ANNU REV PUBL HEALTH, V22, P63, DOI 10.1146/annurev.publhealth.22.1.63
   MURRELL GAC, 1990, BIOCHEM J, V265, P659, DOI 10.1042/bj2650659
   MURRY CE, 1986, CIRCULATION, V74, P1124, DOI 10.1161/01.CIR.74.5.1124
   NAS, 2007, TOX TEST 21 CENT VIS
   Nascarella MA, 2009, REGUL TOXICOL PHARM, V54, P229, DOI 10.1016/j.yrtph.2009.04.005
   Nicolosi AC, 2008, J MOL CELL CARDIOL, V44, P345, DOI 10.1016/j.yjmcc.2007.11.002
   RANDALL WA, 1947, AM J PUBLIC HEALTH, V37, P421
   Rattan SIS, 2009, DOSE-RESPONSE, V7, P90, DOI 10.2203/dose-response.08-014.Rattan
   Rutka J, 1998, NEUROL MED-CHIR, V38, P639
   SAGAN LA, 1989, SCIENCE, V245, P574, DOI 10.1126/science.2669125
   Scott B. R., 2007, Dose-Response, V5, P131, DOI 10.2203/dose-response.05-037.Scott
   Scott BR, 2008, DOSE-RESPONSE, V6, P333, DOI 10.2203/dose-response.07-005.Scott
   SONNEBORN JS, 2008, AM J PHARM TOXICOL, V3, P1
   Stebbing ARD, 1998, MUTAT RES-FUND MOL M, V403, P249, DOI 10.1016/S0027-5107(98)00014-1
   Tabuchi K, 1998, NEUROL MED-CHIR, V38, P639
   Van Wijk R, 1997, Altern Ther Health Med, V3, P33
   VANWIJK R, 1994, INT J HYPERTHER, V10, P115, DOI 10.3109/02656739409009337
   WELCH H, 1946, J AM PHARM ASSOC SCI, V35, P155, DOI 10.1002/jps.3030350505
   White RH, 2009, ENVIRON HEALTH PERSP, V117, P283, DOI 10.1289/ehp.11502
   WOLFF S, 1989, SCIENCE, V245, P575, DOI 10.1126/science.2762808
   YOSHIDA J, 1998, NEUROL MED CHIR TOKY, V38, P633
NR 89
TC 174
Z9 181
U1 2
U2 54
PU SAGE PUBLICATIONS LTD
PI LONDON
PA 1 OLIVERS YARD, 55 CITY ROAD, LONDON EC1Y 1SP, ENGLAND
SN 0960-3271
EI 1477-0903
J9 HUM EXP TOXICOL
JI Hum. Exp. Toxicol.
PD APR
PY 2010
VL 29
IS 4
BP 249
EP 261
DI 10.1177/0960327109363973
PG 13
WC Toxicology
WE Science Citation Index Expanded (SCI-EXPANDED); Social Science Citation Index (SSCI)
SC Toxicology
GA 573HM
UT WOS:000275899900002
PM 20332169
DA 2023-03-13
ER

PT J
AU Calabrese, EJ
AF Calabrese, Edward J.
TI Biphasic dose responses in biology, toxicology and medicine: Accounting
   for their generalizability and quantitative features
SO ENVIRONMENTAL POLLUTION
LA English
DT Review
DE Hormesis; Scaling; Biphasic; Allometry; Dose-response
ID DNA-SYNTHESIS; HORMESIS DATABASE; IN-VITRO; STIMULATION; CELLS; MODEL;
   MECHANISM; RADIATION; TOXICITY; GROWTH
AB The most common quantitative feature of the hormetic-biphasic dose response is its modest stimulatory response which at maximum is only 30-60% greater than control values, an observation that is consistently independent of biological model, level of organization (i.e., cell, organ or individual), endpoint measured, chemical/physical agent studied, or mechanism. This quantitative feature suggests an underlying "upstream" mechanism common across biological systems, therefore basic and general. Hormetic dose response relationships represent an estimate of the peak performance of integrative biological processes that are allometrically based. Hormetic responses reflect both direct stimulatory or overcompensation responses to damage induced by relatively low doses of chemical or physical agents. The integration of the hormetic dose response within an allometric framework provides, for the first time, an explanation for both the generality and the quantitative features of the hormetic dose response. (C) 2013 Elsevier Ltd. All rights reserved.
C1 Univ Massachusetts, Sch Publ Hlth, Environm Hlth Sci Program, Amherst, MA 01003 USA.
C3 University of Massachusetts System; University of Massachusetts Amherst
RP Calabrese, EJ (corresponding author), Univ Massachusetts, Sch Publ Hlth, Environm Hlth Sci Program, Amherst, MA 01003 USA.
EM edwardc@schoolph.umass.edu
FU Air Force Office of Scientific Research; Air Force Material Command,
   USAF [FA9550-13-1-0047]
FX Effort sponsored by the Air Force Office of Scientific Research, Air
   Force Material Command, USAF, under grant number FA9550-13-1-0047. The
   U.S. Government is authorized to reproduce and distribute for
   governmental purposes notwithstanding any copyright notation thereon.
   The views and conclusions contained herein are those of the authors and
   should not be interpreted as necessarily representing the official
   policies or endorsement, either expressed or implied, of the Air Force
   Office of Scientific Research or the U.S. Government. The assistance of
   Professor Edward Stanek on the development of Fig. 3 is acknowledged and
   appreciated.
CR ADOLPH EF, 1949, SCIENCE, V109, P579, DOI 10.1126/science.109.2841.579
   [Anonymous], 1981, Fundam Appl Toxicol, V1, P67
   BONNET M, 1984, CELL IMMUNOL, V83, P280, DOI 10.1016/0008-8749(84)90307-1
   Calabrese EJ, 2008, BRIT J CLIN PHARMACO, V66, P594, DOI 10.1111/j.1365-2125.2008.03243.x
   Calabrese EJ, 2007, TOXICOL APPL PHARM, V222, P122, DOI 10.1016/j.taap.2007.02.015
   Calabrese EJ, 2013, CRIT REV TOXICOL, V43, P580, DOI 10.3109/10408444.2013.808172
   Calabrese EJ, 2011, REGUL TOXICOL PHARM, V61, P73, DOI 10.1016/j.yrtph.2011.06.003
   Calabrese EJ, 2005, CRIT REV TOXICOL, V35, P463, DOI 10.1080/10408440591034502
   Calabrese EJ, 2005, TOXICOL APPL PHARM, V202, P289, DOI 10.1016/j.taap.2004.06.023
   Calabrese EJ, 2004, TOXICOL APPL PHARM, V197, P125, DOI 10.1016/j.taap.2004.02.007
   Calabrese EJ, 1997, INT J TOXICOL, V16, P545, DOI 10.1080/109158197226874
   Calabrese EJ, 2002, HUM EXP TOXICOL, V21, P91, DOI 10.1191/0960327102ht217oa
   Calabrese EJ, 2001, CRIT REV TOXICOL, V31, P471, DOI 10.1080/20014091111758
   Calabrese EJ, 2001, CRIT REV TOXICOL, V31, P425, DOI 10.1080/20014091111749
   Calabrese EJ, 1999, ECOTOX ENVIRON SAFE, V42, P135, DOI 10.1006/eesa.1998.1729
   CALABRESE EJ, 1983, PRINCIPLES ANIMAL EX
   Clark A. J., 1938, APPL PHARM
   COOSEN R, 1982, MOL CELL BIOCHEM, V42, P155, DOI 10.1007/BF00238509
   Crabbe JC, 1998, BEHAV NEUROSCI, V112, P668, DOI 10.1037/0735-7044.112.3.668
   De Marco F, 2002, BIOCHEM PHARMACOL, V64, P1503, DOI 10.1016/S0006-2952(02)01353-9
   ELFERINK JGR, 1994, BIOCHEM PHARMACOL, V48, P865, DOI 10.1016/0006-2952(94)90356-5
   Elferink JGR, 1996, GEN PHARMACOL-VASC S, V27, P387, DOI 10.1016/0306-3623(95)00070-4
   Elsasser-Beile U, 2000, J CLIN LAB ANAL, V14, P255, DOI 10.1002/1098-2825(20001212)14:6<255::AID-JCLA1>3.0.CO;2-J
   GARRY VF, 1972, BIOCHEM PHARMACOL, V21, P2801, DOI 10.1016/0006-2952(72)90028-7
   House RV, 1996, PEPTIDES, V17, P75, DOI 10.1016/0196-9781(95)02051-9
   Hsu JT, 1999, J NUTR BIOCHEM, V10, P510, DOI 10.1016/S0955-2863(99)00037-6
   HUNTER PE, 1971, ANN ENTOMOL SOC AM, V64, P119, DOI 10.1093/aesa/64.1.119
   KAWAMOTO T, 1983, P NATL ACAD SCI-BIOL, V80, P1337, DOI 10.1073/pnas.80.5.1337
   Landsman T, 2001, POULTRY SCI, V80, P1329, DOI 10.1093/ps/80.9.1329
   LEE TC, 1985, CARCINOGENESIS, V6, P1421, DOI 10.1093/carcin/6.10.1421
   Love-Schimenti C.D., 1996, CANCER RES, V56, P279
   Mannerstrom M, 2001, PHARMACOL TOXICOL, V88, P27, DOI 10.1034/j.1600-0773.2001.088001027.x
   MCCABE M, 1983, ENVIRON RES, V31, P323, DOI 10.1016/0013-9351(83)90010-5
   McKarns SC, 2003, INT IMMUNOPHARMACOL, V3, P1761, DOI 10.1016/j.intimp.2003.08.001
   NAKADA S, 1980, TOXICOL APPL PHARM, V53, P24, DOI 10.1016/0041-008X(80)90376-2
   Niklas K. J., 1994, PLANT ALLOMETRY SCAL
   NIMURA E, 1987, ECOTOX ENVIRON SAFE, V14, P184, DOI 10.1016/0147-6513(87)90061-3
   OIKARI AOJ, 1995, ENVIRON TOXICOL CHEM, V14, P669, DOI 10.1002/etc.5620140415
   PARKHURST BR, 1981, ENVIRON POLLUT A, V24, P21, DOI 10.1016/0143-1471(81)90119-7
   REDDEL RR, 1984, EUR J CANCER CLIN ON, V20, P1419, DOI 10.1016/0277-5379(84)90062-2
   Sandifer RD, 1997, ECOTOX ENVIRON SAFE, V37, P125, DOI 10.1006/eesa.1997.1536
   Schmidt-Nielsen K., 1984, SCALING WHY IS ANIMA
   SHARMA R, 1993, INT J RADIAT BIOL, V63, P233, DOI 10.1080/09553009314550301
   Stebbing ARD, 2009, DOSE-RESPONSE, V7, P221, DOI 10.2203/dose-response.08-020.Stebbing
   Stebbing ARD, 2003, CRIT REV TOXICOL, V33, P463, DOI 10.1080/713611038
   Stebbing ARD, 2000, J APPL TOXICOL, V20, P93, DOI 10.1002/(SICI)1099-1263(200003/04)20:2<93::AID-JAT640>3.0.CO;2-7
   Sukata T, 2002, INT J CANCER, V99, P112, DOI 10.1002/ijc.10312
   SZABADI E, 1977, J THEOR BIOL, V69, P101, DOI 10.1016/0022-5193(77)90390-3
   Tang LL, 1998, ATHEROSCLEROSIS, V136, P169, DOI 10.1016/S0021-9150(97)00208-6
   VONZGLINICKI T, 1992, J CELL SCI, V103, P1073
   West GB, 1997, SCIENCE, V276, P122, DOI 10.1126/science.276.5309.122
NR 51
TC 119
Z9 119
U1 1
U2 57
PU ELSEVIER SCI LTD
PI OXFORD
PA THE BOULEVARD, LANGFORD LANE, KIDLINGTON, OXFORD OX5 1GB, OXON, ENGLAND
SN 0269-7491
EI 1873-6424
J9 ENVIRON POLLUT
JI Environ. Pollut.
PD NOV
PY 2013
VL 182
BP 452
EP 460
DI 10.1016/j.envpol.2013.07.046
PG 9
WC Environmental Sciences
WE Science Citation Index Expanded (SCI-EXPANDED)
SC Environmental Sciences & Ecology
GA 247YU
UT WOS:000326661700056
PM 23992683
DA 2023-03-13
ER

PT J
AU Calabrese, EJ
AF Calabrese, EJ
TI Historical blunders: How toxicology got the dose-response relationship
   half right
SO CELLULAR AND MOLECULAR BIOLOGY
LA English
DT Article
DE hormesis; threshold; linearity; dose-response; U-shaped; J-shaped; risk
   assessment; censorship; Arndt-Schulz Law; probit analysis; homeopathy;
   Hahnemann
ID RADIATION HORMESIS; BIOLOGICAL HYPOTHESIS; RISK-ASSESSMENT; DOSAGE;
   MARGINALIZATION; REAPPRAISAL; FOUNDATIONS; CURVE; MODEL
AB Substantial evidence indicates that reliable examples of hormetic dose responses in the toxicological literature are common and generalizable across biological model, endpoint measured and chemical class. Further evaluation revealed that the hormetic dose response model is more common than the threshold dose response model in objective, head-to-head comparisons. Nonetheless, the field of toxicology made a profound error by rejecting the use of the hormetic dose response model in its teaching, research, risk assessment and regulatory activities over nearly the past century. This paper argues that the hormetic dose response model (formerly called the Arndt-Schulz Law) was rejected principally because of its close historical association with the medical practice of homeopathy as a result of the prolonged and bitter feud between traditional medicine and homeopathy. Opponents of the concept of hormesis, making use of strong appeals to authority, were successful in their misrepresentation of the scientific foundations of hormesis and in their unfair association of it with segments of the homeopathic movement with extreme and discreditable views. These misrepresentations became established and integrated within the pharmacology and toxicology communities as a result of their origins in and continuities with traditional medicine and subsequently profoundly impacted a broad range of governmental risk assessment activities further consolidating the rejection of hormesis. This error of judgment was reinforced by toxicological hazard assessment methods using only high and few doses that were unable to assess hormetic responses, statistical modeling processes that were constrained to deny the possibility of hormetic dose response relationships and by the modest nature of the hormetic stimulatory response itself, which required more rigorous study designs to evaluate possible hormetic responses.
C1 Univ Massachusetts, Sch Publ Hlth, Environm Hlth Sci Program, Amherst, MA 01003 USA.
C3 University of Massachusetts System; University of Massachusetts Amherst
RP Calabrese, EJ (corresponding author), Univ Massachusetts, Sch Publ Hlth, Environm Hlth Sci Program, Amherst, MA 01003 USA.
EM edwardc@schoolph.umass.edu
CR AHUJA A, 2003, TIMES ONLINE    1030
   BECK B, 2000, PRINCIPLES METHODS T, P77
   Begley S, 2003, WALL STREET J   1219, VCCXLII
   Bell J, 2004, BALTIMORE SUN   0315
   Bellavite P, 1997, MED HYPOTHESES, V49, P203, DOI 10.1016/S0306-9877(97)90204-8
   Bellavite P., 1997, BR HOMEOPATH J, V86, P73, DOI [10.1016/S0007-0785(97)80121-4, DOI 10.1016/S0007-0785(97)80121-4]
   BLISS C. I., 1943, ANNUAL REVIEW OF PHYSIOLOGY, V5, P479, DOI 10.1146/annurev.ph.05.030143.002403
   BLISS C. I., 1940, ANN ENT SOC AMERICA, V33, P721, DOI 10.1093/aesa/33.4.721
   BLISS C. I., 1935, Journal of Economic Entomology, V28, P646, DOI 10.1093/jee/28.3.646
   Bliss CI, 1935, ANN APPL BIOL, V22, P134, DOI 10.1111/j.1744-7348.1935.tb07713.x
   Bliss CI, 1941, IND ENG CHEM, V13, P0084, DOI 10.1021/i560090a009
   BLISS CI, 1956, BACTERIOL REV, V20, P243, DOI 10.1128/MMBR.20.4.243-258.1956
   Bliss CI, 1941, AM J ROENTGENOL RADI, V46, P400
   BLOOM W, 1948, BLOOD, V3, P586, DOI 10.1182/blood.V3.5.586.586
   BOYCE N, 2004, US NEWS WORLD RE OCT, P74
   Branham SE, 1929, J BACTERIOL, V18, P247, DOI 10.1128/JB.18.4.247-264.1929
   Bryan WR, 1943, J NATL CANCER I, V3, P503
   BUTLER R, 2004, CHEM IND, V3, P10
   Calabrese EJ, 2001, TRENDS PHARMACOL SCI, V22, P285, DOI 10.1016/S0165-6147(00)01719-3
   Calabrese EJ, 2005, ENVIRON POLLUT, V138, P378, DOI 10.1016/j.envpol.2004.10.001
   Calabrese EJ, 2003, NATURE, V421, P691, DOI 10.1038/421691a
   Calabrese EJ, 2004, TOXICOL APPL PHARM, V197, P125, DOI 10.1016/j.taap.2004.02.007
   Calabrese EJ, 2003, CRIT REV TOXICOL, V33, P213, DOI 10.1080/713611039
   Calabrese EJ, 2000, HUM EXP TOXICOL, V19, P41, DOI 10.1191/096032700678815602
   Calabrese EJ, 2000, HUM EXP TOXICOL, V19, P85, DOI 10.1191/096032700678815620
   Calabrese EJ, 2000, HUM EXP TOXICOL, V19, P76, DOI 10.1191/096032700678815611
   Calabrese EJ, 2002, HUM EXP TOXICOL, V21, P91, DOI 10.1191/0960327102ht217oa
   Calabrese EJ, 2001, CRIT REV TOXICOL, V31, P353, DOI 10.1080/20014091111730
   Calabrese EJ, 2000, HUM EXP TOXICOL, V19, P2, DOI 10.1191/096032700678815585
   Calabrese EJ, 2000, HUM EXP TOXICOL, V19, P32, DOI 10.1191/096032700678815594
   Clark A. J., 1933, MODE ACTION DRUGS CE
   Clark A.J., 1937, HDB EXPT PHARM
   Clark AJ, 1926, APPL PHARM, P430
   CLARK DH, 2000, I LEARNED MY TRADE, P1
   COOK G, 2003, BOSTON GLOBE    1212, pA16
   COULTER HL, 1982, DIVIDED LEGACY CONFL, P401
   Crump T, 2003, NONLINEAR BIOL TOXIC, V1, P295
   Dale H., 1936, NOBEL LECT
   EATON DL, 2003, CASARETT DOULLS ESSE, P6
   Flexner A, 1910, MED ED US CANADA REP, pv
   Foster RHK, 1939, J PHARMACOL EXP THER, V65, P1
   Gaddum J H, 1942, Edinb Med J, V49, P721
   GADDUM JH, 1962, ANNU REV PHARMACOL, V2, P1, DOI 10.1146/annurev.pa.02.040162.000245
   GADDUM JH, 1933, MED RES COUNC OND SP, V183
   Goerig M, 2000, J CLIN ANESTH, V12, P561, DOI 10.1016/S0952-8180(00)00202-6
   Hadley C, 2003, EMBO REP, V4, P924, DOI 10.1038/sj.embor.embor953
   Hektoen L, 1920, J INFECT DIS, V27, P23, DOI 10.1093/infdis/27.1.23
   HIVELY W, 2002, DISCOVER         DEC, P74
   HOGUE C, 2004, CHEM ENG NEWS   0405
   Hueppe F., 1896, PRINCIPLES BACTERIOL
   Kaiser J, 2003, SCIENCE, V302, P376, DOI 10.1126/science.302.5644.376
   KOGA Y, 1933, STRAHLENTHERAPIE, V47, P201
   LAMBERT E, 2003, FORBES LIFE ONLINE
   Luckey TD., 1980, IONIZING RAD HORMESI
   Maehle AH, 2002, NAT REV DRUG DISCOV, V1, P637, DOI 10.1038/nrd875
   Muller H J, 1927, Science, V66, P84, DOI 10.1126/science.66.1699.84
   Mutscheller A, 1925, AM J ROENTGENOL RADI, V13, P65
   National Academy of Sciences (NAS), 1977, DRINK WAT HLTH, P939
   NAWAZ Y, 2004, E COMMUNICATION
   *NCRPM, US NAT BUR STAND HDB, V17
   Pohle EA, 1929, AM J ROENTGENOL RADI, V22, P439
   Renner R, 2003, SCI AM, V289, P28, DOI 10.1038/scientificamerican0903-28
   RENNER R, 2004, ENV SCI TECHNOL  MAR, pA90
   Robison G. A., 1981, UNDERSTANDING RECEPT, pv
   *ROYAL SOC, ROYAL ARCH WINN 1949
   Salsburg D., 2001, LADY TASTING TEA STA, P75
   Schulz H., 1888, PFLUGERS ARCH GES PH, V42, P517, DOI DOI 10.1007/BF01669373
   SCHURER F., 1928, WIENER KLIN WOCHENSCHR, V41, P1581
   Shackell LF, 1924, J PHARMACOL EXP THER, V24, P53
   Shackell LF, 1923, J GEN PHYSIOL, V5, P783, DOI 10.1085/jgp.5.6.783
   Shackell LF, 1925, J PHARMACOL EXP THER, V25, P275
   SMITH ELIZABETH C., 1935, BULL TORREY BOT CLUB, V62, P151, DOI 10.2307/2480941
   Smith JH, 1921, ANN APPL BIOL, V8, P27, DOI 10.1111/j.1744-7348.1921.tb05532.x
   SMYTH H. F., 1967, FOOD COSMET TOXICOL, V5, P51, DOI 10.1016/S0015-6264(67)82886-4
   Stipp D, 2003, FORTUNE, V147, P54
   TALIAFERRO WH, 1951, J IMMUNOL, V66, P181
   Tenneff S, 1935, RADIOL MED, V22, P768
   TOWNSEND CO, 1899, BOT GAZ, V27, P458
   Trevan JW, 1927, P R SOC LOND B-CONTA, V101, P483, DOI 10.1098/rspb.1927.0030
   Verney EB, 1941, OBITUARY NOTICES FEL, V3, P969
   Warren S, 1942, ARCH PATHOL, V34, P562
   Warren S, 1944, PHYSIOL REV, V24, P0225, DOI 10.1152/physrev.1944.24.2.225
   1984, CURR COMMENTS, V7, P295
NR 83
TC 104
Z9 110
U1 1
U2 25
PU C M B  ASSOC
PI POITIERS
PA 34 BOULEVARD SOLFERINO, 86000 POITIERS, FRANCE
SN 0145-5680
EI 1165-158X
J9 CELL MOL BIOL
JI Cell. Mol. Biol.
PY 2005
VL 51
IS 7
BP 643
EP 654
DI 10.1170/T675
PG 12
WC Biochemistry & Molecular Biology; Cell Biology
WE Science Citation Index Expanded (SCI-EXPANDED)
SC Biochemistry & Molecular Biology; Cell Biology
GA 034OM
UT WOS:000236939100010
PM 16359616
DA 2023-03-13
ER

PT J
AU Calabrese, EJ
   Staudenmayer, JW
   Stanek, EJ
AF Calabrese, EJ
   Staudenmayer, JW
   Stanek, EJ
TI Drug development and hormesis: Changing conceptual understanding of the
   dose response creates new challenges and opportunities for more
   effective drugs
SO CURRENT OPINION IN DRUG DISCOVERY & DEVELOPMENT
LA English
DT Review
DE biphasic; drug development; hormesis; U-shaped
ID TOXICOLOGICAL LITERATURE
AB This review proposes that the emerging acceptance of the hormetic dose-response model in toxicology and pharmacology has the potential to significantly change important aspects Of drug development. TWO situations where the hormesis concept may affect drug development are considered: one in which low-dose stimulation may represent an adverse/unwanted effect (eg, stimulation of tumor cell proliferation by antitumor drugs), the other in which low-dose stimulation defines the therapeutic zone (ie, a beneficial or intended effect; eg, cognition enhancement in Alzheimer's disease treatment). Examples are used to demonstrate that the hormetic dose-response model has implications for the definition of an ideal candidate for a therapeutic agent, as well as implications for study designs needed to assess the quantitative features of the dose-response relationship.
C1 Univ Massachusetts, Environm Hlth Sci Program, Dept Publ Hlth, Amherst, MA 01003 USA.
   Univ Massachusetts, Epidemiol & Biostat Program, Dept Publ Hlth, Amherst, MA 01003 USA.
C3 University of Massachusetts System; University of Massachusetts Amherst;
   University of Massachusetts System; University of Massachusetts Amherst
RP Calabrese, EJ (corresponding author), Univ Massachusetts, Environm Hlth Sci Program, Dept Publ Hlth, Morrill 1,N344, Amherst, MA 01003 USA.
EM edwardc@schoolph.umass.edu
CR An Min, 2005, Nonlinearity in Biology Toxicology and Medicine, V3, P153, DOI 10.2201/nonlin.003.02.001
   [Anonymous], 1997, STAT ENV BIOL TOXICO
   BRAIN P, 1989, WEED RES, V29, P93, DOI 10.1111/j.1365-3180.1989.tb00845.x
   Calabrese EJ, 2005, CRIT REV TOXICOL, V35, P463, DOI 10.1080/10408440591034502
   Calabrese EJ, 2005, ENVIRON POLLUT, V138, P378, DOI 10.1016/j.envpol.2004.10.001
   Calabrese EJ, 2005, CRIT REV TOXICOL, V35, P89, DOI 10.1080/10408440590917044
   Calabrese EJ, 2005, TOXICOL APPL PHARM, V202, P289, DOI 10.1016/j.taap.2004.06.023
   Calabrese EJ, 2003, NATURE, V421, P691, DOI 10.1038/421691a
   Calabrese EJ, 2003, CRIT REV TOXICOL, V33, P213, DOI 10.1080/713611039
   Calabrese EJ, 2003, TOXICOL SCI, V71, P246, DOI 10.1093/toxsci/71.2.246
   Calabrese EJ, 2001, CRIT REV TOXICOL, V31, P353, DOI 10.1080/20014091111730
   Calabrese EJ, 2001, TOXICOL SCI, V62, P330, DOI 10.1093/toxsci/62.2.330
   CALABRESE EJ, 2005, UNPUB HORMESIS IS MO
   CALABRESE EJ, 2006, UNPUB CRIT REV TOXIC
   Callahan BG, 2001, HUM ECOL RISK ASSESS, V7, P779, DOI 10.1080/20018091094646
   Carlton P L, 1968, Prog Brain Res, V28, P48
   COX C, 1987, BIOMETRICS, V43, P511, DOI 10.2307/2531991
   Faessel HM, 1999, IN VITRO CELL DEV-AN, V35, P270
   FLOOD JF, 1981, BRAIN RES, V215, P177, DOI 10.1016/0006-8993(81)90500-X
   FLOOD JF, 1983, NEUROBIOL AGING, V4, P37, DOI 10.1016/0197-4580(83)90052-0
   GIACOBINI E, 1991, CHOLINERGIC BASIS AL, P247
   Holbeck SL, 2004, EUR J CANCER, V40, P785, DOI 10.1016/j.ejca.2003.11.022
   Schabenberger O, 1999, AGRON J, V91, P713, DOI 10.2134/agronj1999.914713x
   Seber G. A. F., 1989, NONLINEAR REGRESSION
   Shackell LF, 1924, J PHARMACOL EXP THER, V24, P53
   Shackell LF, 1925, J PHARMACOL EXP THER, V25, P275
   STRATTON LO, 1963, PSYCHOPHARMACOLOGIA, V5, P47, DOI 10.1007/BF00405574
   WARBURTON DM, 1972, PSYCHOPHARMACOLOGIA, V27, P275, DOI 10.1007/BF00422808
NR 28
TC 30
Z9 30
U1 2
U2 8
PU THOMSON REUTERS (SCIENTIFIC) LTD
PI LONDON
PA 77 HATTON GARDEN, LONDON, EC1N 8JS, ENGLAND
SN 1367-6733
EI 2040-3437
J9 CURR OPIN DRUG DISC
JI Curr. Opin. Drug Discov. Dev.
PD JAN
PY 2006
VL 9
IS 1
BP 117
EP 123
PG 7
WC Pharmacology & Pharmacy
WE Science Citation Index Expanded (SCI-EXPANDED)
SC Pharmacology & Pharmacy
GA 003CT
UT WOS:000234659900011
PM 16445124
DA 2023-03-13
ER

PT J
AU Calabrese, EJ
AF Calabrese, Edward J.
TI Hormesis within a mechanistic context
SO HOMEOPATHY
LA English
DT Article
DE Hormesis; Dose-response; Biphasic; U-shaped; Adaptive response
ID HORMETIC DOSE RESPONSES; TOXICOLOGICAL LITERATURE; ADAPTIVE RESPONSE;
   GROWTH-CONTROL; ROENTGEN RAYS; CELLS; MODEL; STIMULATION; FIBROBLASTS;
   INVOLVEMENT
AB This paper provides an assessment of the mechanistic foundations of hormesis and how such understandings evolved over the course of the past century. Particular emphasis is placed on recent developments particularly with respect to receptor-based and cell signaling-based pathways. Of particular importance is that the quantitative feature of the hormetic dose response are independent of mechanism.
C1 Univ Massachusetts, Dept Publ Hlth, Environm Hlth Sci, Amherst, MA 01003 USA.
C3 University of Massachusetts System; University of Massachusetts Amherst
RP Calabrese, EJ (corresponding author), Univ Massachusetts, Dept Publ Hlth, Environm Hlth Sci, Morrill 1,N344, Amherst, MA 01003 USA.
EM edwardc@schoolph.umass.edu
FU United States Air Force [FA9550-13-1-0047]; ExxonMobil Foundation
   [S18200000000256]
FX Research activities in the area of dose response have been funded by the
   United States Air Force (FA9550-13-1-0047) and ExxonMobil Foundation
   (S18200000000256) over a number of years. However, such funding support
   has not been used for the present manuscript.
CR Branham SE, 1929, J BACTERIOL, V18, P247, DOI 10.1128/JB.18.4.247-264.1929
   Calabrese EJ, 2008, ENVIRON TOXICOL CHEM, V27, P1451, DOI [10.1897/07-541.1, 10.1897/07-541]
   Calabrese EJ, 2008, AGEING RES REV, V7, P8, DOI 10.1016/j.arr.2007.07.001
   Calabrese EJ, 2013, CRIT REV TOXICOL, V43, P580, DOI 10.3109/10408444.2013.808172
   Calabrese EJ, 2011, ENVIRON TOXICOL CHEM, V30, P2658, DOI 10.1002/etc.687
   Calabrese EJ, 2011, REGUL TOXICOL PHARM, V61, P73, DOI 10.1016/j.yrtph.2011.06.003
   Calabrese EJ, 2009, ARCH TOXICOL, V83, P227, DOI 10.1007/s00204-009-0411-5
   Calabrese EJ, 2009, ARCH TOXICOL, V83, P203, DOI 10.1007/s00204-009-0412-4
   Calabrese EJ, 2009, ENVIRON POLLUT, V157, P42, DOI 10.1016/j.envpol.2008.07.028
   Calabrese EJ, 2001, TRENDS PHARMACOL SCI, V22, P285, DOI 10.1016/S0165-6147(00)01719-3
   Calabrese EJ, 2005, CELL MOL BIOL, V51, P643, DOI 10.1170/T675
   Calabrese EJ, 2005, ENVIRON POLLUT, V138, P378, DOI 10.1016/j.envpol.2004.10.001
   Calabrese EJ, 2005, TOXICOL APPL PHARM, V202, P289, DOI 10.1016/j.taap.2004.06.023
   Calabrese EJ, 2002, HUM EXP TOXICOL, V21, P91, DOI 10.1191/0960327102ht217oa
   Calabrese EJ, 2001, CRIT REV TOXICOL, V31, P425, DOI 10.1080/20014091111749
   Calabrese EJ., 2015, HOMEOPATHY, P104
   Chavarria AP, 1924, AM J HYG, V4, P639, DOI 10.1093/oxfordjournals.aje.a119330
   Gordon MB, 1930, ENDOCRINOLOGY, V14, P411, DOI 10.1210/endo-14-6-411
   Hektoen L, 1920, J INFECT DIS, V27, P23, DOI 10.1093/infdis/27.1.23
   JARV J, 1995, EUR J PHARM-MOLEC PH, V291, P43, DOI 10.1016/0922-4106(95)90187-6
   JARV J, 1995, J THEOR BIOL, V175, P577, DOI 10.1006/jtbi.1995.0166
   Jutte R, 2005, COMPLEMENT THER MED, V13, P291, DOI 10.1016/j.ctim.2005.10.003
   KOGA Y, 1933, STRAHLENTHERAPIE, V47, P201
   Kostyuk SV, 2013, MUTAT RES-FUND MOL M, V747, P6, DOI 10.1016/j.mrfmmm.2013.04.007
   Li SY, 2009, CELL BIOL INT, V33, P411, DOI 10.1016/j.cellbi.2009.01.012
   Mondillo C, 2005, BIOL REPROD, V73, P899, DOI 10.1095/biolreprod.105.041285
   Motegi K, 2008, EXP CELL RES, V314, P2323, DOI 10.1016/j.yexcr.2008.04.013
   PLISKA V, 1994, TRENDS PHARMACOL SCI, V15, P178, DOI 10.1016/0165-6147(94)90145-7
   Pohle EA, 1929, AM J ROENTGENOL RADI, V22, P439
   ROVATI GE, 1994, TRENDS PHARMACOL SCI, V15, P321, DOI 10.1016/0165-6147(94)90024-8
   Schulz H., 1888, PFLUGERS ARCH GES PH, V42, P517, DOI DOI 10.1007/BF01669373
   Schulz H., 1877, VIRCHOWS ARCH PATHOL, V108, P423, DOI DOI 10.1007/BF02281473
   Schurer F., 1928, ARCH PATHOL, V34, P562
   SMITH ELIZABETH C., 1936, The effects of radiation on fungi., V2, P889
   SMITH ELIZABETH C., 1935, BULL TORREY BOT CLUB, V62, P151, DOI 10.2307/2480941
   Southam CM, 1943, PHYTOPATHOLOGY, V33, P517
   Sperti G S, 1937, Science, V86, P611, DOI 10.1126/science.86.2244.611
   SPERTI GS, 1937, I DIVI THOMAE, V1, P163
   Stebbing ARD, 2009, DOSE-RESPONSE, V7, P221, DOI 10.2203/dose-response.08-020.Stebbing
   STEBBING ARD, 1982, SCI TOTAL ENVIRON, V22, P213, DOI 10.1016/0048-9697(82)90066-3
   STEBBING ARD, 1984, J GEN MICROBIOL, V130, P1799
   Stebbing ARD, 1998, MUTAT RES-FUND MOL M, V403, P249, DOI 10.1016/S0027-5107(98)00014-1
   STEBBING ARD, 1978, WATER RES, V12, P631, DOI 10.1016/0043-1354(78)90144-6
   STEBBING ARD, 1981, AQUAT TOXICOL, V1, P227, DOI 10.1016/0166-445X(81)90017-5
   Stebbing ARD, 2000, J APPL TOXICOL, V20, P93, DOI 10.1002/(SICI)1099-1263(200003/04)20:2<93::AID-JAT640>3.0.CO;2-7
   STEBBING ARD, 1981, J MAR BIOL ASSOC UK, V61, P35, DOI 10.1017/S0025315400045902
   SZABADI E, 1977, J THEOR BIOL, V69, P101, DOI 10.1016/0022-5193(77)90390-3
   TAKAGI M, 1992, J ENDOCRINOL, V132, P133, DOI 10.1677/joe.0.1320133
   Tenneff S, 1935, RADIOL MED, V22, P768
   Townsend CO, 1897, ANN BOT, V11, P509
   Warren S, 1945, PHYSIOL REV, V25, P225
   Yokoyama K, 2008, ENDOCR J, V55, P405, DOI 10.1507/endocrj.K07E-063
   Zhang XT, 2012, ONCOL REP, V27, P2057, DOI 10.3892/or.2012.1722
NR 53
TC 37
Z9 41
U1 3
U2 40
PU ELSEVIER SCI LTD
PI OXFORD
PA THE BOULEVARD, LANGFORD LANE, KIDLINGTON, OXFORD OX5 1GB, OXON, ENGLAND
SN 1475-4916
EI 1476-4245
J9 HOMEOPATHY
JI Homeopathy
PD APR
PY 2015
VL 104
IS 2
SI SI
BP 90
EP 96
DI 10.1016/j.homp.2015.01.002
PG 7
WC Integrative & Complementary Medicine
WE Science Citation Index Expanded (SCI-EXPANDED)
SC Integrative & Complementary Medicine
GA CG5WT
UT WOS:000353367300005
PM 25869973
DA 2023-03-13
ER

PT J
AU Calabrese, EJ
AF Calabrese, Edward J.
TI P-glycoprotein efflux transporter activity often displays biphasic
   dose-response relationships
SO CRITICAL REVIEWS IN TOXICOLOGY
LA English
DT Review
DE bioavailability; biphasic; blood-brain barrier; chemotherapy;
   dose-response; drug resistance; efflux transporter activity; hormesis;
   P-glycoprotein; tamoxifen; U-shaped
ID HAMSTER OVARY CELLS; ATPASE ACTIVITY; MULTIDRUG-RESISTANCE; ORAL
   BIOAVAILABILITY; DRUG-INTERACTIONS; RECONSTITUTION; PERMEABILITY;
   INHIBITOR; HORMESIS; MUTANTS
AB The occurrence of P-glycoprotein efflux transporter systems is recognized as playing critical roles in chemotherapy, drug pharmacokinetics, and the bioavailability of environmental toxins. This article reveals that P-glycoprotein efflux transporter activity commonly displays a biphasic dose response, with low doses being stimulatory and high doses inhibiting. The quantitative features of these biphasic dose responses are consistent with the hormetic dose-response model and are independent of biological model and chemical class. These findings provide further support for the generalizability of the hormetic dose-response model while having important biological and clinical implications, including transport through the blood-brain barrier.
C1 Univ Massachusetts, Sch Publ Hlth, Environm Hlth Sci Div, Amherst, MA 01003 USA.
C3 University of Massachusetts System; University of Massachusetts Amherst
RP Calabrese, EJ (corresponding author), Univ Massachusetts, Sch Publ Hlth, Environm Hlth Sci Div, Morill 1,N344, Amherst, MA 01003 USA.
EM edwardc@schoolph.umass.edu
CR Achard M, 2004, AQUAT TOXICOL, V67, P347, DOI 10.1016/j.aquatox.2004.01.014
   AMBUDKAR SV, 1992, P NATL ACAD SCI USA, V89, P8472, DOI 10.1073/pnas.89.18.8472
   Calabrese EJ, 2007, TOXICOL APPL PHARM, V222, P122, DOI 10.1016/j.taap.2007.02.015
   Calabrese EJ, 2001, TRENDS PHARMACOL SCI, V22, P285, DOI 10.1016/S0165-6147(00)01719-3
   Calabrese EJ, 2005, TOXICOL APPL PHARM, V202, P289, DOI 10.1016/j.taap.2004.06.023
   Darvari R, 2004, J PHARM PHARMACOL, V56, P985, DOI 10.1211/0022357043941
   Dey S, 1997, P NATL ACAD SCI USA, V94, P10594, DOI 10.1073/pnas.94.20.10594
   Didziapetris R, 2003, J DRUG TARGET, V11, P391, DOI 10.1080/10611860310001648248
   DOIGE CA, 1993, BIOCHIM BIOPHYS ACTA, V1146, P65, DOI 10.1016/0005-2736(93)90339-2
   DOIGE CA, 1992, BIOCHIM BIOPHYS ACTA, V1109, P149, DOI 10.1016/0005-2736(92)90078-Z
   Garrigues A, 2002, ANAL BIOCHEM, V305, P106, DOI 10.1006/abio.2002.5650
   Gottesman MM, 1996, CURR OPIN GENET DEV, V6, P610, DOI 10.1016/S0959-437X(96)80091-8
   HANSEN NT, 1976, J CELL PHYSL, V88, P23
   JULIANO RL, 1976, BIOCHIM BIOPHYS ACTA, V455, P152, DOI 10.1016/0005-2736(76)90160-7
   Kim RB, 1998, J CLIN INVEST, V101, P289, DOI 10.1172/JCI1269
   LING V, 1974, J CELL PHYSIOL, V83, P103, DOI 10.1002/jcp.1040830114
   LING V, 1975, CAN J GENET CYTOL, V17, P503, DOI 10.1139/g75-064
   Litman T, 1997, BBA-MOL BASIS DIS, V1361, P159, DOI 10.1016/S0925-4439(97)00026-4
   Lown KS, 1997, CLIN PHARMACOL THER, V62, P248, DOI 10.1016/S0009-9236(97)90027-8
   Polli JW, 1999, PHARM RES-DORDR, V16, P1206, DOI 10.1023/A:1018941328702
   Romsicki Y, 1999, BIOCHEMISTRY-US, V38, P6887, DOI 10.1021/bi990064q
   SARKADI B, 1992, J BIOL CHEM, V267, P4854
   Schmid D, 1999, BIOCHEM PHARMACOL, V58, P1447, DOI 10.1016/S0006-2952(99)00229-4
   Schwarz UI, 2000, INT J CLIN PHARM TH, V38, P161
   SHAPIRO AB, 1994, J BIOL CHEM, V269, P3745
   SHAROM FJ, 1993, J BIOL CHEM, V268, P24197
   Shepard RL, 1998, BIOCHEM PHARMACOL, V56, P719, DOI 10.1016/S0006-2952(98)00212-3
   Sparreboom A, 1997, P NATL ACAD SCI USA, V94, P2031, DOI 10.1073/pnas.94.5.2031
   SZABADI E, 1977, J THEOR BIOL, V69, P101, DOI 10.1016/0022-5193(77)90390-3
   URBATSCH IL, 1994, BIOCHEMISTRY-US, V33, P7069, DOI 10.1021/bi00189a008
   Verschraagen M, 1999, PHARMACOL RES, V40, P301, DOI 10.1006/phrs.1999.0535
NR 31
TC 19
Z9 19
U1 0
U2 6
PU TAYLOR & FRANCIS INC
PI PHILADELPHIA
PA 325 CHESTNUT ST, SUITE 800, PHILADELPHIA, PA 19106 USA
SN 1040-8444
J9 CRIT REV TOXICOL
JI Crit. Rev. Toxicol.
PY 2008
VL 38
IS 5
BP 473
EP 487
DI 10.1080/10408440802004049
PG 15
WC Toxicology
WE Science Citation Index Expanded (SCI-EXPANDED)
SC Toxicology
GA 307IP
UT WOS:000256312900004
PM 18568867
DA 2023-03-13
ER

PT J
AU Calabrese, EJ
AF Calabrese, Edward J.
TI Hormesis: principles and applications
SO HOMEOPATHY
LA English
DT Article
DE Dose response; Hormesis; Biphasic; Adaptive response
ID CHOLINERGIC DRUG-COMBINATIONS; DOSE-RESPONSE RELATIONSHIPS; HISTORICAL
   FOUNDATIONS; MEMORY RETENTION; DEPENDENT TRANSITIONS; RADIATION
   HORMESIS; THRESHOLD-MODEL; RISK-ASSESSMENT; TOXICOLOGY; ENHANCEMENT
AB Hormesis has emerged as a central concept in biological and biomedical sciences with significant implications for clinical medicine and environmental risk assessment. This paper assesses the historical foundations of the dose response including the threshold, linear and hormetic models, the occurrence and frequency of the hormetic dose response in the pharmacological and toxicological literature, its quantitative and temporal features, and underlying mechanistic bases. Based upon this integrative foundation the application of hormesis to the process of risk assessment for non-carcinogens and carcinogens is explored.
C1 Univ Massachusetts, Dept Publ Hlth, Environm Hlth Sci, Amherst, MA 01003 USA.
C3 University of Massachusetts System; University of Massachusetts Amherst
RP Calabrese, EJ (corresponding author), Univ Massachusetts, Dept Publ Hlth, Environm Hlth Sci, Morrill 1,N344, Amherst, MA 01003 USA.
EM edwardc@schoolph.umass.edu
FU United States Air Force [FA9550-13-1-004]; ExxonMobil Foundation
   [S18200000000256]
FX Research activities in the area of dose response have been funded by the
   United States Air Force (FA9550-13-1-004) and ExxonMobil Foundation
   (S18200000000256) over a number of years. However, such funding support
   has not been used for the present manuscript.
CR AMES BN, 1990, P NATL ACAD SCI USA, V87, P7772, DOI 10.1073/pnas.87.19.7772
   [Anonymous], 1956, SCIENCE, V123, P1157
   [Anonymous], 1981, Fundam Appl Toxicol, V1, P67
   Bellavite P, 1997, MED HYPOTHESES, V49, P203, DOI 10.1016/S0306-9877(97)90204-8
   Bellavite P., 1997, BR HOMEOPATH J, V86, P73, DOI [10.1016/S0007-0785(97)80121-4, DOI 10.1016/S0007-0785(97)80121-4]
   Bliss CI, 1935, ANN APPL BIOL, V22, P134, DOI 10.1111/j.1744-7348.1935.tb07713.x
   Bliss CI, 1935, J ECON ENTOMOL, V25, P73
   Branham SE, 1929, J BACTERIOL, V18, P247, DOI 10.1128/JB.18.4.247-264.1929
   Bryan WR, 1943, J NATL CANCER I, V3, P503
   Calabrese E.J., 2008, AM J PHARM TOXICOL, V3, P59, DOI [10.3844/ajptsp.2008.59.71, DOI 10.3844/AJPTSP.2008.59.71]
   Calabrese EJ, 2008, ENVIRON TOXICOL CHEM, V27, P1451, DOI [10.1897/07-541.1, 10.1897/07-541]
   Calabrese EJ, 2007, TOXICOL APPL PHARM, V222, P122, DOI 10.1016/j.taap.2007.02.015
   Calabrese EJ, 2006, TOXICOL SCI, V94, P368, DOI 10.1093/toxsci/kfl098
   Calabrese EJ, 2013, ARCH TOXICOL, V87, P2063, DOI 10.1007/s00204-013-1105-6
   Calabrese EJ, 2013, ARCH TOXICOL, V87, P1621, DOI 10.1007/s00204-013-1104-7
   Calabrese EJ, 2013, CRIT REV TOXICOL, V43, P580, DOI 10.3109/10408444.2013.808172
   Calabrese EJ, 2011, ENVIRON TOXICOL CHEM, V30, P2658, DOI 10.1002/etc.687
   Calabrese EJ, 2011, REGUL TOXICOL PHARM, V61, P73, DOI 10.1016/j.yrtph.2011.06.003
   Calabrese E, 2008, INT J TOXICOL, V27, P369, DOI 10.1080/10915810802503735
   Calabrese EJ, 2009, ENVIRON POLLUT, V157, P42, DOI 10.1016/j.envpol.2008.07.028
   Calabrese EJ, 2002, MUTAT RES-REV MUTAT, V511, P181, DOI 10.1016/S1383-5742(02)00013-3
   Calabrese EJ, 2005, CELL MOL BIOL, V51, P643, DOI 10.1170/T675
   Calabrese EJ, 2005, ENVIRON POLLUT, V138, P378, DOI 10.1016/j.envpol.2004.10.001
   Calabrese EJ, 2005, HUM EXP TOXICOL, V24, P265, DOI 10.1191/0960327105ht523oa
   Calabrese EJ, 2005, CRIT REV TOXICOL, V35, P89, DOI 10.1080/10408440590917044
   Calabrese EJ, 2005, TOXICOL APPL PHARM, V202, P289, DOI 10.1016/j.taap.2004.06.023
   Calabrese EJ, 2004, TOXICOL APPL PHARM, V197, P125, DOI 10.1016/j.taap.2004.02.007
   Calabrese EJ, 1998, HUM EXP TOXICOL, V17, P353, DOI 10.1191/096032798678908918
   Calabrese EJ, 2000, HUM EXP TOXICOL, V19, P41, DOI 10.1191/096032700678815602
   Calabrese EJ, 2000, HUM EXP TOXICOL, V19, P85, DOI 10.1191/096032700678815620
   Calabrese EJ, 2000, HUM EXP TOXICOL, V19, P76, DOI 10.1191/096032700678815611
   Calabrese EJ, 2003, TOXICOL SCI, V71, P246, DOI 10.1093/toxsci/71.2.246
   Calabrese EJ, 2002, HUM EXP TOXICOL, V21, P91, DOI 10.1191/0960327102ht217oa
   Calabrese EJ, 2001, CRIT REV TOXICOL, V31, P353, DOI 10.1080/20014091111730
   Calabrese EJ, 2001, TOXICOL SCI, V62, P330, DOI 10.1093/toxsci/62.2.330
   Calabrese EJ, 1998, HUM EXP TOXICOL, V17, P444, DOI 10.1191/096032798678909061
   Calabrese EJ, 1999, ECOTOX ENVIRON SAFE, V42, P135, DOI 10.1006/eesa.1998.1729
   Calabrese EJ, 2000, HUM EXP TOXICOL, V19, P2, DOI 10.1191/096032700678815585
   Calabrese EJ, 2000, HUM EXP TOXICOL, V19, P32, DOI 10.1191/096032700678815594
   Calabrese EJ, 2009, PHARM PRINCIPLES PRA, P75
   Calabrese EJ, 2014, PRINCIPLES METHODS T, P90
   Clark A. J, 1937, GEN PHARM
   Clark A. J., 1933, MODE ACTION DRUGS CE
   Clark AJ, 1926, APPL PHARM, P430
   Clifton CE, 1957, INTRO BACTERIAL PHYS, P317
   Crump T, 2003, NONLINEAR BIOL TOXIC, V1, P295
   Crump T., 1923, CONT MED PRESENTED I, P217
   FLOOD JF, 1983, NEUROBIOL AGING, V4, P37, DOI 10.1016/0197-4580(83)90052-0
   FLOOD JF, 1984, GERONTOLOGIST, V24, P149
   FLOOD JF, 1982, GERONTOLOGIST, V22, P230
   FLOOD JF, 1985, PSYCHOPHARMACOLOGY, V86, P61, DOI 10.1007/BF00431685
   Gaddum JH, 1933, MED RES COUNC SPEC R, V183, P3
   Hays H W, 1979, Toxicol Appl Pharmacol, V51, P549, DOI 10.1016/0041-008X(79)90384-3
   Hueppe F., 1896, PRINCIPLES BACTERIOL
   JONES H, 1978, ENVIRON HEALTH PERSP, V22, P171, DOI 10.2307/3428572
   JONES HB, 1975, FOOD COSMET TOXICOL, V13, P251, DOI 10.1016/S0015-6264(75)80012-5
   Lehman A. J., 1953, Q B ASS FOOD DRUG OF, V18, P33
   Mitchell REJ, 2004, LOW DOSES RAD REDUCE
   Mutscheller A, 1925, AM J ROENTGENOL RADI, V13, P65
   National Academy of Sciences (NAS), 1977, DRINK WAT HLTH, P939
   National Council on Radiation Protection and Measurements (NCRPM), 1954, US NAT BUR STAND HDB, V17
   NRC, 2006, HLTH RISKS EXP LOW L
   Rosenberg T., 2004, NY TIMES MAG, P38
   Salle AJ, 1939, FUNDAMENTAL PRINCIPL, P166
   Schulz H., 1888, PFLUGERS ARCH GES PH, V42, P517, DOI DOI 10.1007/BF01669373
   Schulz H., 1877, VIRCHOWS ARCH PATHOL, V108, P423, DOI DOI 10.1007/BF02281473
   Scribner J D, 1978, Int Rev Exp Pathol, V18, P137
   Shackell LF, 1924, J PHARMACOL EXP THER, V24, P53
   Shackell LF, 1923, J GEN PHYSIOL, V5, P783, DOI 10.1085/jgp.5.6.783
   Shackell LF, 1925, J PHARMACOL EXP THER, V25, P275
   Slikker W, 2004, TOXICOL APPL PHARM, V201, P226, DOI 10.1016/j.taap.2004.06.027
   Slikker W, 2004, TOXICOL APPL PHARM, V201, P203, DOI 10.1016/j.taap.2004.06.019
   Southam CM, 1943, PHYTOPATHOLOGY, V33, P517
   Southam CM, 1941, STUDY SAPROGENICITY
   Stirling D, 2002, TOXICOL SCI, V70, P159, DOI 10.1093/toxsci/70.2.159
   TAUBES G, 1995, SCIENCE, V269, P164, DOI 10.1126/science.7618077
   Truhaut R., 1967, UICC MONOGR SER, P60
   Weaver W., 1956, SCIENCE, V124, P170
NR 78
TC 76
Z9 79
U1 4
U2 67
PU THIEME MEDICAL PUBL INC
PI NEW YORK
PA 333 SEVENTH AVE, NEW YORK, NY 10001 USA
SN 1475-4916
EI 1476-4245
J9 HOMEOPATHY
JI Homeopathy
PD APR
PY 2015
VL 104
IS 2
SI SI
BP 69
EP 82
DI 10.1016/j.homp.2015.02.007
PG 14
WC Integrative & Complementary Medicine
WE Science Citation Index Expanded (SCI-EXPANDED)
SC Integrative & Complementary Medicine
GA CG5WT
UT WOS:000353367300003
PM 25869971
DA 2023-03-13
ER

PT J
AU Rix, RR
   Guedes, RNC
   Cutler, GC
AF Rix, Rachel R.
   Guedes, Raul Narciso C.
   Cutler, G. Christopher
TI Hormesis dose-response contaminant-induced hormesis in animals
SO CURRENT OPINION IN TOXICOLOGY
LA English
DT Article
DE including metals; industrial chemicals; pesticides; pharma-; Canada;
   organic pollutant; POP; polycyclic aromatic hydrocar-
ID EXPOSURE
AB Hormesis is a toxicological phenomenon whereby exposures to low doses of stress result in biological stimulation. The hormetic dose response is now recognized as a dominant response in toxicology occurring in a wide variety of organisms following exposure to numerous forms of stress. Here we briefly review recent research showing occurrences of hormesis in animals following exposure to frequently occurring and environmentally relevant contaminants/pollutants, including metals, industrial chemicals, pesticides, pharmaceuticals, and plastics. We also show evidence for underlying mechanisms for hormesis. We conclude by highlighting the importance of considering low-dose effects and hormesis when studying the consequences of environmental contamination/pollution.
C1 [Rix, Rachel R.; Cutler, G. Christopher] Dalhousie Univ, Fac Agr, Dept Plant Food & Environm Sci, POB 550, Truro, NS B2N 5E3, Canada.
   [Guedes, Raul Narciso C.] Univ Fed Vicosa, Dept Entomol, BR-36570900 Vicosa, MG, Brazil.
C3 Dalhousie University; Universidade Federal de Vicosa
RP Cutler, GC (corresponding author), Dalhousie Univ, Fac Agr, Dept Plant Food & Environm Sci, POB 550, Truro, NS B2N 5E3, Canada.
EM chris.cutler@dal.ca
RI Guedes, Raul Narciso Carvalho/L-3924-2013
OI Guedes, Raul Narciso Carvalho/0000-0001-6229-7549
FU Natural Sciences and Engineering Research Council of Canada (NSERC);
   Canada Graduate Doctoral Scholarship; CAPES Foundation [001]; National
   Council for Scientific and Technological Development [302865/2020-9];
   Minas Gerais State Foundation for Research Aid (FAPEMIG) from Brazil
FX Financial support was provided by the Natural Sciences and Engineering
   Research Council of Canada (NSERC; a Canada Graduate Doctoral
   Scholarship to RRR, and Discovery Grant to GCC) , and the CAPES
   Foundation (Financial code 001) , the National Council for Scientific
   and Technological Development (grant 302865/2020-9) , and the Minas
   Gerais State Foundation for Research Aid (FAPEMIG) from Brazil.
CR Adeleye AS, 2022, J HAZARD MATER, V424, DOI 10.1016/j.jhazmat.2021.127284
   Agathokleous E, 2021, J HAZARD MATER, V417, DOI 10.1016/j.jhazmat.2021.126084
   Agathokleous E, 2020, ENVIRON POLLUT, V265, DOI 10.1016/j.envpol.2020.114846
   Arnold KE, 2014, PHILOS T R SOC B, V369, DOI 10.1098/rstb.2013.0569
   Ayyanath MM, 2013, PLOS ONE, V8, DOI 10.1371/journal.pone.0074532
   Babich R, 2020, COMP BIOCHEM PHYS C, V233, DOI 10.1016/j.cbpc.2020.108759
   Berry R, 2020, COMP BIOCHEM PHYS A, V242, DOI 10.1016/j.cbpa.2020.110658
   Brodin T, 2014, PHILOS T R SOC B, V369, DOI 10.1098/rstb.2013.0580
   Calabrese EJ, 2008, CRIT REV TOXICOL, V38, P249, DOI 10.1080/10408440801981957
   Calabrese EJ, 2021, PHARMACOL RES, V167, DOI 10.1016/j.phrs.2021.105526
   Calabrese EJ, 2005, CRIT REV TOXICOL, V35, P463, DOI 10.1080/10408440591034502
   Calabrese EJ, 2003, NATURE, V421, P691, DOI 10.1038/421691a
   Calabrese EJ, 2004, J ENVIRON MONITOR, V6, P19, DOI [10.1039/B400468J, DOI 10.1039/B400468J]
   Chang MJ, 2022, ENVIRON POLLUT, V292, DOI 10.1016/j.envpol.2021.118363
   Chen JG, 2008, ENDOCRINOLOGY, V149, P1173, DOI 10.1210/en.2007-1057
   Costantini D, 2019, DOSE-RESPONSE, V17, DOI 10.1177/1559325819843376
   Costantini D, 2010, ECOL LETT, V13, P1435, DOI 10.1111/j.1461-0248.2010.01531.x
   Covich AP, 1999, BIOSCIENCE, V49, P119, DOI 10.2307/1313537
   Crofton KM, 2007, ENVIRON TOXICOL PHAR, V24, P194, DOI 10.1016/j.etap.2007.04.008
   Cutler GC, 2017, ACS SYM SER, V1249, P101
   Cutler GC, 2013, DOSE-RESPONSE, V11, P154, DOI 10.2203/dose-response.12-008.Cutler
   Fan XT, 2020, CHEMOSPHERE, V248, DOI 10.1016/j.chemosphere.2020.126110
   Filipiak ZM, 2021, ECOTOXICOLOGY, V30, P459, DOI 10.1007/s10646-021-02360-2
   Kronberg MF, 2018, COMP BIOCHEM PHYS C, V214, P1, DOI 10.1016/j.cbpc.2018.08.002
   Fong PP, 2019, ENVIRON SCI POLLUT R, V26, P7840, DOI 10.1007/s11356-019-04269-0
   Forbes VE, 2000, FUNCT ECOL, V14, P12, DOI 10.1046/j.1365-2435.2000.00392.x
   Guedes RNC, 2022, CURR OPIN TOXICOL, V29, P43, DOI 10.1016/j.cotox.2022.02.001
   Guedes RNC, 2014, PEST MANAG SCI, V70, P690, DOI 10.1002/ps.3669
   Gunaalan K, 2020, WATER RES, V184, DOI 10.1016/j.watres.2020.116170
   Gust KA, 2018, BMC GENOMICS, V19, DOI 10.1186/s12864-018-5270-0
   Ianna ML, 2020, CHEMOSPHERE, V257, DOI 10.1016/j.chemosphere.2020.127240
   Jin M, 2021, SCI TOTAL ENVIRON, V776, DOI 10.1016/j.scitotenv.2021.145963
   Kataba A, 2020, AQUAT TOXICOL, V227, DOI 10.1016/j.aquatox.2020.105607
   Kim M, 2020, ECOL INDIC, V116, DOI 10.1016/j.ecolind.2020.106503
   Liu F, 2019, ECOTOX ENVIRON SAFE, V169, P714, DOI 10.1016/j.ecoenv.2018.11.098
   Manning P, 2020, PEERJ, V8, DOI 10.7717/peerj.10359
   Nielsen ME, 2018, CHEMOSPHERE, V211, P978, DOI 10.1016/j.chemosphere.2018.08.027
   Parsons PA, 2001, Q REV BIOL, V76, P459, DOI 10.1086/420541
   Raut SA, 2010, ENVIRON TOXICOL CHEM, V29, P1287, DOI 10.1002/etc.150
   Rix RR, 2018, PEST MANAG SCI, V74, P314, DOI 10.1002/ps.4731
   Roveta C, 2020, CHEM ECOL, V36, P486, DOI 10.1080/02757540.2020.1735375
   Stankovic S, 2014, ENVIRON CHEM LETT, V12, P63, DOI 10.1007/s10311-013-0430-6
   Sun T, 2021, ENVIRON POLLUT, V285, DOI 10.1016/j.envpol.2021.117206
   Thit A, 2020, ENVIRON POLLUT, V266, DOI 10.1016/j.envpol.2020.115251
   Ullah F, 2020, PESTIC BIOCHEM PHYS, V165, DOI 10.1016/j.pestbp.2020.104557
   Vaiserman AM, 2011, AGEING RES REV, V10, P413, DOI 10.1016/j.arr.2011.01.004
   Villada-Bedoya S, 2021, CHEMOSPHERE, V269, DOI 10.1016/j.chemosphere.2020.128707
   Vingskes AK, 2018, ECOTOXICOLOGY, V27, P420, DOI 10.1007/s10646-018-1905-9
   Vogel Sarah A, 2009, Am J Public Health, V99 Suppl 3, pS559, DOI 10.2105/AJPH.2008.159228
   Wang CR, 2018, SCI TOTAL ENVIRON, V612, P442, DOI 10.1016/j.scitotenv.2017.08.120
   Wu HF, 2018, ENVIRON TOXICOL PHAR, V61, P102, DOI 10.1016/j.etap.2018.05.022
   Xu HE, 2021, FRONT MAR SCI, V8, DOI 10.3389/fmars.2021.658361
   Yue WY, 2021, SCI TOTAL ENVIRON, V765, DOI 10.1016/j.scitotenv.2020.144334
   Zeng L, 2020, SCI TOTAL ENVIRON, V708, DOI 10.1016/j.scitotenv.2019.134961
   Zhan JF, 2021, SCI TOTAL ENVIRON, V779, DOI 10.1016/j.scitotenv.2021.146479
NR 55
TC 12
Z9 12
U1 3
U2 4
PU ELSEVIER
PI AMSTERDAM
PA RADARWEG 29, 1043 NX AMSTERDAM, NETHERLANDS
SN 2468-2020
J9 CURR OPIN TOXICOL
JI Curr. Opin. Toxicol.
PD JUN
PY 2022
VL 30
AR 100336
DI 10.1016/j.cotox.2022.02.009
EA APR 2022
PG 8
WC Toxicology
WE Emerging Sources Citation Index (ESCI)
SC Toxicology
GA 1C3UW
UT WOS:000793049300007
DA 2023-03-13
ER

PT J
AU Calabrese, EJ
   Iavicoli, I
   Calabrese, V
AF Calabrese, Edward J.
   Iavicoli, Ivo
   Calabrese, Vittorio
TI Hormesis: why it is important to biogerontologists
SO BIOGERONTOLOGY
LA English
DT Review
DE Hormesis; Hormetin; Biphasic; U-shaped; J-shaped; Adaptive response
ID BIPHASIC DOSE RESPONSES; P75 NEUROTROPHIN RECEPTOR; YERKES-DODSON LAW;
   MRL-LPR/LPR MICE; LIFE-SPAN; CARBON-TETRACHLORIDE; ALCOHOL-CONSUMPTION;
   STRESS-RESPONSE; IMMUNOLOGICAL MODIFICATION; TOXICOLOGICAL LITERATURE
AB This paper offers a broad assessment of the hormetic dose response and its relevance to biogerontology. The paper provides detailed background information on the historical foundations of hormesis, its quantitative features, mechanistic foundations, as well as how the hormesis concept could be further applied in the development of new therapeutic advances in the treatment of age-related diseases. The concept of hormesis has direct application to biogerontology not only affecting the quality of the aging process but also experimental attempts to extend longevity.
C1 [Calabrese, Edward J.] Univ Massachusetts, Sch Publ Hlth, Amherst, MA 01003 USA.
   [Iavicoli, Ivo] Univ Cattolica Sacro Cuore, Ist Med Lavoro, I-00168 Rome, Italy.
   [Calabrese, Vittorio] Univ Catania, Dept Chem, I-95100 Catania, Italy.
C3 University of Massachusetts System; University of Massachusetts Amherst;
   Catholic University of the Sacred Heart; IRCCS Policlinico Gemelli;
   University of Catania
RP Calabrese, EJ (corresponding author), Univ Massachusetts, Sch Publ Hlth, Morrill 1,N344, Amherst, MA 01003 USA.
EM edwardc@schoolph.umass.edu; iavicoli.ivo@rm.unicatt.it;
   calabres@unict.it
RI Iavicoli, Ivo/K-9062-2016; Calabrese, Vittorio/AAC-8157-2021
OI Iavicoli, Ivo/0000-0003-0444-3792; Calabrese,
   Vittorio/0000-0002-0478-985X
FU Air Force Office of Scientific Research, Air Force Material Command,
   USAF [FA9550-07-1-0248]
FX Effort sponsored by the Air Force Office of Scientific Research, Air
   Force Material Command, USAF, under grant number FA9550-07-1-0248. The
   U.S. Government is authorized to reproduce and distribute for
   governmental purposes notwithstanding any copyright notation thereon.
   The views and conclusions contained herein are those of the authors and
   should not be interpreted as necessarily representing the official
   policies or endorsement, either expressed or implied, of the Air Force
   Office of Scientific Research or the U.S. Government. The sponsors had
   no role in study design, collection, analysis and interpretation of
   data, writing of the report and decision to submit the manuscript for
   publication.
CR Abete P, 2005, EXP GERONTOL, V40, P43, DOI 10.1016/j.exger.2004.10.005
   Abete P, 2001, J AM COLL CARDIOL, V38, P1357, DOI 10.1016/S0735-1097(01)01560-1
   Abete P, 2010, DOSE-RESPONSE, V8, P34, DOI 10.2203/dose-response.09-023.Abete
   Altschul R., 1954, ENDOTHELIUM ITS DEV
   Anisimov VN, 2010, AM J PATHOL, V176, P2092, DOI 10.2353/ajpath.2010.091050
   Arevalo MA, 2009, J NEUROCHEM, V111, P1425, DOI 10.1111/j.1471-4159.2009.06412.x
   Arvanov VL, 1999, EUR J NEUROSCI, V11, P2917, DOI 10.1046/j.1460-9568.1999.00708.x
   Baliunas DO, 2009, DIABETES CARE, V32, P2123, DOI 10.2337/dc09-0227
   Beck B, 2007, PRINCIPLES METHODS T, P45
   Belz RG, 2010, ENVIRON EXP BOT, V69, P293, DOI 10.1016/j.envexpbot.2010.04.010
   Bierkens J, 1998, ENVIRON POLLUT, V101, P91, DOI 10.1016/S0269-7491(98)00010-4
   Bjedov I, 2010, CELL METAB, V11, P35, DOI 10.1016/j.cmet.2009.11.010
   Blagosklonny MV, 2011, AGING-US, V3, P1051, DOI 10.18632/aging.100411
   Blagosklonny MV, 2010, CELL CYCLE, V9, P683, DOI 10.4161/cc.9.4.10766
   BLAKE MJ, 1991, AM J PHYSIOL, V260, pR663, DOI 10.1152/ajpregu.1991.260.4.R663
   Bloedau C., 1884, GEN MED CENTRAL, V93, P1362
   Boengler K, 2008, CIRC RES, V102, P131, DOI 10.1161/CIRCRESAHA.107.164699
   Boengler K, 2009, CARDIOVASC RES, V83, P247, DOI 10.1093/cvr/cvp033
   Bohme H., 1986, THESIS FREIEN U BERL
   Branham SE, 1929, J BACTERIOL, V18, P247, DOI 10.1128/JB.18.4.247-264.1929
   BROADHURST PL, 1957, J EXP PSYCHOL, V54, P345, DOI 10.1037/h0049114
   BURTON V, 1988, MOL CELL BIOL, V8, P3550, DOI 10.1128/MCB.8.8.3550
   Calabrese E.J., 2008, AM J PHARM TOXICOL, V3, P59, DOI [10.3844/ajptsp.2008.59.71, DOI 10.3844/AJPTSP.2008.59.71]
   Calabrese EJ, 2008, BRIT J CLIN PHARMACO, V66, P594, DOI 10.1111/j.1365-2125.2008.03243.x
   Calabrese EJ, 2008, CRIT REV TOXICOL, V38, P489, DOI 10.1080/10408440802014238
   Calabrese EJ, 2008, CRIT REV TOXICOL, V38, P543, DOI 10.1080/10408440802014261
   Calabrese EJ, 2008, ENVIRON TOXICOL CHEM, V27, P1451, DOI [10.1897/07-541.1, 10.1897/07-541]
   Calabrese EJ, 2008, CRIT REV TOXICOL, V38, P419, DOI 10.1080/10408440802003991
   Calabrese EJ, 2008, CRIT REV TOXICOL, V38, P453, DOI 10.1080/10408440802004007
   Calabrese EJ, 2008, CRIT REV TOXICOL, V38, P349, DOI 10.1080/10408440801981973
   Calabrese EJ, 2008, CRIT REV TOXICOL, V38, P253, DOI 10.1080/10408440801981965
   Calabrese EJ, 2008, CRIT REV TOXICOL, V38, P249, DOI 10.1080/10408440801981957
   Calabrese EJ, 2008, AGEING RES REV, V7, P8, DOI 10.1016/j.arr.2007.07.001
   Calabrese EJ, 2007, TOXICOL APPL PHARM, V222, P122, DOI 10.1016/j.taap.2007.02.015
   Calabrese EJ, 2006, TOXICOL SCI, V94, P368, DOI 10.1093/toxsci/kfl098
   Calabrese EJ, 2011, ENVIRON TOXICOL CHEM, V30, P2658, DOI 10.1002/etc.687
   Calabrese EJ, 2011, REGUL TOXICOL PHARM, V61, P73, DOI 10.1016/j.yrtph.2011.06.003
   Calabrese EJ, 2011, J CELL COMMUN SIGNAL, V5, P25, DOI 10.1007/s12079-011-0119-1
   Calabrese EJ, 2010, HUM EXP TOXICOL, V29, P980, DOI 10.1177/0960327110383625
   Calabrese EJ, 2010, HUM EXP TOXICOL, V29, P545, DOI 10.1177/0960327110369775
   Calabrese EJ, 2010, HUM EXP TOXICOL, V29, P531, DOI 10.1177/0960327110369857
   Calabrese Edward J., 2008, P5, DOI 10.1007/978-1-4020-6869-0_2
   Calabrese E, 2008, INT J TOXICOL, V27, P369, DOI 10.1080/10915810802503735
   Calabrese EJ, 2009, ENVIRON POLLUT, V157, P42, DOI 10.1016/j.envpol.2008.07.028
   Calabrese EJ, 2006, CURR OPIN DRUG DISC, V9, P117
   Calabrese EJ, 2005, CRIT REV TOXICOL, V35, P463, DOI 10.1080/10408440591034502
   Calabrese EJ, 2005, ENVIRON POLLUT, V138, P378, DOI 10.1016/j.envpol.2004.10.001
   Calabrese EJ, 2005, TOXICOL APPL PHARM, V206, P365, DOI 10.1016/j.taap.2005.05.009
   Calabrese EJ, 2005, CRIT REV TOXICOL, V35, P89, DOI 10.1080/10408440590917044
   Calabrese EJ, 2005, TOXICOL APPL PHARM, V202, P289, DOI 10.1016/j.taap.2004.06.023
   Calabrese EJ, 2003, NATURE, V421, P691, DOI 10.1038/421691a
   Calabrese EJ, 2001, CRIT REV TOXICOL, V31, P503, DOI 10.1080/20014091111785
   Calabrese EJ, 2003, CRIT REV TOXICOL, V33, P355, DOI 10.1080/713611042
   Calabrese EJ, 2002, REGUL TOXICOL PHARM, V35, P414, DOI 10.1006/rtph.2001.1529
   Calabrese EJ, 2002, HUM EXP TOXICOL, V21, P91, DOI 10.1191/0960327102ht217oa
   Calabrese EJ, 2001, CRIT REV TOXICOL, V31, P523, DOI 10.1080/20014091111802
   Calabrese EJ, 2001, CRIT REV TOXICOL, V31, P539, DOI 10.1080/20014091111811
   Calabrese EJ, 2001, CRIT REV TOXICOL, V31, P517, DOI 10.1080/20014091111794
   Calabrese EJ, 2001, CRIT REV TOXICOL, V31, P585, DOI 10.1080/20014091111848
   Calabrese EJ, 2001, CRIT REV TOXICOL, V31, P563, DOI 10.1080/20014091111839
   Calabrese EJ, 2001, CRIT REV TOXICOL, V31, P475, DOI 10.1080/20014091111767
   Calabrese EJ, 2001, CRIT REV TOXICOL, V31, P553, DOI 10.1080/20014091111820
   Calabrese EJ, 2001, CRIT REV TOXICOL, V31, P471, DOI 10.1080/20014091111758
   Calabrese EJ, 2001, CRIT REV TOXICOL, V31, P489, DOI 10.1080/20014091111776
   Calabrese EJ, 2001, CRIT REV TOXICOL, V31, P425, DOI 10.1080/20014091111749
   Calabrese EJ, 1999, ECOTOX ENVIRON SAFE, V42, P135, DOI 10.1006/eesa.1998.1729
   Calabrese EJ, 2000, HUM EXP TOXICOL, V19, P2, DOI 10.1191/096032700678815585
   Calabrese EJ, 2009, PHARM PRINCIPLES PRA, P75
   CORK JM, 1957, RADIAT RES, V7, P551, DOI 10.2307/3570571
   Coulson EJ, 2006, J NEUROCHEM, V98, P654, DOI 10.1111/j.1471-4159.2006.03905.x
   Criollo A, 2010, EMBO J, V29, P619, DOI 10.1038/emboj.2009.364
   Crump T, 2003, NONLINEAR BIOL TOXIC, V1, P295
   DAMBRAUS.T, 1970, TOXICOL APPL PHARM, V17, P83, DOI 10.1016/0041-008X(70)90134-1
   Davey WP, 1917, J EXP ZOOL, V22, P573, DOI 10.1002/jez.1400220305
   Davey WP, 1919, J EXP ZOOL, V28, P447, DOI 10.1002/jez.1400280305
   Demidenko ZN, 2010, P NATL ACAD SCI USA, V107, P9660, DOI 10.1073/pnas.1002298107
   Demidova-Rice TN, 2007, LASER SURG MED, V39, P706, DOI 10.1002/lsm.20549
   Djousse L, 2009, CIRCULATION, V120, P237, DOI 10.1161/CIRCULATIONAHA.108.832360
   EATON DL, 2003, CASARETT DOULLS ESSE, P6
   Eisenberg T, 2009, NAT CELL BIOL, V11, P1305, DOI 10.1038/ncb1975
   Elliott K, 2011, IS LITTLE POLLUTION, P264
   Fisher R. A., 1919, Transactions of the Royal Society of Edinburgh, V52
   Fosslien E, 2009, DOSE-RESPONSE, V7, P307, DOI 10.2203/dose-response.09-013.Fosslien
   GAIA G, 1995, MOL CELL BIOCHEM, V146, P1, DOI 10.1007/BF00926874
   GARANT DS, 1995, EPILEPSIA, V36, P960, DOI 10.1111/j.1528-1157.1995.tb00953.x
   Giuliani N, 1998, BONE, V22, P455, DOI 10.1016/S8756-3282(98)00033-7
   GLENDE EA, 1972, BIOCHEM PHARMACOL, V21, P1697, DOI 10.1016/0006-2952(72)90076-7
   Goude D, 2002, CLIN SCI, V102, P345, DOI 10.1042/cs1020345
   HALLENGREN B, 1978, ACTA MED SCAND, V204, P43
   Hashimoto Y, 2004, J NEUROCHEM, V90, P549, DOI 10.1111/j.1471-4159.2004.02513.x
   HEYDARI AR, 1993, MOL CELL BIOL, V13, P2909, DOI 10.1128/MCB.13.5.2909
   Hoffmann GR, 2009, DOSE-RESPONSE, V7, P1, DOI 10.2203/dose-response.08-023.Hoffmann
   Hueppe F., 1896, PRINCIPLES BACTERIOL
   Hunt PR, 2011, PLOS ONE, V6, DOI 10.1371/journal.pone.0021922
   HUYBRECHTS M, 1979, CANCER RES, V39, P3738
   Ina Y, 2005, RADIAT RES, V163, P418, DOI 10.1667/RR3316
   Ina Y, 2004, RADIAT RES, V161, P168, DOI 10.1667/RR3120
   Kahn A, 2010, DOSE-RESPONSE, V8, P48, DOI 10.2203/dose-response.09-031.Olsen
   Kaiser J, 2003, SCIENCE, V302, P376, DOI 10.1126/science.302.5644.376
   KENNY JF, 1976, INFECT IMMUN, V13, P448, DOI 10.1128/IAI.13.2.448-456.1976
   Kiechl S, 1996, BRIT MED J, V313, P1040
   Kitani K, 2005, BIOGERONTOLOGY, V6, P297, DOI 10.1007/s10522-005-4804-4
   Kitani K, 2002, MECH AGEING DEV, V123, P1087, DOI 10.1016/S0047-6374(01)00392-X
   Kolb H, 2011, NAT REV ENDOCRINOL, P1, DOI [10.1038/ nrendo:2011:158, DOI 10.1038/NRENDO:2011:158]
   Korotchkina LG, 2010, AGING-US, V2, P344, DOI 10.18632/aging.100160
   KREGEL KC, 1995, J APPL PHYSIOL, V79, P1673, DOI 10.1152/jappl.1995.79.5.1673
   Kroemer G, 2010, MOL CELL, V40, P280, DOI 10.1016/j.molcel.2010.09.023
   Le Bourg Eric, 2008, P1
   Leontieva OV, 2010, AGING-US, V2, P924, DOI 10.18632/aging.100265
   Leontieva OV, 2010, CELL CYCLE, V9, P4323, DOI 10.4161/cc.9.21.13584
   LITHGOW GJ, 1995, P NATL ACAD SCI USA, V92, P7540, DOI 10.1073/pnas.92.16.7540
   LIU AYC, 1989, J BIOL CHEM, V264, P12037
   Locke M, 1996, CELL STRESS CHAPERON, V1, P251, DOI 10.1379/1466-1268(1996)001<0251:DHSRIT>2.3.CO;2
   Madeo F, 2010, NAT CELL BIOL, V12, P842, DOI 10.1038/ncb0910-842
   Marino G, 2011, AUTOPHAGY, V7, P647, DOI 10.4161/auto.7.6.15191
   Martins I, 2011, AGING-US, V3, P821, DOI 10.18632/aging.100380
   Mattson M, 2008, NEW SCI, V199, P36, DOI 10.1016/S0262-4079(08)62006-0
   Mattson MP, 2006, TRENDS NEUROSCI, V29, P632, DOI 10.1016/j.tins.2006.09.001
   Mattson MP, 2010, HORMESIS: A REVOLUTION IN BIOLOGY, TOXICOLOGY AND MEDICINE, P139, DOI 10.1007/978-1-60761-495-1_8
   MCALISTER L, 1980, BIOCHEM BIOPH RES CO, V93, P819, DOI 10.1016/0006-291X(80)91150-X
   Morselli E, 2010, CELL DEATH DIS, V1, DOI 10.1038/cddis.2009.8
   Morselli E, 2011, J CELL BIOL, V192, P615, DOI 10.1083/jcb.201008167
   Morselli E, 2009, BBA-MOL CELL RES, V1793, P1524, DOI 10.1016/j.bbamcr.2009.01.006
   MURRY CE, 1986, CIRCULATION, V74, P1124, DOI 10.1161/01.CIR.74.5.1124
   Naito H, 2001, MED SCI SPORT EXER, V33, P729
   Niemann B, 2010, CARDIOVASC RES, V88, P267, DOI 10.1093/cvr/cvq273
   NITTA Y, 1994, AM J PHYSIOL-HEART C, V267, pH1795, DOI 10.1152/ajpheart.1994.267.5.H1795
   OLIVIERI G, 1984, SCIENCE, V223, P594, DOI 10.1126/science.6695170
   Perini G, 2002, J EXP MED, V195, P907, DOI 10.1084/jem.20011797
   Qu W, 2011, DIABETES-METAB RES, V27, P47, DOI 10.1002/dmrr.1152
   QUIRK SJ, 1988, J STEROID BIOCHEM, V30, P9, DOI 10.1016/0022-4731(88)90070-2
   QUIRK SJ, 1986, J STEROID BIOCHEM, V24, P413, DOI 10.1016/0022-4731(86)90092-0
   ROPER PR, 1976, CANCER RES, V36, P2182
   Roy B, 2004, GEN COMP ENDOCR, V136, P180, DOI 10.1016/j.ygcen.2003.12.023
   SAMSON L, 1977, NATURE, V267, P281, DOI 10.1038/267281a0
   Sanders CL, 2010, RAD HORMESIS LINEAR, P217
   Schulman D, 2001, AM J PHYSIOL-HEART C, V281, pH1630, DOI 10.1152/ajpheart.2001.281.4.H1630
   Schulz H., 1885, GERMAN MED WEEKLY PA, V11, P99
   Schulz H., 1888, PFLUGERS ARCH GES PH, V42, P517, DOI DOI 10.1007/BF01669373
   Schulz H., 1877, VIRCHOWS ARCH PATHOL, V108, P423, DOI DOI 10.1007/BF02281473
   Selkoe DJ, 2004, ANN INTERN MED, V140, P627, DOI 10.7326/0003-4819-140-8-200404200-00047
   Shim YH, 2010, KOREAN J ANESTHESIOL, V58, P223, DOI 10.4097/kjae.2010.58.3.223
   Silver N, 2010, CELL DEATH DIS, V1, DOI 10.1038/cddis.2009.12
   Sonneborn JS, 2010, DOSE-RESPONSE, V8, P97, DOI 10.2203/dose-response.09-025.Sonneborn
   Sonneborn JS, 2005, ANN NY ACAD SCI, V1057, P165, DOI 10.1196/annals.1356.010
   Southam CM, 1943, PHYTOPATHOLOGY, V33, P517
   Stebbing T., 2011, CYBERNETIC VIEW BIOL
   SZABADI E, 1977, J THEOR BIOL, V69, P101, DOI 10.1016/0022-5193(77)90390-3
   SZETO HH, 1988, J PHARMACOL EXP THER, V245, P537
   Thorin-Trescases N, 2010, OXID STRESS APPL BAS, P309, DOI 10.1007/978-1-60761-602-3_15
   TODA N, 1986, J PHARMACOL EXP THER, V238, P319
   Tukaj S, 2011, B ENVIRON CONTAM TOX, V87, P226, DOI 10.1007/s00128-011-0339-3
   UGAZIO G, 1973, EXP MOL PATHOL, V18, P281, DOI 10.1016/0014-4800(73)90025-7
   Van Wijk R, 1997, Altern Ther Health Med, V3, P33
   VANWIJK R, 1994, INT J HYPERTHER, V10, P115, DOI 10.3109/02656739409009337
   VICHI P, 1989, CANCER RES, V49, P2679
   Wang CR, 2010, ECOTOXICOLOGY, V19, P1130, DOI 10.1007/s10646-010-0496-x
   WANG JJ, 1972, CANCER RES, V32, P511
   Wang JM, 2005, J NEUROSCI, V25, P4706, DOI 10.1523/JNEUROSCI.4520-04.2005
   Wiegant FAC, 1997, TOXICOLOGY, V116, P27, DOI 10.1016/S0300-483X(96)03518-4
   Wiegant FAC, 1999, HUM EXP TOXICOL, V18, P460, DOI 10.1191/096032799678840273
   Wiegant FAC, 1998, TOXICOLOGY, V127, P107, DOI 10.1016/S0300-483X(98)00035-3
   Yerkes RM, 1908, J COMP NEUROL PSYCHO, V18, P459, DOI 10.1002/cne.920180503
   ZHU YS, 1989, J PHARMACOL EXP THER, V249, P78
NR 164
TC 81
Z9 89
U1 2
U2 50
PU SPRINGER
PI NEW YORK
PA 233 SPRING ST, NEW YORK, NY 10013 USA
SN 1389-5729
EI 1573-6768
J9 BIOGERONTOLOGY
JI Biogerontology
PD JUN
PY 2012
VL 13
IS 3
BP 215
EP 235
DI 10.1007/s10522-012-9374-7
PG 21
WC Geriatrics & Gerontology
WE Science Citation Index Expanded (SCI-EXPANDED)
SC Geriatrics & Gerontology
GA 949DE
UT WOS:000304555500001
PM 22270337
DA 2023-03-13
ER

PT J
AU Lau, YS
   Chew, MT
   Alqahtani, A
   Jones, B
   Hill, MA
   Nisbet, A
   Bradley, DA
AF Lau, Yeh Siang
   Chew, Ming Tsuey
   Alqahtani, Amal
   Jones, Bleddyn
   Hill, Mark A.
   Nisbet, Andrew
   Bradley, David A.
TI Low Dose Ionising Radiation-Induced Hormesis: Therapeutic Implications
   to Human Health
SO APPLIED SCIENCES-BASEL
LA English
DT Review
DE radiation-induced hormesis; bystander effects; adaptive response;
   hypersensitivity; radioresistance; genomic instability
ID INDUCED GENOMIC INSTABILITY; HYPER-RADIOSENSITIVITY; ADAPTIVE RESPONSE;
   BACKGROUND-RADIATION; CELL-PROLIFERATION; VERY-LOW; INTERCELLULAR
   INDUCTION; BYSTANDER RESPONSES; TUMOR-METASTASES; THRESHOLD-MODEL
AB The concept of radiation-induced hormesis, whereby a low dose is beneficial and a high dose is detrimental, has been gaining attention in the fields of molecular biology, environmental toxicology and radiation biology. There is a growing body of literature that recognises the importance of hormetic dose response not only in the radiation field, but also with molecular agents. However, there is continuing debate on the magnitude and mechanism of radiation hormetic dose response, which could make further contributions, as a research tool, to science and perhaps eventually to public health due to potential therapeutic benefits for society. The biological phenomena of low dose ionising radiation (LDIR) includes bystander effects, adaptive response, hypersensitivity, radioresistance and genomic instability. In this review, the beneficial and the detrimental effects of LDIR-induced hormesis are explored, together with an overview of its underlying cellular and molecular mechanisms that may potentially provide an insight to the therapeutic implications to human health in the future.
C1 [Lau, Yeh Siang; Chew, Ming Tsuey; Bradley, David A.] Sunway Univ, Sch Engn & Technol, Ctr Appl Phys & Radiat Technol, Subang Jaya 47500, Malaysia.
   [Alqahtani, Amal] Imam Abdulrahman Bin Faisal Univ, Coll Med, Dammam 31441, Saudi Arabia.
   [Jones, Bleddyn; Hill, Mark A.] Univ Oxford, CRUK MRC Gray Inst Radiat Oncol & Biol, Old Rd Campus,Res Bldg, Oxford OX3 7DQ, England.
   [Nisbet, Andrew] UCL, Dept Med Phys & Biomed Engn, Malet Pl,Engn Bldg, London WC1E 6BT, England.
   [Bradley, David A.] Univ Surrey, Fac Engn & Phys Sci, Dept Phys, Guildford GU2 7XH, Surrey, England.
C3 Sunway University; Imam Abdulrahman Bin Faisal University; University of
   Oxford; University of London; University College London; University of
   Surrey
RP Chew, MT (corresponding author), Sunway Univ, Sch Engn & Technol, Ctr Appl Phys & Radiat Technol, Subang Jaya 47500, Malaysia.
EM lauyehsiang@yahoo.com; mtchew@sunway.edu.my; amalqahtani@iau.edu.sa;
   bleddyn.jones@oncology.ox.ac.uk; mark.hill@oncology.ox.ac.uk;
   andrew.nisbet@ucl.ac.uk; d.a.bradley@surrey.ac.uk
RI Hill, Mark/V-6041-2019; Nisbet, Andrew/A-9651-2013
OI Hill, Mark/0000-0002-6894-7829; Nisbet, Andrew/0000-0002-0652-808X;
   Alqahtani, Amal/0000-0002-0613-1998; Chew, Ming/0000-0001-8219-6032
FU Sunway University Internal Grant [INT-2019-SHMS-CBP-01]; University Iman
   Abdulrahman Bin Faisal
FX FundingThis research and APC were funded by Sunway University Internal
   Grant (INT-2019-SHMS-CBP-01), and Amal Alqahtani acknowledges support
   from University Iman Abdulrahman Bin Faisal.
CR Abdelrazzak AB, 2011, RADIAT RES, V176, P346, DOI 10.1667/RR2509.1
   Ahmad IM, 2019, ANTIOXIDANTS-BASEL, V8, DOI 10.3390/antiox8010012
   Al-Soudi A, 2017, AUTOIMMUN REV, V16, P951, DOI 10.1016/j.autrev.2017.07.008
   [Anonymous], 2007, Ann ICRP, V37, P1, DOI 10.1016/j.icrp.2008.08.001
   [Anonymous], 2001, Ann ICRP, V31, P5
   [Anonymous], 1991, Ann ICRP, V21, P1
   Aypar U, 2011, INT J RADIAT BIOL, V87, P179, DOI 10.3109/09553002.2010.522686
   Azzam EI, 2019, J RADIOL PROT, V39, pS28, DOI 10.1088/1361-6498/ab2b09
   Azzam EI, 2012, CANCER LETT, V327, P48, DOI 10.1016/j.canlet.2011.12.012
   Bannister LA, 2016, INT J MOL SCI, V17, DOI 10.3390/ijms17091548
   Barcellos-Hoff MH, 2001, RADIAT RES, V156, P618, DOI 10.1667/0033-7587(2001)156[0618:ESTTMA]2.0.CO;2
   Bauer G, 2014, ANTICANCER RES, V34, P1467
   Boice JD, 2017, INT J RADIAT BIOL, V93, P1079, DOI 10.1080/09553002.2017.1328750
   Bonner WM, 2003, P NATL ACAD SCI USA, V100, P4973, DOI 10.1073/pnas.1031538100
   Borghini A, 2019, EUR J PREV CARDIOL, V26, P976, DOI 10.1177/2047487319831495
   Borrego-Soto G, 2015, GENET MOL BIOL, V38, P420, DOI 10.1590/S1415-475738420150019
   Calabrese EJ, 2007, TOXICOL APPL PHARM, V222, P122, DOI 10.1016/j.taap.2007.02.015
   Calabrese EJ, 2015, HOMEOPATHY, V104, P69, DOI 10.1016/j.homp.2015.02.007
   Calabrese EJ, 2014, J CELL COMMUN SIGNAL, V8, P289, DOI 10.1007/s12079-014-0255-5
   Calabrese EJ, 2009, ARCH TOXICOL, V83, P227, DOI 10.1007/s00204-009-0411-5
   Calabrese EJ, 2001, ANNU REV PUBL HEALTH, V22, P15, DOI 10.1146/annurev.publhealth.22.1.15
   Castillo H, 2017, FRONT MICROBIOL, V8, DOI 10.3389/fmicb.2017.00177
   Castillo H, 2015, INT J RADIAT BIOL, V91, P749, DOI 10.3109/09553002.2015.1062571
   Chandna S, 2002, RADIAT RES, V157, P516, DOI 10.1667/0033-7587(2002)157[0516:LDRHIH]2.0.CO;2
   Cheda A, 2004, RADIAT RES, V161, P335, DOI 10.1667/RR3123
   Chen S, 2011, MUTAT RES-FUND MOL M, V706, P59, DOI 10.1016/j.mrfmmm.2010.10.011
   Chew MT, 2021, BRIT J RADIOL, V94, DOI 10.1259/bjr.20201265
   Colceriu-Simon IM, 2019, DIAGNOSTICS, V9, DOI 10.3390/diagnostics9030101
   Cui JW, 2017, INT J MOL SCI, V18, DOI 10.3390/ijms18020280
   de Toledo Sonia M, 2011, Health Phys, V100, P290, DOI 10.1097/HP.0b013e31820832d8
   Dhawan G, 2019, DOSE-RESPONSE, V17, DOI 10.1177/1559325819871757
   Dimova EG, 2008, GENET MOL BIOL, V31, P396, DOI 10.1590/S1415-47572008000300002
   Eccles LJ, 2011, MUTAT RES-FUND MOL M, V711, P134, DOI 10.1016/j.mrfmmm.2010.11.003
   Edwards GO, 2004, BRIT J CANCER, V90, P1450, DOI 10.1038/sj.bjc.6601686
   Eriksson D, 2010, TUMOR BIOL, V31, P363, DOI 10.1007/s13277-010-0042-8
   Feinendegen LE, 2007, EXP HEMATOL, V35, P37, DOI 10.1016/j.exphem.2007.01.011
   Feinendegen Ludwig E, 2004, Nonlinearity Biol Toxicol Med, V2, P143, DOI 10.1080/15401420490507431
   Fratini E, 2015, RADIAT ENVIRON BIOPH, V54, P183, DOI 10.1007/s00411-015-0587-4
   Fu JM, 2016, MUTAT RES-FUND MOL M, V789, P1, DOI 10.1016/j.mrfmmm.2016.04.004
   Fu JM, 2016, MUTAT RES-FUND MOL M, V783, P1, DOI 10.1016/j.mrfmmm.2015.11.001
   Geric M, 2019, MUTAT RES-GEN TOX EN, V843, P46, DOI 10.1016/j.mrgentox.2018.10.001
   Golden EB, 2012, FRONT ONCOL, V2, P1, DOI [10.3389/fonc.2012.00088, 10.3389/fonc.2012.00153]
   Gueguen Y, 2019, CELL MOL LIFE SCI, V76, P1255, DOI 10.1007/s00018-018-2987-5
   Hall E.J., 2019, RADIOBIOLOGY RADIOLO, V8th ed., P255
   Hamada Nobuyuki, 2011, Curr Mol Pharmacol, V4, P78
   Hooker AM, 2004, RADIAT RES, V162, P447, DOI 10.1667/RR3228
   Hou J, 2015, PLOS ONE, V10, DOI 10.1371/journal.pone.0123316
   Hwang S, 2019, BIOL OPEN, V8, DOI 10.1242/bio.036657
   Ji KH, 2019, DOSE-RESPONSE, V17, DOI 10.1177/1559325819833488
   Joiner MC, 2001, INT J RADIAT ONCOL, V49, P379, DOI 10.1016/S0360-3016(00)01471-1
   Joiner MC, 1996, MUTAT RES-FUND MOL M, V358, P171, DOI 10.1016/S0027-5107(96)00118-2
   Kang ZC, 2019, PATHOL RES PRACT, V215, DOI 10.1016/j.prp.2019.152622
   Karthik K, 2019, INT J RADIAT BIOL, V95, P725, DOI 10.1080/09553002.2019.1589018
   Kaushik N, 2019, CELL COMMUN SIGNAL, V17, DOI 10.1186/s12964-019-0322-x
   Kim W, 2019, CELLS-BASEL, V8, DOI 10.3390/cells8091105
   Kindstedt E, 2017, SCI REP-UK, V7, DOI 10.1038/s41598-017-05654-w
   Kojima S, 2017, DOSE-RESPONSE, V15, DOI 10.1177/1559325817697531
   Kreuzer M, 2018, RADIAT ENVIRON BIOPH, V57, P5, DOI 10.1007/s00411-017-0726-1
   Krueger SA, 2007, RADIAT RES, V167, P260, DOI 10.1667/RR0776.1
   Lam RKK, 2015, INT J MOL SCI, V16, P2591, DOI 10.3390/ijms16022591
   Li LN, 2017, MOL CANCER THER, V16, P2094, DOI 10.1158/1535-7163.MCT-17-0385
   Li W, 2004, EXP HEMATOL, V32, P1088, DOI 10.1016/j.exphem.2004.07.015
   Liang XY, 2016, DOSE-RESPONSE, V14, DOI 10.1177/1559325815622174
   Liang XY, 2011, J RADIAT RES, V52, P380, DOI 10.1269/jrr.10121
   Lowe XR, 2009, RADIAT RES, V171, P53, DOI 10.1667/RR1389.1
   Luckey TD, 2008, DOSE-RESPONSE, V6, P97, DOI 10.2203/dose-response.06-019.Luckey
   Luckey T. D., 2006, Dose-Response, V4, P169, DOI 10.2203/dose-response.06-102.Luckey
   Luckey T.D., 1980, HORMESIS IONIZING RA, V1st ed., P65
   Lumniczky K, 2017, FRONT IMMUNOL, V8, DOI 10.3389/fimmu.2017.00517
   Maeda M, 2008, J RADIAT RES, V49, P171, DOI 10.1269/jrr.07093
   Maeda M, 2013, J RADIAT RES, V54, P1043, DOI 10.1093/jrr/rrt068
   Manda K, 2014, MUTAT RES-REV MUTAT, V761, P6, DOI 10.1016/j.mrrev.2014.02.003
   Marples B, 2004, RADIAT RES, V161, P247, DOI 10.1667/RR3130
   Marples B, 2004, CANCER METAST REV, V23, P197, DOI 10.1023/B:CANC.0000031761.61361.2a
   Marples B, 1997, INT J RADIAT BIOL, V71, P721, DOI 10.1080/095530097143725
   Marples B, 2008, INT J RADIAT ONCOL, V70, P1310, DOI 10.1016/j.ijrobp.2007.11.071
   Matsumoto H, 2001, RADIAT RES, V155, P387, DOI 10.1667/0033-7587(2001)155[0387:IORBAN]2.0.CO;2
   Matsumoto H, 2000, INT J RADIAT BIOL, V76, P1649
   Matsumoto H, 2007, CANCER RES, V67, P8574, DOI 10.1158/0008-5472.CAN-07-1913
   Matsumoto Hideki, 2011, Curr Mol Pharmacol, V4, P126
   Mavragani IV, 2019, CANCERS, V11, DOI 10.3390/cancers11111789
   Mitchel R. E. J., 2006, Dose-Response, V4, P75, DOI 10.2203/dose-response.04-002.Mitchel
   Mitchel REJ, 2015, DOSE-RESPONSE, V13, DOI 10.2203/dose-response.14-025.Mitchel
   Morgan W F, 2011, Health Phys, V100, P280, DOI 10.1097/HP.0b013e3182082f12
   Morgan WF, 2003, RADIAT RES, V159, P567, DOI 10.1667/0033-7587(2003)159[0567:NADEOE]2.0.CO;2
   Morgan WF, 1996, RADIAT RES, V146, P247, DOI 10.2307/3579454
   Morgan WF, 2007, MUTAT RES-FUND MOL M, V616, P159, DOI 10.1016/j.mrfmmm.2006.11.009
   Morgan WF, 2015, CANCER LETT, V356, P17, DOI 10.1016/j.canlet.2013.09.009
   Mun GI, 2018, ARCH PHARM RES, V41, P1033, DOI 10.1007/s12272-018-1083-6
   NAGASAWA H, 1992, CANCER RES, V52, P6394
   Narayanan PK, 1999, RADIAT RES, V152, P57, DOI 10.2307/3580049
   *NAT AIDS CONTR OR, 2006, HIV AIDS EP SURV EST, P1
   National Council on Radiation Protection and Measurements (NCRP), 1993, LIM EXP ION RAD, P116
   Nikitaki Z, 2015, FRONT CHEM, V3, DOI 10.3389/fchem.2015.00035
   Noda A, 2018, J RADIAT RES, V59, DOI 10.1093/jrr/rrx074
   Nowosielska EM, 2006, J RADIAT RES, V47, P229, DOI 10.1269/jrr.0572
   Ogawa K, 2006, INT J ONCOL, V28, P705
   OLIVIERI G, 1984, SCIENCE, V223, P594, DOI 10.1126/science.6695170
   Pandey R, 2005, INT J RADIAT BIOL, V81, P801, DOI 10.1080/09553000500531886
   Park SY, 2019, J EXP CLIN CANC RES, V38, DOI 10.1186/s13046-019-1405-7
   PLANEL H, 1987, HEALTH PHYS, V52, P571, DOI 10.1097/00004032-198705000-00007
   Portess DI, 2007, CANCER RES, V67, P1246, DOI 10.1158/0008-5472.CAN-06-2985
   Ramachandran EN, 2017, MUTAGENESIS, V32, P267, DOI 10.1093/mutage/gew057
   Rubner Y, 2012, FRONT ONCOL, V2, P1, DOI [10.2389/fonc.2012.00075, 10.3389/fonc.2012.00075]
   Sanders CL, 2012, DOSE-RESPONSE, V10, P610, DOI 10.2203/dose-response.12-017.Sanders
   Satta L, 2002, RADIAT ENVIRON BIOPH, V41, P217, DOI 10.1007/s00411-002-0159-2
   SATTA L, 1995, MUTAT RES LETT, V347, P129, DOI 10.1016/0165-7992(95)00031-3
   Schollnberger H, 2007, RADIAT RES, V168, P614, DOI 10.1667/rr0742.1
   Schroder S, 2018, INT J RADIAT BIOL, V95, P23, DOI 10.1080/09553002.2018.1486515
   Schulz A, 2019, CANCERS, V11, DOI 10.3390/cancers11060862
   Schwartz JL, 2007, MUTAT RES-FUND MOL M, V616, P196, DOI 10.1016/j.mrfmmm.2006.11.016
   Scott BR, 2014, J CELL COMMUN SIGNAL, V8, P341, DOI 10.1007/s12079-014-0250-x
   Seibold P, 2020, INT J RADIAT BIOL, V96, P324, DOI 10.1080/09553002.2019.1665209
   Seong KM, 2012, J RADIAT RES, V53, P242, DOI 10.1269/jrr.11170
   Sergeeva VA, 2017, OXID MED CELL LONGEV, V2017, DOI 10.1155/2017/9515809
   Shao C, 2002, INT J RADIAT BIOL, V78, P837, DOI 10.1080/09553000210149786
   Shao ML, 2014, PLOS ONE, V9, DOI 10.1371/journal.pone.0092574
   Sharma S, 2019, HELL J NUCL MED, V22, P43, DOI 10.1967/s002449910958
   Shibamoto Y, 2018, INT J MOL SCI, V19, DOI 10.3390/ijms19082387
   Shimura T, 2017, INT J RADIAT BIOL, V93, P381, DOI 10.1080/09553002.2016.1257832
   Shimura T, 2016, ONCOTARGET, V7, P3559, DOI 10.18632/oncotarget.6518
   Shimura T, 2014, CELL CYCLE, V13, P1248, DOI 10.4161/cc.28139
   Siama Z, 2019, INT J RADIAT BIOL, V95, P697, DOI 10.1080/09553002.2019.1571255
   Smith TA, 2017, J TRANSL MED, V15, DOI 10.1186/s12967-017-1338-x
   Song C., 2019, ICLR
   Soria G, 2008, CANCER LETT, V267, P271, DOI 10.1016/j.canlet.2008.03.018
   Squillaro T, 2018, STEM CELLS, V36, P1146, DOI 10.1002/stem.2836
   Stanley FKT, 2020, NUCLEIC ACIDS RES, V48, DOI 10.1093/nar/gkaa782
   Stewart RD, 2011, RADIAT RES, V176, P587, DOI 10.1667/RR2663.1
   Su SB, 2018, HEALTH PHYS, V115, P227, DOI 10.1097/HP.0000000000000860
   Suzuki K, 2001, CANCER RES, V61, P5396
   Szatmari T, 2018, INT J RADIAT BIOL, V95, P12, DOI 10.1080/09553002.2018.1450533
   Takahashi A, 2008, INT J RADIAT ONCOL, V71, P550, DOI 10.1016/j.ijrobp.2008.02.001
   Tang FR, 2018, J ENVIRON RADIOACTIV, V192, P32, DOI 10.1016/j.jenvrad.2018.05.018
   Tang FR, 2017, J RADIAT RES, V58, P165, DOI 10.1093/jrr/rrw120
   Tang FR, 2015, INT J RADIAT BIOL, V91, P13, DOI 10.3109/09553002.2014.937510
   Tewari Shikha, 2016, Asian Pac J Cancer Prev, V17, P1773
   Tsuruga M, 2007, RADIAT RES, V167, P592, DOI 10.1667/RR0786.1
   Tubiana M, 2005, INT J RADIAT ONCOL, V63, P317, DOI 10.1016/j.ijrobp.2005.06.013
   Tzoulaki, 2010, CIRCULATORY DIS RISK, P1
   UNSCEAR, 2010, SOURC EFF ION RAD UN, P4
   UNSCEAR, 2012, SOURCES EFFECTS RISK, P1
   UNSCEAR, 2008, EFFECTS IONIZING RAD, P1
   Vaiserman A, 2018, DOSE-RESPONSE, V16, DOI 10.1177/1559325818796331
   van Gent DC, 2001, NAT REV GENET, V2, P196, DOI 10.1038/35056049
   Varnum S.M., 2013, ENCY RAD ONCOLOGY, P719, DOI [10.1007/978-3-540-85516-3_11, DOI 10.1007/978-3-540-85516-3_11]
   Visweswaran S, 2019, MUTAT RES-GEN TOX EN, V844, P54, DOI 10.1016/j.mrgentox.2019.05.011
   Wang JS, 2018, MILITARY MED RES, V5, DOI 10.1186/s40779-018-0167-4
   Wykes SM, 2006, RADIAT RES, V165, P516, DOI 10.1667/RR3553.1
   Xing X, 2012, OXID MED CELL LONGEV, V2012, DOI 10.1155/2012/291087
   Yahyapour R, 2018, MILITARY MED RES, V5, DOI 10.1186/s40779-018-0156-7
   Yamaoka K, 2004, J RADIAT RES, V45, P83, DOI 10.1269/jrr.45.83
   Yang GZ, 2016, INT J CANCER, V139, P2157, DOI 10.1002/ijc.30235
   Yang L, 2017, AM J TRANSL RES, V9, P1914
   Yu KN, 2019, J RADIAT RES, V60, P163, DOI 10.1093/jrr/rry109
   Zeng GX, 2006, MUTAT RES-FUND MOL M, V602, P65, DOI 10.1016/j.mrfmmm.2006.08.002
   Zhang FF, 2016, J CELL MOL MED, V20, P1352, DOI 10.1111/jcmm.12823
NR 157
TC 5
Z9 5
U1 3
U2 18
PU MDPI
PI BASEL
PA ST ALBAN-ANLAGE 66, CH-4052 BASEL, SWITZERLAND
EI 2076-3417
J9 APPL SCI-BASEL
JI Appl. Sci.-Basel
PD OCT
PY 2021
VL 11
IS 19
AR 8909
DI 10.3390/app11198909
PG 21
WC Chemistry, Multidisciplinary; Engineering, Multidisciplinary; Materials
   Science, Multidisciplinary; Physics, Applied
WE Science Citation Index Expanded (SCI-EXPANDED)
SC Chemistry; Engineering; Materials Science; Physics
GA XH7KZ
UT WOS:000725610200001
OA Green Published, gold
DA 2023-03-13
ER

PT J
AU Calabrese, EJ
   Baldwin, LA
AF Calabrese, EJ
   Baldwin, LA
TI Radiation hormesis: its historical foundations as a biological
   hypothesis
SO HUMAN & EXPERIMENTAL TOXICOLOGY
LA English
DT Review
DE hormesis; low dose; stimulation; beta-curve; radiation
ID DOSE-RESPONSE RELATIONSHIPS; CHEMICAL HORMESIS
AB This paper represents the first systematic effort to describe the historical foundations of radiation hormesis. Spanning the years from 1898 to the early 1940's the paper constructs and assesses the early history of such research and evaluates how advances in related scientific fields affected the course of hermetic related research. The present effort was designed to not only address this gap in current knowledge, but to offer a toxicological basis for how the concept of hormetic dose-response relationships may affect the nature of the bioassay and its role in the risk assessment process.
C1 Univ Massachusetts, Morrill Sci Ctr N344, Sch Publ Hlth, Dept Environm Hlth Sci, Amherst, MA 01003 USA.
C3 University of Massachusetts System; University of Massachusetts Amherst
RP Calabrese, EJ (corresponding author), Univ Massachusetts, Morrill Sci Ctr N344, Sch Publ Hlth, Dept Environm Hlth Sci, Amherst, MA 01003 USA.
CR AGULHON H, 1915, ANN I PASTEUR PARIS, V29, P261
   ALEXANDER LT, 1950, AGRON J, V42, P252, DOI 10.2134/agronj1950.00021962004200050009x
   ALPATOV NV, 1933, C R ACAD SCI USSR, V1, P290
   Altemeier WA, 1940, J AMER MED ASSOC, V114, P27
   ALTMANN V, 1923, FORTSCHRITTE GEBIETE, V31, P51
   ANCEL S., 1926, ARCH PHYS BID, V5, P106
   Ancel S, 1924, CR SOC BIOL, V91, P1435
   ANCEL S, 1925, B SOC BOT FRANCE, V72, P1084
   ANCEL S, 1925, B SOC BOT FRANCE, V72, P195
   ANCEL SUZANNE, 1926, BULL SOC BOT FRANCE, V73, P71
   [Anonymous], ELEMENTS GEN RADIOTH
   BAETGE H. H., 1949, ZEITSCHR PFLANZENERNAHR DUNG U BODENK, V44, P198, DOI 10.1002/jpln.19490440214
   Bailey AA, 1932, BOT GAZ, V94, P225, DOI 10.1086/334297
   Bates MT, 1937, ANN SURG, V105, P257, DOI 10.1097/00000658-193702000-00012
   Benedict HM, 1934, PLANT PHYSIOL, V9, P173, DOI 10.1104/pp.9.1.173
   BERSA E, 1926, SITZUNGSBERICGT 1 MN, V135, P425
   BETTREMIEUX, 1903, CLIN OPHT, V9, P225
   Bless AA, 1938, PLANT PHYSIOL, V13, P209, DOI 10.1104/pp.13.1.209
   Bless AA, 1943, J CELL COMPAR PHYSL, V21, P117, DOI 10.1002/jcp.1030210204
   BLOOM W, 1948, BLOOD, V3, P586, DOI 10.1182/blood.V3.5.586.586
   Borak J., 1944, RADIOLOGY, V42, P249
   Bovie WT, 1918, J MED RES, V39, P223
   Breslavets L.P., 1946, PLANTS XRAYS
   BRESLAVETS LB, 1937, OTDEL BIOL, V46, P359
   BRESLAVETS LP, 1935, T VSESOSOYUZNYI I UD, V8, P245
   BRESLAVETS LP, 1935, VESTNIK RENTGENOL I, V14, P302
   Brunst V V, 1933, Wilhelm Roux Arch Entwickl Mech Org, V128, P181, DOI 10.1007/BF00578948
   BRUNST V. V., 1957, AMER JOUR ROENTGENOL RADIUM THERAPY AND NUCLEAR MED, V78, P518
   BRUNST VV, 1965, Q REV BIOL, V40, P1, DOI 10.1086/404445
   BRUNST VV, 1950, J EXP ZOOL, V114, P1, DOI 10.1002/jez.1401140102
   BURSTENBINDER R, 1947, Z PFLANZENERNAHRUNG, V38, P200
   Calabrese EJ, 1998, HUM EXP TOXICOL, V17, P353, DOI 10.1191/096032798678908918
   Calabrese EJ, 1998, ENVIRON HEALTH PERSP, V106, P275, DOI 10.1289/ehp.106-1533266
   Calabrese EJ, 1999, TOXICOL PATHOL, V27, P187, DOI 10.1177/019262339902700206
   Calabrese EJ, 1999, TOXICOL PATHOL, V27, P195, DOI 10.1177/019262339902700207
   Calabrese EJ, 1997, INT J TOXICOL, V16, P545, DOI 10.1080/109158197226874
   Calabrese EJ, 1997, HUM ECOL RISK ASSESS, V3, P545, DOI 10.1080/10807039709383710
   Calabrese EJ, 1994, BIOL EFFECTS LOW LEV
   CALABRESE EJ, 1992, BIOL EFECTS LOW LEVE
   CANTRIL ST, 1944, RADIOLOGY, V43, P333
   Carp L, 1927, ANN SURG, V86, P702, DOI 10.1097/00000658-192711000-00006
   CASPARI W, 1926, HDB NORM PATHOL PHYS, V17, P343
   CASSIDY HF, 1903, T ANN ELECTROBIOL, V6, P617
   CASTELLINO PG, 1930, ARCH RADIOL, V6, P681
   Cattell W, 1931, SCIENCE, V73, P531, DOI 10.1126/science.73.1898.531
   Chase HY, 1938, BIOL BULL-US, V75, P134, DOI 10.2307/1537679
   Chase HY, 1937, BIOL BULL-US, V72, P377, DOI 10.2307/1537696
   Chavarria AP, 1924, AM J HYG, V4, P639, DOI 10.1093/oxfordjournals.aje.a119330
   CHEKHOV VP, 1932, T TOMSK GOSUDARST U, V85, P67
   CHEN W, 1992, LAB REVOLUTION MED
   Clark A.J., 1937, HDB EXPT PHARM
   COCHARD M, 1921, THESIS LYONS FRANCE
   Colley MW, 1931, AM J BOT, V18, P266, DOI 10.2307/2435903
   CORK JM, 1957, RADIAT RES, V7, P551, DOI 10.2307/3570571
   COYLE RR, 1906, MED ELECTROL RADIOL, V7, P139
   Crowther JA, 1926, P R SOC LOND B-CONTA, V100, P390, DOI 10.1098/rspb.1926.0060
   CZEPA A, 1924, STRAHLENTHERAPIE, V16, P913
   Davey WP, 1917, J EXP ZOOL, V22, P573, DOI 10.1002/jez.1400220305
   Davey WP, 1919, J EXP ZOOL, V28, P447, DOI 10.1002/jez.1400280305
   Desjardins AU, 1939, NEW ENGL J MED, V221, P801, DOI 10.1056/NEJM193911232212101
   Desjardins AU, 1931, J AMER MED ASSOC, V96, P401, DOI 10.1001/jama.1931.02720320001001
   Desjardins AU, 1937, RADIOLOGY, V29, P436
   DESJARDINS AU, 1942, RADIOLOGY, V38, P274
   DESJARDINS AU, 1939, RADIOLOGY, V32, P699
   DILLONWESTON WAR, 1932, SCI AGRONOMY, V12, P352
   DOROSHENKO AV, 1929, T PRIKL BOT GENET, V2, P511
   DOUMER E, 1912, 6 INT K ALLG ARZTL E
   DOWDY ANDREW H., 1941, RADIOLOGY, V37, P440
   Dunham K, 1916, AM J ROENTGENOL, V3, P259
   Edsall DL, 1907, AM J MED SCI, V133, P286
   ESSENBERG J. M., 1935, POULTRY SCI, V14, P293, DOI 10.3382/ps.0140284
   EULER, 1906, VEROFFENTLICHUNGEN G
   EWART AJ, 1912, J DEP AGR VICTORIA, V10, P417
   Fabre G, 1911, CR SOC BIOL, V70, P187
   FAILLA G., 1931, RADIOLOGY, V17, P1
   Faust JJ, 1934, ILLINOIS MED J, V66, P547
   FAUST JJ, 1934, RADIOLOGY, V22, P105
   FRAENKEL SR, 1926, STRAHLENTHERAPIE, V24, P87
   FRANCIS DOROTHY S., 1934, BULL TOR REY BOT CLUB, V61, P119, DOI 10.2307/2480950
   Fried C., 1926, KLIN WCHNSCHR, V5, P15
   Fried C, 1927, STRAHLENTHERAPIE, V26, P484
   FROLOV G, 1936, T SELKSKOKHOZ AKAD I, V2, P189
   GADJANSKI B, 1927, SERB ARCH GES MED, V4, P191
   Gager C. S., 1936, BIOL EFFECTS RAD, VII, P987
   GAGER CS, 1915, MEMOIRES NEW YORK BO, V6, P153
   GAGER CS, 1908, MEMOIRES NEW YORK BO, V4
   GAMBAROV GG, 1925, VESTNIK RENTGENOL RA, V6, P311
   GELLER FC, 1924, KLIN WOCHENSCHR, V3, P561
   GERBER I, 1926, RHODE ISLAND MED J, V9, P33
   GERICKE S, 1948, Z PFLANZENERNAHRUNG, V42, P143
   GEYSER AC, 1904, J ADV THERAP, V22, P299
   GEYSER AC, 1903, AM THERAPIST, V12, P41
   GIESE AC, 1947, Q REV BIOL, V22, P253, DOI 10.1086/395887
   Gilman PK, 1904, AM J PHYSIOL, V10, P222, DOI 10.1152/ajplegacy.1904.10.5.222
   GLAS K, 1927, WIEN KLIN WCHNSCHR, V40, P1054
   GLENN JC, 1946, J IMMUNOL, V53, P95
   GLENN JC, 1946, J IMMUNOL, V52, P65
   Gordon MB, 1930, ENDOCRINOLOGY, V14, P411, DOI 10.1210/endo-14-6-411
   GORDON MB, 1931, RADIOLOGY, V17, P1309
   Guiletminot H, 1907, CR HEBD ACAD SCI, V145, P798
   Hartley P, 1924, BRIT J EXP PATHOL, V5, P306
   Heidenhain L., 1924, KLIN WOCHENSCHR, V3, P1121, DOI [10.1007/BF01735667, DOI 10.1007/BF01735667]
   Heidenhain L, 1926, STRAHLENTHERAPIE, V24, P37
   HEIDENHAIN L, 1917, MUNCHEN MED WEHNSCHR, V64, P600
   Hektoen L, 1915, J INFECT DIS, V17, P415, DOI 10.1093/infdis/17.2.415
   Hektoen L, 1918, J INFECT DIS, V22, P28, DOI 10.1093/infdis/22.1.28
   HINRICHS MARIE AGNES, 1928, PHYSIOL ZOOL, V1, P394
   HODES FM, 1925, JAMA-J AM MED ASSOC, V85, P1292
   Hodges FM, 1924, AM J ROENTGENOL RADI, V11, P442
   HOLTZ L, 1929, ZTSCHR KLIN MED, V109, P698
   Holzknecht, 1926, AM J ROENTGENOL RADI, V15, P332
   Hopkins CG, 1915, SCIENCE, V41, P732, DOI 10.1126/science.41.1063.732
   HORNIKER E, 1905, Z AUGENHEILKD, V14, P569
   HUBENY MJ, UROL CUTAN REV, V42, P436
   HUDSON JC, 1933, SCI RADIOLOGY, P120
   Hueppe F., 1896, PRINCIPLES BACTERIOL
   HUTCHINSON A. H., 1930, CANADIAN JOUR RES, V3, P187
   INGBER EDMONDO, 1929, STRAHLENTHERAPIE, V28, P581
   IVEN H, 1925, STRAHLENTHERAPIE, V3, P413
   JACQUEAU, 1920, LYONMED, V139, P869
   Johnson E., 1936, BIOL EFFECTS RAD, VII, P961
   JOHNSON EDNA L., 1933, NEW PHYTOLOGIST, V32, P297, DOI 10.1111/j.1469-8137.1933.tb07014.x
   Johnson EL, 1926, BOT GAZ, V82, P373, DOI 10.1086/333674
   Johnson EL, 1931, PLANT PHYSIOL, V6, P685, DOI 10.1104/pp.6.4.685
   Johnson EL, 1936, PLANT PHYSIOL, V11, P319, DOI 10.1104/pp.11.2.319
   Johnson EL, 1931, AM J BOT, V18, P603, DOI 10.2307/2435671
   Johnson EL, 1928, AM J BOT, V15, P65, DOI 10.2307/2435862
   JUNGLING O, 1920, MUNCH MED WSCHR, V40, P1141
   KAESS FW, 1925, MITT GRENZGEB MED CH, V38, P509
   KAINDL D, 1951, BODENKULTUR, V5, P425
   KAINDL K, 1961, DEV PEACEFUL APPL NU, V10
   KAYSER E, 1925, CR HEBD ACAD SCI, V181, P151
   Kelly JF, 1936, J AMER MED ASSOC, V107, P1114
   KELLY JF, 1942, ROENTGEN TREATMENT I
   Kelly JF, 1933, RADIOLOGY, V20, P296
   Kelly JF, 1941, RADIOLOGY, V37, P421
   Kelly JF, 1938, RADIOLOGY, V31, P608
   Kelly JF, 1936, RADIOLOGY, V26, P41
   KIMBALL RF, 1955, RADIAT BIOL, V3, P285
   KING CO, 1937, SO M J, V30, P903
   KOERNICKE M, 1904, BER DEUT BOT GES, V22, P148
   KOERNICKE M, 1915, JB WISS BOT, V56, P416
   KOERNICKE M, 1905, BER DEUT BOT GES, V23, P324
   KOERNICKE M, 1920, FORTSCHRITTE GEBIETE, V1, P661
   KOLTSOV AV, 1925, ZAPISKI LENINGR SELK, V2, P205
   KOMURO H, 1924, BOT MAG TOKYO, V38, P1
   KOMURO H, 1923, J COLLEGE AGR IMPERI, V8, P253
   KOTZAREFF A, 1923, COMPTE RENDU SOC PHY, V40, P36
   Krost GN, 1925, AM J DIS CHILD, V30, P57, DOI 10.1001/archpedi.1925.01920130063011
   Lacassagne A, 1930, CR SOC BIOL, V104, P1221
   LALLEMAND S., 1929, ARCH ANAT HIST ET EMBRYOL, V10, P1
   Lane LA, 1924, J AMER MED ASSOC, V83, P1838, DOI 10.1001/jama.1924.02660230032007
   LEMMERMANN O., 1947, Zeitschrift fur Pflanzenernahrung, Dungung und Bodenkunde, V38, P185, DOI 10.1002/jpln.19470380302
   Lewis RW, 1923, ANN SURG, V78, P649, DOI 10.1097/00000658-192311000-00013
   Light RU, 1930, NEW ENGL J MED, V203, P549, DOI 10.1056/NEJM193009182031201
   LINSER H., 1951, BODENKULTUR OESTERREICH ZENTRALORGAN LANDWIRTSCH U ERNAHRUNGSFORSCH, V5, P417
   LIU SZ, 1994, P INT S BIOL EFF LOW
   Long TP, 1936, PLANT PHYSIOL, V11, P615, DOI 10.1104/pp.11.3.615
   LOOFBOUROW JR, 1947, BIOCHEM J, V41, P122, DOI 10.1042/bj0410122
   Loofbourow JR, 1938, NATURE, V142, P573, DOI 10.1038/142573b0
   LOOFBOUROW JR, 1947, BIOCHEM J, V41, P119, DOI 10.1042/bj0410119
   Loofbourow JR, 1939, NATURE, V143, P725, DOI 10.1038/143725c0
   Loofbourow JR, 1942, NATURE, V149, P272, DOI 10.1038/149272a0
   Loofbourow JR, 1940, BIOCHEM J, V34, P432, DOI 10.1042/bj0340432
   LOOFBOUROW JR, 1938, STUD I DIVI THOMAE, V1, P137
   Loofboutrow JR, 1941, NATURE, V148, P113, DOI 10.1038/148113a0
   Luckey T.D., 1980, HORMESIS IONIZING RA, VVolume 60
   Luckey TD, 1991, RAD HORMESIS
   LUYET BASILE J., 1932, RADIOLOGY, V18, P1019
   MacDougall MS, 1929, J EXP ZOOL, V54, P95, DOI 10.1002/jez.1400540106
   MacDougall MS, 1931, J EXP ZOOL, V58, P229, DOI 10.1002/jez.1400580110
   Maldiney E., 1898, REV GEN BOT, V10, P81
   MARKOWITS E, 1922, ARCH ZELLFORSCH, V16, P238
   MARTIUS H, 1924, ROFO FORTSCHR RONTG, V32, P361
   MARX T., 1947, Zeitschrift fur Pflanzenernahrung, Dungung und Bodenkunde, V38, P195, DOI 10.1002/jpln.19470380303
   MAYOU MS, 1902, T OPHTHAL SOC UK, V22, P95
   MAYOU MS, 1903, T OPHTHAL SOC UK, V23, P10
   McIntire F., 1937, TEX STATE J MED, V33, P422, DOI 10.1148/33.3.331.
   Meier F. E., 1932, SMITHSONIAN MISC COL, V87, P1
   MEIER FLORENCE E., 1936, SMITHSONIAN MISC COLL, V95, P1
   MEIER FLORENCE E., 1939, SMITHSONIAN MISC COLL, V98, P1
   MEIER FLORENCE E., 1934, SMITHSONIAN MISC COLL, V92, P1
   MEIERCHASE FE, 1941, SMITHSON MISC COLLEC, V99, P1
   MELDOLESI G, 1923, RADIOL MED, V10, P222
   MELDOLESI G, 1924, ACTINOTERAPIA, V4, P97
   Merritt E. A., 1944, RADIOLOGY, V43, P325, DOI 10.1148/43.4.325
   Merritt EA, 1930, AM J ROENTGENOL RADI, V23, P45
   MIEGE E, 1914, CR HEBD ACAD SCI, V4, P338
   Montel D, 1932, CR SOC BIOL, V109, P678
   MONTET D., 1932, COMPT REND ACAD SCI [PARIS], V194, P1093
   MONTET D, 1932, CR HEBD ACAD SCI, V194, P304
   Musser JH., 1905, T ASSOC AM PHYSICIAN, V20, P294
   Nadson G, 1928, CR SOC BIOL, V98, P366
   NAKAMURA S, 1923, J COLLEGE AGR TOKYO, V8, P2
   NEWCOMET WS, 1912, J ADV THERAPEUTICS, V30, P72
   PACKARD C, 1945, RADIOLOGY, V45, P522, DOI 10.1148/45.5.522
   PARDO R, 1904, GAZZ OSP, V25, P459
   Patten REP, 1929, NATURE, V123, P606, DOI 10.1038/123606a0
   Pendergrass EP, 1941, AM J ROENTGENOL RADI, V45, P74
   Perthes, 1904, DEUT MED WOCHENSCHR, V30, P632
   PFEIFFER T, 1915, LANDWIRTSCHAFTLICHEN, V86, P35
   PORDES F, 1923, ROFO FORTSCHR RONTG, V31, P287
   PORDES F, 1926, STRAHLENTHERAPIE, V24, P73
   PORDES F, 1923, WIEN KLIN WCHNSCHR, V36, P656
   PORDES F, 1929, STRAHLENTHERAPIE, V33, P147
   PORTER C. L., 1928, PROC INDIANA ACAD SCI, V38, P133
   PORTER TM, 1986, RISE STAT TESTING 18
   Powell EV, 1938, J AMER MED ASSOC, V110, P19, DOI 10.1001/jama.1938.02790010021004
   Powell EV, 1939, AM J ROENTGENOL RADI, V41, P404
   PROMSY G, 1912, REV GEN BOT, V24, P177
   Purvis JE, 1908, P CAMB PHILOS SOC, V14, P30
   Quimby AJ., 1916, NEW YORK MED J, V103, P681
   Ramisey CB, 1930, BOT GAZ, V89, P113
   Ramsey RR, 1915, SCIENCE, V42, P219, DOI 10.1126/science.42.1076.219
   RICHARDS CE, 1922, J RADIOLOGY, V3, P271
   ROLLET M, 1927, LYON MED, V129, P458
   Romanoff AL, 1942, P NATL ACAD SCI USA, V28, P306, DOI 10.1073/pnas.28.8.306
   ROSKIN GR, 1929, ZEITSCHR IMMUNITATSFORSCH, V62, P147
   ROSS GG, 1917, ANN SURG, V66, P99
   ROSS WH, 1914, USDA B, V149
   SABBADINI D, 1926, ARCH RADIOL, V2, P584
   SAEKI HIDEAKI, 1936, JOUR SOC TRAP AGRIC [TAIWAN], V8, P28
   SAX K, 1955, AM J BOT, V42, P360, DOI 10.2307/2438741
   SAX KARL, 1963, RADIATION BOT, V3, P179, DOI 10.1016/S0033-7560(63)80014-9
   Scheremetjewa E A, 1933, Wilhelm Roux Arch Entwickl Mech Org, V130, P771, DOI 10.1007/BF01380619
   SCHMIDT HE, 1910, BERLINER KLIN WOCHEN, V47, P972
   Schober A., 1896, BER DEUT BOT GES, V14, P108
   SCHREIBER H, 1934, STRAHLENTHERAPIE, V49, P541
   Schulz H., 1888, PFLUGERS ARCH GES PH, V42, P517, DOI DOI 10.1007/BF01669373
   Schulz H., 1877, VIRCHOWS ARCH PATHOL, V108, P423, DOI DOI 10.1007/BF02281473
   SCHWARZ E, 1913, MUNCHEN MED WOCHEN, V39, P2165
   Shull CA, 1933, PLANT PHYSIOL, V8, P287, DOI 10.1104/pp.8.2.287
   SIERP A, 1923, STRAHLENTHERAPIE, V3, P538
   SMITH ELIZABETH C., 1936, The effects of radiation on fungi., V2, P889
   SMITH ELIZABETH C., 1935, BULL TORREY BOT CLUB, V62, P151, DOI 10.2307/2480941
   SOLOMON S, 1927, J RADIOL ELECTROL, V11, P465
   Southam CM, 1943, PHYTOPATHOLOGY, V33, P517
   Sperti G S, 1937, Science, V86, P611, DOI 10.1126/science.86.2244.611
   SPERTI GS, 1937, I DIVI THOMAE, V1, P163
   SPRAGUE H, 1929, BIOCHEM Z, V128, P495
   STARGARDT K, 1905, Z AUGENHEILKD, V14, P251
   Stebbing A. R. D, 1997, BELLE NEWSLETTER, V6, P1
   STEVENS F. L., 1931, MYCOLOGIA, V23, P134, DOI 10.2307/3753767
   Stevens FL, 1928, BOT GAZ, V86, P210, DOI 10.1086/333890
   Stevens FL, 1928, SCIENCE, V67, P514, DOI 10.1126/science.67.1742.514
   STEVENS FL, 1930, CENTRALBLATT BAKTE 2, V82, P161
   Stoklasa J, 1922, CR HEBD ACAD SCI, V174, P1075
   STOKLASA J, 1914, CENTRALBLATT BAKTERI, V40, P266
   STOKLASA J, 1930, BEITR BIOL PFLANZ, V18, P185
   STOKLASA J, 1913, CHEM Z, V37, P1176
   STOKLASA J, 1932, BIOL RADIUMS URANIUM
   Strelin G S, 1929, Wilhelm Roux Arch Entwickl Mech Org, V115, P27, DOI 10.1007/BF02080418
   Sugahara T., 1992, LOW DOSE IRRADIATION
   SUTTON HF, 1915, GARDENES CHRONICLE, V58, P102
   TALIAFERRO WH, 1951, J IMMUNOL, V66, P181
   TANNENBERG J, 1933, STRAHLENTHERAPIE, V47, P408
   THIELEMANN R, 1905, Z AUGENHEILKD, V14, P559
   TORREY RG, 1927, S CLIN N AM, V7, P221
   Townsend CO, 1897, ANN BOT, V11, P509
   Walsh D, 1903, LANCET, V1, P237
   Weber F, 1922, BIOCHEM Z, V128, P495
   Westman A, 1923, ACTA RADIOL, V2, P57, DOI 10.3109/00016922309174886
   WETTERER J, 1912, FORTSCHRITTE GEBIETE, V14, P172
   Wort DJ, 1941, PLANT PHYSIOL, V16, P373, DOI 10.1104/pp.16.2.373
   WYCOFF RWG, 1931, RADIOLOGY, V17, P1171
   YAMADA M, 1917, J COLLEGE AGR TOKYO, V8, P2
   ZANKEVICH E, 1937, I BOT AN UKSSR, V10, P77
   ZAUROV EI, 1937, BIOL ZH, V6, P479
   Zawarzin A A, 1929, Wilhelm Roux Arch Entwickl Mech Org, V115, P1, DOI 10.1007/BF02080417
   ZELLER HEINRICH, 1926, STRAHLENTHERAPIE, V23, P336
NR 270
TC 150
Z9 164
U1 2
U2 29
PU SAGE PUBLICATIONS LTD
PI LONDON
PA 1 OLIVERS YARD, 55 CITY ROAD, LONDON EC1Y 1SP, ENGLAND
SN 0960-3271
EI 1477-0903
J9 HUM EXP TOXICOL
JI Hum. Exp. Toxicol.
PD JAN
PY 2000
VL 19
IS 1
BP 41
EP 75
DI 10.1191/096032700678815602
PG 35
WC Toxicology
WE Science Citation Index Expanded (SCI-EXPANDED)
SC Toxicology
GA 297LR
UT WOS:000086084800003
PM 10745294
DA 2023-03-13
ER

PT J
AU Nweke, CO
   Nwangwu, OR
   Okechi, RN
   Araka, NN
   Ogbonna, CJ
AF Nweke, Christian O.
   Nwangwu, Oluchukwu R.
   Okechi, Reuben N.
   Araka, Nnamdi N.
   Ogbonna, Chukwudi J.
TI Statistical modeling of hormesis quantities in inverted U-shaped
   dose-response relationships by reparameterization of a bilogistic model
SO JOURNAL OF ENVIRONMENTAL SCIENCE AND HEALTH PART A-TOXIC/HAZARDOUS
   SUBSTANCES & ENVIRONMENTAL ENGINEERING
LA English
DT Article
DE Effective doses; hormetic dose zone; toxic potency; model extension;
   biphasic dose-responses
ID MARGINALIZATION; MIXTURES; VARIABILITY; TOXICITY
AB Statistical procedures that allow quantitative determination of hormesis features are required for quantitative characterization of hormesis to provide information on the biphasic dose-response phenomenon and its variability. Only a direct estimate of individual effective doses in hormetic dose-response relationships is possible using prior extensions of the bilogistic model of Beckon and coworkers. This study presented further extensions of the model to determine the toxic potency and hormetic dose zone by estimating two effective doses simultaneously. In addition, the extended models allow for partitioning the hormetic dose zone through the dose of maximum stimulation. This study demonstrated a 4-step statistical modeling approach to quantify 20 hormesis quantities. The applicability and challenges of the mathematical procedures are discussed based on a few examples of hormetic dose-response relationships. The syntaxes for the analyses were provided as Appendix to demonstrate its implementation in SAS (R) statistical software. Given the variability of hormetic dose-responses generated from toxicological studies in many disciplines, the proposed approach cannot apply to all dose-response patterns. However, we hope the proposed extensions could provide versatile statistical tools for quantitatively exploring a variety of biphasic dose-response curves.
C1 [Nweke, Christian O.; Nwangwu, Oluchukwu R.] Fed Univ Technol Owerri, Dept Microbiol, Owerri, Nigeria.
   [Okechi, Reuben N.] Fed Univ Technol Owerri, Dept Biotechnol, Owerri, Nigeria.
   [Araka, Nnamdi N.] Fed Univ Technol Owerri, Dept Math, Owerri, Nigeria.
   [Ogbonna, Chukwudi J.] Fed Univ Technol Owerri, Dept Stat, Owerri, Nigeria.
   [Nweke, Christian O.] Fed Univ Technol Owerri, Dept Microbiol, PMB 1526, Owerri, Nigeria.
RP Nweke, CO (corresponding author), Fed Univ Technol Owerri, Dept Microbiol, PMB 1526, Owerri, Nigeria.
EM chris.nweke@futo.edu.ng
CR Bain PA, 2014, CHEMOSPHERE, V108, P334, DOI 10.1016/j.chemosphere.2014.01.077
   Beckon W, 2008, ENVIRON SCI TECHNOL, V42, P1308, DOI 10.1021/es071148m
   Belz RG, 2013, WEED RES, V53, P418, DOI 10.1111/wre.12038
   Belz RG, 2022, CURR OPIN TOXICOL, V29, P36, DOI 10.1016/j.cotox.2022.01.003
   Belz RG, 2015, ENVIRON TOXICOL CHEM, V34, P1169, DOI 10.1002/etc.2857
   Belz RG, 2014, J PLANT GROWTH REGUL, V33, P499, DOI 10.1007/s00344-013-9400-2
   Belz RG, 2012, PLOS ONE, V7, DOI 10.1371/journal.pone.0033432
   Belz RG, 2010, ENVIRON EXP BOT, V69, P293, DOI 10.1016/j.envexpbot.2010.04.010
   Calabrese EJ, 2010, HORMESIS: A REVOLUTION IN BIOLOGY, TOXICOLOGY AND MEDICINE, P15, DOI 10.1007/978-1-60761-495-1_2
   Calabrese EJ, 2003, NATURE, V421, P691, DOI 10.1038/421691a
   Calabrese EJ, 2004, TOXICOL APPL PHARM, V197, P125, DOI 10.1016/j.taap.2004.02.007
   Calabrese EJ, 1999, TOXICOL PATHOL, V27, P187, DOI 10.1177/019262339902700206
   Calabrese EJ, 2000, HUM EXP TOXICOL, V19, P32, DOI 10.1191/096032700678815594
   Cedergreen N, 2005, ENVIRON TOXICOL CHEM, V24, P3166, DOI 10.1897/05-014R.1
   Deng ZQ, 2012, ENVIRON SCI TECHNOL, V46, P7746, DOI 10.1021/es203490f
   Ge HL, 2011, ENVIRON SCI TECHNOL, V45, P1623, DOI 10.1021/es1018948
   Lushchak VI, 2014, DOSE-RESPONSE, V12, P466, DOI 10.2203/dose-response.13-051.Lushchak
   Nweke C. O., 2018, Ecotoxicology and Environmental Contamination, V13, P1, DOI 10.5132/eec.2018.01.01
   Nweke C. O., 2017, Ecotoxicology and Environmental Contamination, V12, P39, DOI 10.5132/eec.2017.01.06
   Nweke C.O., 2014, J MICROBIOL RES, V4, P161, DOI DOI 10.5923/J.MICR0BI0L0GY.20140404.02
   Nweke C.O., 2021, AFR J BIOTECHNOL, V20, P451, DOI [10.5897/AJB2021.17359, DOI 10.5897/AJB2021.17359]
   Nweke C.O., 2020, INT RES J BIOL SCI, V9, P19
   Pineiro G, 2008, ECOL MODEL, V216, P316, DOI 10.1016/j.ecolmodel.2008.05.006
   Ratkowsky D., 1990, HDB NONLINEAR REGRES
   Ratkowsky D.A., 1983, NONLINEAR REGRESSION
   Ritz C, 2005, J STAT SOFTW, V12, P1
   SAS Institute Inc, 2017, SAS STAT 14 3 US GUI
   Schabenberger O, 1999, AGRON J, V91, P713, DOI 10.2134/agronj1999.914713x
   Seber G. A. F., 1989, NONLINEAR REGRESSION
   Shi J., 2016, ENV DIS, V1, P58, DOI DOI 10.4103/2468-5690.185296
   STREIBIG JC, 1995, WEED RES, V35, P215, DOI 10.1111/j.1365-3180.1995.tb01784.x
   Zhu XW, 2013, ECOTOX ENVIRON SAFE, V89, P130, DOI 10.1016/j.ecoenv.2012.11.022
   Zou XM, 2013, CHEMOSPHERE, V90, P2070, DOI 10.1016/j.chemosphere.2012.09.042
NR 33
TC 0
Z9 0
U1 2
U2 2
PU TAYLOR & FRANCIS INC
PI PHILADELPHIA
PA 530 WALNUT STREET, STE 850, PHILADELPHIA, PA 19106 USA
SN 1093-4529
EI 1532-4117
J9 J ENVIRON SCI HEAL A
JI J. Environ. Sci. Health Part A-Toxic/Hazard. Subst. Environ. Eng.
PD OCT 15
PY 2022
VL 57
IS 12
BP 1003
EP 1023
DI 10.1080/10934529.2022.2138056
EA NOV 2022
PG 21
WC Engineering, Environmental; Environmental Sciences
WE Science Citation Index Expanded (SCI-EXPANDED)
SC Engineering; Environmental Sciences & Ecology
GA 7S3BB
UT WOS:000891180800001
PM 36433811
DA 2023-03-13
ER

PT J
AU Zhang, SS
   Wang, B
   Zhang, L
   Yu, GD
   Tang, JJ
   Chen, X
AF Zhang, S. S.
   Wang, B.
   Zhang, L.
   Yu, G. D.
   Tang, J. J.
   Chen, X.
TI Hormetic-like dose response relationships of allelochemicals of invasive
   Solidago canadensis L.
SO ALLELOPATHY JOURNAL
LA English
DT Article
DE Allelochemicals; An hormesis; enzymes; extracts; germination;
   hormetic-like; Lactuca tatarica; lettuce; seedling growth; Solidago
   canadensis
ID VULPIA RESIDUES; STIMULATION; ALLELOPATHY; HORMESIS; GERMINATION;
   SEEDLINGS; STRESS; GROWTH
AB Understanding of the hormetic dose-response relationships of allelochemicals from invasive plants may reveal the role of allelopathy in plant invasion. Effects of Solidago canadensis L. rhizome extracts on the germination, seedling growth and physiological activities of lettuce (Lactuca tatarica Breitung) were studied. The hormetic dose-response relationships were tested with nonlinear curve fitting methods using the OriginLab software. Germination rate, biomass and physiological activities including superoxide dismutase (SOD), malondialdehyde (MDA) content, relative conductivity (cellular electrolyte leakage index) and chlorophyll a and b followed dose-dependent responses. The extracts were inhibitory when the concentrations were higher than 0.6% (for germination), 0.5% (for growth) and 0.067% (for physiological activities). Stimulation was observed at low concentrations followed by inhibition at higher concentrations, thus the model simulated all the data very well with high coefficient of determination (0.76561 and 0.98304).
C1 [Zhang, S. S.; Wang, B.; Zhang, L.; Yu, G. D.; Tang, J. J.; Chen, X.] Zhejiang Univ, Coll Life Sci, Hangzhou 310058, Zhejiang, Peoples R China.
C3 Zhejiang University
RP Chen, X (corresponding author), Zhejiang Univ, Coll Life Sci, Hangzhou 310058, Zhejiang, Peoples R China.
EM chen-tang@zju.edu.cn
FU Zhejiang Provincial Natural Science Foundation of China [Z5090089];
   Research Fund for the Doctoral Program of Higher Education of China
   (RFDP) [20070335079]
FX This study was supported by Zhejiang Provincial Natural Science
   Foundation of China (No. Z5090089) and the Research Fund for the
   Doctoral Program of Higher Education of China (RFDP, No. 20070335079).
CR An M, 1997, AUST J EXP AGR, V37, P647, DOI 10.1071/EA96071
   An M, 2001, J CHEM ECOL, V27, P383, DOI 10.1023/A:1005640708047
   AN M, 1993, J CHEM ECOL, V19, P2379, DOI 10.1007/BF00979671
   Belz RG, 2008, DOSE-RESPONSE, V6, P80, DOI 10.2203/dose-response.07-007.Belz
   Belz Regina G., 2005, Nonlinearity in Biology Toxicology and Medicine, V3, P173, DOI 10.2201/nonlin.003.02.002
   BRAIN P, 1989, WEED RES, V29, P93, DOI 10.1111/j.1365-3180.1989.tb00845.x
   Calabrese EJ, 2009, ENVIRON POLLUT, V157, P42, DOI 10.1016/j.envpol.2008.07.028
   Calabrese EJ, 2003, NATURE, V421, P691, DOI 10.1038/421691a
   Calabrese EJ, 2003, ANNU REV PHARMACOL, V43, P175, DOI 10.1146/annurev.pharmtox.43.100901.140223
   Chen J.X., 2002, EXPT TECHNIQUES PLAN
   Dias LS, 2001, J CHEM ECOL, V27, P411, DOI 10.1023/A:1005644808956
   FINNEY DJ, 1979, INT STAT REV, V47, P1, DOI 10.2307/1403201
   Funamoto Y, 2006, J PLANT PHYSIOL, V163, P141, DOI 10.1016/j.jplph.2005.06.004
   Hung KT, 2004, J PLANT PHYSIOL, V161, P1347, DOI 10.1016/j.jplph.2004.05.011
   Kovacs E, 2009, J PLANT PHYSIOL, V166, P72, DOI 10.1016/j.jplph.2008.02.007
   Liu De Li, 2003, Nonlinearity Biol Toxicol Med, V1, P37, DOI 10.1080/15401420390844456
   Liu De Li, 2005, Nonlinearity in Biology Toxicology and Medicine, V3, P235, DOI 10.2201/nonlin.003.02.005
   Liu P, 2006, ENVIRON EXP BOT, V57, P32, DOI 10.1016/j.envexpbot.2005.04.003
   Lovett J. V., 1989, Institute of Botany, Academia Sinica Monograph Series, P49
   LOVETT JV, 1979, P 5 C AS PAC WEED SC, P335
   Reigosa MJ, 1999, CRIT REV PLANT SCI, V18, P577, DOI [10.1016/S0735-2689(99)00392-5, 10.1080/07352689991309405]
   Rice E. L., 1984, Allelopathy.
   Ruiz JM, 2006, J PLANT PHYSIOL, V163, P1229, DOI 10.1016/j.jplph.2005.09.013
   Sinkkonen Aki, 2005, Nonlinearity in Biology Toxicology and Medicine, V3, P225, DOI 10.2201/nonlin.003.02.004
   Southam CM, 1943, PHYTOPATHOLOGY, V33, P517
   Steinmaus SJ, 2000, J EXP BOT, V51, P275, DOI 10.1093/jexbot/51.343.275
   Weber E, 1997, BOT J LINN SOC, V123, P197, DOI 10.1006/bojl.1996.0086
   Wu H, 2000, AUST J AGR RES, V51, P259, DOI 10.1071/AR98183
   Wu Q.S., 2004, J PLANT PHYSL, V163, P1101
   Yang RY, 2007, ALLELOPATHY J, V19, P241
   Zhang Q, 2007, ALLELOPATHY J, V20, P71
   Zhang SS, 2009, APPL SOIL ECOL, V41, P215, DOI 10.1016/j.apsoil.2008.11.002
NR 32
TC 5
Z9 7
U1 0
U2 30
PU ALLELOPATHY JOURNAL
PI ROHTAK
PA INTERNATIONAL ALLELOPATHY FOUNDATION, 101, SECTOR 14, ROHTAK 124 001,
   HARYANA, INDIA
SN 0971-4693
EI 0974-1240
J9 ALLELOPATHY J
JI Allelopathy J.
PD JAN
PY 2012
VL 29
IS 1
BP 151
EP 160
PG 10
WC Agronomy
WE Science Citation Index Expanded (SCI-EXPANDED)
SC Agriculture
GA 921FD
UT WOS:000302462600012
DA 2023-03-13
ER

PT J
AU Wang, DL
   Calabrese, EJ
   Lian, BL
   Lin, ZF
   Calabrese, V
AF Wang, Dali
   Calabrese, Edward J.
   Lian, Baoling
   Lin, Zhifen
   Calabrese, Vittorio
TI Hormesis as a mechanistic approach to understanding herbal treatments in
   traditional Chinese medicine
SO PHARMACOLOGY & THERAPEUTICS
LA English
DT Review
DE Traditional Chinese Medicine (TCM); Western Medicine; Dose-response
   relationship; Hormesis; Herb
ID BIPHASIC DOSE RESPONSES; PRECIPITATION REACTION; STRESS; CELLS;
   DECOCTION; HISTORY; COMPATIBILITY; GLYCYRRHIZIN; FOUNDATIONS; BERBERINE
AB Traditional Chinese medicine (TCM) has been long practiced and is becoming ever more widely recognized as providing curative and/or healing treatments for a number of diseases and physiological conditions. This paper posits that herbal medicines used in TCM treatments may act through hormetic dose-response mechanisms. It is proposed that the stimulatory (Le., low dose) and inhibitory (Le., high dose) components of the hormetic dose response correspond to respective "regulating" and "curing" aspects of TCM herbal treatments. Specifically, the "regulating" functions promote adaptive or preventive responses, while "curing" treatments alleviate the clinical symptoms. Patterns of hormetic responses are described, and the applicability of these processes to herbal medicines of TCM are explicated. It is noted that a research agenda aimed at elucidating these mechanisms and patterns would be expansive and complex. However, we argue its value, in that hormesis may afford something akin to a Rosetta Stone with which to interpret, translate, and explain TCM herbology in ways that are aligned with biomedical perspectives that could enable a more integrative approach to medicine.
C1 [Wang, Dali; Lin, Zhifen] Tongji Univ, State Key Lab Pollut Control & Resource Reuse, Coll Environm Sci & Engn, Shanghai 200092, Peoples R China.
   [Wang, Dali] Tongji Univ, Postdoctoral Res Stn, Coll Civil Engn, Shanghai 200092, Peoples R China.
   [Calabrese, Edward J.] Univ Massachusetts, Dept Publ Hlth, Environm Hlth Sci, Morrill 1,N344, Amherst, MA 01003 USA.
   [Lian, Baoling] Fudan Univ, Huadong Hosp, 221 West Yanan Rd, Shanghai, Peoples R China.
   [Lin, Zhifen] Collaborat Innovat Ctr Reg Environm Qual, Beijing, Peoples R China.
   [Lin, Zhifen] Shanghai Key Lab Chem Assessment & Sustainabil, Shanghai, Peoples R China.
   [Calabrese, Vittorio] Univ Catania, Dept Biomed & Biotechnol Sci, Fac Med, I-95125 Catania, Italy.
C3 Tongji University; Tongji University; University of Massachusetts
   System; University of Massachusetts Amherst; Fudan University;
   University of Catania
RP Lin, ZF (corresponding author), Tongji Univ, Coll Environm Sci & Engn, 1239 Siping Rd, Shanghai 200092, Peoples R China.
EM lzhifen@tongji.edu.cm
RI Calabrese, Vittorio/AAC-8157-2021
OI Calabrese, Vittorio/0000-0002-0478-985X; Wang, Dali/0000-0002-9842-2329
FU US Air Force; ExxonMobil Foundation; Foundation of the State Key
   Laboratory of Pollution Control and Resource Reuse, China [PCRRK16007];
   National Natural Science Foundation of China [21377096, 21577105,
   21777123]; "Climbing" Program of Tongji University [0400219287]; 111
   Project; Science and Technology Commission of Shanghai Municipality
   [14DZ2261100, 17DZ1200100]; China Postdoctoral Science Foundation
   [2016M600332]; State Key Laboratory of Environmental Chemistry and
   Ecotoxicology [KF2016-11]
FX Long-term research activities in the area of dose response have been
   supported by awards from the US Air Force and ExxonMobil Foundation over
   a number of years. The U.S. Government is authorized to reproduce and
   distribute this work for governmental purposes notwithstanding any
   copyright notation thereon (EJC). We also thank the Foundation of the
   State Key Laboratory of Pollution Control and Resource Reuse, China
   (PCRRK16007), the National Natural Science Foundation of China
   (21377096, 21577105, 21777123), the "Climbing" Program of Tongji
   University (0400219287), and the 111 Project and Science and Technology
   Commission of Shanghai Municipality (14DZ2261100, 17DZ1200100), China
   Postdoctoral Science Foundation (2016M600332), and State Key Laboratory
   of Environmental Chemistry and Ecotoxicology (KF2016-11).
CR Ali RE, 2006, ANN NY ACAD SCI, V1067, P394, DOI 10.1196/annals.1354.056
   Bao J. F. Gibaja, 2015, PLOS ONE, V10, P1, DOI DOI 10.1371/J0URNAL.P0NE.0139298
   Calabrese EJ, 2013, HUM EXP TOXICOL, V32, P120, DOI 10.1177/0960327112455069
   Calabrese EJ, 2008, CRIT REV TOXICOL, V38, P489, DOI 10.1080/10408440802014238
   Calabrese EJ, 2008, CRIT REV TOXICOL, V38, P543, DOI 10.1080/10408440802014261
   Calabrese EJ, 2008, TOXICOL APPL PHARM, V229, P262, DOI 10.1016/j.taap.2008.01.024
   Calabrese EJ, 2008, CRIT REV TOXICOL, V38, P249, DOI 10.1080/10408440801981957
   Calabrese EJ, 2007, TOXICOL APPL PHARM, V222, P122, DOI 10.1016/j.taap.2007.02.015
   Calabrese EJ, 2016, GERONTOLOGY, V62, P530, DOI 10.1159/000441520
   Calabrese EJ, 2016, PHARMACOL RES, V110, P265, DOI 10.1016/j.phrs.2015.12.020
   Calabrese EJ, 2016, PHARMACOL RES, V110, P242, DOI 10.1016/j.phrs.2015.12.021
   Calabrese EJ, 2014, HAYES' PRINCIPLES AND METHODS OF TOXICOLOGY, 6TH EDITION, P89
   Calabrese EJ, 2015, HOMEOPATHY, V104, P83, DOI 10.1016/j.homp.2015.01.001
   Calabrese EJ, 2015, HOMEOPATHY, V104, P69, DOI 10.1016/j.homp.2015.02.007
   Calabrese EJ, 2013, ENVIRON POLLUT, V182, P452, DOI 10.1016/j.envpol.2013.07.046
   Calabrese EJ, 2011, REGUL TOXICOL PHARM, V61, P73, DOI 10.1016/j.yrtph.2011.06.003
   Calabrese EJ, 2010, HUM EXP TOXICOL, V29, P531, DOI 10.1177/0960327110369857
   CALABRESE EJ, 1985, REGUL TOXICOL PHARM, V5, P190, DOI 10.1016/0273-2300(85)90032-7
   Chan SL, 2006, FOOD CHEM TOXICOL, V44, P689, DOI 10.1016/j.fct.2005.10.001
   Chen D, 2010, ZHONGHUA ZHONGYIYAO, V28, P72
   Chen KY, 2013, EVID-BASED COMPL ALT, V2013, DOI 10.1155/2013/283941
   Chen XP, 2013, COMPLEMENT THER MED, V21, P272, DOI 10.1016/j.ctim.2013.01.001
   Chiang LC, 2003, AM J CHINESE MED, V31, P225, DOI 10.1142/S0192415X03000874
   Chu Q., 2009, EFFECT 3 HERBAL EXTR, V544, P537
   Chu Q, 2009, ANTICANCER RES, V29, P3211
   Dong TTX, 2006, J AGR FOOD CHEM, V54, P2767, DOI 10.1021/jf053163l
   EATON DL, 2003, CASARETT DOULLS ESSE, P6
   El Touny LH, 2009, CANCER RES, V69, P3695, DOI 10.1158/0008-5472.CAN-08-2958
   Feng Z., 2008, J ACUPUNCTURE TUINA, V6, P376
   [傅延龄 Fu Yanling], 2013, [北京中医药大学学报, Journal of Beijing University of Traditional Chinese Medicine], V36, P581
   Fu YT, 2015, BONE, V78, P15, DOI 10.1016/j.bone.2015.04.034
   Fu YT, 2014, BMC COMPLEM ALTERN M, V14, DOI 10.1186/1472-6882-14-440
   Gao JJ, 2013, DRUG DISCOV THER, V7, P46, DOI 10.5582/ddt.2013.v7.2.46
   Giordano J, 2002, J ALTERN COMPLEM MED, V8, P897, DOI 10.1089/10755530260511892
   Giordano J., 2004, J ALTERN COMPLEM MED, V8, P897
   Giordano J, 2007, INTEGR MED INSIGHTS, V2
   Hacker M, 2009, PHARMACOLOGY: PRINCIPLES AND PRACTICE, P75
   He XF, 2017, CHIN J INTEGR MED, V23, P570, DOI 10.1007/s11655-016-2526-x
   HEALD FD, 1896, BOT GAZ, V22, P125
   Hotchkiss M, 1923, J BACTERIOL, V8, P141, DOI 10.1128/JB.8.2.141-162.1923
   Hsiao WLW, 2010, PLANTA MED, V76, P1118, DOI 10.1055/s-0030-1250186
   Hsu E, 2006, T ROY SOC TROP MED H, V100, P505, DOI 10.1016/j.trstmh.2005.09.020
   Hua J., 2008, CHINESE ACUPUNCTURE, V28, P2
   Huang N, 2011, EVID-BASED COMPL ALT, V2011, P1, DOI 10.1093/ecam/nep094
   Jagetia GC, 2004, AM J CHINESE MED, V32, P551, DOI 10.1142/S0192415X04002193
   Jensen GH, 1907, BOT GAZ, V43, P0011, DOI 10.1086/329076
   Kamigauchi M, 2008, HELV CHIM ACTA, V91, P1614, DOI 10.1002/hlca.200890176
   Kim MS, 2006, PHYTOTHER RES, V20, P235, DOI 10.1002/ptr.1837
   Kou M., 2013, J HOMEOPATHY AYURVED, V2, P122
   Lam PY, 2012, OXID MED CELL LONGEV, V2012, DOI 10.1155/2012/250825
   Leung WC, 2003, PROG NEURO-PSYCHOPH, V27, P775, DOI 10.1016/S0278-5846(03)00108-8
   [李博林 Li Bolin], 2014, [中医杂志, Journal of Traditional Chinese Medicine], V55, P1454
   Li J., 2012, BIOINF BIOM WORKSH B, DOI [10.1109/BIBMW.2012.6470347, DOI 10.1109/BIBMW.2012.6470347]
   Li LP, 2014, MINE WATER ENVIRON, V10, P1007, DOI DOI 10.1007/S11418-014-0865-5
   Li S, 2013, CHIN J NAT MEDICINES, V11, P110, DOI [10.3724/SP.J.1009.2013.00110, 10.1016/S1875-5364(13)60037-0]
   Liang ZH, 2010, REJUV RES, V13, P248, DOI 10.1089/rej.2009.0867
   Lin CY, 2002, AM J CHINESE MED, V30, P271, DOI 10.1142/S0192415X02000351
   [柳红芳 Liu Hongfang], 2016, [北京中医药大学学报, Journal of Beijing University of Traditional Chinese Medicine], V39, P5
   Liu XY, 2014, J ETHNOPHARMACOL, V151, P810, DOI 10.1016/j.jep.2013.11.028
   Liu YC, 2014, MOLECULES, V19, P568, DOI 10.3390/molecules19010568
   Mattson MP, 2006, TRENDS NEUROSCI, V29, P632, DOI 10.1016/j.tins.2006.09.001
   Motoo Y, 2011, CHIN J INTEGR MED, V17, P85, DOI 10.1007/s11655-011-0653-y
   NOGUCHI M, 1978, CHEM PHARM BULL, V26, P2624
   [潘秋 PAN Qiu], 2008, [中华中医药杂志, China Journal of Traditional Chinese Medicine and Pharmacy], V23, P191
   Pan XB, 2014, PHYTOTHER RES, V28, P305, DOI 10.1002/ptr.4987
   Panossian A, 2009, CURR CLIN PHARMACOL, V4, P198, DOI 10.2174/157488409789375311
   Qi FH, 2013, DRUG DISCOV THER, V7, P212, DOI 10.5582/ddt.2013.v7.6.212
   Qi HY, 2012, NEUROPHARMACOLOGY, V62, P1659, DOI 10.1016/j.neuropharm.2011.11.012
   Qian P, 2014, FITOTERAPIA, V93, P74, DOI 10.1016/j.fitote.2013.12.016
   Rattan SIS, 2013, DOSE-RESPONSE, V11, P99, DOI 10.2203/dose-response.11-054.Rattan
   Scheid V, 2015, MATURITAS, V80, P179, DOI 10.1016/j.maturitas.2014.11.006
   Schulz H., 1888, PFLUGERS ARCH GES PH, V42, P517, DOI DOI 10.1007/BF01669373
   Shaw LH, 2012, PLOS ONE, V7, DOI 10.1371/journal.pone.0043848
   Southam CM, 1943, PHYTOPATHOLOGY, V33, P517
   Sun JS, 2004, AM J CHINESE MED, V32, P737, DOI 10.1142/S0192415X0400234X
   Sze SCW, 2012, EUR J INTEGR MED, V4, pE187, DOI 10.1016/j.eujim.2012.01.006
   Tan D., 2006, PRACT PHARM CLIN REM, V9, P17
   Tang J, 2009, J ETHNOPHARMACOL, V126, P5, DOI 10.1016/j.jep.2009.08.009
   Tong XL, 2012, AM J CHINESE MED, V40, P877, DOI 10.1142/S0192415X12500656
   Vargas AJ, 2010, NUTR REV, V68, P418, DOI 10.1111/j.1753-4887.2010.00301.x
   Waddell WJ, 2010, J TOXICOL SCI, V35, P1, DOI 10.2131/jts.35.1
   Wang SP, 2012, J ETHNOPHARMACOL, V143, P412, DOI 10.1016/j.jep.2012.07.033
   Wang W, 2014, BIOMED RES INT, V2014, DOI 10.1155/2014/518609
   Westerheide SD, 2004, J BIOL CHEM, V279, P56053, DOI 10.1074/jbc.M409267200
   Wong CK, 2005, AM J CHINESE MED, V33, P381, DOI 10.1142/S0192415X05002990
   Wu SX, 2015, CURR VASC PHARMACOL, V13, P504, DOI 10.2174/1570161112666141014152214
   Xu T., 2009, APPL THEORY PREVENTI, V27, P2448
   Xu X., 1995, HLTH REV CHINESE, V8, P28
   Yang SH, 2011, J ETHNOPHARMACOL, V137, P1095, DOI 10.1016/j.jep.2011.07.014
   Yin Da-zhong, 2007, Zhongguo Zhong Xi Yi Jie He Za Zhi, V27, P581
   Zang M., 2009, CHINESE ARCH TRADITI, V12, P58
   Zhang Fang, 2013, Value Health Reg Issues, V2, P141, DOI 10.1016/j.vhri.2013.01.004
   Zhang J., 2015, LIAONING J TRADITION, V42, P604, DOI [10.1017/CBO9781107415324.004, DOI 10.1017/CBO9781107415324.004]
   Zhang Y., 2016, J GANSU COLL TRADITI, V33, P34
   Zhao YL, 2009, CHIN J INTEGR MED, V15, P293, DOI 10.1007/s11655-009-0293-7
   Zhong YF, 2013, KIDNEY INT, V84, P1108, DOI 10.1038/ki.2013.276
NR 96
TC 50
Z9 53
U1 5
U2 73
PU PERGAMON-ELSEVIER SCIENCE LTD
PI OXFORD
PA THE BOULEVARD, LANGFORD LANE, KIDLINGTON, OXFORD OX5 1GB, ENGLAND
SN 0163-7258
J9 PHARMACOL THERAPEUT
JI Pharmacol. Ther.
PD APR
PY 2018
VL 184
BP 42
EP 50
DI 10.1016/j.pharmthera.2017.10.013
PG 9
WC Pharmacology & Pharmacy
WE Science Citation Index Expanded (SCI-EXPANDED)
SC Pharmacology & Pharmacy
GA GC0YR
UT WOS:000429504300003
PM 29080703
DA 2023-03-13
ER

PT J
AU Calabrese, EJ
AF Calabrese, Edward J.
TI Neuroscience and hormesis: Overview and general findings
SO CRITICAL REVIEWS IN TOXICOLOGY
LA English
DT Review
DE addiction; Alzheimer's disease; anxiolytic; bell-shaped; biphasic
   neuroprotection; dose-response; hormesis; pain; p-glycoprotein;
   seizures; stroke; U-shaped; Yerkes-Dodson law
ID DOSE-RESPONSE; THRESHOLD-MODEL; RAT; TOXICOLOGY; STRESS
AB This article provides a summary of an assessment of the occurrence and impact of hormesis in the neurosciences, including the areas of neuroprotection, neurite outgrowth, and drugs for Alzheimer's disease, Parkinson's disease, anxiety, pain, seizures, stroke, as well as in the areas of behavioral pharmacology, addictive drugs, stress biology including the Yerkes-Dodson law, and p-glycoprotein efflux activity. The findings indicate that the hormetic dose response has a common, if not dominant, presence in each of these diverse areas of neuroscience and further strengthens the conclusion that hormesis is highly generalizable, being independent of biological model, endpoint, and chemical class.
C1 Univ Massachusetts, Dept Publ Hlth Environm Hlth Sci, Amherst, MA 01003 USA.
C3 University of Massachusetts System; University of Massachusetts Amherst
RP Calabrese, EJ (corresponding author), Univ Massachusetts, Dept Publ Hlth Environm Hlth Sci, Morrill 1,N344, Amherst, MA 01003 USA.
EM edwardc@schoolph.umass.edu
CR Calabrese EJ, 2008, CRIT REV TOXICOL, V38, P253, DOI 10.1080/10408440801981965
   Calabrese EJ, 2007, TOXICOL APPL PHARM, V222, P122, DOI 10.1016/j.taap.2007.02.015
   Calabrese EJ, 2006, TOXICOL SCI, V94, P368, DOI 10.1093/toxsci/kfl098
   Calabrese EJ, 2005, CELL MOL BIOL, V51, P643, DOI 10.1170/T675
   Calabrese EJ, 2005, CRIT REV TOXICOL, V35, P463, DOI 10.1080/10408440591034502
   Calabrese EJ, 2005, CRIT REV TOXICOL, V35, P89, DOI 10.1080/10408440590917044
   Calabrese EJ, 2003, TOXICOL SCI, V71, P246, DOI 10.1093/toxsci/71.2.246
   Calabrese EJ, 2002, HUM EXP TOXICOL, V21, P91, DOI 10.1191/0960327102ht217oa
   Calabrese EJ, 2001, TOXICOL SCI, V62, P330, DOI 10.1093/toxsci/62.2.330
   Grundmann O, 2007, J ETHNOPHARMACOL, V110, P406, DOI 10.1016/j.jep.2006.09.035
   Gurbay A, 2007, TOXICOLOGY, V229, P54, DOI 10.1016/j.tox.2006.09.016
   Lupien Sonia J., 2005, Nonlinearity in Biology Toxicology and Medicine, V3, P23, DOI 10.2201/nonlin.003.01.003
   Mattson MP, 2006, TRENDS NEUROSCI, V29, P632, DOI 10.1016/j.tins.2006.09.001
   Ricci L, 2007, EUR J PHARMACOL, V561, P80, DOI 10.1016/j.ejphar.2006.12.030
   Ritchie GD, 2001, J TOXICOL ENV HEAL A, V64, P385, DOI 10.1080/152873901753170731
   Spear Linda Patia, 2005, Nonlinearity Biol Toxicol Med, V3, P97, DOI 10.2201/nonlin.003.01.006
   Wu HE, 2007, EUR J PHARMACOL, V562, P221, DOI 10.1016/j.ejphar.2007.01.083
NR 17
TC 88
Z9 89
U1 0
U2 18
PU TAYLOR & FRANCIS INC
PI PHILADELPHIA
PA 325 CHESTNUT ST, SUITE 800, PHILADELPHIA, PA 19106 USA
SN 1040-8444
J9 CRIT REV TOXICOL
JI Crit. Rev. Toxicol.
PY 2008
VL 38
IS 4
BP 249
EP 252
DI 10.1080/10408440801981957
PG 4
WC Toxicology
WE Science Citation Index Expanded (SCI-EXPANDED)
SC Toxicology
GA 292NM
UT WOS:000255273400001
PM 18432418
DA 2023-03-13
ER

PT J
AU Calabrese, EJ
   Iavicoli, I
   Calabrese, V
AF Calabrese, E. J.
   Iavicoli, I.
   Calabrese, V.
TI Hormesis: Its impact on medicine and health
SO HUMAN & EXPERIMENTAL TOXICOLOGY
LA English
DT Article
DE Hormesis; hormetic; biphasic; U-shaped; J-shaped; adaptive response;
   personalized medicine
ID SHAPED DOSE-RESPONSES; AMNESIA-REVERSAL ACTIVITY; HYDROGEN-SULFIDE;
   NITRIC-OXIDE; IN-VITRO; HISTORICAL FOUNDATIONS; CARBON-TETRACHLORIDE;
   RADIATION HORMESIS; THRESHOLD-MODEL; HIGH-AFFINITY
AB This article offers a broad assessment of the hormetic dose response and its relevance to biomedical researchers, physicians, the pharmaceutical industry, and public health scientists. This article contains a series of 61 questions followed by relatively brief but referenced responses that provides support for the conclusion that hormesis is a reproducible phenomenon, commonly observed, with a frequency far greater than other dose-response models such as the threshold and linear nonthreshold dose-response models. The article provides a detailed background information on the historical foundations of hormesis, its quantitative features, mechanistic foundations, as well as how hormesis is currently being used within medicine and identifying how this concept could be further applied in the development of new therapeutic advances and in improved public health practices.
C1 [Calabrese, E. J.] Univ Massachusetts, Dept Publ Hlth, Amherst, MA 01003 USA.
   [Iavicoli, I.] Univ Cattolica Sacro Cuore, Inst Occupat Med, Rome, Italy.
   [Calabrese, V.] Univ Catania, Dept Chem, Catania, Italy.
C3 University of Massachusetts System; University of Massachusetts Amherst;
   Catholic University of the Sacred Heart; IRCCS Policlinico Gemelli;
   University of Catania
RP Calabrese, EJ (corresponding author), Univ Massachusetts, Dept Publ Hlth, Morrill 1,N344 Pleasant St, Amherst, MA 01003 USA.
EM edwardc@schoolph.umass.edu
RI Iavicoli, Ivo/K-9062-2016; Calabrese, Vittorio/AAC-8157-2021
OI Iavicoli, Ivo/0000-0003-0444-3792; Calabrese,
   Vittorio/0000-0002-0478-985X
FU Air Force Office of Scientific Research, Air Force Material Command,
   USAF [FA9550-07-1-0248]; ExxonMobil Foundation
FX This work was sponsored by the Air Force Office of Scientific Research,
   Air Force Material Command, USAF, under grant number FA9550-07-1-0248.
   The lead author (EJC) has received unrestricted research grants from
   ExxonMobil Foundation concerning hormesis. However, this funding was not
   applied to the present manuscript.
CR ABE K, 1993, BRAIN RES, V605, P322, DOI 10.1016/0006-8993(93)91759-L
   Abete P, 2010, DOSE-RESPONSE, V8, P34, DOI 10.2203/dose-response.09-023.Abete
   Abraham I, 2000, J NEUROENDOCRINOL, V12, P486, DOI 10.1046/j.1365-2826.2000.00475.x
   Abramowitz J, 2003, CIRCULATION, V108, P3048, DOI 10.1161/01.CIR.0000101919.00548.86
   Accomazzo MR, 2002, EUR J PHARMACOL, V454, P107, DOI 10.1016/S0014-2999(02)02486-X
   Aitken RS, 1929, J PHYSIOL-LONDON, V67, P199, DOI 10.1113/jphysiol.1929.sp002562
   Ambard L, 1920, PHYSL NORMALE PATHOL
   Banerjee SK, 1997, MOL CELL BIOCHEM, V177, P97, DOI 10.1023/A:1006888020596
   Bateson EAJ, 1999, PEDIATR RES, V45, P568, DOI 10.1203/00006450-199904010-00017
   Beck B, 2007, PRINCIPLES METHODS T, P45
   Bellavite P, 2010, HUM EXP TOXICOL, V29, P573, DOI 10.1177/0960327110369771
   Belz RG, 2008, SCI TOTAL ENVIRON, V404, P77, DOI 10.1016/j.scitotenv.2008.06.008
   Belz RG, 2010, ENVIRON EXP BOT, V69, P293, DOI 10.1016/j.envexpbot.2010.04.010
   Bernard C, 1877, LECONS DIABETE GLYCO
   Bloedau C., 1884, GEN MED CENTRAL, V93, P1362
   Bohme H., 1986, THESIS FREIEN U BERL
   Boyd JG, 2002, EUR J NEUROSCI, V15, P613, DOI 10.1046/j.1460-9568.2002.01891.x
   Branham SE, 1929, J BACTERIOL, V18, P247, DOI 10.1128/JB.18.4.247-264.1929
   Brenchley WE, 1914, INORGANIC PLANT POIS
   BRENNEMAN DE, 1990, DEV BRAIN RES, V51, P63, DOI 10.1016/0165-3806(90)90258-Z
   BROADHURST PL, 1957, J EXP PSYCHOL, V54, P345, DOI 10.1037/h0049114
   BUTLER DE, 1984, J MED CHEM, V27, P684, DOI 10.1021/jm00371a023
   BUTLER DE, 1987, J MED CHEM, V30, P498, DOI 10.1021/jm00386a010
   Cai WJ, 2007, CARDIOVASC RES, V76, P29, DOI 10.1016/j.cardiores.2007.05.026
   Cai WJ, 2010, CELL BIOL INT, V34, P565, DOI 10.1042/CBI20090368
   Calabrese E.J., 2008, AM J PHARM TOXICOL, V3, P59, DOI [10.3844/ajptsp.2008.59.71, DOI 10.3844/AJPTSP.2008.59.71]
   Calabrese EJ, 2008, BRIT J CLIN PHARMACO, V66, P594, DOI 10.1111/j.1365-2125.2008.03243.x
   Calabrese EJ, 2008, CRIT REV TOXICOL, V38, P557, DOI 10.1080/10408440802014287
   Calabrese EJ, 2008, CRIT REV TOXICOL, V38, P489, DOI 10.1080/10408440802014238
   Calabrese EJ, 2008, CRIT REV TOXICOL, V38, P543, DOI 10.1080/10408440802014261
   Calabrese EJ, 2008, ENVIRON TOXICOL CHEM, V27, P1451, DOI [10.1897/07-541.1, 10.1897/07-541]
   Calabrese EJ, 2008, CRIT REV TOXICOL, V38, P473, DOI 10.1080/10408440802004049
   Calabrese EJ, 2008, CRIT REV TOXICOL, V38, P453, DOI 10.1080/10408440802004007
   Calabrese EJ, 2008, CRIT REV TOXICOL, V38, P349, DOI 10.1080/10408440801981973
   Calabrese EJ, 2008, AGEING RES REV, V7, P8, DOI 10.1016/j.arr.2007.07.001
   Calabrese EJ, 2007, TOXICOL APPL PHARM, V222, P122, DOI 10.1016/j.taap.2007.02.015
   Calabrese EJ, 2006, TOXICOL SCI, V94, P368, DOI 10.1093/toxsci/kfl098
   Calabrese EJ, 2012, BIOGERONTOLOGY, V13, P215, DOI 10.1007/s10522-012-9374-7
   Calabrese EJ, 2011, MUTAT RES-GEN TOX EN, V726, P91, DOI 10.1016/j.mrgentox.2011.04.006
   Calabrese EJ, 2011, ENVIRON TOXICOL CHEM, V30, P2658, DOI 10.1002/etc.687
   Calabrese EJ, 2011, J CELL COMMUN SIGNAL, V5, P25, DOI 10.1007/s12079-011-0119-1
   Calabrese EJ, 2010, HUM EXP TOXICOL, V29, P980, DOI 10.1177/0960327110383625
   Calabrese EJ, 2010, HUM EXP TOXICOL, V29, P545, DOI 10.1177/0960327110369775
   Calabrese EJ, 2010, HUM EXP TOXICOL, V29, P531, DOI 10.1177/0960327110369857
   Calabrese EJ, 2010, HUM EXP TOXICOL, V29, P249, DOI 10.1177/0960327109363973
   Calabrese Edward J., 2008, P5, DOI 10.1007/978-1-4020-6869-0_2
   Calabrese EJ, 2010, DOSE-RESPONSE, V8, P80, DOI 10.2203/dose-response.09-063.Calabrese
   Calabrese E, 2008, INT J TOXICOL, V27, P369, DOI 10.1080/10915810802503735
   Calabrese EJ, 2009, ARCH TOXICOL, V83, P227, DOI 10.1007/s00204-009-0411-5
   Calabrese EJ, 2009, ENVIRON POLLUT, V157, P42, DOI 10.1016/j.envpol.2008.07.028
   Calabrese EJ, 2001, TRENDS PHARMACOL SCI, V22, P285, DOI 10.1016/S0165-6147(00)01719-3
   Calabrese EJ, 2005, CELL MOL BIOL, V51, P643, DOI 10.1170/T675
   Calabrese EJ, 2006, CURR OPIN DRUG DISC, V9, P117
   Calabrese EJ, 2005, CRIT REV TOXICOL, V35, P463, DOI 10.1080/10408440591034502
   Calabrese EJ, 2005, ENVIRON POLLUT, V138, P378, DOI 10.1016/j.envpol.2004.10.001
   Calabrese EJ, 2005, TOXICOL APPL PHARM, V206, P365, DOI 10.1016/j.taap.2005.05.009
   Calabrese EJ, 2005, TOXICOL APPL PHARM, V204, P1, DOI 10.1016/j.taap.2004.11.015
   Calabrese EJ, 2005, CRIT REV TOXICOL, V35, P89, DOI 10.1080/10408440590917044
   Calabrese EJ, 2005, TOXICOL APPL PHARM, V202, P289, DOI 10.1016/j.taap.2004.06.023
   Calabrese EJ, 2003, NATURE, V421, P691, DOI 10.1038/421691a
   Calabrese EJ, 2004, TOXICOL APPL PHARM, V197, P125, DOI 10.1016/j.taap.2004.02.007
   Calabrese EJ, 2001, CRIT REV TOXICOL, V31, P503, DOI 10.1080/20014091111785
   Calabrese EJ, 2003, CRIT REV TOXICOL, V33, P355, DOI 10.1080/713611042
   Calabrese EJ, 2003, CRIT REV TOXICOL, V33, P305, DOI 10.1080/713611041
   Calabrese EJ, 2000, HUM EXP TOXICOL, V19, P41, DOI 10.1191/096032700678815602
   Calabrese EJ, 1999, TOXICOL PATHOL, V27, P187, DOI 10.1177/019262339902700206
   Calabrese EJ, 2000, HUM EXP TOXICOL, V19, P85, DOI 10.1191/096032700678815620
   Calabrese EJ, 1999, TOXICOL PATHOL, V27, P195, DOI 10.1177/019262339902700207
   Calabrese EJ, 2000, HUM EXP TOXICOL, V19, P76, DOI 10.1191/096032700678815611
   CALABRESE EJ, 1985, REGUL TOXICOL PHARM, V5, P190, DOI 10.1016/0273-2300(85)90032-7
   Calabrese EJ, 2002, REGUL TOXICOL PHARM, V35, P414, DOI 10.1006/rtph.2001.1529
   Calabrese EJ, 2002, HUM EXP TOXICOL, V21, P91, DOI 10.1191/0960327102ht217oa
   Calabrese EJ, 2001, CRIT REV TOXICOL, V31, P523, DOI 10.1080/20014091111802
   Calabrese EJ, 2001, CRIT REV TOXICOL, V31, P539, DOI 10.1080/20014091111811
   Calabrese EJ, 2001, CRIT REV TOXICOL, V31, P517, DOI 10.1080/20014091111794
   Calabrese EJ, 2001, CRIT REV TOXICOL, V31, P585, DOI 10.1080/20014091111848
   Calabrese EJ, 2001, CRIT REV TOXICOL, V31, P563, DOI 10.1080/20014091111839
   Calabrese EJ, 2001, CRIT REV TOXICOL, V31, P475, DOI 10.1080/20014091111767
   Calabrese EJ, 2001, CRIT REV TOXICOL, V31, P553, DOI 10.1080/20014091111820
   Calabrese EJ, 2001, CRIT REV TOXICOL, V31, P637, DOI 10.1080/20014091111901
   Calabrese EJ, 2001, CRIT REV TOXICOL, V31, P489, DOI 10.1080/20014091111776
   Calabrese EJ, 2001, CRIT REV TOXICOL, V31, P425, DOI 10.1080/20014091111749
   Calabrese EJ, 2001, TOXICOL SCI, V62, P330, DOI 10.1093/toxsci/62.2.330
   Calabrese EJ, 1999, ECOTOX ENVIRON SAFE, V42, P135, DOI 10.1006/eesa.1998.1729
   Calabrese EJ, 2000, HUM EXP TOXICOL, V19, P2, DOI 10.1191/096032700678815585
   Calabrese EJ, 2000, HUM EXP TOXICOL, V19, P32, DOI 10.1191/096032700678815594
   CALABRESE EJ, 2007, GOOD CLIN PRACT J, P12
   CALABRESE EJ, 1991, MULTIPLE CHEM INTERA
   Calabrese EJ, 2009, PHARM PRINCIPLES PRA, P75
   Calabrese EJ, 2001, CRIT REV TOXICOL, V31, P349
   CEMERIKIC B, 1991, LIFE SCI, V49, P813, DOI 10.1016/0024-3205(91)90246-8
   Chae HJ, 1998, PHARMACOL TOXICOL, V82, P223, DOI 10.1111/j.1600-0773.1998.tb01429.x
   Chaube R, 2005, GEN COMP ENDOCR, V141, P116, DOI 10.1016/j.ygcen.2004.12.010
   Clark A. J., 1933, MODE ACTION DRUGS CE
   Clark A.J., 1937, HDB EXPT PHARM
   Clark AJ, 1927, BMJ-BRIT MED J, V1927, P589, DOI 10.1136/bmj.2.3482.589
   Clark AJC, 1926, J PHYSIOL-LONDON, V61, P530, DOI 10.1113/jphysiol.1926.sp002314
   Clifton C. E., 1957, INTRO BACTERIAL PHYS
   Crump T, 2003, NONLINEAR BIOL TOXIC, V1, P295
   Cushny AR, 1926, SECRETION URINE
   DAMBRAUS.T, 1970, TOXICOL APPL PHARM, V17, P83, DOI 10.1016/0041-008X(70)90134-1
   Damuth E, 2008, AM J GERIATR PHARMAC, V6, P264, DOI 10.1016/j.amjopharm.2008.11.002
   Day Tanya K., 2007, Dose-Response, V5, P315, DOI 10.2203/dose-response.07-019.Day
   Demidova-Rice TN, 2007, LASER SURG MED, V39, P706, DOI 10.1002/lsm.20549
   Desjardins AU, 1939, NEW ENGL J MED, V221, P801, DOI 10.1056/NEJM193911232212101
   Desjardins AU, 1931, J AMER MED ASSOC, V96, P401, DOI 10.1001/jama.1931.02720320001001
   Dianzani C, 2003, BRIT J PHARMACOL, V139, P1103, DOI 10.1038/sj.bjp.0705344
   Duggar B, 1911, PLANT PHYSL SPECIAL, P516
   EATON DL, 2003, CASARETT DOULLS ESSE, P6
   Elliott K, 2011, IS LITTLE POLLUTION, P264
   Evrengul H, 2005, CAN J CARDIOL, V21, P915
   Falk IS, 1923, ABSTR BACT, V7, P87
   Falk IS, 1923, ABSTR BACT, V7, P133
   Falk IS, 1923, ABSTR BACT, V7, P33
   FLOOD JF, 1988, LIFE SCI, V42, P2145, DOI 10.1016/0024-3205(88)90129-4
   FLOOD JF, 1981, BRAIN RES, V215, P177, DOI 10.1016/0006-8993(81)90500-X
   FLOOD JF, 1985, PSYCHOPHARMACOLOGY, V86, P61, DOI 10.1007/BF00431685
   Fosslien E, 2009, DOSE-RESPONSE, V7, P307, DOI 10.2203/dose-response.09-013.Fosslien
   Francis T, 1939, J EXP MED, V69, P283, DOI 10.1084/jem.69.2.283
   Gao JY, 2002, J GEN PHYSIOL, V119, P297, DOI 10.1085/jgp.20028501
   Garland LH, 1935, RADIOLOGY, V25, P416
   GLENDE EA, 1972, BIOCHEM PHARMACOL, V21, P1697, DOI 10.1016/0006-2952(72)90076-7
   Granstrom B, 1997, PULM PHARMACOL THER, V10, P293, DOI 10.1006/pupt.1998.0109
   Haden RL, 1925, J LAB CLIN MED, V10, P0337
   Haldane JS, 1916, J PHYSIOL-LONDON, V50, P296
   Hao CF, 2009, TOXICOL IN VITRO, V23, P660, DOI 10.1016/j.tiv.2009.03.005
   Hayashi T, 2002, SYNAPSE, V43, P86, DOI 10.1002/syn.10019
   He XQ, 2007, TOXICOL APPL PHARM, V220, P18, DOI 10.1016/j.taap.2006.12.021
   HEALY GM, 1971, APPL MICROBIOL, V21, P1
   Henschler D, 2006, HUM EXP TOXICOL, V25, P347, DOI 10.1191/0960327106ht642oa
   Hoffmann GR, 2009, DOSE-RESPONSE, V7, P1, DOI 10.2203/dose-response.08-023.Hoffmann
   Hooker AM, 2004, RADIAT RES, V162, P447, DOI 10.1667/RR3228
   Hotchkiss M, 1923, J BACTERIOL, V8, P141, DOI 10.1128/JB.8.2.141-162.1923
   Hotchkiss M, 1922, THESIS U YALE NEW HA
   Hueppe F, PRINCIPLES BACTERIOL
   HUYBRECHTS M, 1979, CANCER RES, V39, P3738
   Iavicoli I, 2006, REPROD TOXICOL, V22, P586, DOI 10.1016/j.reprotox.2006.03.016
   Iavicoli I, 2004, REPROD TOXICOL, V19, P35, DOI 10.1016/j.reprotox.2004.06.013
   Im HK, 1996, BRAIN RES, V714, P165, DOI 10.1016/0006-8993(95)01519-1
   Interphone Study Group, 2010, J EPIDEMIOL, V39, P675
   Jacobsen EJ, 1996, J MED CHEM, V39, P158, DOI 10.1021/jm940765f
   Jacobsen EJ, 1999, J MED CHEM, V42, P1123, DOI 10.1021/jm9801307
   Jacobsen EJ, 1996, J MED CHEM, V39, P3820, DOI 10.1021/jm960070+
   JARV J, 1993, BIOCHEM MOL BIOL INT, V30, P649
   JARV J, 1994, TRENDS PHARMACOL SCI, V15, P321, DOI 10.1016/0165-6147(94)90023-X
   Jones A, 2010, THESIS U MASSACHUSET
   Kaiser J, 2003, SCIENCE, V302, P376, DOI 10.1126/science.302.5644.376
   Kastin AJ, 2008, CRIT REV TOXICOL, V38, P629, DOI 10.1080/10408440802026372
   Kerr AB, 1944, BRIT J SURG, V32, P281, DOI 10.1002/bjs.18003212607
   Khan S, 2000, NEUROSCI LETT, V293, P179, DOI 10.1016/S0304-3940(00)01529-9
   Koh SH, 2005, TOXICOLOGY, V216, P232, DOI 10.1016/j.tox.2005.08.015
   KORC M, 1981, AM J PHYSIOL, V241, pG116, DOI 10.1152/ajpgi.1981.241.2.G116
   Kubo S, 2007, TOXICOLOGY, V232, P138, DOI 10.1016/j.tox.2006.12.023
   Lamanna C., 1965, BASIC BACTERIOLOGY I
   LARA JI, 1994, ENDOCRINOLOGY, V135, P2526, DOI 10.1210/en.135.6.2526
   Le Bourg Eric, 2008, P1
   Lee JB, 1999, PLANTA MED, V65, P439, DOI 10.1055/s-2006-960804
   Lefer DJ, 2007, P NATL ACAD SCI USA, V104, P17907, DOI 10.1073/pnas.0709010104
   Liu HH, 2010, DRUG SAFETY, V33, P353, DOI 10.2165/11536360-000000000-00000
   Lucinian JH, 1936, AM J ROENTGENOL RADI, V36, P946
   Luckey T. D., 2006, Dose-Response, V4, P169, DOI 10.2203/dose-response.06-102.Luckey
   Luckey T.D., 1980, HORMESIS IONIZING RA, VVolume 60
   LUCKEY TD, 1963, BRIT MED J, P1284, DOI 10.1136/bmj.1.5340.1284-a
   Luckey TD, 1991, RAD HORMESIS
   Magnus R, 1900, ARCH EXP PATHOL PHAR, V44, P396, DOI 10.1007/BF01966877
   MARBER MS, 1994, BRIT HEART J, V72, P213
   Marshall MS, 1937, J INFECT DIS, V61, P42, DOI 10.1093/infdis/61.1.42
   Martius-Rostock F, 1923, MUNICH MED WEEK 0802, V70, P1
   Matsuoka S, 2009, RETROVIROLOGY, V6, DOI 10.1186/1742-4690-6-21
   Mattson M, 2008, NEW SCI, V199, P36, DOI 10.1016/S0262-4079(08)62006-0
   Mattson MP, 2010, HORMESIS: A REVOLUTION IN BIOLOGY, TOXICOLOGY AND MEDICINE, P139, DOI 10.1007/978-1-60761-495-1_8
   MERKEL LA, 1992, J PHARMACOL EXP THER, V260, P437
   MOORE PR, 1946, J BIOL CHEM, V165, P437
   MURRY CE, 1986, CIRCULATION, V74, P1124, DOI 10.1161/01.CIR.74.5.1124
   Mutscheller A, 1925, AM J ROENTGENOL RADI, V13, P65
   Mutscheller A, 1928, RADIOLOGY, V10, P468
   Nascarella MA, 2009, DOSE-RESPONSE, V7, P160, DOI 10.2203/dose-response.08-025.Nascarella
   NEMECEK GM, 1989, J PHARMACOL EXP THER, V248, P1167
   Nguyen DT, 2009, WOODHEAD PUBL MATER, P25, DOI 10.1533/9781845695545.1.25
   Nunn AVW, 2010, IMMUNOBIOLOGY, V215, P617, DOI 10.1016/j.imbio.2009.03.005
   Nunn AVW, 2009, NUTR METAB, V6, DOI 10.1186/1743-7075-6-16
   OLIVIERI G, 1984, SCIENCE, V223, P594, DOI 10.1126/science.6695170
   PARKER RC, 1950, J CELL COMPAR PHYSL, V36, P411, DOI 10.1002/jcp.1030360307
   Pouzaud F, 2004, J PHARMACOL EXP THER, V308, P394, DOI 10.1124/jpet.103.057984
   PRUDDEN JF, 1965, J AMER MED ASSOC, V192, P352, DOI 10.1001/jama.1965.03080180010002
   QUIRK SJ, 1988, J STEROID BIOCHEM, V30, P9, DOI 10.1016/0022-4731(88)90070-2
   QUIRK SJ, 1986, J STEROID BIOCHEM, V24, P413, DOI 10.1016/0022-4731(86)90092-0
   RAISZ LG, 1989, PROSTAGLANDINS, V37, P559, DOI 10.1016/0090-6980(89)90071-3
   Ramirez JL, 1998, HORM METAB RES, V30, P175, DOI 10.1055/s-2007-978861
   RANDALL WA, 1947, AM J PUBLIC HEALTH, V37, P421
   Rattan SIS, 2010, DOSE-RESPONSE, V8, P58, DOI 10.2203/dose-response.09-041.Rattan
   Reynolds AR, 2010, DOSE-RESPONSE, V8, P253, DOI 10.2203/dose-response.09-049.Reynolds
   ROPER PR, 1976, CANCER RES, V36, P2182
   ROVATI GE, 1994, TRENDS PHARMACOL SCI, V15, P140, DOI 10.1016/0165-6147(94)90073-6
   Salle A. J., 1939, FUNDAMENTAL PRINCIPL
   SALLER CF, 1986, J PHARMACOL EXP THER, V236, P714
   SAMSON L, 1977, NATURE, V267, P281, DOI 10.1038/267281a0
   Sanders CL, 2010, RAD HORMESIS LINEAR, P217
   Satti J, 2009, DOSE-RESPONSE, V7, P208, DOI 10.2203/dose-response.08-010.Satti
   Schulz H., 1885, GERMAN MED WEEKLY PA, V11, P99
   Schulz H., 1888, PFLUGERS ARCH GES PH, V42, P517, DOI DOI 10.1007/BF01669373
   Schulz H., 1877, VIRCHOWS ARCH PATHOL, V108, P423, DOI DOI 10.1007/BF02281473
   Shackell LF, 1924, J PHARMACOL EXP THER, V24, P53
   Shackell LF, 1923, J GEN PHYSIOL, V5, P783, DOI 10.1085/jgp.5.6.783
   Shackell LF, 1925, J PHARMACOL EXP THER, V25, P275
   SIMPKINS CO, 1984, LIFE SCI, V34, P2251, DOI 10.1016/0024-3205(84)90213-3
   Sonneborn JS, 2010, DOSE-RESPONSE, V8, P97, DOI 10.2203/dose-response.09-025.Sonneborn
   Southam CM, 1943, PHYTOPATHOLOGY, V33, P517
   Stanek EJ, 2010, DOSE-RESPONSE, V8, P301, DOI 10.2203/dose-response.09-034.Stanek
   STEBBING ARD, 1987, HEALTH PHYS, V52, P543, DOI 10.1097/00004032-198705000-00003
   STEBBING ARD, 1982, SCI TOTAL ENVIRON, V22, P213, DOI 10.1016/0048-9697(82)90066-3
   Stebbing ARD, 1998, MUTAT RES-FUND MOL M, V403, P249, DOI 10.1016/S0027-5107(98)00014-1
   STEBBING ARD, 1981, AQUAT TOXICOL, V1, P227, DOI 10.1016/0166-445X(81)90017-5
   Stebbing T, 2011, CYBERNETIC VIEW BIOL, P456
   Sykes P. J., 2006, Dose-Response, V4, P91, DOI [10.2203/dose-response.05-035.Sykes, 10.2203/dose-reponse.05-035.Sykes]
   Sykes Pamela J., 2006, Dose-Response, V4, P309, DOI 10.2203/dose-response.06-004.Sykes
   SZABADI E, 1977, J THEOR BIOL, V69, P101, DOI 10.1016/0022-5193(77)90390-3
   Tao W, 2008, AIDS RES HUM RETROV, V24, P925, DOI 10.1089/aid.2008.0043
   TODA N, 1986, J PHARMACOL EXP THER, V238, P319
   TSUTSUMI K, 1993, CELL MOL NEUROBIOL, V13, P665, DOI 10.1007/BF00711565
   UGAZIO G, 1973, EXP MOL PATHOL, V18, P281, DOI 10.1016/0014-4800(73)90025-7
   Urban MO, 1999, J PHARMACOL EXP THER, V290, P207
   US Environmental Protection Agency, 2004, EPA100B001
   Van Wijk R, 1997, Altern Ther Health Med, V3, P33
   VANWIJK R, 1994, INT J HYPERTHER, V10, P115, DOI 10.3109/02656739409009337
   Venugopalan CS, 1998, J AUTON PHARMACOL, V18, P231, DOI 10.1046/j.1365-2680.1998.18488.x
   VICHI P, 1989, CANCER RES, V49, P2679
   VOLKMAN DJ, 1981, P NATL ACAD SCI-BIOL, V78, P2528, DOI 10.1073/pnas.78.4.2528
   WANG JJ, 1972, CANCER RES, V32, P511
   WELCH H, 1946, J AM PHARM ASSOC SCI, V35, P155, DOI 10.1002/jps.3030350505
   WELSH TH, 1986, BIOL REPROD, V34, P796, DOI 10.1095/biolreprod34.5.796
   Werner H, 1945, BRIT J SURG, V32, P518
   Whiteman M, 2010, ANTIOXID REDOX SIGN, V12, P1147, DOI 10.1089/ars.2009.2899
   Wiegant FAC, 1997, TOXICOLOGY, V116, P27, DOI 10.1016/S0300-483X(96)03518-4
   Wiegant FAC, 1999, HUM EXP TOXICOL, V18, P460, DOI 10.1191/096032799678840273
   Wiegant FAC, 1998, TOXICOLOGY, V127, P107, DOI 10.1016/S0300-483X(98)00035-3
NR 236
TC 77
Z9 79
U1 2
U2 71
PU SAGE PUBLICATIONS LTD
PI LONDON
PA 1 OLIVERS YARD, 55 CITY ROAD, LONDON EC1Y 1SP, ENGLAND
SN 0960-3271
EI 1477-0903
J9 HUM EXP TOXICOL
JI Hum. Exp. Toxicol.
PD FEB
PY 2013
VL 32
IS 2
BP 120
EP 152
DI 10.1177/0960327112455069
PG 33
WC Toxicology
WE Science Citation Index Expanded (SCI-EXPANDED)
SC Toxicology
GA 074KO
UT WOS:000313811600002
PM 23060412
DA 2023-03-13
ER

PT J
AU Sun, T
   Ji, CL
   Li, F
   Wu, HF
AF Sun, Tao
   Ji, Chenglong
   Li, Fei
   Wu, Huifeng
TI Hormetic dose responses induced by organic flame retardants in aquatic
   animals: Occurrence and quantification
SO SCIENCE OF THE TOTAL ENVIRONMENT
LA English
DT Article
DE Organic flame retardants; Hormesis; Dose response; Stress biology;
   Aquatic environment
ID TRIS(1,3-DICHLORO-2-PROPYL) PHOSPHATE TDCPP; DECABROMODIPHENYL ETHER
   BDE-209; POLYBROMINATED DIPHENYL ETHERS; OXIDATIVE STRESS; DEVELOPMENTAL
   TOXICITY; DECHLORANE PLUS; DAPHNIA-MAGNA; IN-VIVO; TOXICOLOGICAL
   RESPONSES; THYROID-HORMONES
AB The organic flame retardants (OFRs) have attracted global concerns due to their potential toxicity and ubiquitous presence in the aquatic environment. Hormesis refers to a biphasic dose response, characterized by low-dose stimulation and high-dose inhibition. The present study provided substantial evidence for the widespread occurrence of OFRsinduced hormesis in aquatic animals, including 202 hormetic dose response relationships. The maximum stimulatory response (MAX) was commonly lower than 160% of the control response, with a combined value of 134%. Furthermore, the magnitude of MAX varied significantly among multiple factors and their interactions, such as chemical types and taxonomic groups. Moreover, the distance from the dose of MAX to the no-observed-adverse-effect-level (NOAEL) (NOAEL: MAX) was typically below 10-fold (median = 6-fold), while the width of the hormetic zone (from the lowest dose inducing hormesis to the NOAEL) was approximately 20-fold. Collectively, the quantitative features of OFRs-induced hormesis in aquatic animals were in accordance with the broader hormetic literature. In addition, the implications of hormetic dose response model for the risk assessment of OFRs were discussed. This study offered a novel insight for understanding the biological effects of low-to-high doses of OFRs on aquatic animals and assessing the potential risks of OFRs in the aquatic environment.
C1 [Sun, Tao; Ji, Chenglong; Li, Fei; Wu, Huifeng] Chinese Acad Sci, Yantai Inst Coastal Zone Res YIC, CAS Key Lab Coastal Environm Proc & Ecol Remediat, Shandong Key Lab Coastal Environm Proc,YICCAS, Yantai 264003, Peoples R China.
   [Ji, Chenglong; Wu, Huifeng] Qingdao Natl Lab Marine Sci & Technol, Lab Marine Fisheries Sci & Food Prod Proc, Qingdao 266237, Peoples R China.
   [Sun, Tao] Univ Chinese Acad Sci, Beijing 100049, Peoples R China.
   [Ji, Chenglong; Li, Fei; Wu, Huifeng] Chinese Acad Sci, Ctr Ocean Mega Sci, Qingdao 266071, Peoples R China.
C3 Chinese Academy of Sciences; Yantai Institute of Coastal Zone Research,
   CAS; Qingdao National Laboratory for Marine Science & Technology;
   Chinese Academy of Sciences; University of Chinese Academy of Sciences,
   CAS; Chinese Academy of Sciences
RP Wu, HF (corresponding author), Chinese Acad Sci, Yantai Inst Coastal Zone Res YIC, CAS Key Lab Coastal Environm Proc & Ecol Remediat, Shandong Key Lab Coastal Environm Proc,YICCAS, Yantai 264003, Peoples R China.
EM hfwu@yic.ac.cn
RI Ji, Chenglong/U-5411-2017
CR Abe FR, 2021, ECOTOX ENVIRON SAFE, V208, DOI 10.1016/j.ecoenv.2020.111745
   Agathokleous E, 2021, METHODSX, V8, DOI 10.1016/j.mex.2021.101568
   Agathokleous E, 2021, J HAZARD MATER, V417, DOI 10.1016/j.jhazmat.2021.126084
   Agathokleous E, 2021, ENVIRON RES, V199, DOI 10.1016/j.envres.2021.111395
   Agathokleous E, 2020, ENVIRON POLLUT, V265, DOI 10.1016/j.envpol.2020.114846
   Agathokleous E, 2020, SCI TOTAL ENVIRON, V726, DOI 10.1016/j.scitotenv.2020.138637
   Agathokleous E, 2020, SCI TOTAL ENVIRON, V704, DOI 10.1016/j.scitotenv.2019.135263
   Agathokleous E, 2019, ENVIRON INT, V131, DOI 10.1016/j.envint.2019.105044
   Agathokleous E, 2019, TRENDS PLANT SCI, V24, P318, DOI 10.1016/j.tplants.2019.01.004
   Agathokleous E, 2019, ENVIRON POLLUT, V244, P332, DOI 10.1016/j.envpol.2018.10.007
   Agathokleous E, 2019, SCI TOTAL ENVIRON, V649, P61, DOI 10.1016/j.scitotenv.2018.08.264
   Agathokleous E, 2018, ENVIRON INT, V120, P489, DOI 10.1016/j.envint.2018.08.035
   Alaizari NA, 2018, J ORAL PATHOL MED, V47, P97, DOI 10.1111/jop.12603
   Alian RS, 2021, SCI TOTAL ENVIRON, V788, DOI 10.1016/j.scitotenv.2021.147801
   Almeida A, 2020, ENVIRON POLLUT, V263, DOI 10.1016/j.envpol.2020.114442
   Arukwe A, 2018, AQUAT TOXICOL, V196, P146, DOI 10.1016/j.aquatox.2018.01.014
   Baldwin J, 2015, J NUCL MED TECHNOL, V43, P242, DOI 10.2967/jnmt.115.166074
   Baron E, 2016, ENVIRON SCI TECHNOL, V50, P2700, DOI 10.1021/acs.est.5b05814
   Bekele TG, 2019, ENVIRON SCI TECHNOL, V53, P13417, DOI 10.1021/acs.est.9b03687
   Belz RG, 2018, PEST MANAG SCI, V74, P2874, DOI 10.1002/ps.5080
   Belz RG, 2014, PEST MANAG SCI, V70, P698, DOI 10.1002/ps.3726
   Berry R, 2020, COMP BIOCHEM PHYS A, V242, DOI 10.1016/j.cbpa.2020.110658
   Bhat M.A., 2022, ECOLOGICAL HLTH EFFE, P505
   Bigot-Clivot A, 2022, J APPL MICROBIOL, V132, P736, DOI 10.1111/jam.15185
   Blessinger T, 2020, ENVIRON INT, V143, DOI 10.1016/j.envint.2020.105953
   Breitholtz M, 2003, AQUAT TOXICOL, V64, P85, DOI 10.1016/S0166-445X(03)00025-0
   Calabrese EJ, 2021, MECH AGEING DEV, V199, DOI 10.1016/j.mad.2021.111559
   Calabrese EJ, 2021, SCI TOTAL ENVIRON, V765, DOI 10.1016/j.scitotenv.2020.142776
   Calabrese EJ, 2021, SCI TOTAL ENVIRON, V762, DOI 10.1016/j.scitotenv.2020.143072
   Calabrese EJ, 2020, DOSE-RESPONSE, V18, DOI 10.1177/1559325820936170
   Calabrese EJ, 2019, FOOD CHEM TOXICOL, V129, P399, DOI 10.1016/j.fct.2019.04.053
   Calabrese EJ, 2019, ENVIRON RES, V170, P337, DOI 10.1016/j.envres.2018.12.020
   Calabrese EJ, 2017, NPJ AGING MECH DIS, V3, DOI 10.1038/s41514-017-0013-z
   Calabrese EJ, 2012, BIOGERONTOLOGY, V13, P215, DOI 10.1007/s10522-012-9374-7
   Calabrese EJ, 2011, REGUL TOXICOL PHARM, V61, P73, DOI 10.1016/j.yrtph.2011.06.003
   Calabrese EJ, 2005, ENVIRON POLLUT, V138, P378, DOI 10.1016/j.envpol.2004.10.001
   Calabrese EJ, 2003, NATURE, V421, P691, DOI 10.1038/421691a
   Campos SO, 2019, ECOTOX ENVIRON SAFE, V183, DOI 10.1016/j.ecoenv.2019.109577
   Carvalho MEA, 2020, J HAZARD MATER, V384, DOI 10.1016/j.jhazmat.2019.121434
   Cervantes L, 2022, SCI TOTAL ENVIRON, V802, DOI 10.1016/j.scitotenv.2021.149934
   Chan WK, 2012, AQUAT TOXICOL, V108, P106, DOI 10.1016/j.aquatox.2011.10.013
   Chen MH, 2021, SCI TOTAL ENVIRON, V783, DOI 10.1016/j.scitotenv.2021.147064
   Chen XH, 2018, ENVIRON POLLUT, V236, P454, DOI 10.1016/j.envpol.2018.01.081
   Cheng R, 2017, AQUAT TOXICOL, V192, P7, DOI 10.1016/j.aquatox.2017.09.003
   Chokwe TB, 2020, EMERG CONTAM, V6, P345, DOI 10.1016/j.emcon.2020.08.004
   Chou CT, 2010, AQUAT TOXICOL, V98, P388, DOI 10.1016/j.aquatox.2010.03.012
   Christou A, 2020, ENVIRON POLLUT, V267, DOI [10.1016/j.envpol.2020.115379, 10.1016/J.envpol.2020.115379]
   Costantini D, 2010, ECOL LETT, V13, P1435, DOI 10.1111/j.1461-0248.2010.01531.x
   Cumpston M, 2019, COCHRANE DB SYST REV, DOI 10.1002/14651858.ED000142
   Cutler GC, 2017, ACS SYM SER, V1249, P101
   Cutler GC, 2013, DOSE-RESPONSE, V11, P154, DOI 10.2203/dose-response.12-008.Cutler
   Di YL, 2016, PLANT DIS, V100, P2113, DOI 10.1094/PDIS-03-16-0403-RE
   Dong HK, 2018, ENVIRON TOXICOL PHAR, V62, P46, DOI 10.1016/j.etap.2018.06.009
   Duarte-Sierra A, 2020, COMPR REV FOOD SCI F, V19, P3659, DOI 10.1111/1541-4337.12628
   Erofeeva EA, 2022, SCI TOTAL ENVIRON, V804, DOI 10.1016/j.scitotenv.2021.150059
   Erofeeva EA, 2014, DOSE-RESPONSE, V12, P121, DOI 10.2203/dose-response.13-017.Erofeeva
   Ezechias M, 2014, ECOTOX ENVIRON SAFE, V110, P153, DOI 10.1016/j.ecoenv.2014.08.030
   Feng MB, 2014, ENVIRON TOXICOL, V29, P1460, DOI 10.1002/tox.21876
   Feng MB, 2013, AQUAT TOXICOL, V140, P314, DOI 10.1016/j.aquatox.2013.07.001
   Feng MB, 2013, ECOTOXICOLOGY, V22, P1101, DOI 10.1007/s10646-013-1097-2
   Flame retardants-online, 2020, GLOBAL FLAME RETARDA
   Gagne PL, 2017, AQUAT TOXICOL, V188, P26, DOI 10.1016/j.aquatox.2017.04.009
   Gandar A, 2017, CHEMOSPHERE, V188, P60, DOI 10.1016/j.chemosphere.2017.08.089
   Gatti D, 2021, SCI REP-UK, V11, DOI 10.1038/s41598-021-94051-5
   Giraudo M, 2015, CHEMOSPHERE, V132, P159, DOI 10.1016/j.chemosphere.2015.03.028
   Giuliani ME, 2014, AQUAT TOXICOL, V150, P117, DOI 10.1016/j.aquatox.2014.03.003
   Giulivo M, 2017, SCI TOTAL ENVIRON, V586, P782, DOI 10.1016/j.scitotenv.2017.02.056
   Guo JH, 2021, J HAZARD MATER, V402, DOI 10.1016/j.jhazmat.2020.123512
   Guo YH, 2020, ENVIRON SCI POLLUT R, V27, P17779, DOI 10.1007/s11356-020-08278-2
   Han ZH, 2017, AQUAT TOXICOL, V190, P46, DOI 10.1016/j.aquatox.2017.06.020
   Haque MN, 2019, PLOS ONE, V14, DOI 10.1371/journal.pone.0214236
   He Q, 2015, AQUAT TOXICOL, V164, P145, DOI 10.1016/j.aquatox.2015.05.005
   Hermanson MH, 2010, ENVIRON SCI TECHNOL, V44, P7405, DOI 10.1021/es1016608
   Hoffmann GR, 2009, DOSE-RESPONSE, V7, P1, DOI 10.2203/dose-response.08-023.Hoffmann
   Hong HZ, 2021, ECOTOX ENVIRON SAFE, V223, DOI 10.1016/j.ecoenv.2021.112605
   Hu FX, 2015, ENVIRON TOXICOL PHAR, V39, P997, DOI 10.1016/j.etap.2015.03.006
   Huang QS, 2017, SCI TOTAL ENVIRON, V595, P752, DOI 10.1016/j.scitotenv.2017.03.263
   Iavicoli I, 2021, SCI TOTAL ENVIRON, V798, DOI 10.1016/j.scitotenv.2021.149255
   Iqbal M, 2017, ENVIRON RES, V152, P26, DOI 10.1016/j.envres.2016.09.024
   Jian XY, 2017, MAR POLLUT BULL, V116, P298, DOI 10.1016/j.marpolbul.2017.01.015
   Jiang F, 2018, AQUAT TOXICOL, V198, P215, DOI 10.1016/j.aquatox.2018.03.012
   Jiang YS, 2021, CHEMOSPHERE, V269, DOI 10.1016/j.chemosphere.2020.128736
   Jiang YS, 2017, AQUAT TOXICOL, V187, P55, DOI 10.1016/j.aquatox.2017.03.011
   Jiang YH, 2020, ENVIRON POLLUT, V261, DOI 10.1016/j.envpol.2020.114193
   Kang H, 2016, CHEMOSPHERE, V146, P226, DOI 10.1016/j.chemosphere.2015.12.024
   Kelley GA, 2012, CLIN NUTR, V31, P156, DOI 10.1016/j.clnu.2011.11.011
   Key PB, 2008, SCI TOTAL ENVIRON, V399, P28, DOI 10.1016/j.scitotenv.2008.03.021
   Kim SA, 2018, ENVIRON POLLUT, V233, P725, DOI 10.1016/j.envpol.2017.10.124
   Lagisz M, 2013, AGEING RES REV, V12, P653, DOI 10.1016/j.arr.2013.03.005
   Lazar ST, 2020, NAT REV MATER, V5, P259, DOI 10.1038/s41578-019-0164-6
   Lee HJ, 2012, MAR POLLUT BULL, V64, P2892, DOI 10.1016/j.marpolbul.2012.08.010
   Li BH, 2022, DRUG CHEM TOXICOL, V45, P378, DOI 10.1080/01480545.2019.1701001
   Li DD, 2020, SCI TOTAL ENVIRON, V749, DOI 10.1016/j.scitotenv.2020.142049
   Li W, 2020, ECOTOX ENVIRON SAFE, V200, DOI 10.1016/j.ecoenv.2020.110769
   Li Y, 2020, ENVIRON SCI TECHNOL, V54, P8919, DOI 10.1021/acs.est.0c02775
   Li Y, 2018, ENVIRON SCI TECH LET, V5, P649, DOI 10.1021/acs.estlett.8b00546
   Lij H, 2015, ENVIRON SCI TECHNOL, V49, P12975, DOI 10.1021/acs.est.5b03294
   Liu XS, 2019, ECOTOX ENVIRON SAFE, V170, P25, DOI 10.1016/j.ecoenv.2018.11.058
   Liu X, 2013, AQUAT TOXICOL, V134, P104, DOI 10.1016/j.aquatox.2013.03.013
   Lopes J, 2022, ENVIRON RES, V204, DOI 10.1016/j.envres.2021.112279
   Lopez-Martinez G, 2021, EVOL APPL, V14, P566, DOI 10.1111/eva.13141
   Lounis M, 2019, J HAZARD MATER, V366, P556, DOI 10.1016/j.jhazmat.2018.11.110
   Lui TKL, 2020, GASTROINTEST ENDOSC, V92, P821, DOI 10.1016/j.gie.2020.06.034
   Matai L, 2019, P NATL ACAD SCI USA, V116, P17383, DOI 10.1073/pnas.1900055116
   Mattson MP, 2008, AGEING RES REV, V7, P1, DOI 10.1016/j.arr.2007.08.007
   Moore MN, 2020, MAR ENVIRON RES, V156, DOI 10.1016/j.marenvres.2020.104903
   Nakari T, 2010, ENVIRON TOXICOL, V25, P333, DOI 10.1002/tox.20499
   Nascarella MA, 2009, DOSE-RESPONSE, V7, P160, DOI 10.2203/dose-response.08-025.Nascarella
   Noyes P. D., 2014, ENDOCR DISRUPTORS, V2, DOI DOI 10.4161/END0.29430
   Oliveri AN, 2015, NEUROTOXICOL TERATOL, V52, P220, DOI 10.1016/j.ntt.2015.08.008
   Parolini M, 2012, ECOTOX ENVIRON SAFE, V79, P247, DOI 10.1016/j.ecoenv.2012.01.008
   Pivnenko K, 2017, WASTE MANAGE, V69, P101, DOI 10.1016/j.wasman.2017.08.038
   Poschenrieder C, 2013, PLANT SCI, V212, P15, DOI 10.1016/j.plantsci.2013.07.012
   Pradhan S, 2017, ACS SYM SER, V1249, P121
   Prestes JG, 2020, ENVIRON SCI POLLUT R, V27, P28384, DOI 10.1007/s11356-020-08721-4
   Qiu QY, 2022, SCI TOTAL ENVIRON, V807, DOI 10.1016/j.scitotenv.2021.150857
   Romeo M., 2011, TOLERANCE ENV CONTAM, P175
   Ronisz D, 2004, AQUAT TOXICOL, V69, P229, DOI 10.1016/j.aquatox.2004.05.007
   Rosenberg M.S., 2000, METAWIN STAT SOFTWAR
   Saavedra J, 2019, ENVIRON POLLUT, V252, P715, DOI 10.1016/j.envpol.2019.05.135
   Sanchez-Marin P, 2021, AQUAT TOXICOL, V230, DOI 10.1016/j.aquatox.2020.105688
   Santos J.C.C., 2022, SCI TOTAL ENVIRON, V810
   Semchyshyn Halyna, 2020, ScientificWorldJournal, V2020, P4275194, DOI 10.1155/2020/4275194
   Sha JJ, 2015, ECOTOX ENVIRON SAFE, V119, P106, DOI 10.1016/j.ecoenv.2015.05.009
   Shephard AM, 2018, DOSE-RESPONSE, V16, DOI 10.1177/1559325818797499
   Simental-Mendia LE, 2019, OBES RES CLIN PRACT, V13, P340, DOI 10.1016/j.orcp.2019.04.003
   Stanley JK, 2013, ENVIRON SCI TECHNOL, V47, P9424, DOI 10.1021/es401115q
   Sun HY, 2020, TRENDS PHARMACOL SCI, V41, P544, DOI 10.1016/j.tips.2020.05.004
   Sun LW, 2016, ENVIRON TOXICOL CHEM, V35, P2931, DOI 10.1002/etc.3477
   Sun T, 2021, ENVIRON POLLUT, V285, DOI 10.1016/j.envpol.2021.117206
   Taylor BN, 2017, P NATL ACAD SCI USA, V114, P8817, DOI 10.1073/pnas.1707094114
   Tenji D, 2020, ENVIRON SCI EUR, V32, DOI 10.1186/s12302-020-00316-7
   Torres L, 2013, FISH PHYSIOL BIOCHEM, V39, P1115, DOI 10.1007/s10695-012-9768-0
   Folle NMT, 2021, CHEMOSPHERE, V268, DOI 10.1016/j.chemosphere.2020.128785
   Ullah F, 2019, ENTOMOL GEN, V39, P325, DOI 10.1127/entomologia/2019/0892
   Usenko CY, 2016, TOXICS, V4, DOI 10.3390/toxics4030021
   Varret C, 2018, TOXICOL APPL PHARM, V339, P10, DOI 10.1016/j.taap.2017.11.018
   Vasseghian Y, 2021, SCI TOTAL ENVIRON, V796, DOI 10.1016/j.scitotenv.2021.149000
   Wang H, 2015, CHEMOSPHERE, V135, P129, DOI 10.1016/j.chemosphere.2015.03.090
   Wang QW, 2015, AQUAT TOXICOL, V160, P163, DOI 10.1016/j.aquatox.2015.01.014
   Wang QW, 2015, AQUAT TOXICOL, V158, P108, DOI 10.1016/j.aquatox.2014.11.001
   Wang RM, 2015, ENVIRON POLLUT, V198, P172, DOI 10.1016/j.envpol.2014.12.037
   Wang S, 2021, J HAZARD MATER, V416, DOI 10.1016/j.jhazmat.2021.126228
   Wang X, 2019, COMP BIOCHEM PHYS C, V217, P106, DOI 10.1016/j.cbpc.2018.12.004
   Wu HF, 2018, ENVIRON TOXICOL PHAR, V61, P102, DOI 10.1016/j.etap.2018.05.022
   Wu SM, 2016, ENVIRON TOXICOL, V31, P1241, DOI 10.1002/tox.22131
   Xia M, 2021, SCI TOTAL ENVIRON, V758, DOI 10.1016/j.scitotenv.2020.143694
   Xiong P, 2019, ENVIRON SCI TECHNOL, V53, P13551, DOI 10.1021/acs.est.9b03159
   Xu T, 2015, ENVIRON TOXICOL PHAR, V40, P581, DOI 10.1016/j.etap.2015.08.020
   Xu YQ, 2020, SCI TOTAL ENVIRON, V713, DOI 10.1016/j.scitotenv.2020.136656
   Yang SW, 2015, ENVIRON TOXICOL, V30, P1014, DOI 10.1002/tox.21975
   Yang SW, 2013, AQUAT TOXICOL, V142, P248, DOI 10.1016/j.aquatox.2013.08.013
   Yang YY, 2021, CHEMOSPHERE, V271, DOI 10.1016/j.chemosphere.2020.129512
   Zeng XY, 2018, CHEMOSPHERE, V212, P376, DOI 10.1016/j.chemosphere.2018.08.102
   Zhan JF, 2021, SCI TOTAL ENVIRON, V779, DOI 10.1016/j.scitotenv.2021.146479
   Zhang J, 2016, MAR POLLUT BULL, V113, P408, DOI 10.1016/j.marpolbul.2016.10.032
   Zhang X, 2021, ENVIRON POLLUT, V273, DOI 10.1016/j.envpol.2021.116462
   Zhang YK, 2021, ENVIRON SCI TECHNOL, V55, P8108, DOI 10.1021/acs.est.0c07708
   Zhang YH, 2020, WATER RES, V173, DOI 10.1016/j.watres.2020.115584
   Zhao YX, 2021, ENVIRON TOXICOL PHAR, V87, DOI 10.1016/j.etap.2021.103699
   Zhong MY, 2020, SCI TOTAL ENVIRON, V741, DOI 10.1016/j.scitotenv.2020.140434
   Zhou F, 2014, PLANT DIS, V98, P1364, DOI 10.1094/PDIS-10-13-1059-RE
NR 162
TC 7
Z9 7
U1 8
U2 18
PU ELSEVIER
PI AMSTERDAM
PA RADARWEG 29, 1043 NX AMSTERDAM, NETHERLANDS
SN 0048-9697
EI 1879-1026
J9 SCI TOTAL ENVIRON
JI Sci. Total Environ.
PD MAY 10
PY 2022
VL 820
AR 153295
DI 10.1016/j.scitotenv.2022.153295
EA JAN 2022
PG 10
WC Environmental Sciences
WE Science Citation Index Expanded (SCI-EXPANDED)
SC Environmental Sciences & Ecology
GA 0C7JT
UT WOS:000775486000012
PM 35065129
DA 2023-03-13
ER

PT J
AU Calabrese, EJ
   Agathokleous, E
AF Calabrese, Edward J.
   Agathokleous, Evgenios
TI Accumulator plants and hormesis
SO ENVIRONMENTAL POLLUTION
LA English
DT Review
DE Hormesis; Hyperacummulator plants; Heavy metals; Cadmium; Adaptive
   response
ID METAL HYPERACCUMULATION; HEAVY-METALS; CADMIUM; PHYTOREMEDIATION;
   TOLERANCE; RESPONSES; TOXICOLOGY; MECHANISMS; FLUORIDE; GROWTH
AB Accumulation of metals by plants is an important area of investigation in plant ecology and evolution as well as in soil contamination/phytoremediation practices. This paper reports that hormetic-biphasic dose-response relationships were commonly observed for multiple agents (i.e. arsenic, cadmium, chromium, fluoride, lead, and zinc) and 20 species in plant (hyper)accumulator studies. The hormetic stimulation was related to metal accumulation in affected tissues, with the metal stimulation concentration zone unique for each metal, species, tissue, and endpoint studied. However, quantitative features of the hormetic dose response were similar across all (hyper)accumulation studies, with results independent of plant species, endpoints measured, and metal. The dose-dependent stimulatory and inhibitory/toxic plant responses were often associated with the up- and down-regulation of adaptive mechanisms, especially those involving anti-oxidative enzymatic processes. These findings provide a mechanistic framework to account for both the qualitative and quantitative features of the hormetic dose response in plant (hyper)accumulator studies. (C) 2021 Elsevier Ltd. All rights reserved.
C1 [Calabrese, Edward J.] Univ Massachusetts, Environm Hlth Sci, Morrill I N344, Amherst, MA 01003 USA.
   [Agathokleous, Evgenios] Nanjing Univ Informat Sci & Technol, Sch Appl Meteorol, Ningliu Rd 219, Nanjing 21044, Jiangsu, Peoples R China.
C3 University of Massachusetts System; University of Massachusetts Amherst
RP Calabrese, EJ (corresponding author), Univ Massachusetts, Environm Hlth Sci, Morrill I N344, Amherst, MA 01003 USA.
EM edwardc@schoolph.umass.edu; evgenios@nuist.edu.cn
RI Agathokleous, Evgenios/D-2838-2016
OI Agathokleous, Evgenios/0000-0002-0058-4857
FU US Air Force [AFOSR FA9550-19-1-0413]; ExxonMobil Foundation
   [S18200000000256]; Startup Foundation for Introducing Talent of Nanjing
   University of Information Science & Technology (NUIST), Nanjing, China
   [003080]
FX EJC acknowledges longtime support from the US Air Force (AFOSR
   FA9550-19-1-0413) and ExxonMobil Foundation (S18200000000256). EA
   acknowledges multi-year support from The Startup Foundation for
   Introducing Talent of Nanjing University of Information Science &
   Technology (NUIST), Nanjing, China (No. 003080). The U.S. Government is
   authorized to reproduce and distribute for governmental purposes
   notwithstanding any copyright notation thereon. The views and
   conclusions contained herein are those of the authors and should not be
   interpreted as necessarily representing policies or endorsement, either
   expressed or implied. Sponsors had no involvement in study design,
   collection, analysis, interpretation, writing and decision to and where
   to submit for publication consideration.
CR Adki VS, 2013, ENVIRON SCI POLLUT R, V20, P1173, DOI 10.1007/s11356-012-1125-4
   Agathokleous E, 2020, TRENDS PLANT SCI, V25, P1076, DOI 10.1016/j.tplants.2020.05.006
   Agathokleous E, 2020, SCI TOTAL ENVIRON, V746, DOI 10.1016/j.scitotenv.2020.138769
   Al-Thani RF, 2020, ENVIRON POLLUT, V259, DOI 10.1016/j.envpol.2019.113694
   An ZZ, 2006, CHEMOSPHERE, V62, P796, DOI 10.1016/j.chemosphere.2005.04.084
   Arduini I, 2004, ENVIRON EXP BOT, V52, P89, DOI 10.1016/j.envexpbot.2004.01.001
   BAKER A J M, 1989, Biorecovery, V1, P81
   Barbosa B, 2015, BIOENERG RES, V8, P1500, DOI 10.1007/s12155-015-9688-9
   Benzarti S, 2008, ENVIRON TOXICOL, V23, P607, DOI 10.1002/tox.20405
   Bian FY, 2020, CHEMOSPHERE, V246, DOI 10.1016/j.chemosphere.2019.125750
   Cai HM, 2016, ACTA PHYSIOL PLANT, V38, DOI 10.1007/s11738-016-2156-0
   Calabrese EJ, 2008, ENVIRON TOXICOL CHEM, V27, P1451, DOI [10.1897/07-541.1, 10.1897/07-541]
   Calabrese EJ, 2021, SCI TOTAL ENVIRON, V765, DOI 10.1016/j.scitotenv.2020.142776
   Calabrese EJ, 2021, SCI TOTAL ENVIRON, V762, DOI 10.1016/j.scitotenv.2020.143072
   Calabrese EJ, 2021, PHARMACOL RES, V163, DOI 10.1016/j.phrs.2020.105283
   Calabrese EJ, 2017, NPJ AGING MECH DIS, V3, DOI 10.1038/s41514-017-0013-z
   Calabrese EJ, 2016, PHARMACOL RES, V110, P265, DOI 10.1016/j.phrs.2015.12.020
   Calabrese EJ, 2016, PHARMACOL RES, V110, P242, DOI 10.1016/j.phrs.2015.12.021
   Calabrese EJ, 2013, CRIT REV TOXICOL, V43, P580, DOI 10.3109/10408444.2013.808172
   Calabrese EJ, 2011, REGUL TOXICOL PHARM, V61, P73, DOI 10.1016/j.yrtph.2011.06.003
   Calabrese EJ, 2010, HUM EXP TOXICOL, V29, P249, DOI 10.1177/0960327109363973
   Calabrese EJ, 2009, ENVIRON POLLUT, V157, P42, DOI 10.1016/j.envpol.2008.07.028
   Calabrese EJ, 2002, HUM EXP TOXICOL, V21, P91, DOI 10.1191/0960327102ht217oa
   Cao XD, 2004, ENVIRON POLLUT, V128, P317, DOI 10.1016/j.envpol.2003.09.018
   Chen XF, 2020, SUSTAINABILITY-BASEL, V12, DOI 10.3390/su12093651
   Christenhusz MJM, 2016, PHYTOTAXA, V261, P201, DOI 10.11646/phytotaxa.261.3.1
   Ebrahimbabaie P, 2020, J ENVIRON SCI, V93, P151, DOI 10.1016/j.jes.2020.03.034
   Guterres J, 2019, J HAZARD MATER, V364, P173, DOI 10.1016/j.jhazmat.2018.10.019
   Hayat S, 2012, PLANT SIGNAL BEHAV, V7, P1456, DOI 10.4161/psb.21949
   Hu PJ, 2009, ENVIRON EXP BOT, V66, P317, DOI 10.1016/j.envexpbot.2009.02.014
   Jia L, 2015, J PLANT GROWTH REGUL, V34, P13, DOI 10.1007/s00344-014-9433-1
   Jia L, 2013, ECOTOXICOLOGY, V22, P476, DOI 10.1007/s10646-013-1041-5
   Jia L, 2012, AFR J MICROBIOL RES, V6, P826, DOI 10.5897/AJMR11.1337
   Karimi N, 2013, ACTA BIOL CRACOV BOT, V55, P61, DOI 10.2478/abcsb-2013-0019
   Kramer U, 2010, ANNU REV PLANT BIOL, V61, P517, DOI 10.1146/annurev-arplant-042809-112156
   Kubier A, 2019, APPL GEOCHEM, V108, DOI 10.1016/j.apgeochem.2019.104388
   Leak RK, 2018, DOSE-RESPONSE, V16, DOI 10.1177/1559325818784501
   Liu SH, 2016, PEDOSPHERE, V26, P709, DOI 10.1016/S1002-0160(15)60081-9
   Liu ZC, 2020, J HAZARD MATER, V400, DOI 10.1016/j.jhazmat.2020.123138
   Liu Zhouli, 2015, Dose Response, V13, DOI 10.2203/dose-response.14-033.He
   Liu ZL, 2009, J HAZARD MATER, V169, P170, DOI 10.1016/j.jhazmat.2009.03.090
   Lu RR, 2020, ECOTOX ENVIRON SAFE, V203, DOI 10.1016/j.ecoenv.2020.110988
   Patra DK, 2020, ENVIRON TECHNOL INNO, V18, DOI 10.1016/j.eti.2020.100672
   Pollard AJ, 2014, PLANT SCI, V217, P8, DOI 10.1016/j.plantsci.2013.11.011
   Prabakaran K, 2019, ECOL ENG, V138, P28, DOI 10.1016/j.ecoleng.2019.07.002
   Qiu RL, 2008, CHEMOSPHERE, V74, P6, DOI 10.1016/j.chemosphere.2008.09.069
   Rascio N, 2011, PLANT SCI, V180, P169, DOI 10.1016/j.plantsci.2010.08.016
   Raskin I, 1997, CURR OPIN BIOTECH, V8, P221, DOI 10.1016/S0958-1669(97)80106-1
   Reeves RD, 2018, NEW PHYTOL, V218, P407, DOI 10.1111/nph.14907
   Scebba F, 2006, BIOL PLANTARUM, V50, P688, DOI 10.1007/s10535-006-0107-0
   Seth CS, 2008, ECOTOX ENVIRON SAFE, V71, P76, DOI 10.1016/j.ecoenv.2007.10.030
   Shah V, 2020, ENVIRON TECHNOL INNO, V18, DOI 10.1016/j.eti.2020.100774
   Shu WS, 2003, CHEMOSPHERE, V52, P1475, DOI 10.1016/S0045-6535(03)00485-5
   van der Ent A, 2015, FRONT PLANT SCI, V6, DOI 10.3389/fpls.2015.00554
   van der Ent A, 2013, PLANT SOIL, V362, P319, DOI 10.1007/s11104-012-1287-3
   Verbruggen N, 2009, NEW PHYTOL, V181, P759, DOI 10.1111/j.1469-8137.2008.02748.x
   Verbruggen N, 2013, BIOMETALS, V26, P633, DOI 10.1007/s10534-013-9659-6
   Wang X, 2020, ENVIRON POLLUT, V260, DOI 10.1016/j.envpol.2020.114082
   Weerasooriyagedara M, 2020, GROUNDWATER SUST DEV, V10, DOI 10.1016/j.gsd.2020.100349
   Yang XE, 2004, PLANT SOIL, V259, P181, DOI 10.1023/B:PLSO.0000020956.24027.f2
   Yuan XH, 2021, J ENVIRON SCI, V101, P217, DOI [10.1016/j.jes.2020.08.013, 10.1016/j.jes.2020.08.01.3]
   Yuan ZW, 2019, SCI TOTAL ENVIRON, V676, P87, DOI 10.1016/j.scitotenv.2019.04.250
   Zhao AQ, 2019, ENVIRON SCI POLLUT R, V26, P34818, DOI 10.1007/s11356-019-06563-3
NR 63
TC 25
Z9 25
U1 5
U2 68
PU ELSEVIER SCI LTD
PI OXFORD
PA THE BOULEVARD, LANGFORD LANE, KIDLINGTON, OXFORD OX5 1GB, OXON, ENGLAND
SN 0269-7491
EI 1873-6424
J9 ENVIRON POLLUT
JI Environ. Pollut.
PD APR 1
PY 2021
VL 274
AR 116526
DI 10.1016/j.envpol.2021.116526
EA FEB 2021
PG 8
WC Environmental Sciences
WE Science Citation Index Expanded (SCI-EXPANDED)
SC Environmental Sciences & Ecology
GA QR7EY
UT WOS:000625379400037
PM 33545523
DA 2023-03-13
ER

PT J
AU Calabrese, EJ
AF Calabrese, EJ
TI Paradigm lost, paradigm found: The re-emergence of hormesis as a
   fundamental dose response model in the toxicological sciences
SO ENVIRONMENTAL POLLUTION
LA English
DT Review
DE hormesis; U-shaped; J-shaped; homeopathy; dose response; biphasic; risk
   assessment; threshold; linearity; history of science; history of
   medicine; toxicology
ID ECOLOGICAL RISK-ASSESSMENT; RADIATION HORMESIS; CHEMICAL HORMESIS;
   HISTORICAL FOUNDATIONS; BIOLOGICAL HYPOTHESIS; ASSESSMENT ERA; HEPATIC
   FOCI; GROWTH; TOXICITY; CANCER
AB This paper provides an assessment of the toxicological basis of the hormetic dose response relationship including issues relating to its reproducibility, frequency. and generalizability across biological models, endpoints measured and chemical class/physical stressors and implications for risk assessment. The quantitative features of the hormetic dose response are described and placed within toxicological context that considers study design, temporal assessment, mechanism, and experimental model/population heterogeneity. Particular emphasis is placed on an historical evaluation of why the field of toxicology rejected hormesis in favor of dose response models such as the threshold model for assessing non-carcinogens and linear no threshold (LNT) models for assessing carcinogens, The paper argues that such decisions were principally based Oil complex historical factors that emerged from the intense and protracted conflict between what is now called traditional medicine and homeopathy and the overly dominating influence of regulatory agencies on the toxicological intellectual agenda. Such regulatory agency influence emphasized hazard/risk assessment goals such as the derivation of no observed adverse effect levels (NOAELs) and the lowest observed adverse effect levels (LOAELs) which were derived principally from high dose studies using few doses, a feature which restricted perceptions and distorted judgments or several generations of toxicologists concerning the nature of the dose response continuum. Such historical and technical blind spots lead the field of toxicology to not only reject an established do,.,e response model (hormesis), but also the model that was more common and fundamental than those that the field accepted. (C) 2004 Elsevier Ltd. All rights reserved.
C1 Univ Massachusetts, Sch Publ Hlth, Amherst, MA 01003 USA.
C3 University of Massachusetts System; University of Massachusetts Amherst
RP Calabrese, EJ (corresponding author), Univ Massachusetts, Sch Publ Hlth, Morrill 1,N344, Amherst, MA 01003 USA.
EM edwardc@schoolph.umass.edu
CR BECK B, 2000, PRINCIPLES METHODS T, P77
   BEGLEY S, 2003, WALL STREET J   1219
   BLISS C. I., 1943, ANNUAL REVIEW OF PHYSIOLOGY, V5, P479, DOI 10.1146/annurev.ph.05.030143.002403
   BLISS C. I., 1938, QUART JOUR PHARM AND PHARMACOL, V11, P192
   Bliss CI, 1935, ANN APPL BIOL, V22, P134, DOI 10.1111/j.1744-7348.1935.tb07713.x
   BOYD LJ, 1936, STUDY SIMILE MED
   Breitholtz M, 2003, AQUAT TOXICOL, V64, P85, DOI 10.1016/S0166-445X(03)00025-0
   Brown RJ, 2003, AQUAT TOXICOL, V63, P1, DOI 10.1016/S0166-445X(02)00120-0
   Bryan WR, 1943, J NATL CANCER I, V3, P503
   Butler R, 2004, CHEM IND-LONDON, P10
   Calabrese E.J., 1994, BIOL EFFECTS LOW LEV, P302
   Calabrese Edward J, 2003, Nonlinearity Biol Toxicol Med, V1, P455, DOI 10.1080/15401420390271056
   Calabrese EJ, 2002, MUTAT RES-REV MUTAT, V511, P181, DOI 10.1016/S1383-5742(02)00013-3
   Calabrese EJ, 2001, TRENDS PHARMACOL SCI, V22, P285, DOI 10.1016/S0165-6147(00)01719-3
   Calabrese EJ, 2005, TOXICOL APPL PHARM, V202, P289, DOI 10.1016/j.taap.2004.06.023
   Calabrese EJ, 1999, RISK ANAL, V19, P261, DOI 10.1111/j.1539-6924.1999.tb00404.x
   Calabrese EJ, 2003, NATURE, V421, P691, DOI 10.1038/421691a
   Calabrese EJ, 2004, TOXICOL APPL PHARM, V197, P125, DOI 10.1016/j.taap.2004.02.007
   Calabrese EJ, 2004, J ENVIRON MONITOR, V6, p14N
   Calabrese EJ, 2001, CRIT REV TOXICOL, V31, P503, DOI 10.1080/20014091111785
   Calabrese EJ, 2003, CRIT REV TOXICOL, V33, P215, DOI 10.1080/713611040
   Calabrese EJ, 2003, CRIT REV TOXICOL, V33, P355, DOI 10.1080/713611042
   Calabrese EJ, 2003, CRIT REV TOXICOL, V33, P305, DOI 10.1080/713611041
   Calabrese EJ, 2003, CRIT REV TOXICOL, V33, P407, DOI 10.1080/713611043
   Calabrese EJ, 2003, CRIT REV TOXICOL, V33, P213, DOI 10.1080/713611039
   Calabrese EJ, 1998, ENVIRON HEALTH PERSP, V106, P275, DOI 10.1289/ehp.106-1533266
   Calabrese EJ, 2000, HUM EXP TOXICOL, V19, P41, DOI 10.1191/096032700678815602
   Calabrese EJ, 2000, HUM EXP TOXICOL, V19, P85, DOI 10.1191/096032700678815620
   Calabrese EJ, 1997, INT J TOXICOL, V16, P545, DOI 10.1080/109158197226874
   Calabrese EJ, 1997, HUM ECOL RISK ASSESS, V3, P545, DOI 10.1080/10807039709383710
   Calabrese EJ, 2000, HUM EXP TOXICOL, V19, P76, DOI 10.1191/096032700678815611
   Calabrese EJ, 2003, ANNU REV PHARMACOL, V43, P175, DOI 10.1146/annurev.pharmtox.43.100901.140223
   Calabrese EJ, 2003, TOXICOL SCI, V71, P246, DOI 10.1093/toxsci/71.2.246
   Calabrese EJ, 2002, HUM ECOL RISK ASSESS, V8, P327, DOI 10.1080/20028091056944
   Calabrese EJ, 2002, TRENDS PHARMACOL SCI, V23, P331, DOI 10.1016/S0165-6147(02)02034-5
   Calabrese EJ, 2002, HUM EXP TOXICOL, V21, P91, DOI 10.1191/0960327102ht217oa
   Calabrese EJ, 2001, CRIT REV TOXICOL, V31, P523, DOI 10.1080/20014091111802
   Calabrese EJ, 2001, CRIT REV TOXICOL, V31, P539, DOI 10.1080/20014091111811
   Calabrese EJ, 2001, CRIT REV TOXICOL, V31, P517, DOI 10.1080/20014091111794
   Calabrese EJ, 2001, CRIT REV TOXICOL, V31, P585, DOI 10.1080/20014091111848
   Calabrese EJ, 2001, CRIT REV TOXICOL, V31, P563, DOI 10.1080/20014091111839
   Calabrese EJ, 2001, CRIT REV TOXICOL, V31, P615, DOI 10.1080/20014091111875
   Calabrese EJ, 2001, CRIT REV TOXICOL, V31, P607, DOI 10.1080/20014091111866
   Calabrese EJ, 2001, CRIT REV TOXICOL, V31, P475, DOI 10.1080/20014091111767
   Calabrese EJ, 2001, CRIT REV TOXICOL, V31, P553, DOI 10.1080/20014091111820
   Calabrese EJ, 2001, CRIT REV TOXICOL, V31, P605, DOI 10.1080/20014091111857
   Calabrese EJ, 2001, CRIT REV TOXICOL, V31, P471, DOI 10.1080/20014091111758
   Calabrese EJ, 2001, CRIT REV TOXICOL, V31, P489, DOI 10.1080/20014091111776
   Calabrese EJ, 2001, CRIT REV TOXICOL, V31, P353, DOI 10.1080/20014091111730
   Calabrese EJ, 2001, TOXICOL SCI, V62, P330, DOI 10.1093/toxsci/62.2.330
   Calabrese EJ, 2000, BIOGERONTOLOGY, V1, P309, DOI 10.1023/A:1026510001286
   Calabrese EJ, 1998, HUM EXP TOXICOL, V17, P444, DOI 10.1191/096032798678909061
   Calabrese EJ, 1998, REGUL TOXICOL PHARM, V28, P230, DOI 10.1006/rtph.1998.1267
   Calabrese EJ, 2000, HUM EXP TOXICOL, V19, P2, DOI 10.1191/096032700678815585
   Calabrese EJ, 2000, HUM EXP TOXICOL, V19, P32, DOI 10.1191/096032700678815594
   CALABRESE EJ, 1983, PRINCIPLES ANIMAL EX, P603
   CALABRESE EJ, 2004, IN PRESS INHALATION
   CALABRESE EJ, 2004, TOX MED INT C U MASS
   CALABRESE EJ, 2004, IN PRESS CRIT REV TO
   CALABRESE EJ, 1992, PRINCIPLES ANIMAL EX, P155
   Calabrese EJ, 2001, CRIT REV TOXICOL, V31, P349
   CALABRESE EJ, 1992, BIOL EFFECTS LOW LEV, P155
   CARLBORG FW, 1979, FOOD COSMET TOXICOL, V17, P159, DOI 10.1016/0015-6264(79)90216-5
   Chapman PM, 2001, HUM EXP TOXICOL, V20, P499, DOI 10.1191/096032701718120337
   Chapman PM, 2002, SCI TOTAL ENVIRON, V288, P131, DOI 10.1016/S0048-9697(01)01120-2
   Clark A. J, 1937, GEN PHARM
   COOK G, 2003, BOSTON GLOBE     DEC, V1, pA16
   COULTER HL, 1982, DIVIDED LEGACY CONFL, P328
   DALE HH, 1936, NOBEL LECT      1212
   De Coen WM, 2001, ECOTOX ENVIRON SAFE, V48, P223, DOI 10.1006/eesa.2000.2009
   DONG XF, 1991, ANTICANCER RES, V11, P737
   Forbes VE, 2000, FUNCT ECOL, V14, P12, DOI 10.1046/j.1365-2435.2000.00392.x
   GADDUM JH, 1953, 183 HIS MAJ STAT OFF
   GADDUM JH, 1937, J PHYSIOL-LONDON, V89, pP7
   GAIDO K, 1984, TOXICOL APPL PHARM, V76, P45, DOI 10.1016/0041-008X(84)90027-9
   GAIDO KW, 1987, TOXICOL APPL PHARM, V89, P378, DOI 10.1016/0041-008X(87)90157-8
   Gentile J, 2001, HUM EXP TOXICOL, V20, P513, DOI 10.1191/096032701718120364
   Gentile JH, 2000, HUM ECOL RISK ASSESS, V6, P227, DOI 10.1080/10807030009380058
   Gentile JR, 2000, HUM ECOL RISK ASSESS, V6, P223, DOI 10.1080/10807030009380057
   Gerber LM, 1999, Q REV BIOL, V74, P273, DOI 10.1086/393162
   Gong P, 1999, ARCH ENVIRON CON TOX, V36, P152, DOI 10.1007/s002449900455
   HIVELY W, 2002, DISCOVER MAG, V23, P74
   HOGUE C, 2004, CEM ENG NEWS     APR, P50
   HOTCHKISS M, 1923, THESIS YALE U NEW HA
   Hueppe F., 1896, PRINCIPLES BACTERIOL
   Ji L, 2002, TOXICOL SCI, V69, P217, DOI 10.1093/toxsci/69.1.217
   Kaiser J, 2003, SCIENCE, V302, P376, DOI 10.1126/science.302.5644.376
   Kinoshita A, 2003, CARCINOGENESIS, V24, P1389, DOI 10.1093/carcin/bgg079
   Kitano M, 1998, CARCINOGENESIS, V19, P1475, DOI 10.1093/carcin/19.8.1475
   KOCAN RM, 1985, AQUAT TOXICOL, V6, P165, DOI 10.1016/0166-445X(85)90002-5
   KOTSCHAU K, 1932, ALLG HOM ZTG, V180, P148
   LAMBERT F, 2003, FORBES           DEC
   LAUGHLIN RB, 1981, SCIENCE, V211, P705, DOI 10.1126/science.211.4483.705
   Lin QX, 2002, MAR POLLUT BULL, V44, P897, DOI 10.1016/S0025-326X(02)00118-2
   LUCKEY TD, 1960, SCIENCE, V132, P1891, DOI 10.1126/science.132.3443.1891
   Luckey TD, 1959, ANTIBIOTICS THEIR CH, P174
   LUCKEY TD, 1963, ANTIBIOTICS PSEBM, V113, P121
   LUI EMK, 1987, TOXICOL APPL PHARM, V90, P299, DOI 10.1016/0041-008X(87)90337-1
   NICKERSON M, 1956, NATURE, V178, P697, DOI 10.1038/178697b0
   Parsons PA, 2000, J APPL TOXICOL, V20, P103, DOI 10.1002/(SICI)1099-1263(200003/04)20:2<103::AID-JAT639>3.0.CO;2-O
   Pollino CA, 1999, ECOTOX ENVIRON SAFE, V43, P309, DOI 10.1006/eesa.1999.1796
   RENN O, 1932, PHYSL BACTERIA, P137
   RENNER R, 2003, HORMESIS NIETZSCHES, P28
   RENNER R, 2004, ENV SCI TECHNOL  MAR, pA90
   Robison G. A., 1981, UNDERSTANDING RECEPT, pv
   Roy B, 2004, GEN COMP ENDOCR, V136, P180, DOI 10.1016/j.ygcen.2003.12.023
   Sazanov L. A., 1992, Biokhimiya, V57, P1443
   Schulz H., 1877, VIRCHOWS ARCH PATHOL, V108, P423, DOI DOI 10.1007/BF02281473
   SMYTH H. F., 1967, FOOD COSMET TOXICOL, V5, P51, DOI 10.1016/S0015-6264(67)82886-4
   *SOT PAN, 1981, FUND APPL TOXICOL, V1, P67
   Southam CM, 1943, PHYTOPATHOLOGY, V33, P517
   STEBBING ARD, 1982, SCI TOTAL ENVIRON, V22, P213, DOI 10.1016/0048-9697(82)90066-3
   STEVENSON DE, 1966, ASSESSMENT POSSIBLE, P690
   STIPP D, 2003, FORTUNE, V147, P53
   Sukata T, 2002, INT J CANCER, V99, P112, DOI 10.1002/ijc.10312
   TOWNSEND JF, 1960, JAMA-J AM MED ASSOC, V173, P44, DOI 10.1001/jama.1960.73020190007010
   Trevan JW, 1927, P R SOC LOND B-CONTA, V101, P483, DOI 10.1098/rspb.1927.0030
   Tsuda H, 2003, TOXICOL PATHOL, V31, P80, DOI 10.1080/01926230390173879
   van der Schalie WH, 2000, J APPL TOXICOL, V20, P131
   Wu WC, 2002, J OCUL PHARMACOL TH, V18, P251, DOI 10.1089/108076802760116179
NR 120
TC 407
Z9 426
U1 5
U2 88
PU ELSEVIER SCI LTD
PI OXFORD
PA THE BOULEVARD, LANGFORD LANE, KIDLINGTON, OXFORD OX5 1GB, OXON, ENGLAND
SN 0269-7491
EI 1873-6424
J9 ENVIRON POLLUT
JI Environ. Pollut.
PD DEC
PY 2005
VL 138
IS 3
BP 378
EP 411
DI 10.1016/j.envpol.2004.10.001
PG 34
WC Environmental Sciences
WE Science Citation Index Expanded (SCI-EXPANDED)
SC Environmental Sciences & Ecology
GA 961KD
UT WOS:000231660200002
PM 16098930
DA 2023-03-13
ER

PT J
AU Agathokleous, E
   Moore, MN
   Calabrese, EJ
AF Agathokleous, Evgenios
   Moore, Michael N.
   Calabrese, Edward J.
TI Estimating the no-observed-adverse-effect-level (NOAEL) of hormetic
   dose-response relationships in meta-data evaluations
SO METHODSX
LA English
DT Article
DE Contaminant effect; Exposure-response relationship; Hormesis; Low-dose
   biological effects; Organismal response; Oxidative stress; Pollution
   effects; Susceptibility; Tolerance; Toxicological testing
AB The number of studies reporting hormetic responses is rapidly increasing, and quantitative evaluations are needed to improve the understanding of hormetic dose responses. However, there is no standardized methodology to estimate the no-observed-adverse-effect-level (NOAEL) of hormetic dose-response relationships developed using data mined from the published literature. Here, we propose a protocol that can be followed to estimate NOAEL, a process that is illustrated using a specific example. This protocol can be used for maintaining a mutual language (since NOAEL can be defined in different ways), permitting comparisons among different studies, and facilitating cumulative science. (C) 2021 Published by Elsevier B.V.
C1 [Agathokleous, Evgenios] Nanjing Univ Informat Sci & Technol NUIST, Sch Appl Meteorol, Nanjing 210044, Jiangsu, Peoples R China.
   [Moore, Michael N.] Univ Exeter, Royal Cornwall Hosp, European Ctr Environm & Human Hlth ECEHH, Knowledge Spa,Med Sch, Truro, England.
   [Moore, Michael N.] Plymouth Marine Lab, Plymouth, Devon, England.
   [Moore, Michael N.] Univ Plymouth, Sch Biol & Marine Sci, Plymouth, Devon, England.
   [Calabrese, Edward J.] Univ Massachusetts, Dept Publ Hlth, Environm Hlth Sci, Morrill 1,N344, Amherst, MA 01003 USA.
C3 Nanjing University of Information Science & Technology; Royal Cornwall
   Hospital; University of Exeter; Plymouth Marine Laboratory; University
   of Plymouth; University of Massachusetts System; University of
   Massachusetts Amherst
RP Agathokleous, E (corresponding author), Nanjing Univ Informat Sci & Technol NUIST, Sch Appl Meteorol, Nanjing 210044, Jiangsu, Peoples R China.
EM evgenios@nuist.edu.cn
RI Agathokleous, Evgenios/D-2838-2016
OI Agathokleous, Evgenios/0000-0002-0058-4857
FU Startup Foundation for Introducing Talent of Nanjing University of
   Information Science & Technology (NUIST) , Nanjing, China [003080]
FX E.A. acknowledges multi-year support from The Startup Foundation for
   Introducing Talent of Nanjing University of Information Science &
   Technology (NUIST) , Nanjing, China (No. 003080) . Sponsor had no
   involvement in the study design; the collection, analysis or
   interpretation of the data; preparation of the manuscript or the
   decision where to submit the manuscript for publication.
CR Agathokleous E, 2021, DOSE-RESPONSE, V19, DOI 10.1177/15593258211001667
   Agathokleous E, 2019, ENVIRON INT, V131, DOI 10.1016/j.envint.2019.105044
   Berry R, 2020, COMP BIOCHEM PHYS A, V242, DOI 10.1016/j.cbpa.2020.110658
   Calabrese EJ, 2021, AGEING RES REV, V71, DOI 10.1016/j.arr.2021.101418
   Calabrese EJ, 2022, IUBMB LIFE, V74, P8, DOI 10.1002/iub.2529
   Calabrese EJ, 2019, ENVIRON RES, V170, P337, DOI 10.1016/j.envres.2018.12.020
   Calabrese EJ, 2017, NPJ AGING MECH DIS, V3, DOI 10.1038/s41514-017-0013-z
   Calabrese EJ, 2011, REGUL TOXICOL PHARM, V61, P73, DOI 10.1016/j.yrtph.2011.06.003
   Carvalho MEA, 2020, J HAZARD MATER, V384, DOI 10.1016/j.jhazmat.2019.121434
   Duarte-Sierra A, 2020, COMPR REV FOOD SCI F, V19, P3659, DOI 10.1111/1541-4337.12628
   Erofeeva EA, 2021, J FORESTRY RES, V32, P1789, DOI 10.1007/s11676-021-01312-0
   Fong CR, 2021, SCI TOTAL ENVIRON, V772, DOI 10.1016/j.scitotenv.2021.145243
   Burbano MSJ, 2021, CELLS-BASEL, V10, DOI 10.3390/cells10051156
   Jalal A, 2021, ECOTOX ENVIRON SAFE, V207, DOI 10.1016/j.ecoenv.2020.111225
   Kardish MR, 2015, FRONT ECOL EVOL, V3, DOI 10.3389/fevo.2015.00051
   Omagamre EW, 2020, ARCH ENVIRON CON TOX, V79, P500, DOI 10.1007/s00244-020-00780-5
   Shahid M, 2020, CRIT REV ENV SCI TEC, V50, P1984, DOI 10.1080/10643389.2019.1689061
   Zvereva EL, 2021, SCI REP-UK, V11, DOI 10.1038/s41598-020-80677-4
NR 18
TC 9
Z9 9
U1 3
U2 4
PU ELSEVIER
PI AMSTERDAM
PA RADARWEG 29, 1043 NX AMSTERDAM, NETHERLANDS
EI 2215-0161
J9 METHODSX
JI MethodsX
PY 2021
VL 8
AR 101568
DI 10.1016/j.mex.2021.101568
EA NOV 2021
PG 8
WC Multidisciplinary Sciences
WE Emerging Sources Citation Index (ESCI)
SC Science & Technology - Other Topics
GA WX5RI
UT WOS:000718652600008
PM 35004202
OA Green Published, gold
DA 2023-03-13
ER

PT J
AU Calabrese, EJ
   Baldwin, LA
AF Calabrese, EJ
   Baldwin, LA
TI Inorganics and hormesis
SO CRITICAL REVIEWS IN TOXICOLOGY
LA English
DT Review
DE metals; arsenic; cadmium; lead; mercury; selenium; zinc; risk
   assessment; dose response; U-shaped; J-shaped; hormesis; biphasic;
   nonlinear; dual effects; switching mechanisms; bi-directional responses;
   stimulation; inhibition
ID METHYL-D-ASPARTATE; ALKALINE-PHOSPHATASE ACTIVITY; NEURONAL NICOTINIC
   RECEPTORS; PROTEIN-TYROSINE KINASE; OSTEOBLAST-LIKE CELLS;
   DNA-SYNTHESIS; RAT-BRAIN; GROWTH-RESPONSES; HEAVY-METALS; ROOT-GROWTH
AB The article is a comprehensive review of the occurrence of hormetic dose-response relationships induced by inorganic agents, including toxic agents, of significant environmental and public health interest (e.g., arsenic, cadmium, lead, mercury, selenium, and zinc). Hormetic responses occurred in a wide range of biological models (i.e., plants, invertebrate and vertebrate animals) for a large and diverse array of endpoints. Particular attention was given to providing an assessment of the quantitative features of the dose-response relationships and underlying mechanisms that could account for the biphasic nature of the hormetic response. These findings indicate that hormetic responses commonly occur in appropriately designed experiments and are highly generalizeable with respect to biological model responses. The hormetic dose response should be seen as a reliable feature of the dose response for inorganic agents and will have an important impact on the estimated effects of such agents on environmental and human receptors.
C1 Univ Massachusetts, Dept Environm Hlth Sci, Amherst, MA 01003 USA.
C3 University of Massachusetts System; University of Massachusetts Amherst
RP Calabrese, EJ (corresponding author), Univ Massachusetts, Dept Environm Hlth Sci, N344 Morrill Sci Ctr, Amherst, MA 01003 USA.
EM edwardc@schoolph.umass.edu
CR Abe T, 1999, BIOCHEM PHARMACOL, V58, P69, DOI 10.1016/S0006-2952(99)00049-0
   ADAMS D F, 1963, J Air Pollut Control Assoc, V13, P360
   ADAMS DF, 1961, SCIENCE, V133, P1425, DOI 10.1126/science.133.3462.1425
   Ali MB, 2000, B ENVIRON CONTAM TOX, V65, P573, DOI 10.1007/s001280000162
   ALLENDER WJ, 1997, J PLANT NUTR, V20, P1
   Anderson RS, 1997, ENVIRON RES, V74, P84, DOI 10.1006/enrs.1997.3751
   ANDERSON RS, 1994, COMP BIOCHEM PHYS C, V108, P215, DOI 10.1016/1367-8280(94)90033-7
   ANDREW CS, 1973, AUST J AGR RES, V24, P325, DOI 10.1071/AR9730325
   ANIS NA, 1983, BRIT J PHARMACOL, V79, P565, DOI 10.1111/j.1476-5381.1983.tb11031.x
   ASO K, 1960, B COLL AGR IMP U TOK, V7, P85
   AUDUS LJ, 1952, J EXP BOT, V3, P375, DOI 10.1093/jxb/3.3.375
   BABICH H, 1982, ENVIRON RES, V29, P335, DOI 10.1016/0013-9351(82)90035-4
   BAKER AJM, 1986, NEW PHYTOL, V102, P575, DOI 10.1111/j.1469-8137.1986.tb00833.x
   BARHAM SS, 1985, FED PROC, V44, P520
   BARNES R L, 1972, Environmental Pollution, V3, P133, DOI 10.1016/0013-9327(72)90032-8
   Barrio DA, 1997, J TRACE ELEM MED BIO, V11, P110, DOI 10.1016/S0946-672X(97)80035-1
   BELL JNB, 1973, NATURE, V241, P47, DOI 10.1038/241047b0
   BEND JR, 1972, J PHARMACOL EXP THER, V183, P206
   BENNET RJ, 1991, ENVIRON EXP BOT, V31, P153, DOI 10.1016/0098-8472(91)90066-W
   BENNET RJ, 1987, ENVIRON EXP BOT, V27, P91, DOI 10.1016/0098-8472(87)90059-1
   BENNETT JP, 1974, CAN J BOT, V52, P35, DOI 10.1139/b74-007
   Benson JM, 1995, FUND APPL TOXICOL, V28, P232, DOI 10.1006/faat.1995.1164
   BERLYNE GM, 1972, LANCET, V1, P564
   BERRIDGE MJ, 1989, CELL, V59, P411, DOI 10.1016/0092-8674(89)90026-3
   BERRIDGE MJ, 1982, BIOCHEM J, V206, P587, DOI 10.1042/bj2060587
   BIZZI A, 1986, ACTA NEUROPATHOL, V71, P154, DOI 10.1007/BF00687978
   BLODGETT RC, 1984, SEMIN ARTHRITIS RHEU, V13, P255, DOI 10.1016/0049-0172(84)90029-5
   BODAR CWM, 1988, AQUAT TOXICOL, V12, P301, DOI 10.1016/0166-445X(88)90058-6
   BRAND LE, 1986, J EXP MAR BIOL ECOL, V96, P225, DOI 10.1016/0022-0981(86)90205-4
   Branham SE, 1929, J BACTERIOL, V18, P247, DOI 10.1128/JB.18.4.247-264.1929
   Branham SE, 1929, J INFECT DIS, V44, P142, DOI 10.1093/infdis/44.2.142
   Bronfenbrenner J, 1913, J PHARMACOL EXP THER, V4, P333
   BROWN H, 1981, NEW PHYTOL, V89, P621, DOI 10.1111/j.1469-8137.1981.tb02341.x
   Brown JL, 1996, CANCER LETT, V98, P227
   BURRIDGE K, 1992, J CELL BIOL, V119, P893, DOI 10.1083/jcb.119.4.893
   Calabrese EJ, 1999, RISK ANAL, V19, P261, DOI 10.1111/j.1539-6924.1999.tb00404.x
   CALABRESE EJ, 1993, J APPL TOXICOL, V13, P169, DOI 10.1002/jat.2550130305
   Calabrese EJ, 2001, CRIT REV TOXICOL, V31, P425, DOI 10.1080/20014091111749
   CALVIN M, 1948, J AM CHEM SOC, V70, P3270, DOI 10.1021/ja01190a020
   CANALIS E, 1985, ENDOCRINOLOGY, V116, P855, DOI 10.1210/endo-116-3-855
   CANDY JM, 1984, DEV NEUROSCI-AMSTER, V17, P301
   CHANDRA P, 1993, WATER SCI TECHNOL, V28, P323, DOI 10.2166/wst.1993.0434
   CHAO ESE, 1984, BIOCHEM PHARMACOL, V33, P1941, DOI 10.1016/0006-2952(84)90552-5
   CHAO SH, 1984, MOL PHARMACOL, V26, P75
   CHAO SH, 1983, FED PROC, V42, P1087
   Chapman LA, 1999, TOXICOLOGY, V132, P167, DOI 10.1016/S0300-483X(98)00151-6
   Cheng PT, 1995, CELL MATER, V5, P271
   Chibber R, 1990, Biol Met, V3, P213, DOI 10.1007/BF01140582
   CHMIELNICKA J, 1994, BIOL TRACE ELEM RES, V40, P127, DOI 10.1007/BF02950786
   CHOW SC, 1992, ARCH BIOCHEM BIOPHYS, V298, P143, DOI 10.1016/0003-9861(92)90105-6
   CHU FLE, 1994, MAR ENVIRON RES, V38, P243, DOI 10.1016/0141-1136(94)90026-4
   Chung KC, 2000, J NEUROSCI RES, V59, P117, DOI 10.1002/(SICI)1097-4547(20000101)59:1<117::AID-JNR14>3.3.CO;2-H
   CIFONE MG, 1989, BIOCHIM BIOPHYS ACTA, V1011, P25, DOI 10.1016/0167-4889(89)90073-6
   CLARKSON DT, 1966, J ECOL, V54, P167, DOI 10.2307/2257665
   CLAYTON RM, 1992, LIFE SCI, V51, P1921, DOI 10.1016/0024-3205(92)90108-2
   CLOUES R, 1993, PFLUG ARCH EUR J PHY, V424, P152, DOI 10.1007/BF00374606
   CONNELL AD, 1982, WATER RES, V16, P1313, DOI 10.1016/0043-1354(82)90209-3
   Cortizo AM, 1997, BIOMETALS, V10, P127, DOI 10.1023/A:1018335324447
   CORTIZO AM, 1995, MOL CELL BIOCHEM, V145, P97, DOI 10.1007/BF00935481
   CORVOL MT, 1978, ENDOCRINOLOGY, V102, P1269, DOI 10.1210/endo-102-4-1269
   COX RM, 1988, NEW PHYTOL, V109, P193, DOI 10.1111/j.1469-8137.1988.tb03708.x
   CRAFTS A. S., 1939, HILGARDIA, V12, P177
   CRAKER L E, 1972, Hortscience, V7, P59
   CUNNINGHAM BC, 1990, SCIENCE, V250, P1709, DOI 10.1126/science.2270485
   DASTON GP, 1991, FUND APPL TOXICOL, V17, P696, DOI 10.1016/0272-0590(91)90179-8
   DATTANI MT, 1993, ENDOCRINOLOGY, V133, P2803, DOI 10.1210/en.133.6.2803
   DAVE G, 1984, COMP BIOCHEM PHYS C, V78, P439, DOI 10.1016/0742-8413(84)90112-9
   DAVE G, 1983, COMP BIOCH PHYSL, V786, P433
   DAVIDAI G, 1992, AM J PHYSIOL, V263, pE205, DOI 10.1152/ajpendo.1992.263.2.E205
   DAVIES P, 1976, LANCET, V2, P1403
   DEFILIPPI P, 1995, EXP CELL RES, V221, P141, DOI 10.1006/excr.1995.1361
   DEFILIPPI P, 1994, CELL ADHES COMMUN, V2, P75, DOI 10.3109/15419069409014203
   DEVEREUX TR, 1974, CHEM-BIOL INTERACT, V8, P91, DOI 10.1016/0009-2797(74)90055-6
   DINSE AG, 1953, PHARM TOXICOLOGY URA, V4, P2257
   DONGHUA L, 1993, CHINESE J BOT, V5, P34
   DOUCET CM, 1990, CAN J FISH AQUAT SCI, V47, P1122, DOI 10.1139/f90-130
   DOYLE JJ, 1975, APPL MICROBIOL, V29, P562, DOI 10.1128/AEM.29.4.562-564.1975
   DRESER H, 1917, Z F EXPER PATH U THE, V19, P285
   EICHHORN GL, 1969, J BIOL CHEM, V244, P937
   Eichhorn GL, 1975, ECOLOGICAL TOXICOLOG, P123
   ELNABARAWY MT, 1986, ENVIRON TOXICOL CHEM, V5, P393, DOI 10.1897/1552-8618(1986)5[393:RSOTDS]2.0.CO;2
   ENGLE RL, 1967, P AM SOC HORTIC SCI, V91, P304
   ENOMOTO R, 1992, J NEUROCHEM, V59, P473, DOI 10.1111/j.1471-4159.1992.tb09394.x
   Etcheverry SB, 1997, ARCH BIOCHEM BIOPHYS, V338, P7, DOI 10.1006/abbi.1996.9778
   ETCHEVERRY SB, 1998, VANADIUM ENV 1, P359
   FALLER N., 1970, Sulphur Institute Journal, V6, P5
   FARLEY JR, 1983, SCIENCE, V222, P330
   FAWTHROP DJ, 1991, ARCH TOXICOL, V65, P437, DOI 10.1007/BF01977355
   Fent K, 1996, CRIT REV TOXICOL, V26, P3, DOI 10.3109/10408449609089891
   Figueiredo-Pereira ME, 1998, J BIOL CHEM, V273, P12703, DOI 10.1074/jbc.273.21.12703
   Fisher W.S., 1995, J SHELLFISH RES, V14, P265
   FISKESJO G, 1988, MUTAT RES, V197, P243, DOI 10.1016/0027-5107(88)90096-6
   FISKESJO G, 1985, HEREDITAS, V102, P99, DOI 10.1111/j.1601-5223.1985.tb00471.x
   Forgacs Z, 1998, J TOXICOL ENV HEAL A, V55, P213
   Forrest JN, 1997, J EXP ZOOL, V279, P530, DOI 10.1002/(SICI)1097-010X(19971201)279:5<530::AID-JEZ17>3.0.CO;2-B
   FOUTS JR, 1972, J PHARMACOL EXP THER, V183, P458
   FRENKEL GD, 1982, J BIOL CHEM, V257, P6275
   GAO XM, 1993, NEUROCHEM INT, V22, P395, DOI 10.1016/0197-0186(93)90021-V
   GARRUTO RM, 1984, P NATL ACAD SCI-BIOL, V81, P1875, DOI 10.1073/pnas.81.6.1875
   GAVIS J, 1981, J MAR RES, V39, P315
   GHETTI B, 1985, NEUROPATH APPL NEURO, V11, P31, DOI 10.1111/j.1365-2990.1985.tb00003.x
   GIORDANO GG, 1983, ENV554IS EEC COMM
   GOODMAN WG, 1984, J CLIN INVEST, V73, P171, DOI 10.1172/JCI111188
   GRUENWEDEL DW, 1979, BIOCHEM PHARMACOL, V28, P651, DOI 10.1016/0006-2952(79)90150-3
   GRYNPAS M D, 1990, Journal of Bone and Mineral Research, V5, pS169
   GUAN JL, 1992, NATURE, V358, P690, DOI 10.1038/358690a0
   GULYA K, 1990, J NEUROCHEM, V54, P1020, DOI 10.1111/j.1471-4159.1990.tb02352.x
   Gupta M, 1998, ENVIRON POLLUT, V103, P327, DOI 10.1016/S0269-7491(98)00102-X
   Gupta M, 1996, B ENVIRON CONTAM TOX, V56, P319, DOI 10.1007/s001289900047
   HACKETT C, 1962, NATURE, V195, P471, DOI 10.1038/195471a0
   HAMELINK JL, 1986, ENVIRON TOXICOL CHEM, V5, P87, DOI 10.1002/etc.5620050112
   HARMET KH, 1979, PLANT PHYSIOL, V64, P1094, DOI 10.1104/pp.64.6.1094
   HARWARD MR, 1971, 65 ANN M AIR POLL CO
   HEAGLE AS, 1972, PHYTOPATHOLOGY, V62, P683, DOI 10.1094/Phyto-62-683
   Hidalgo E, 2000, LIFE SCI, V67, P1331, DOI 10.1016/S0024-3205(00)00727-X
   HIRT H, 1989, PLANTA, V179, P414, DOI 10.1007/BF00391089
   Hohage H, 1998, TOXICOL LETT, V98, P189, DOI 10.1016/S0378-4274(98)00127-1
   HOLTZMAN D, 1984, NEUROTOXICOLOGY, V5, P97
   HOLTZMAN D, 1987, TOXICOL APPL PHARM, V89, P211, DOI 10.1016/0041-008X(87)90042-1
   HOWELER RH, 1976, AGRON J, V68, P551, DOI 10.2134/agronj1976.00021962006800040005x
   Hsiao B, 2001, J NEUROSCI, V21, P1848, DOI 10.1523/JNEUROSCI.21-06-01848.2001
   HUBERMONT G, 1976, TOXICOLOGY, V5, P379, DOI 10.1016/0300-483X(76)90056-1
   HUTCHINSON GE, 1945, SOIL SCI, V60, P29, DOI 10.1097/00010694-194507000-00004
   Hutchinson GE, 1943, Q REV BIOL, V18, P331, DOI 10.1086/394681
   Hutchinson GE, 1943, Q REV BIOL, V18, P242, DOI 10.1086/394677
   Hutchinson GE, 1943, Q REV BIOL, V18, P128, DOI 10.1086/394672
   Hutchinson GE, 1943, Q REV BIOL, V18, P1, DOI 10.1086/394666
   Iavicoli I, 2003, TOXICOL LETT, V137, P193, DOI 10.1016/S0378-4274(02)00404-6
   IAVICOLI I, 2002, INT C NONL DOS RESP
   Iijama S., 1994, YAMANASHI MED J, V9, P159
   IRVING H, 1948, NATURE, V162, P746, DOI 10.1038/162746a0
   JENKINS KD, 1986, ENVIRON HEALTH PERSP, V65, P205, DOI 10.2307/3430182
   Jensen GH, 1907, BOT GAZ, V43, P0011, DOI 10.1086/329076
   JOHANSSON SK, 1947, THESIS U WISCONSIN
   Kabata-Pendias A, 1984, TRACE ELEMENTS PLANT
   KAJI T, 1992, TOXICOLOGY, V71, P267
   Kang JJ, 1997, J BIOCHEM, V122, P173
   KANG YJ, 1991, TOXICOLOGY, V66, P325, DOI 10.1016/0300-483X(91)90203-D
   KATO Y, 1987, J CELL BIOL, V104, P311, DOI 10.1083/jcb.104.2.311
   KENNEDY JL, 1983, J NEUROL SCI, V59, P57, DOI 10.1016/0022-510X(83)90081-3
   KISHIMOTO T, 1990, ARCH TOXICOL, V64, P383, DOI 10.1007/BF01973460
   KLEBANOFF SJ, 1972, J RETICULOENDOTH SOC, V12, P170
   KOBAYASHI N, 1971, Publications of the Seto Marine Biological Laboratory, V18, P379
   KORNBERG L, 1992, J BIOL CHEM, V267, P23439
   KROEZE C, 1989, ACTA BOT NEERL, V38, P165, DOI 10.1111/j.1438-8677.1989.tb02039.x
   Kudo N, 1996, ARCH TOXICOL, V70, P801, DOI 10.1007/s002040050342
   KUDO N, 1992, ARCH TOXICOL, V66, P131, DOI 10.1007/BF02342507
   Kumar S, 1999, MED HYPOTHESES, V52, P557, DOI 10.1054/mehy.1997.0693
   Kumar S, 1998, NEUROSCI LETT, V248, P121, DOI 10.1016/S0304-3940(98)00267-5
   KURSANOV A L, 1951, Dokl Akad Nauk SSSR, V79, P685
   KURSANOV A L, 1952, Dokl Akad Nauk SSSR, V85, P913
   KURSANOV AL, 1954, ESSAIS BOTANIQUE, V1, P142
   LARSON KG, 1989, DIS AQUAT ORGAN, V6, P131, DOI 10.3354/dao006131
   LAU KHW, 1988, ENDOCRINOLOGY, V123, P2858, DOI 10.1210/endo-123-6-2858
   LEE TC, 1985, CARCINOGENESIS, V6, P1421, DOI 10.1093/carcin/6.10.1421
   LEES S, 1992, CALCIFIED TISSUE INT, V50, P88, DOI 10.1007/BF00297303
   LEGARE ME, 1993, NEUROTOXICOLOGY, V14, P267
   LETERRIER JF, 1992, J NEUROCHEM, V58, P2060, DOI 10.1111/j.1471-4159.1992.tb10947.x
   LEVAN A, 1945, NATURE, V156, P751, DOI 10.1038/156751a0
   Levan A, 1938, HEREDITAS, V24, P471
   LEVICRAFTS, 1953, HILGARDIA, V21, P472
   LEVINGS MK, 1977, EFFECTS CADMIUM CHLO
   LIEBERHERR M, 1984, ENDOCRINOLOGY, V115, P824, DOI 10.1210/endo-115-2-824
   LIEBERHERR M, 1987, KIDNEY INT, V31, P736, DOI 10.1038/ki.1987.60
   LIEBERHERR M, 1979, CALCIFIED TISSUE INT, V27, P47, DOI 10.1007/BF02441160
   Lipman CB, 1938, SOIL SCI, V45, P189, DOI 10.1097/00010694-193803000-00003
   LIU DH, 1994, ISR J PLANT SCI, V42, P143, DOI 10.1080/07929978.1994.10676565
   Liu PS, 1997, TOXICOLOGY, V117, P45, DOI 10.1016/S0300-483X(96)03552-4
   LONDON ED, 1995, ANN NY ACAD SCI, V757, P430, DOI 10.1111/j.1749-6632.1995.tb17502.x
   LU KP, 1990, SCI CHINA SER B, V33, P303
   Luckey T D, 1975, Environ Qual Saf Suppl, V1, P81
   LUNDBERG U, 1987, AM J PHYSIOL, V253, pF401, DOI 10.1152/ajprenal.1987.253.3.F401
   LUNDY MW, 1986, BONE, V7, P289, DOI 10.1016/8756-3282(86)90210-3
   MALLUCHE HH, 1985, KIDNEY INT, V27, P122
   MARQUIS JK, 1984, B ENVIRON CONTAM TOX, V32, P704, DOI 10.1007/BF01607560
   Marshak A, 1937, P NATL ACAD SCI USA, V23, P362, DOI 10.1073/pnas.23.7.362
   MAYER ML, 1984, NATURE, V309, P261, DOI 10.1038/309261a0
   MELLOR DP, 1947, NATURE, V159, P370, DOI 10.1038/159370a0
   MENG ZQ, 1993, BIOL TRACE ELEM RES, V39, P73, DOI 10.1007/BF02783811
   MENG ZQ, 1994, BIOL TRACE ELEM RES, V42, P201, DOI 10.1007/BF02911517
   MEREDITH PA, 1977, ENZYME, V22, P22, DOI 10.1159/000458503
   Meyer MC, 1997, J ENVIRON QUAL, V26, P748, DOI 10.2134/jeq1997.00472425002600030022x
   Meyer MC, 1998, J PLANT NUTR, V21, P2475, DOI 10.1080/01904169809365579
   MILLER CA, 1974, J NEUROCHEM, V22, P751, DOI 10.1111/j.1471-4159.1974.tb04290.x
   MIRABELLI CK, 1985, CANCER RES, V45, P32
   MIRABELLI CK, 1982, AURANOFIN, P17
   MONIA BP, 1987, MOL PHARMACOL, V31, P21
   Monsees TK, 1998, J TRACE MICROPROBE T, V16, P427
   MOORE MM, 1993, ARSENIC EXPOSURE HLT, P191
   MOREL NML, 1978, J PHYCOL, V14, P43, DOI 10.1111/j.1529-8817.1978.tb00629.x
   MOUNT DI, 1967, T AM FISH SOC, V96, P185, DOI 10.1577/1548-8659(1967)96[185:AMFEAT]2.0.CO;2
   Mukhin A, 1997, J PHARMACOL EXP THER, V282, P945
   MUKHIN AG, 1994, 19 COLL INT NEUR P S, V3, P25
   NAKADA S, 1980, TOXICOL APPL PHARM, V53, P24, DOI 10.1016/0041-008X(80)90376-2
   NEGER FW, 1923, FLORA, V116, P323
   NICHOLLS DM, 1990, INT J BIOCHEM, V22, P1119, DOI 10.1016/0020-711X(90)90109-G
   NICHOLLS DM, 1991, INT J BIOCHEM, V23, P737, DOI 10.1016/0020-711X(91)90046-P
   NIKIFOROV AA, 1994, BIOCHEM PHARMACOL, V47, P815, DOI 10.1016/0006-2952(94)90481-2
   NORDLIND K, 1986, INT ARCH ALLER A IMM, V79, P83, DOI 10.1159/000233947
   NOVITSKY JA, 1987, APPL ENVIRON MICROB, V53, P2368, DOI 10.1128/AEM.53.10.2368-2372.1987
   NOWAK L, 1984, NATURE, V307, P462, DOI 10.1038/307462a0
   NUTMAN F. J., 1962, Transactions of the British Mycological Society, V45, P449
   NYSTROM T, 1990, FEMS MICROBIOL ECOL, V74, P129, DOI 10.1111/j.1574-6968.1990.tb04059.x
   OLIVEIRA L, 1978, J FISH RES BOARD CAN, V35, P1500, DOI 10.1139/f78-237
   ORMOD DP, 1973, HORTSCIENCE, V8, P36
   OTT SM, 1983, ANN INTERN MED, V98, P910, DOI 10.7326/0003-4819-98-6-910
   PADASKI M, 1992, NEUROCHEM INT, V21, P129
   PAGANO G, 1982, ARCH ENVIRON CON TOX, V11, P47, DOI 10.1007/BF01055185
   Pagano G., 1986, ASTM STP, V920, P66
   Pak CYC, 1995, TRENDS ENDOCRIN MET, V6, P229, DOI 10.1016/1043-2760(95)00111-T
   Paksy K, 1999, ENVIRON RES, V80, P340, DOI 10.1006/enrs.1998.3933
   PATOCKA J, 1971, ACTA BIOL MED GER, V26, P845
   Pentreath VW, 2000, HUM EXP TOXICOL, V19, P641, DOI 10.1191/096032700676221595
   PERL DP, 1982, SCIENCE, V217, P1053, DOI 10.1126/science.7112111
   PERRY TL, 1987, NEUROCHEM RES, V12, P369, DOI 10.1007/BF00993247
   PETERS S, 1987, SCIENCE, V236, P589, DOI 10.1126/science.2883728
   PICKERING QH, 1972, J FISH RES BOARD CAN, V29, P1099, DOI 10.1139/f72-164
   Pilcher JD, 1923, J LAB CLIN MED, V8, P301
   PLACHOT JJ, 1984, KIDNEY INT, V25, P796, DOI 10.1038/ki.1984.92
   PRITCHARD JB, 1979, FED PROC, V38, P2220
   RAFFRAY M, 1993, TOXICOL APPL PHARM, V119, P122, DOI 10.1006/taap.1993.1051
   Rai UN, 1998, WATER AIR SOIL POLL, V106, P171, DOI 10.1023/A:1004923908436
   RAI UN, 1995, ECOL ENG, V5, P5, DOI 10.1016/0925-8574(95)00011-7
   RAPS SP, 1989, BRAIN RES, V493, P398, DOI 10.1016/0006-8993(89)91178-5
   REICHARDT W, 1993, ENVIRON TOXIC WATER, V8, P299, DOI 10.1002/tox.2530080307
   REISH DJ, 1978, MAR POLLUT BULL, V9, P24, DOI 10.1016/0025-326X(78)90280-1
   REPETTO G, 1993, ATLA-ALTERN LAB ANIM, V21, P501
   REPETTO G, 1993, TOXICOL IN VITRO, V7, P353, DOI 10.1016/0887-2333(93)90027-3
   REYNOLDS IJ, 1987, P NATL ACAD SCI USA, V84, P7744, DOI 10.1073/pnas.84.21.7744
   REYNOLDS IJ, 1988, EUR J PHARMACOL, V151, P103, DOI 10.1016/0014-2999(88)90697-8
   REYNOLDS IJ, 1990, J PHARMACOL EXP THER, V255, P1001
   REYNOLDS IJ, 1994, J NEUROCHEM, V62, P54
   Rice C. D., 1989, Journal of Aquatic Animal Health, V1, P62, DOI 10.1577/1548-8667(1989)001&lt;0062:IOTOIV&gt;2.3.CO;2
   RICE CD, 1991, DEV COMP IMMUNOL, V15, P431, DOI 10.1016/0145-305X(91)90035-W
   RICHFIELD EK, 1993, MOL PHARMACOL, V43, P100
   ROMER LH, 1994, MOL BIOL CELL, V5, P349, DOI 10.1091/mbc.5.3.349
   Rosenstock M, 1996, AM J PHYSIOL-CELL PH, V271, pC555, DOI 10.1152/ajpcell.1996.271.2.C555
   RUBIN H, 1975, P NATL ACAD SCI USA, V72, P1676, DOI 10.1073/pnas.72.5.1676
   RUDKOWSKI R, 1990, BIOCHEM PHARMACOL, V39, P1687, DOI 10.1016/0006-2952(90)90112-X
   SAILLENFAIT AM, 1993, TOXICOL APPL PHARM, V123, P299, DOI 10.1006/taap.1993.1249
   Salice VC, 1999, MOL CELL BIOCHEM, V198, P119, DOI 10.1023/A:1006997830346
   SANMARINA S, 1990, FASEB J, V4, pA1014
   SCHALLER MD, 1992, P NATL ACAD SCI USA, V89, P5192, DOI 10.1073/pnas.89.11.5192
   SCOTT IG, 1985, EXP CELL RES, V156, P191, DOI 10.1016/0014-4827(85)90273-3
   SEARCY KB, 1985, THEOR APPL GENET, V69, P597, DOI 10.1007/BF00251110
   SHAFER TJ, 1993, BRAIN RES, V629, P133, DOI 10.1016/0006-8993(93)90491-5
   SHECHTER Y, 1990, DIABETES, V39, P1, DOI 10.2337/diabetes.39.1.1
   SHEPPARD SC, 1992, ENVIRON TOXIC WATER, V7, P275, DOI 10.1002/tox.2530070307
   SILLS MA, 1991, EUR J PHARMACOL, V192, P19, DOI 10.1016/0014-2999(91)90063-V
   SIMONS SS, 1990, J BIOL CHEM, V265, P1938
   SMITH ELIZABETH C., 1935, BULL TORREY BOT CLUB, V62, P151, DOI 10.2307/2480941
   SNYDER RM, 1987, MOL PHARMACOL, V32, P437
   SOMMER ANNA L., 1926, UNIV CALIFORNIA PUBL AGRIC SCI, V5, P57
   SPECK JF, 1949, J BIOL CHEM, V178, P315
   Stebbing A.R.D., 1980, P27
   STEBBING ARD, 1981, AQUAT TOXICOL, V1, P227, DOI 10.1016/0166-445X(81)90017-5
   STEBBING ARD, 1981, J MAR BIOL ASSOC UK, V61, P35, DOI 10.1017/S0025315400045902
   STEBBING ARD, 1979, PHILOS T ROY SOC B, V286, P465, DOI 10.1098/rstb.1979.0041
   STERN A, 1993, BIOCHEM CELL BIOL, V71, P103, DOI 10.1139/o93-018
   STERN PH, 1985, ENDOCRINOLOGY, V117, P2044, DOI 10.1210/endo-117-5-2044
   Stewart J, 1922, SOIL SCI, V14, P119, DOI 10.1097/00010694-192208000-00003
   Stickel WH, 1975, ECOL TOX RES, P25
   Stoica A, 2000, ENDOCRINOLOGY, V141, P3595, DOI 10.1210/en.141.10.3595
   STOLWIJK JAJ, 1957, PLANT PHYSIOL, V32, P513, DOI 10.1104/pp.32.6.513
   STROMGREN T, 1980, J EXP MAR BIOL ECOL, V43, P107, DOI 10.1016/0022-0981(80)90019-2
   SUBHADRA AV, 1991, ENVIRON POLLUT, V69, P169, DOI 10.1016/0269-7491(91)90141-I
   SUNDA WG, 1976, J MAR RES, V34, P511
   SUNDERMAN FW, 1978, TOXICOL APPL PHARM, V43, P381, DOI 10.1016/0041-008X(78)90017-0
   Swain RE, 1936, IND ENG CHEM, V28, P42, DOI 10.1021/ie50313a014
   TANG N, 1991, CELL BIOL TOXICOL, V7, P35, DOI 10.1007/BF00121328
   THATCHER RW, 1982, ARCH ENVIRON HEALTH, V37, P159, DOI 10.1080/00039896.1982.10667557
   THIMANN KV, 1949, AM J BOT, V36, P214, DOI 10.2307/2437791
   Thomas Moyer D., 1943, PLANT PHYSIOL, V18, P345, DOI 10.1104/pp.18.3.345
   TIFFANYCASTIGLIONI E, 1989, NEUROTOXICOLOGY, V10, P417
   TKESHELASHVILI LK, 1980, CANCER RES, V40, P2455
   TRESHOW M, 1967, FOREST SCI, V13, P114
   TRESHOW M, 1968, CAN J BOTANY, V46, P1207, DOI 10.1139/b68-161
   TRONCOSO JC, 1986, BRAIN RES, V364, P295, DOI 10.1016/0006-8993(86)90842-5
   TURNER AP, 1991, WATER AIR SOIL POLL, V57-8, P617, DOI 10.1007/BF00282925
   TURNER CH, 1992, J ORTHOPAED RES, V10, P581, DOI 10.1002/jor.1100100413
   VALLEE BL, 1972, ANNU REV BIOCHEM, V41, P91, DOI 10.1146/annurev.bi.41.070172.000515
   VANBOGELEN RA, 1987, J BACTERIOL, V169, P26, DOI 10.1128/jb.169.1.26-32.1987
   VARSHNEY SRK, 1981, ENVIRON POLLUT A, V24, P87, DOI 10.1016/0143-1471(81)90070-2
   VERKLEIJ JAC, 1990, PLANT CELL ENVIRON, V13, P913, DOI 10.1111/j.1365-3040.1990.tb01981.x
   Vieira VLP, 2000, TOXICOL LETT, V117, P45, DOI 10.1016/S0378-4274(00)00233-2
   VIGNES M, 1993, EUR J NEUROSCI, V5, P327, DOI 10.1111/j.1460-9568.1993.tb00500.x
   VOCKE RW, 1980, WATER RES, V14, P141, DOI 10.1016/0043-1354(80)90230-4
   VONZGLINICKI T, 1992, J CELL SCI, V103, P1073
   VOS JG, 1984, TOXICOL APPL PHARM, V75, P387, DOI 10.1016/0041-008X(84)90177-7
   WAALKES MP, 1988, CANCER RES, V48, P4656
   Welp G, 1997, ECOTOX ENVIRON SAFE, V37, P37, DOI 10.1006/eesa.1997.1520
   WILLIAMS MV, 1987, MOL PHARMACOL, V31, P200
   WILLIAMS RJP, 1953, BIOL REV, V28, P381, DOI 10.1111/j.1469-185X.1953.tb01384.x
   WINNER RW, 1976, J FISH RES BOARD CAN, V33, P1685, DOI 10.1139/f76-215
   WINNER RW, 1976, EPA600376051
   WINSTEAD JT, 1988, DIS AQUAT ORGAN, V5, P205, DOI 10.3354/dao005205
   WISHKOVSKY A, 1989, ARCH ENVIRON CON TOX, V18, P826, DOI 10.1007/BF01160296
   WOLTERS JHB, 1987, BOT REV, V53, P372, DOI 10.1007/BF02858322
   WONG EHF, 1988, J NEUROCHEM, V50, P274, DOI 10.1111/j.1471-4159.1988.tb13260.x
   WROBLEWSKI JT, 1989, ANNU REV PHARMACOL, V29, P441, DOI 10.1146/annurev.pa.29.040189.002301
   WU JN, 1987, IN VITRO CELL DEV B, V23, P765
   Xiong ZT, 2001, ECOTOX ENVIRON SAFE, V48, P51, DOI 10.1006/eesa.2000.2002
   YATES CM, 1980, BRAIN RES, V197, P269, DOI 10.1016/0006-8993(80)90458-8
   YOKEL RA, 1984, TOXICOL APPL PHARM, V75, P35, DOI 10.1016/0041-008X(84)90073-5
   YONEDA Y, 1991, NEUROSCI RES, V10, P1, DOI 10.1016/0168-0102(91)90017-S
   Zwart R, 1997, MOL PHARMACOL, V52, P886, DOI 10.1124/mol.52.5.886
NR 306
TC 100
Z9 107
U1 1
U2 47
PU TAYLOR & FRANCIS LTD
PI ABINGDON
PA 2-4 PARK SQUARE, MILTON PARK, ABINGDON OR14 4RN, OXON, ENGLAND
SN 1040-8444
EI 1547-6898
J9 CRIT REV TOXICOL
JI Crit. Rev. Toxicol.
PY 2003
VL 33
IS 3-4
BP 215
EP 304
DI 10.1080/713611040
PG 90
WC Toxicology
WE Science Citation Index Expanded (SCI-EXPANDED)
SC Toxicology
GA 688NN
UT WOS:000183442300002
PM 12809427
DA 2023-03-13
ER

PT J
AU Kim, SB
   Bartell, SM
   Gillen, DL
AF Kim, Steven B.
   Bartell, Scott M.
   Gillen, Daniel L.
TI Inference for the existence of hormetic dose-response relationships in
   toxicology studies
SO BIOSTATISTICS
LA English
DT Article
DE Bayesian model averaging; Hormesis; Hypothesis testing; Multistage
   models; Non-parametric models
ID QUANTITATIVE RISK-ASSESSMENT; DEVELOPMENTAL TOXICITY; HORMESIS; MODEL;
   REGRESSION; MONOTONICITY; PERSPECTIVE; STRATEGIES; THRESHOLD; FUTURE
AB In toxicology studies hormesis refers to a dose-response relationship with a stimulatory response at low doses and an inhibitory response at high doses. In this manuscript, we particularly focus on a J-shaped dose-response relationship for binary cancer responses. We propose and examine two new flexible models for testing the hypothesis of hormesis in a Bayesian framework. The first model is parametric and enhances the flexibility of modeling a hormetic zone by using a non-linear predictor in a multistage model. The second model is non-parametric and allows multiple model specifications, weighting the contribution of each model via Bayesian model averaging (BMA). Simulation studies show that the non-parametric modeling approach with BMA provides robust sensitivity and specificity for detecting hormesis relative to the parametric approach, regardless of the shape of a hormetic zone.
C1 [Kim, Steven B.] Calif State Univ, Dept Math & Stat, Seaside, CA 93955 USA.
   [Bartell, Scott M.; Gillen, Daniel L.] Univ Calif Irvine, Dept Stat, Irvine, CA 92697 USA.
C3 University of California System; University of California Irvine
RP Kim, SB (corresponding author), Calif State Univ, Dept Math & Stat, Seaside, CA 93955 USA.
EM stkim@csumb.edu
RI Bartell, Scott/M-8919-2013
OI Bartell, Scott/0000-0001-7797-2906
FU NIA [T32-AG00096]
FX This work was supported by NIA Grant T32-AG00096.
CR ARMITAGE P, 1985, ENVIRON HEALTH PERSP, V63, P195, DOI 10.2307/3430046
   Bedrick EJ, 1996, J AM STAT ASSOC, V91, P1450, DOI 10.2307/2291571
   Belz RG, 2012, PLOS ONE, V7, DOI 10.1371/journal.pone.0033432
   Calabrese EJ, 2005, HUM EXP TOXICOL, V24, P265, DOI 10.1191/0960327105ht523oa
   Calabrese EJ, 1997, HUM ECOL RISK ASSESS, V3, P545, DOI 10.1080/10807039709383710
   Calabrese EJ, 2003, TOXICOL SCI, V71, P246, DOI 10.1093/toxsci/71.2.246
   Calabrese EJ, 2001, CRIT REV TOXICOL, V31, P637, DOI 10.1080/20014091111901
   Calabrese EJ, 2001, TOXICOL SCI, V62, P330, DOI 10.1093/toxsci/62.2.330
   Crump K, 2001, CRIT REV TOXICOL, V31, P669, DOI 10.1080/20014091111947
   Crump KS, 1996, HUM EXP TOXICOL, V15, P787, DOI 10.1177/096032719601501001
   Dette H, 2011, RISK ANAL, V31, P1949, DOI 10.1111/j.1539-6924.2011.01625.x
   Environmental Protection Agency (US EPA), 2012, EPA100R12001
   Hans C, 2005, BIOMETRICS, V61, P1018, DOI 10.1111/j.1541-0420.2005.00373.x
   Hunt D, 2005, BIOMETRICAL J, V47, P319, DOI 10.1002/bimj.200310129
   Hunt DL, 2004, RISK ANAL, V24, P65, DOI 10.1111/j.0272-4332.2004.00412.x
   Ishwaran H, 2005, ANN STAT, V33, P730, DOI 10.1214/009053604000001147
   Kim SB, 2015, RISK ANAL, V35, P396, DOI 10.1111/risa.12294
   Mattson MP, 2008, AGEING RES REV, V7, P1, DOI 10.1016/j.arr.2007.08.007
   Mushak P, 2009, ENVIRON HEALTH PERSP, V117, P1333, DOI 10.1289/ehp.0900761
   Raftery AE, 1997, J AM STAT ASSOC, V92, P179, DOI 10.2307/2291462
   Schabenberger O, 2001, HUM ECOL RISK ASSESS, V7, P891, DOI 10.1080/20018091094718
   Sielken RL, 1998, HUM EXP TOXICOL, V17, P259, DOI 10.1191/096032798678908710
   Thayer KA, 2005, ENVIRON HEALTH PERSP, V113, P1271, DOI 10.1289/ehp.7811
   WAALKES MP, 1988, CANCER RES, V48, P4656
   Zapponi GA, 2006, ANN NY ACAD SCI, V1076, P839, DOI 10.1196/annals.1371.076
   Zhang H, 2013, PLOS ONE, V8, DOI 10.1371/journal.pone.0069301
NR 28
TC 4
Z9 4
U1 2
U2 17
PU OXFORD UNIV PRESS
PI OXFORD
PA GREAT CLARENDON ST, OXFORD OX2 6DP, ENGLAND
SN 1465-4644
EI 1468-4357
J9 BIOSTATISTICS
JI Biostatistics
PD JUL
PY 2016
VL 17
IS 3
BP 523
EP 536
DI 10.1093/biostatistics/kxw004
PG 14
WC Mathematical & Computational Biology; Statistics & Probability
WE Science Citation Index Expanded (SCI-EXPANDED)
SC Mathematical & Computational Biology; Mathematics
GA DR2VM
UT WOS:000379762000008
PM 26873961
OA Bronze, Green Published
DA 2023-03-13
ER

PT J
AU Nascarella, MA
   Calabrese, EJ
AF Nascarella, Marc A.
   Calabrese, Edward J.
TI A METHOD TO EVALUATE HORMESIS IN NANOPARTICLE DOSE-RESPONSES
SO DOSE-RESPONSE
LA English
DT Article
DE hormesis; nanoparticles; toxicology; high-throughput; biphasic
ID THRESHOLD; DATABASE
AB The term hormesis describes a dose-response relationship that is characterized by a response that is opposite above and below the toxicological or pharmacological threshold. Previous reports have shown that this relationship is ubiquitous in the response of pharmaceuticals, metals, organic chemicals, radiation, and physical stressor agents. Recent reports have also indicated that certain nanoparticles (NPs) may also exhibit a hormetic dose-response. We describe the application of three previously described methods to quantify the magnitude of the hormetic biphasic dose-responses in nanotoxicology studies. This methodology is useful in screening assays that attempt to parse the observed toxicological dose-response data into categories based on the magnitude of hormesis in the evaluation of NPs. For example, these methods may be used to quickly identify NP induced hormetic responses that are either desirably enhanced (e. g., neuronal cell viability) or undesirably stimulated (e. g., low dose stimulation of tumor cells).
C1 [Nascarella, Marc A.] Gradient Corp, Cambridge, MA 02138 USA.
   [Nascarella, Marc A.; Calabrese, Edward J.] Univ Massachusetts Amherst, Dept Publ Hlth, Environm Hlth Sci Div, Amherst, MA USA.
C3 Gradient Corporation; University of Massachusetts System; University of
   Massachusetts Amherst
RP Nascarella, MA (corresponding author), Gradient Corp, 20 Univ Rd, Cambridge, MA 02138 USA.
EM mnascarella@gradientcorp.com
FU Air Force Office of Scientific Research
FX We thank Dr. Jun Yang of the Department of Toxicology, Hangzhou Normal
   University School of Public Health, Hangzhou, Zhejiang, China for
   providing the data used in this analysis. Dr. Yang and his colleagues
   work is described in Guo et al. (2011). Edward J. Calabrese's efforts
   are sponsored by the Air Force Office of Scientific Research. The U.S.
   Government is authorized to reproduce and distribute for governmental
   purposes notwithstanding any copyright notation thereon. The views and
   conclusions contained herein are those of the authors and should not be
   interpreted as necessarily representing the official policies or
   endorsement, either expressed or implied, of the Air Force Office of
   Scientific Research or the U. S. Government. A preliminary version of
   this analysis was presented at the 10th Annual International Conference:
   Dose-Response: Implications for Toxicology, Medicine, and Risk
   Assessment at the University of Massachusetts Amherst, April 26-27,
   2011.
CR Becker H, 2010, INT J HYG ENV HLTH
   Calabrese EJ, 2006, TOXICOL SCI, V94, P368, DOI 10.1093/toxsci/kfl098
   Calabrese EJ, 2011, REGUL TOXICOL PHARM, V61, P73, DOI 10.1016/j.yrtph.2011.06.003
   Calabrese E, 2008, INT J TOXICOL, V27, P369, DOI 10.1080/10915810802503735
   Calabrese EJ, 2005, TOXICOL APPL PHARM, V202, P289, DOI 10.1016/j.taap.2004.06.023
   Calabrese EJ, 1997, HUM ECOL RISK ASSESS, V3, P545, DOI 10.1080/10807039709383710
   Calabrese EJ, 2002, HUM EXP TOXICOL, V21, P91, DOI 10.1191/0960327102ht217oa
   CRUMP KS, 1984, FUND APPL TOXICOL, V4, P854, DOI 10.1016/0272-0590(84)90107-6
   Drobne D, 2009, ENVIRON POLLUT, V157, P1157, DOI 10.1016/j.envpol.2008.10.018
   Guo YY, 2011, MUTAT RES-GEN TOX EN, V721, P184, DOI 10.1016/j.mrgentox.2011.01.014
   Holbeck Susan L., 2007, P315, DOI 10.1007/978-1-4020-5963-6_12
   Iavicoli I, 2010, DOSE-RESPONSE, V8, P501, DOI 10.2203/dose-response.10-016.Iavicoli
   Jan E, 2008, ACS NANO, V2, P928, DOI 10.1021/nn7004393
   Nascarella M. A., 2009, P S TOX PATHW BAS RI
   Nascarella MA, 2009, REGUL TOXICOL PHARM, V54, P229, DOI 10.1016/j.yrtph.2009.04.005
   Nascarella MA, 2009, DOSE-RESPONSE, V7, P160, DOI 10.2203/dose-response.08-025.Nascarella
   NCI (National Cancer Institute), 2008, PUBL AV DAT NCI YEAS
   Oberdorster G, 2005, ENVIRON HEALTH PERSP, V113, P823, DOI 10.1289/ehp.7339
   Oberdorster G, 2007, ENVIRON HEALTH PERSP, V115, pA290, DOI 10.1289/ehp.115-a290a
NR 19
TC 36
Z9 36
U1 1
U2 22
PU SAGE PUBLICATIONS INC
PI THOUSAND OAKS
PA 2455 TELLER RD, THOUSAND OAKS, CA 91320 USA
SN 1559-3258
J9 DOSE-RESPONSE
JI Dose-Response
PY 2012
VL 10
IS 3
SI SI
BP 344
EP 354
DI 10.2203/dose-response.10-025.Nascarella
PG 11
WC Pharmacology & Pharmacy; Radiology, Nuclear Medicine & Medical Imaging;
   Toxicology
WE Science Citation Index Expanded (SCI-EXPANDED)
SC Pharmacology & Pharmacy; Radiology, Nuclear Medicine & Medical Imaging;
   Toxicology
GA 993DR
UT WOS:000307836500004
PM 22942868
OA Green Published
DA 2023-03-13
ER

PT J
AU Tang, L
   Zhou, Y
   Zhang, YL
   Sun, HY
AF Tang, Liang
   Zhou, Yang
   Zhang, Yulian
   Sun, Haoyu
TI The role of energy source or substrate in microbial hormesis
SO CURRENT OPINION IN TOXICOLOGY
LA English
DT Article
DE Microbial hormesis; Energy source; Substrate; Metabolic activity; Carbon
   catabolite repression
ID ESCHERICHIA-COLI; TOXICITY; MODEL; BIOLUMINESCENCE; TOXICOLOGY; GLUCOSE
AB The hormetic dose-response has been frequently reported in a diverse set of microbial species. However, the role of energy source or substrate in microbial hormesis has not attracted enough attention. Here, we review recently published studies regarding the hormetic phenomena of exogenous chemicals' effects on microbes under different energy/substrate conditions. Energy/substrate could regulate metabolic activity, population density, carbon catabolite repression pathway, or quorum sensing system to decide the survival strategies of microbes under exogenous stress, ultimately influencing the dose-response feature and even the occurrence of the hormetic phenomenon. This review highlights the key role of energy/ substrate in microbial hormesis, which could not only provide a new insight into the investigation of hormetic effects in microbes but also promote the development of microbe-related fields.
C1 [Tang, Liang; Zhang, Yulian; Sun, Haoyu] Shanghai Univ, Sch Environm & Chem Engn, Key Lab Organ Compound Pollut Control Engn MOE, Shanghai 200444, Peoples R China.
   [Zhou, Yang] Hebei Univ Sci & Technol, Sch Environm Sci & Engn, Shijiazhuang 050018, Hebei, Peoples R China.
C3 Shanghai University; Hebei University of Science & Technology
RP Sun, HY (corresponding author), Shanghai Univ, Sch Environm & Chem Engn, Key Lab Organ Compound Pollut Control Engn MOE, Shanghai 200444, Peoples R China.
EM sunhaoyu2021@shu.edu.cn
RI Tang, Liang/Y-3627-2019
OI Tang, Liang/0000-0001-9079-2942; Sun, Haoyu/0000-0003-3555-0531
FU National Natural Science Foundation of China [22006116]; Chinese
   National Postdoctoral Program for Inno-vative Talents [BX20190247];
   China Postdoctoral Science Foundation [2019M661624]; Shanghai
   Post-doctoral Excellence Program [20191194]
FX This work was funded by the National Natural Science Foundation of China
   (22006116) , the Chinese National Postdoctoral Program for Innovative
   Talents (BX20190247) , Project supported by the China Postdoctoral
   Science Foundation (2019M661624) , and the Shanghai Post-doctoral
   Excellence Program (20191194) .
CR Agathokleous E, 2022, CURR OPIN TOXICOL, V29, P1, DOI 10.1016/j.cotox.2021.11.001
   Agathokleous E, 2020, TRENDS PLANT SCI, V25, P1076, DOI 10.1016/j.tplants.2020.05.006
   Agathokleous E, 2020, SCI TOTAL ENVIRON, V746, DOI 10.1016/j.scitotenv.2020.138769
   Agathokleous E, 2020, SCI TOTAL ENVIRON, V704, DOI 10.1016/j.scitotenv.2019.135263
   Agathokleous E, 2019, TOXICOLOGY, V425, DOI 10.1016/j.tox.2019.152249
   Agathokleous E, 2019, TRENDS PLANT SCI, V24, P318, DOI 10.1016/j.tplants.2019.01.004
   Calabrese EJ, 2021, SCI TOTAL ENVIRON, V762, DOI 10.1016/j.scitotenv.2020.143072
   Calabrese EJ, 2019, ENVIRON RES, V170, P337, DOI 10.1016/j.envres.2018.12.020
   Calabrese EJ, 2017, NPJ AGING MECH DIS, V3, DOI 10.1038/s41514-017-0013-z
   Calabrese EJ, 2005, ENVIRON POLLUT, V138, P378, DOI 10.1016/j.envpol.2004.10.001
   Calabrese EJ, 2005, TOXICOL APPL PHARM, V202, P289, DOI 10.1016/j.taap.2004.06.023
   Calabrese EJ, 2004, EMBO REP, V5, pS37, DOI 10.1038/sj.embor.7400222
   Drzymala J, 2020, CHEMOSPHERE, V248, DOI 10.1016/j.chemosphere.2020.126085
   Fan DW, 2021, SCI TOTAL ENVIRON, V783, DOI 10.1016/j.scitotenv.2021.147494
   Fathima A, 2018, ARCH MICROBIOL, V200, P453, DOI 10.1007/s00203-017-1444-4
   Fox KJ, 2020, CURR OPIN CHEM ENG, V30, P9, DOI 10.1016/j.coche.2020.05.005
   Gao Q, 2021, SCI TOTAL ENVIRON, V775, DOI 10.1016/j.scitotenv.2021.145877
   George S, 2021, FOOD CONTROL, V123, DOI 10.1016/j.foodcont.2020.107768
   Iavicoli I, 2021, SCI TOTAL ENVIRON, V798, DOI 10.1016/j.scitotenv.2021.149255
   Liu N, 2020, CURR OPIN BIOTECH, V62, P15, DOI 10.1016/j.copbio.2019.07.003
   Liu Y, 2015, MICROB ECOL, V69, P608, DOI 10.1007/s00248-014-0528-9
   Lyell NL, 2013, J BACTERIOL, V195, P5051, DOI 10.1128/JB.00751-13
   Lyons KE, 2020, NUTRIENTS, V12, DOI 10.3390/nu12041039
   McClelland HLO, 2020, MBIO, V11, DOI 10.1128/mBio.01519-19
   Mu DS, 2021, MAR LIFE SCI TECH, V3, P121, DOI 10.1007/s42995-020-00053-z
   Nair A, 2021, MICROBIOL RES, V251, DOI 10.1016/j.micres.2021.126831
   Oliveira CYB, 2021, SCI TOTAL ENVIRON, V759, DOI 10.1016/j.scitotenv.2020.143476
   Pacciani-Mori L, 2020, PLOS COMPUT BIOL, V16, DOI 10.1371/journal.pcbi.1007896
   Park H, 2020, CELL MOL LIFE SCI, V77, P395, DOI 10.1007/s00018-019-03377-x
   Perrin E, 2020, NAT COMMUN, V11, DOI 10.1038/s41467-020-16872-8
   Saitanis CJ, 2019, SCI TOTAL ENVIRON, V682, P623, DOI 10.1016/j.scitotenv.2019.05.212
   Semchyshyn Halyna, 2020, ScientificWorldJournal, V2020, P4275194, DOI 10.1155/2020/4275194
   Semchyshyn HM, 2016, DOSE-RESPONSE, V14, DOI 10.1177/1559325816636130
   Semchyshyn HM, 2014, CARBOHYD RES, V384, P61, DOI 10.1016/j.carres.2013.11.015
   Sies H, 2020, NAT REV MOL CELL BIO, V21, P363, DOI 10.1038/s41580-020-0230-3
   Stephens K, 2020, TRENDS MICROBIOL, V28, P633, DOI 10.1016/j.tim.2020.03.009
   Sun CF, 2020, COMMUN BIOL, V3, DOI 10.1038/s42003-020-0924-2
   Sun HY, 2020, CHEMOSPHERE, V261, DOI 10.1016/j.chemosphere.2020.127669
   Sun HY, 2020, TRENDS PHARMACOL SCI, V41, P544, DOI 10.1016/j.tips.2020.05.004
   Sun HY, 2019, SCI TOTAL ENVIRON, V657, P46, DOI 10.1016/j.scitotenv.2018.12.006
   Sun HY, 2018, CHEMOSPHERE, V205, P15, DOI 10.1016/j.chemosphere.2018.04.043
   Sun HY, 2018, SCI TOTAL ENVIRON, V630, P11, DOI 10.1016/j.scitotenv.2018.02.153
   Towbin BD, 2017, NAT COMMUN, V8, DOI 10.1038/ncomms14123
   vanBeelen P, 1997, CHEMOSPHERE, V34, P455, DOI 10.1016/S0045-6535(96)00388-8
   Vasylkovska Ruslana, 2015, Int J Microbiol, V2015, P697813, DOI 10.1155/2015/697813
   Visick KL, 2021, NAT REV MICROBIOL, V19, P654, DOI 10.1038/s41579-021-00557-0
   Wang DL, 2017, PLOS ONE, V12, DOI 10.1371/journal.pone.0181321
   Wang JG, 2020, J HAZARD MATER, V392, DOI 10.1016/j.jhazmat.2020.122293
   Wang J, 2021, FOOD BIOSCI, V40, DOI 10.1016/j.fbio.2021.100912
   Wang SY, 2021, J HAZARD MATER, V416, DOI 10.1016/j.jhazmat.2021.125760
   Wang X, 2019, NAT COMMUN, V10, DOI 10.1038/s41467-019-09261-3
   Warnecke T, 2005, MICROB CELL FACT, V4, DOI 10.1186/1475-2859-4-25
   Xu SJ, 2021, ENVIRON POLLUT, V290, DOI 10.1016/j.envpol.2021.118057
   Zhang B, 2020, ENVIRON SCI TECHNOL, V54, P12358, DOI 10.1021/acs.est.0c03558
   Zhang XX, 2020, CHEMOSPHERE, V243, DOI 10.1016/j.chemosphere.2019.125348
   Zhang YH, 2020, WATER RES, V173, DOI 10.1016/j.watres.2020.115584
NR 56
TC 12
Z9 12
U1 6
U2 10
PU ELSEVIER
PI AMSTERDAM
PA RADARWEG 29, 1043 NX AMSTERDAM, NETHERLANDS
SN 2468-2020
J9 CURR OPIN TOXICOL
JI Curr. Opin. Toxicol.
PD MAR
PY 2022
VL 29
BP 10
EP 18
DI 10.1016/j.cotox.2021.12.001
EA JAN 2022
PG 9
WC Toxicology
WE Emerging Sources Citation Index (ESCI)
SC Toxicology
GA 0N8RF
UT WOS:000783098200002
DA 2023-03-13
ER

PT J
AU Calabrese, EJ
   Cook, RR
AF Calabrese, EJ
   Cook, RR
TI Hormesis: how it could affect the risk assessment process
SO HUMAN & EXPERIMENTAL TOXICOLOGY
LA English
DT Article
DE biphasic; dose-response; hormesis; J-shaped; risk assessment; U-shaped
AB If the hormetic dose-response were accepted as the default dose-response model for risk assessment, it could have important implications for environmental exposure standards for noncarcinogens and especially for carcinogens. Most notably it would lead to the recognition that carcinogens act via a threshold process rejecting the concept of linearity at low doses. The hormetic concept also provides agencies with a broader range of toxicologically based exposure options, which permit a consideration for avoiding harm, as well as possibly enhancing benefits for both normal and high-risk segments of the population. By dismissing hormesis, regulatory agencies such as EPA deny the public the opportunity for optimal health and avoidance of disease.
C1 Univ Massachusetts, Amherst, MA 01003 USA.
   RRC Consulting, Midland, MI USA.
C3 University of Massachusetts System; University of Massachusetts Amherst
RP Calabrese, EJ (corresponding author), Univ Massachusetts, Morrill 1,N344, Amherst, MA 01003 USA.
EM edwardc@schoolph.umass.edu
CR Calabrese EJ, 1999, RISK ANAL, V19, P261, DOI 10.1111/j.1539-6924.1999.tb00404.x
   Calabrese EJ, 1998, HUM EXP TOXICOL, V17, P444, DOI 10.1191/096032798678909061
   CALABRESE EJ, 2004, IN PRESS CRIT REV TO
   Gaylor DW, 1998, REGUL TOXICOL PHARM, V28, P222, DOI 10.1006/rtph.1998.1258
   *US EPA, 2004, US EPA MEM RISK ASS, P53
NR 5
TC 28
Z9 33
U1 0
U2 11
PU SAGE PUBLICATIONS LTD
PI LONDON
PA 1 OLIVERS YARD, 55 CITY ROAD, LONDON EC1Y 1SP, ENGLAND
SN 0960-3271
EI 1477-0903
J9 HUM EXP TOXICOL
JI Hum. Exp. Toxicol.
PD MAY
PY 2005
VL 24
IS 5
BP 265
EP 270
DI 10.1191/0960327105ht523oa
PG 6
WC Toxicology
WE Science Citation Index Expanded (SCI-EXPANDED)
SC Toxicology
GA 942UU
UT WOS:000230309200008
PM 16004191
DA 2023-03-13
ER

PT J
AU Cutler, GC
   Rix, RR
AF Cutler, G. Christopher
   Rix, Rachel R.
TI Can poisons stimulate bees? Appreciating the potential of hormesis in
   bee-pesticide research
SO PEST MANAGEMENT SCIENCE
LA English
DT Article
DE hormesis; bees; pesticide-induced stimulation; sublethal effects
ID LIFE-SPAN EXTENSION; BEAUVERIA-BASSIANA; PARASITOID WASP; INSECTICIDES;
   MODULATION; HONEYBEES; SURVIVAL; HEALTH; MEMORY
AB Hormesis, a biphasic dose response whereby exposure to low doses of a stressor can stimulate biological processes, has been reported in many organisms, including pest insects when they are exposed to low doses of a pesticide. However, awareness of the hormesis phenomenon seems to be limited among bee researchers, in spite of the increased emphasis of late on pollinator toxicology and risk assessment. In this commentary, we show that there are several examples in the literature of substances that are toxic to bees at high doses but stimulatory at low doses. Appreciation of the hormetic dose response by bee researchers will improve our fundamental understanding of how bees respond to low doses of chemical stressors, and may be useful in pollinator risk assessment. (c) 2015 Society of Chemical Industry
C1 [Cutler, G. Christopher; Rix, Rachel R.] Dalhousie Univ, Fac Agr, Dept Environm Sci, Truro, NS, Canada.
C3 Dalhousie University
RP Cutler, GC (corresponding author), Dalhousie Univ, Fac Agr, Dept Environm Sci, Truro, NS, Canada.
EM chris.cutler@dal.ca
OI Cutler, Chris/0000-0002-4666-9987
FU Natural Sciences and Engineering Research Council (NSERC) of Canada
   [RGPIN-2014-03577]
FX The insecticide hormesis research of GCC is supported by a Discovery
   Grant from the Natural Sciences and Engineering Research Council (NSERC)
   of Canada (grant number RGPIN-2014-03577). The authors declare no
   conflicts of interest.
CR Ayyanath MM, 2013, PLOS ONE, V8, DOI 10.1371/journal.pone.0074532
   Blacquiere T, 2012, ECOTOXICOLOGY, V21, P973, DOI 10.1007/s10646-012-0863-x
   Bounias M., 1994, Bee Science, V3, P111
   BOUNIAS M, 1995, ECOTOX ENVIRON SAFE, V31, P127, DOI 10.1006/eesa.1995.1052
   Calabrese EJ, 2013, HUM EXP TOXICOL, V32, P120, DOI 10.1177/0960327112455069
   Calabrese EJ, 2005, ENVIRON POLLUT, V138, P378, DOI 10.1016/j.envpol.2004.10.001
   Cohen E, 2006, PESTIC BIOCHEM PHYS, V85, P21, DOI 10.1016/j.pestbp.2005.09.002
   Costantini D, 2010, ECOL LETT, V13, P1435, DOI 10.1111/j.1461-0248.2010.01531.x
   Cutler GC, 2013, DOSE-RESPONSE, V11, P154, DOI 10.2203/dose-response.12-008.Cutler
   Cutler GC, 2009, PEST MANAG SCI, V65, P205, DOI 10.1002/ps.1669
   Delpuech JM, 2005, ARCH ENVIRON CON TOX, V49, P186, DOI 10.1007/s00244-004-0158-1
   Detzel Andreas, 1993, Chemoecology, V4, P8, DOI 10.1007/BF01245891
   Forbes VE, 2000, FUNCT ECOL, V14, P12, DOI 10.1046/j.1365-2435.2000.00392.x
   Godfray HCJ, 2014, P ROY SOC B-BIOL SCI, V281, DOI 10.1098/rspb.2014.0558
   Guedes RNC, 2014, PEST MANAG SCI, V70, P690, DOI 10.1002/ps.3669
   GUIRAUD G, 1989, J APICULT RES, V28, P201, DOI 10.1080/00218839.1989.11101185
   Hercus MJ, 2003, BIOGERONTOLOGY, V4, P149, DOI 10.1023/A:1024197806855
   Johnson RM, 2012, PLOS ONE, V7, DOI [10.1371/journal.pone.0031051, 10.1371/journal.pone.0033479]
   Kohler A, 2012, J INSECT PHYSIOL, V58, P286, DOI 10.1016/j.jinsphys.2011.12.002
   Laycock I, 2014, ECOTOX ENVIRON SAFE, V100, P153, DOI 10.1016/j.ecoenv.2013.10.027
   Laycock I, 2012, ECOTOXICOLOGY, V21, P1937, DOI 10.1007/s10646-012-0927-y
   Mair W, 2008, ANNU REV BIOCHEM, V77, P727, DOI 10.1146/annurev.biochem.77.061206.171059
   Mattson MP, 2010, HORMESIS: A REVOLUTION IN BIOLOGY, TOXICOLOGY AND MEDICINE, P1, DOI 10.1007/978-1-60761-495-1
   Parsons PA, 2001, Q REV BIOL, V76, P459, DOI 10.1086/420541
   Potts SG, 2010, TRENDS ECOL EVOL, V25, P345, DOI 10.1016/j.tree.2010.01.007
   Rabhi KK, 2014, PLOS ONE, V9, DOI 10.1371/journal.pone.0114411
   Rafalimanana H, 2002, PEST MANAG SCI, V58, P321, DOI 10.1002/ps.454
   Ramanaidu K, 2013, PEST MANAG SCI, V69, P949, DOI 10.1002/ps.3456
   Richardson LL, 2015, P ROY SOC B-BIOL SCI, V282, DOI 10.1098/rspb.2014.2471
   SABRY SA, 1992, J BASIC MICROB, V32, P107, DOI 10.1002/jobm.3620320207
   Thany SH, 2005, BRAIN RES, V1039, P216, DOI 10.1016/j.brainres.2005.01.056
   Tricoire-Leignel H, 2012, FRONT PHYSIOL, V3, DOI 10.3389/fphys.2012.00058
   Vaiserman AM, 2011, AGEING RES REV, V10, P413, DOI 10.1016/j.arr.2011.01.004
   Wojda I, 2013, J INSECT PHYSIOL, V59, P894, DOI 10.1016/j.jinsphys.2013.06.011
   Wojda I, 2009, J INSECT PHYSIOL, V55, P525, DOI 10.1016/j.jinsphys.2009.01.014
   Wright GA, 2013, SCIENCE, V339, P1202, DOI 10.1126/science.1228806
NR 36
TC 50
Z9 50
U1 0
U2 81
PU WILEY
PI HOBOKEN
PA 111 RIVER ST, HOBOKEN 07030-5774, NJ USA
SN 1526-498X
EI 1526-4998
J9 PEST MANAG SCI
JI Pest Manag. Sci.
PD OCT
PY 2015
VL 71
IS 10
BP 1368
EP 1370
DI 10.1002/ps.4042
PG 3
WC Agronomy; Entomology
WE Science Citation Index Expanded (SCI-EXPANDED)
SC Agriculture; Entomology
GA CQ5GY
UT WOS:000360632600002
PM 25989135
DA 2023-03-13
ER

PT J
AU Calabrese, EJ
AF Calabrese, Edward J.
TI Addiction and dose response: The psychomotor stimulant theory of
   addiction reveals that hormetic dose responses are dominant
SO CRITICAL REVIEWS IN TOXICOLOGY
LA English
DT Review
DE addiction; biphasic; ethanol; caffeine,dose-response; hormesis;
   hormetic; locomotion; nicotine; pentobarbital
ID ALCOHOL-HEIGHTENED AGGRESSION; ETHANOL-INDUCED STIMULATION; INDUCED
   LOCOMOTOR-ACTIVITY; MOUSE STRAIN DIFFERENCES; METHYL-P-TYROSINE; INBRED
   MICE; NERVOUS-SYSTEM; FEMALE RATS; BEHAVIORAL SENSITIZATION;
   GENETIC-DETERMINANTS
AB In 1987 Wise and Bozarth proposed a psychomotor stimulant theory of addiction whose most consistent feature was enhanced forward (horizontal) locomotion. While controversial, the theory of Wise and Bozarth has had substantial impact on addiction behavior theory over the past two decades, being cited over 1,400 times. The present assessment places the theoretical formulation of Wise and Bozarth (1987) within a dose-response framework. This analysis demonstrates that the psychomotor stimulant effects of addictive drugs routinely display biphasic dose-response relationships that are consistent with the quantitative features of the hormetic dose-response model. This is the case, regardless of addictive agent, animal model, and experimental protocol employed. Not only do these findings suggest an important role for the hormetic dose response model in the assessment of addictive behaviors, they also further extend the generalizability of the hormesis dose-response model concept within the biomedical sciences.
C1 Univ Massachusetts, Dept Publ Hlth, Environm Hlth Sci Div, Sch Publ Hlth & Hlth Sci, Amherst, MA 01003 USA.
C3 University of Massachusetts System; University of Massachusetts Amherst
RP Calabrese, EJ (corresponding author), Univ Massachusetts, Dept Publ Hlth, Environm Hlth Sci Div, Sch Publ Hlth & Hlth Sci, Morrill I,N344, Amherst, MA 01003 USA.
EM edwardc@schoolph.umass.edu
CR AHLENIUS S, 1973, CLIN PHARMACOL THER, V14, P586
   ANISMAN H, 1972, Q J STUD ALCOHOL, V33, P783
   BABBINI M, 1979, PHARMACOL RES COMMUN, V11, P809, DOI 10.1016/S0031-6989(79)80051-X
   BATTIG K, 1976, PHARMACOL BIOCHEM BE, V4, P435, DOI 10.1016/0091-3057(76)90060-5
   Bechtholt AJ, 2002, PSYCHOPHARMACOLOGY, V162, P178, DOI 10.1007/s00213-002-1079-1
   BELKNAP JK, 1972, PHYSIOL BEHAV, V9, P453, DOI 10.1016/0031-9384(72)90174-6
   BERRY MS, 1993, J STUD ALCOHOL, P156, DOI 10.15288/jsas.1993.s11.156
   BLANCHARD RJ, 1987, PHARMACOL BIOCHEM BE, V26, P61, DOI 10.1016/0091-3057(87)90534-X
   BOISSIER JR, 1965, ARCH INT PHARMACOD T, V158, P212
   BOREN JL, 1981, LIFE SCI, V28, P1245, DOI 10.1016/0024-3205(81)90450-1
   Branham SE, 1929, J BACTERIOL, V18, P247, DOI 10.1128/JB.18.4.247-264.1929
   BROADHURST PL, 1964, Q J STUD ALCOHOL, V25, P476
   BURNSTOCK G, 1981, PURINERGIC RECEPTORS, P1
   BUTCHER RW, 1962, J BIOL CHEM, V237, P1244
   Cabib S, 1997, PHYSIOL BEHAV, V61, P499, DOI 10.1016/S0031-9384(96)00463-5
   Calabrese EJ, 2008, ENVIRON TOXICOL CHEM, V27, P1451, DOI [10.1897/07-541.1, 10.1897/07-541]
   Calabrese EJ, 2001, TRENDS PHARMACOL SCI, V22, P285, DOI 10.1016/S0165-6147(00)01719-3
   Calabrese EJ, 2005, ENVIRON POLLUT, V138, P378, DOI 10.1016/j.envpol.2004.10.001
   Calabrese EJ, 2005, TOXICOL APPL PHARM, V202, P289, DOI 10.1016/j.taap.2004.06.023
   Calabrese EJ, 2003, NATURE, V421, P691, DOI 10.1038/421691a
   Calabrese EJ, 2003, CRIT REV TOXICOL, V33, P407, DOI 10.1080/713611043
   Calabrese EJ, 1997, INT J TOXICOL, V16, P545, DOI 10.1080/109158197226874
   Calabrese EJ, 2003, TOXICOL SCI, V71, P246, DOI 10.1093/toxsci/71.2.246
   Calabrese EJ, 2002, TRENDS PHARMACOL SCI, V23, P331, DOI 10.1016/S0165-6147(02)02034-5
   Calabrese EJ, 2001, TOXICOL SCI, V62, P330, DOI 10.1093/toxsci/62.2.330
   CAPPELL H, 1972, PHYSIOL BEHAV, V9, P167, DOI 10.1016/0031-9384(72)90230-2
   CARLSSON A, 1974, N-S ARCH PHARMACOL, V283, P117, DOI 10.1007/BF00501138
   CARLSSON A, 1972, PSYCHOPHARMACOLOGIA, V26, P307, DOI 10.1007/BF00422706
   CARLSSON A, 1972, N-S ARCH PHARMACOL, V275, P153, DOI 10.1007/BF00508904
   CASTELLANI S, 1981, NEUROPHARMACOLOGY, V20, P371, DOI 10.1016/0028-3908(81)90011-3
   CHANCE MRA, 1973, J ALCOHOL, V8, P90
   CHEREK DR, 1984, BIOL PSYCHIAT, V19, P263
   CLARKE PBS, 1983, BRIT J PHARMACOL, V78, P329, DOI 10.1111/j.1476-5381.1983.tb09398.x
   Cohen C, 1997, NEUROPHARMACOLOGY, V36, P1099, DOI 10.1016/S0028-3908(97)00100-7
   COLLINS AC, 1988, PHARMACOL BIOCHEM BE, V30, P269, DOI 10.1016/0091-3057(88)90455-8
   COOPER SJ, 1980, APPETITE, V1, P7, DOI 10.1016/S0195-6663(80)80005-5
   CORRIGALL WA, 1992, PSYCHOPHARMACOLOGY, V107, P285, DOI 10.1007/BF02245149
   CRABBE JC, 1989, ALCOHOL CLIN EXP RES, V13, P120, DOI 10.1111/j.1530-0277.1989.tb00296.x
   CRABBE JC, 1994, BEHAV NEUROSCI, V108, P186, DOI 10.1037/0735-7044.108.1.186
   Crabbe JC, 2002, PSYCHOPHARMACOLOGY, V161, P408, DOI 10.1007/s00213-002-1042-1
   CRABBE JC, 1983, NEUROBEH TOXICOL TER, V5, P181
   CRABBE JC, 1982, J COMP PHYSIOL PSYCH, V96, P440, DOI 10.1037/h0077898
   de Almeida RMM, 2004, PSYCHOPHARMACOLOGY, V172, P255, DOI 10.1007/s00213-003-1661-1
   DOMINO EF, 1962, ANNU REV PHARMACOL, V2, P215, DOI 10.1146/annurev.pa.02.040162.001243
   DUDEK BC, 1991, ALCOHOL CLIN EXP RES, V15, P262, DOI 10.1111/j.1530-0277.1991.tb01867.x
   DUDEK BC, 1984, PSYCHOPHARMACOLOGY, V82, P46
   El Yacoubi M, 2000, BRIT J PHARMACOL, V129, P1465, DOI 10.1038/sj.bjp.0703170
   Erwin VG, 1997, J PHARMACOL EXP THER, V280, P919
   ERWIN VG, 1993, BEHAV GENET, V23, P191
   ERWIN VG, 1992, PHARMACOL BIOCHEM BE, V41, P275, DOI 10.1016/0091-3057(92)90098-Z
   FAHEY JM, 1995, BRAIN RES, V669, P183, DOI 10.1016/0006-8993(94)01223-5
   FAHEY JM, 1995, NEUROSCI RES COMMUN, V17, P159
   Faraday MM, 2003, PHARMACOL BIOCHEM BE, V74, P917, DOI 10.1016/S0091-3057(03)00024-8
   Faraday MM, 2003, PHARMACOL BIOCHEM BE, V74, P325, DOI 10.1016/S0091-3057(02)00999-1
   FINN IB, 1987, PSYCHOPHARMACOLOGY, V93, P428
   Fish EW, 2002, PSYCHOPHARMACOLOGY, V160, P39, DOI 10.1007/s00213-001-0934-9
   Fish EW, 2001, PSYCHOPHARMACOLOGY, V153, P473, DOI 10.1007/s002130000587
   FLOOD JF, 1985, PSYCHOPHARMACOLOGY, V86, P61, DOI 10.1007/BF00431685
   FOG R, 1970, PSYCHOPHARMACOLOGIA, V16, P305, DOI 10.1007/BF00404736
   FREDHOLM BB, 1976, EUR J PHARMACOL, V38, P31, DOI 10.1016/0014-2999(76)90198-9
   FRIEDMAN HJ, 1980, J STUD ALCOHOL, V41, P1
   FRYE GD, 1981, PSYCHOPHARMACOLOGY, V75, P372, DOI 10.1007/BF00435856
   Gaddnas H, 2000, BEHAV BRAIN RES, V113, P65, DOI 10.1016/S0166-4328(00)00201-1
   Gaddnas H, 2001, PHARMACOL BIOCHEM BE, V70, P497, DOI 10.1016/S0091-3057(01)00640-2
   GARG M, 1969, PSYCHOPHARMACOLOGIA, V14, P150, DOI 10.1007/BF00403688
   GARG M, 1968, LIFE SCI PT 1 PHYSI, V7, P421, DOI 10.1016/0024-3205(68)90043-X
   GARG M, 1969, PSYCHOPHARMACOLOGIA, V14, P432, DOI 10.1007/BF00403584
   Gerasimov MR, 2000, SYNAPSE, V38, P432, DOI 10.1002/1098-2396(20001215)38:4<432::AID-SYN8>3.0.CO;2-Q
   Gingras MA, 1996, PSYCHOPHARMACOLOGY, V125, P258, DOI 10.1007/BF02247337
   GLICK SD, 1972, PSYCHON SCI, V29, P6, DOI 10.3758/BF03336548
   GLICKMAN SE, 1967, PSYCHOL REV, V74, P81, DOI 10.1037/h0024290
   GOLDSTEIN A, 1969, CLIN PHARMACOL THER, V10, P477
   GOLDSTEIN A, 1969, CLIN PHARMACOL THER, V10, P489
   Halldner L, 2004, NEUROPHARMACOLOGY, V46, P1008, DOI 10.1016/j.neuropharm.2004.01.014
   HATCHELL PC, 1977, PHARMACOL BIOCHEM BE, V6, P25, DOI 10.1016/0091-3057(77)90156-3
   HATCHELL PC, 1980, PSYCHOPHARMACOLOGY, V71, P45, DOI 10.1007/BF00433251
   HEIM F, 1971, ARZNEI-FORSCHUNG, V21, P1039
   HEIM F, 1955, ARCH EXP PATHOL PH, V226, P395
   HERZ A, 1968, ARCH PHARMAKOL EXP P, V261, P486
   Hessling J, 1997, N-S ARCH PHARMACOL, V355, P100
   HOLLOWAY FA, 1972, PSYCHOPHARMACOLOGIA, V25, P238, DOI 10.1007/BF00422505
   HOLLOWAY WR, 1982, NEUROBEH TOXICOL TER, V4, P331
   HUGHES RN, 1976, NEUROPHARMACOLOGY, V15, P673, DOI 10.1016/0028-3908(76)90035-6
   Itzhak Y, 1999, BRAIN RES, V818, P204, DOI 10.1016/S0006-8993(98)01260-8
   JACOBS BL, 1971, PHYSIOL BEHAV, V6, P473, DOI 10.1016/0031-9384(71)90191-0
   JARVIS MF, 1988, PHARMACOL BIOCHEM BE, V30, P707, DOI 10.1016/0091-3057(88)90088-3
   KALIVAS PW, 1988, J NEUROCHEM, V50, P1498, DOI 10.1111/j.1471-4159.1988.tb03036.x
   KATIMS JJ, 1983, J PHARMACOL EXP THER, V227, P167
   Kiianmaa K, 2000, EUR J PHARMACOL, V407, P293, DOI 10.1016/S0014-2999(00)00759-7
   KRSIAK M, 1973, PSYCHOPHARMACOLOGIA, V32, P201, DOI 10.1007/BF00428691
   KSIR C, 1985, NEUROPHARMACOLOGY, V24, P527, DOI 10.1016/0028-3908(85)90058-9
   KSIR C, 1987, PSYCHOPHARMACOLOGY, V92, P25, DOI 10.1007/BF00215474
   KSIR C, 1994, PSYCHOPHARMACOLOGY, V115, P105, DOI 10.1007/BF02244758
   Le AD, 1997, PHARMACOL BIOCHEM BE, V57, P325, DOI 10.1016/S0091-3057(96)00333-4
   LEDENT C, 1981, PURINERGIC RECEPTORS, P287
   LOGAN L, 1986, PHARMACOL BIOCHEM BE, V24, P1281, DOI 10.1016/0091-3057(86)90185-1
   MACHETT JA, 1976, THESIS U KANSAS LAWR
   MAJEWSKA MD, 1987, BRAIN RES, V404, P355
   MAJEWSKA MD, 1985, BRAIN RES, V339, P178, DOI 10.1016/0006-8993(85)90641-9
   MALIN DH, 1992, PHARMACOL BIOCHEM BE, V43, P779, DOI 10.1016/0091-3057(92)90408-8
   MARGULES DL, 1968, PSYCHOPHARMACOLOGIA, V13, P80
   Mark GP, 1999, ANN NY ACAD SCI, V877, P792, DOI 10.1111/j.1749-6632.1999.tb09324.x
   MARKS MJ, 1983, J PHARMACOL EXP THER, V226, P291
   MARTIN WR, 1963, PSYCHOPHARMACOLOGIA, V4, P247, DOI 10.1007/BF00408180
   MASUR J, 1986, PHARMACOL BIOCHEM BE, V24, P1225, DOI 10.1016/0091-3057(86)90175-9
   MASUR J, 1980, PHARMACOL BIOCHEM BE, V13, P777, DOI 10.1016/0091-3057(80)90206-3
   MATCHETT JA, 1977, PSYCHOPHARMACOLOGY, V52, P201, DOI 10.1007/BF00439111
   MCCLEARN GE, 1973, BEHAV GENET, V3, P409
   MICZEK KA, 1992, PSYCHOPHARMACOLOGY, V107, P551, DOI 10.1007/BF02245270
   MICZEK KA, 1994, BEHAV PHARMACOL, V5, P407, DOI 10.1097/00008877-199408000-00004
   Miczek KA, 1998, PSYCHOPHARMACOLOGY, V139, P160, DOI 10.1007/s002130050701
   Miczek KA, 2003, HORM BEHAV, V44, P242, DOI 10.1016/j.yhbeh.2003.04.002
   MICZEK KA, 1980, PSYCHOPHARMACOLOGY, V69, P39, DOI 10.1007/BF00426519
   MICZEK KA, 1977, PSYCHOPHARMACOLOGY, V52, P231, DOI 10.1007/BF00426705
   Miczek KA, 1998, ALCOHOL CLIN EXP RES, V22, P1698, DOI 10.1111/j.1530-0277.1998.tb03968.x
   MIENVILLE JM, 1989, BRAIN RES, V489, P190, DOI 10.1016/0006-8993(89)90024-3
   MORI K, 1968, ELECTROEN CLIN NEURO, V24, P242, DOI 10.1016/0013-4694(68)90004-7
   MORRISON CF, 1968, PSYCHOPHARMACOLOGIA, V13, P210, DOI 10.1007/BF00401401
   MORRISON CF, 1972, BRIT J PHARMACOL, V46, P151, DOI 10.1111/j.1476-5381.1972.tb06857.x
   Murphy NP, 2001, J NEUROCHEM, V79, P626, DOI 10.1046/j.1471-4159.2001.00599.x
   MURRAY TF, 1979, LIFE SCI, V24, P2217, DOI 10.1016/0024-3205(79)90097-3
   NACHMAN M, 1971, PHYSIOL BEHAV, V6, P53, DOI 10.1016/0031-9384(71)90014-X
   NICHOLS RE, 1963, FED PROC, V22, P308
   NIELSEN JA, 1986, PHARMACOL BIOCHEM BE, V24, P795, DOI 10.1016/0091-3057(86)90413-2
   NOMIKOS GG, 1992, NEUROPSYCHOPHARMACOL, V7, P7
   OLIVERIO A, 1976, PHYSIOL BEHAV, V16, P577, DOI 10.1016/0031-9384(76)90218-3
   Panksepp J., 1987, ETHOPHARMACOLOGY AGO, P132
   PAULUS MP, 1991, PSYCHOPHARMACOLOGY, V104, P6, DOI 10.1007/BF02244547
   Pawlak CR, 2005, PSYCHOPHARMACOLOGY, V178, P440, DOI 10.1007/s00213-004-2024-2
   PEEKE HVS, 1981, PHARMACOL BIOCHEM BE, V14, P79, DOI 10.1016/S0091-3057(81)80013-5
   PETTIJOHN TF, 1979, PHARMACOL BIOCHEM BE, V10, P339, DOI 10.1016/0091-3057(79)90194-1
   PHILLIPS TJ, 1995, ALCOHOL CLIN EXP RES, V19, P269, DOI 10.1111/j.1530-0277.1995.tb01502.x
   PHILLIS JW, 1981, PROG NEUROBIOL, V16, P187, DOI 10.1016/0301-0082(81)90014-9
   Picciotto MR, 1998, NATURE, V391, P173, DOI 10.1038/34413
   POHORECKY LA, 1977, BIOBEHAV REV, V1, P231, DOI 10.1016/0147-7552(77)90025-0
   Ponomarev I, 2002, J PHARMACOL EXP THER, V302, P257, DOI 10.1124/jpet.302.1.257
   POSCHEL BPH, 1971, PSYCHOPHARMACOLOGIA, V19, P193, DOI 10.1007/BF00402642
   PRADHAN S N, 1970, Archives Internationales de Pharmacodynamie et de Therapie, V183, P127
   RANDALL CL, 1975, PHARMACOL BIOCHEM BE, V3, P533, DOI 10.1016/0091-3057(75)90069-6
   RANDALL LO, 1960, J PHARMACOL EXP THER, V129, P163
   Rauhut AS, 2003, PSYCHOPHARMACOLOGY, V169, P1, DOI 10.1007/s00213-003-1450-x
   RAYNES AE, 1970, Q J STUD ALCOHOL, V5, P130
   READ GW, 1960, PSYCHOPHARMACOLOGIA, V1, P346, DOI 10.1007/BF00404231
   Rezvani AH, 2004, INT J DEV NEUROSCI, V22, P349, DOI 10.1016/j.ijdevneu.2004.03.007
   ROSECRANS JA, 1972, NEUROPHARMACOLOGY, V11, P863, DOI 10.1016/0028-3908(72)90045-7
   ROSECRANS JA, 1971, EUR J PHARMACOL, V14, P29, DOI 10.1016/0014-2999(71)90119-1
   RUSSELL MAH, 1980, J PSYCHOSOM RES, V24, P253, DOI 10.1016/0022-3999(80)90015-X
   SANDERS B, 1976, J COMP PHYSIOL PSYCH, V90, P394, DOI 10.1037/h0077210
   SATTIN A, 1970, MOL PHARMACOL, V6, P13
   SCHLATTER J, 1979, PSYCHOPHARMACOLOGY, V64, P155, DOI 10.1007/BF00496056
   SCHLESINGER K, 1967, Q J STUD ALCOHOL, V28, P231
   SCHNEIRLA TC, 1959, NEBR SYM MOTIV, V7, P1
   SEALE TW, 1986, PHARMACOL BIOCHEM BE, V24, P1333, DOI 10.1016/0091-3057(86)90193-0
   SEALE TW, 1985, PHARMACOL BIOCHEM BE, V23, P275, DOI 10.1016/0091-3057(85)90569-6
   SEALE TW, 1984, PHARMACOL BIOCHEM BE, V20, P567, DOI 10.1016/0091-3057(84)90306-X
   SHEPPARD JR, 1970, J BIOL CHEM, V245, P2876
   SHEPPARD JR, 1968, BIOCHEM GENET, V2, P205, DOI 10.1007/BF01474759
   Silveri MM, 2004, ALCOHOL CLIN EXP RES, V28, P884, DOI 10.1097/01.ALC.0000128221.68382.BA
   SILVETTE H, 1962, PHARMACOL REV, V14, P137
   Slemmer JE, 2000, J PHARMACOL EXP THER, V295, P321
   SMELLIE FW, 1979, LIFE SCI, V24, P2475, DOI 10.1016/0024-3205(79)90458-2
   SMOOTHY R, 1982, AGGRESSIVE BEHAV, V8, P204, DOI 10.1002/1098-2337(1982)8:2<204::AID-AB2480080231>3.0.CO;2-W
   SNYDER SH, 1984, J PSYCHIAT RES, V18, P91, DOI 10.1016/0022-3956(84)90001-3
   Snyder SH, 1997, NATURE, V388, P624, DOI 10.1038/41656
   SNYDER SH, 1981, P NATL ACAD SCI-BIOL, V78, P3260, DOI 10.1073/pnas.78.5.3260
   Sparks JA, 1999, PSYCHOPHARMACOLOGY, V141, P145, DOI 10.1007/s002130050818
   Spear Linda Patia, 2005, Nonlinearity Biol Toxicol Med, V3, P97, DOI 10.2201/nonlin.003.01.006
   SPRUGEL W, 1977, BIOCHEM PHARMACOL, V26, P1723, DOI 10.1016/0006-2952(77)90152-6
   STINO FKR, 1992, PHARMACOLOGY, V44, P257, DOI 10.1159/000138927
   Stino FKR, 1998, PHARMACOLOGY, V56, P92, DOI 10.1159/000028186
   Stohr T, 1998, PHARMACOL BIOCHEM BE, V59, P813, DOI 10.1016/S0091-3057(97)00542-X
   STONE TW, 1981, NEUROSCIENCE, V6, P523, DOI 10.1016/0306-4522(81)90145-7
   STROMBOM UH, 1982, PSYCHOPHARMACOLOGY, V78, P271, DOI 10.1007/BF00428164
   TABAKOFF B, 1982, PHARMACOL BIOCHEM BE, V17, P1073, DOI 10.1016/0091-3057(82)90496-8
   THITHAPANDHA A, 1972, P SOC EXP BIOL MED, V139, P582
   THOR DH, 1983, PHARMACOL BIOCHEM BE, V19, P725, DOI 10.1016/0091-3057(83)90352-0
   VANCALKER D, 1979, J NEUROCHEM, V33, P999, DOI 10.1111/j.1471-4159.1979.tb05236.x
   VANERP AMM, 1997, SOC NEUR ABSTR, V23, P313
   Varlinskaya EI, 2001, ALCOHOL CLIN EXP RES, V25, P377, DOI 10.1097/00000374-200103000-00009
   VASKO MR, 1978, J PHARMACOL EXP THER, V207, P848
   Villegier AS, 2006, NEUROPSYCHOPHARMACOL, V31, P1704, DOI 10.1038/sj.npp.1300987
   WALDECK B, 1975, ACTA PHARMACOL TOX, V36, P4
   WEERTS EM, 1992, PSYCHOPHARMACOLOGY, V108, P196, DOI 10.1007/BF02245307
   WIELAND S, 1995, PSYCHOPHARMACOLOGY, V118, P65, DOI 10.1007/BF02245251
   WINTERS WD, 1967, ANESTHESIOLOGY, V28, P65, DOI 10.1097/00000542-196701000-00008
   WISE RA, 1980, PHARMACOL BIOCHEM BE, V13, P213, DOI 10.1016/S0091-3057(80)80033-5
   WISE RA, 1974, J COMP PHYSIOL PSYCH, V86, P930, DOI 10.1037/h0036404
   WISE RA, 1987, PSYCHOL REV, V94, P469, DOI 10.1037/0033-295X.94.4.469
   WITKIN JM, 1990, PHARMACOL BIOCHEM BE, V37, P339, DOI 10.1016/0091-3057(90)90345-I
   Zernig G, 1997, EUR J PHARMACOL, V337, P1, DOI 10.1016/S0014-2999(97)01184-9
NR 190
TC 18
Z9 18
U1 1
U2 12
PU TAYLOR & FRANCIS LTD
PI ABINGDON
PA 2-4 PARK SQUARE, MILTON PARK, ABINGDON OR14 4RN, OXON, ENGLAND
SN 1040-8444
EI 1547-6898
J9 CRIT REV TOXICOL
JI Crit. Rev. Toxicol.
PY 2008
VL 38
IS 7
BP 599
EP 617
DI 10.1080/10408440802026315
PG 19
WC Toxicology
WE Science Citation Index Expanded (SCI-EXPANDED)
SC Toxicology
GA 338IJ
UT WOS:000258500400003
PM 18709568
DA 2023-03-13
ER

PT J
AU Calabrese, EJ
AF Calabrese, Edward J.
TI Hormesis: Why it is important to toxicology and toxicologists
SO ENVIRONMENTAL TOXICOLOGY AND CHEMISTRY
LA English
DT Review
DE hormesis; biphasic; U-shaped; J-shaped; dose response
ID DOSE-RESPONSE MODEL; JUNCTIONAL INTERCELLULAR COMMUNICATION;
   AMNESIA-REVERSAL ACTIVITY; IN-VITRO EXPOSURE; ARNDT-SCHULZ LAW;
   HIGH-AFFINITY; HISTORICAL FOUNDATIONS; ALCOHOL-CONSUMPTION; RADIATION
   HORMESIS; CHEMICAL HORMESIS
AB This article provides a comprehensive review of hormesis, a dose-response concept that is characterized by a low-dose stimulation and a high-dose inhibition. The article traces the historical foundations of hormesis, its quantitative features and mechanistic foundations, and its risk assessment implications. The article indicates that the hormetic dose response is the most fundamental dose response, significantly outcompeting other leading dose-response models in large-scale, head-to-head evaluations. The hermetic dose response is highly generalizable, being independent of biological model, endpoint measured, chemical class, and interindividual variability. Hormesis also provides a framework for the study and assessment of chemical mixtures, incorporating the concept of additivity and synergism. Because the hormetic biphasic dose response represents a general pattern of biological responsiveness, it is expected that it will become progressively more significant within toxicological evaluation and risk assessment practices as well as have numerous biomedical applications.
C1 Univ Massachusetts, Dept Publ Hlth Environm Hlth Sci, Amherst, MA 01003 USA.
C3 University of Massachusetts System; University of Massachusetts Amherst
RP Calabrese, EJ (corresponding author), Univ Massachusetts, Dept Publ Hlth Environm Hlth Sci, Morrill 1,N344, Amherst, MA 01003 USA.
EM edwardc@schoolph.umass.edu
CR Abivardi C, 1998, ANN APPL BIOL, V132, P19, DOI 10.1111/j.1744-7348.1998.tb05182.x
   Abramowitz J, 2003, CIRCULATION, V108, P3048, DOI 10.1161/01.CIR.0000101919.00548.86
   Ahmed SH, 2005, PSYCHOPHARMACOLOGY, V180, P473, DOI 10.1007/s00213-005-2180-z
   Anderson RS, 1997, ENVIRON RES, V74, P84, DOI 10.1006/enrs.1997.3751
   Andres MI, 1999, VET HUM TOXICOL, V41, P273
   Axelrod D, 2004, INT J OCCUP ENV HEAL, V10, P335, DOI 10.1179/oeh.2004.10.3.335
   Belz RG, 2008, DOSE-RESPONSE, V6, P80, DOI 10.2203/dose-response.07-007.Belz
   Blanco G, 1998, AM J PHYSIOL-RENAL, V275, pF633, DOI 10.1152/ajprenal.1998.275.5.F633
   BLISS C. I., 1943, ANNUAL REVIEW OF PHYSIOLOGY, V5, P479, DOI 10.1146/annurev.ph.05.030143.002403
   BLISS C. I., 1940, ANN ENT SOC AMERICA, V33, P721, DOI 10.1093/aesa/33.4.721
   BLISS C. I., 1935, Journal of Economic Entomology, V28, P646, DOI 10.1093/jee/28.3.646
   BLISS CI, 1957, AM SCI, V45, P449
   Bliss CI, 1939, ANN APPL BIOL, V26, P585, DOI 10.1111/j.1744-7348.1939.tb06990.x
   Bliss CI, 1935, ANN APPL BIOL, V22, P134, DOI 10.1111/j.1744-7348.1935.tb07713.x
   Bliss CI, 1941, IND ENG CHEM, V13, P0084, DOI 10.1021/i560090a009
   BLISS CI, 1956, BACTERIOL REV, V20, P243, DOI 10.1128/MMBR.20.4.243-258.1956
   Bliss CI, 1941, AM J ROENTGENOL RADI, V46, P400
   Bliss CI, 1935, ANN APPL BIOL, V22, P307, DOI 10.1111/j.1744-7348.1935.tb07166.x
   BORS J, 1970, STIM NEWSL, V1, P16
   Branham SE, 1929, J BACTERIOL, V18, P247, DOI 10.1128/JB.18.4.247-264.1929
   Brenchley WE, 1914, INORGANIC PLANT POIS
   BROADHURST PL, 1957, J EXP PSYCHOL, V54, P345, DOI 10.1037/h0049114
   Brousseau P, 2000, TOXICOLOGY, V142, P145
   Brown RJ, 2003, AQUAT TOXICOL, V63, P1, DOI 10.1016/S0166-445X(02)00120-0
   BRUCE RD, 2001, FUNDAM APPL TOXICOL, V1, P26
   BUTLER DE, 1984, J MED CHEM, V27, P684, DOI 10.1021/jm00371a023
   BUTLER DE, 1987, J MED CHEM, V30, P498, DOI 10.1021/jm00386a010
   CAIRNS T, 1980, J ENVIRON PATHOL TOX, V3, P1
   CALABRESE E, 2008, CRIT REV TO IN PRESS
   Calabrese EJ, 2008, CRIT REV TOXICOL, V38, P249, DOI 10.1080/10408440801981957
   Calabrese EJ, 2008, AGEING RES REV, V7, P8, DOI 10.1016/j.arr.2007.07.001
   Calabrese EJ, 2007, TOXICOL APPL PHARM, V222, P122, DOI 10.1016/j.taap.2007.02.015
   Calabrese EJ, 2006, TOXICOL SCI, V94, P368, DOI 10.1093/toxsci/kfl098
   Calabrese Edward J., 2008, P5, DOI 10.1007/978-1-4020-6869-0_2
   Calabrese EJ, 2001, TRENDS PHARMACOL SCI, V22, P285, DOI 10.1016/S0165-6147(00)01719-3
   Calabrese EJ, 2005, CELL MOL BIOL, V51, P643, DOI 10.1170/T675
   Calabrese EJ, 2005, CRIT REV TOXICOL, V35, P463, DOI 10.1080/10408440591034502
   Calabrese EJ, 2005, ENVIRON POLLUT, V138, P378, DOI 10.1016/j.envpol.2004.10.001
   Calabrese EJ, 2005, TOXICOL APPL PHARM, V206, P365, DOI 10.1016/j.taap.2005.05.009
   Calabrese EJ, 2005, TOXICOL APPL PHARM, V204, P1, DOI 10.1016/j.taap.2004.11.015
   Calabrese EJ, 2005, CRIT REV TOXICOL, V35, P89, DOI 10.1080/10408440590917044
   Calabrese EJ, 2005, TOXICOL APPL PHARM, V202, P289, DOI 10.1016/j.taap.2004.06.023
   Calabrese EJ, 2004, TOXICOL APPL PHARM, V197, P125, DOI 10.1016/j.taap.2004.02.007
   Calabrese EJ, 2001, CRIT REV TOXICOL, V31, P503, DOI 10.1080/20014091111785
   Calabrese EJ, 2003, CRIT REV TOXICOL, V33, P355, DOI 10.1080/713611042
   Calabrese EJ, 2003, CRIT REV TOXICOL, V33, P305, DOI 10.1080/713611041
   Calabrese EJ, 2003, CRIT REV TOXICOL, V33, P213, DOI 10.1080/713611039
   Calabrese EJ, 2000, HUM EXP TOXICOL, V19, P41, DOI 10.1191/096032700678815602
   Calabrese EJ, 2000, HUM EXP TOXICOL, V19, P85, DOI 10.1191/096032700678815620
   Calabrese EJ, 1997, INT J TOXICOL, V16, P545, DOI 10.1080/109158197226874
   Calabrese EJ, 2000, HUM EXP TOXICOL, V19, P76, DOI 10.1191/096032700678815611
   Calabrese EJ, 2003, TOXICOL SCI, V71, P246, DOI 10.1093/toxsci/71.2.246
   Calabrese EJ, 2002, REGUL TOXICOL PHARM, V35, P414, DOI 10.1006/rtph.2001.1529
   Calabrese EJ, 2002, HUM EXP TOXICOL, V21, P91, DOI 10.1191/0960327102ht217oa
   Calabrese EJ, 2001, CRIT REV TOXICOL, V31, P523, DOI 10.1080/20014091111802
   Calabrese EJ, 2001, CRIT REV TOXICOL, V31, P539, DOI 10.1080/20014091111811
   Calabrese EJ, 2001, CRIT REV TOXICOL, V31, P517, DOI 10.1080/20014091111794
   Calabrese EJ, 2001, CRIT REV TOXICOL, V31, P585, DOI 10.1080/20014091111848
   Calabrese EJ, 2001, CRIT REV TOXICOL, V31, P563, DOI 10.1080/20014091111839
   Calabrese EJ, 2001, CRIT REV TOXICOL, V31, P615, DOI 10.1080/20014091111875
   Calabrese EJ, 2001, CRIT REV TOXICOL, V31, P607, DOI 10.1080/20014091111866
   Calabrese EJ, 2001, CRIT REV TOXICOL, V31, P475, DOI 10.1080/20014091111767
   Calabrese EJ, 2001, CRIT REV TOXICOL, V31, P553, DOI 10.1080/20014091111820
   Calabrese EJ, 2001, CRIT REV TOXICOL, V31, P605, DOI 10.1080/20014091111857
   Calabrese EJ, 2001, CRIT REV TOXICOL, V31, P425, DOI 10.1080/20014091111749
   Calabrese EJ, 2001, TOXICOL SCI, V62, P330, DOI 10.1093/toxsci/62.2.330
   Calabrese EJ, 2001, ANNU REV PUBL HEALTH, V22, P15, DOI 10.1146/annurev.publhealth.22.1.15
   Calabrese EJ, 1998, REGUL TOXICOL PHARM, V28, P230, DOI 10.1006/rtph.1998.1267
   Calabrese EJ, 1999, ECOTOX ENVIRON SAFE, V42, P135, DOI 10.1006/eesa.1998.1729
   Calabrese EJ, 2000, HUM EXP TOXICOL, V19, P2, DOI 10.1191/096032700678815585
   Calabrese EJ, 2000, HUM EXP TOXICOL, V19, P32, DOI 10.1191/096032700678815594
   Calabrese EJ, 2001, CRIT REV TOXICOL, V31, P349
   Chueh SC, 2001, J UROLOGY, V166, P347, DOI 10.1016/S0022-5347(05)66157-5
   CLARK A, 1927, BRIT MED J, P589
   Clark A. J., 1933, MODE ACTION DRUGS CE
   Clark A.J., 1937, HDB EXPT PHARM
   Clifton CE, 1957, INTRO BACTERIAL PHYS, P317
   COOKSON MR, 1995, TOXICOL IN VITRO, V9, P39, DOI 10.1016/0887-2333(94)00193-X
   COPELAND EB, 1899, WISCONSIN ACAD SCI A, V12, P454
   CRABBE JC, 1982, J COMP PHYSIOL PSYCH, V96, P440, DOI 10.1037/h0077898
   Crump T, 2003, NONLINEAR BIOL TOXIC, V1, P295
   DAVIS J, 1995, COURTS COMMUNITIES C, V1, P6
   Davis JM, 1998, ENVIRON HEALTH PERSP, V106, P379, DOI 10.2307/3433941
   Dellarco VL, 2005, TOXICOL SCI, V86, P1, DOI 10.1093/toxsci/kfi133
   Diaz GJ, 2008, POULTRY SCI, V87, P727, DOI 10.3382/ps.2007-00403
   DOYLE JJ, 1975, APPL MICROBIOL, V29, P562, DOI 10.1128/AEM.29.4.562-564.1975
   ERWIN VG, 1992, PHARMACOL BIOCHEM BE, V41, P275, DOI 10.1016/0091-3057(92)90098-Z
   Falk IS, 1923, ABSTR BACT, V7, P33
   FLOOD JF, 1988, LIFE SCI, V42, P2145, DOI 10.1016/0024-3205(88)90129-4
   FLOOD JF, 1981, BRAIN RES, V215, P177, DOI 10.1016/0006-8993(81)90500-X
   FLOOD JF, 1985, PSYCHOPHARMACOLOGY, V86, P61, DOI 10.1007/BF00431685
   Fukushima S, 2005, CARCINOGENESIS, V26, P1835, DOI 10.1093/carcin/bgi160
   Fukushima S, 2003, CANCER LETT, V191, P35, DOI 10.1016/S0304-3835(02)00631-6
   Fukushima S, 2002, JPN J CANCER RES, V93, P1076, DOI 10.1111/j.1349-7006.2002.tb01208.x
   Gao JY, 2002, J GEN PHYSIOL, V119, P297, DOI 10.1085/jgp.20028501
   GAYLOR DW, 1980, J ENVIRON PATHOL TOX, V3, P179
   Gursoy E, 2001, NEUROCHEM INT, V38, P181, DOI 10.1016/S0197-0186(00)00072-3
   HAYWOOD JK, 1907, USDA BUR CHEM B, V133, P998
   HAYWOOD JK, 1910, USDA BUR CHEM B, V113, P1
   HAYWOOD JK, 1905, USDA BUR CHEM B, V89, P1
   HEALD FD, 1896, BOT GAZ, V22, P125
   Henschler D, 2006, HUM EXP TOXICOL, V25, P347, DOI 10.1191/0960327106ht642oa
   HILBERT DW, 1981, OECOLOGIA, V51, P14, DOI 10.1007/BF00344645
   HOFMANN P, 1922, THESIS TIERARZTL FAK
   Hotchkiss M, 1923, J BACTERIOL, V8, P141, DOI 10.1128/JB.8.2.141-162.1923
   HOTCHKISS M, 1922, THESIS YALE U NEW HA
   Hougaku H, 2005, AM J CARDIOL, V95, P1006, DOI 10.1016/j.amjcard.2004.12.051
   HUEPPE E, 1896, PRINCIPLES BACTERIOL
   Imhof A, 2001, LANCET, V357, P763, DOI 10.1016/S0140-6736(00)04170-2
   Jacobsen EJ, 1996, J MED CHEM, V39, P158, DOI 10.1021/jm940765f
   Jacobsen EJ, 1999, J MED CHEM, V42, P1123, DOI 10.1021/jm9801307
   Jacobsen EJ, 1996, J MED CHEM, V39, P3820, DOI 10.1021/jm960070+
   JARV J, 1993, BIOCHEM MOL BIOL INT, V30, P649
   JARV J, 1994, TRENDS PHARMACOL SCI, V15, P321, DOI 10.1016/0165-6147(94)90023-X
   Kakko I, 2004, ENVIRON TOXICOL PHAR, V15, P95, DOI 10.1016/j.etap.2003.11.005
   Kinoshita A, 2003, CARCINOGENESIS, V24, P1389, DOI 10.1093/carcin/bgg079
   Kinoshita A, 2006, J TOXICOL PATHOL, V19, P111
   Kotschau K, 1928, DEUT MED WOCHENSCHR, V54, P1586
   Kotschau K, 1928, DEUT MED WOCHENSCHR, V54, P1631
   Lamanna C., 1965, BASIC BACTERIOLOGY I
   Leung WC, 2003, PROG NEURO-PSYCHOPH, V27, P775, DOI 10.1016/S0278-5846(03)00108-8
   LEWIS EB, 1957, SCIENCE, V125, P965, DOI 10.1126/science.125.3255.965
   Lin QX, 2002, MAR POLLUT BULL, V44, P897, DOI 10.1016/S0025-326X(02)00118-2
   Lipman CB, 1913, BOT GAZ, V55, P0409, DOI 10.1086/331083
   LIPMAN CB, 1915, DEP INTERIOR BUREAU, V98, P61
   LIPMAN CB, 1917, U CALIFORNIA PUBL AG, V1, P495
   Luckey T. D., 2007, International Journal of Nuclear Law, V1, P378, DOI 10.1504/IJNUCL.2007.014806
   Luckey T.D., 1980, HORMESIS IONIZING RA, VVolume 60
   Luckey TD, 1991, RAD HORMESIS
   Marshall MS, 1937, J INFECT DIS, V61, P42, DOI 10.1093/infdis/61.1.42
   MASUR J, 1986, PHARMACOL BIOCHEM BE, V24, P1225, DOI 10.1016/0091-3057(86)90175-9
   Mattson MP, 2006, TRENDS NEUROSCI, V29, P632, DOI 10.1016/j.tins.2006.09.001
   MCCABE M, 1983, ENVIRON RES, V31, P323, DOI 10.1016/0013-9351(83)90010-5
   MERCIER T, 1993, FUND APPL TOXICOL, V21, P270, DOI 10.1006/faat.1993.1099
   Miczek KA, 2003, HORM BEHAV, V44, P242, DOI 10.1016/j.yhbeh.2003.04.002
   MIKALSEN SO, 1994, CARCINOGENESIS, V15, P381, DOI 10.1093/carcin/15.2.381
   *NAT COUNC RAD PRO, 1954, NAT BUR STAND HDB, V17
   Nayak S, 1996, B ENVIRON CONTAM TOX, V57, P473, DOI 10.1007/s001289900214
   Niethammer A, 1927, BIOCHEM Z, V184, P370
   PAALZOW GHM, 1992, J PHARMACOL EXP THER, V263, P470
   PARKHURST BR, 1981, ENVIRON POLLUT A, V24, P21, DOI 10.1016/0143-1471(81)90119-7
   PIENTA KJ, 1991, J UROLOGY, V145, P199, DOI 10.1016/S0022-5347(17)38291-5
   RICHARDS HM, 1899, B TORREY BOT CLUB, V26, P463
   Rivedal E, 2005, ARCH TOXICOL, V79, P303, DOI 10.1007/s00204-004-0638-0
   Rodgers B, 2000, PSYCHOL MED, V30, P421, DOI 10.1017/S0033291799001865
   RODRICKS JV, 2007, CALCULATED RISKS TOX, P339
   Rouillier P, 2005, ALCOHOL CLIN EXP RES, V29, P84, DOI 10.1097/01.ALC.0000150005.52605.FA
   ROVATI GE, 1994, TRENDS PHARMACOL SCI, V15, P140, DOI 10.1016/0165-6147(94)90073-6
   SAGAN LA, 1989, SCIENCE, V245, P574, DOI 10.1126/science.2669125
   SAILE AJ, 1939, FUNDAMENTAL PRINCIPL, P166
   SAMSON L, 1977, NATURE, V267, P281, DOI 10.1038/267281a0
   Sandifer RD, 1997, ECOTOX ENVIRON SAFE, V37, P125, DOI 10.1006/eesa.1997.1536
   SCHENDEL PF, 1978, J BACTERIOL, V135, P466, DOI 10.1128/JB.135.2.466-475.1978
   Schreiner O, 1908, BOT GAZ, V45, P73, DOI 10.1086/329469
   SCHULZ H, 1918, R ARNDT FUNDAMENTAL
   Schulz H., 1888, PFLUGERS ARCH GES PH, V42, P517, DOI DOI 10.1007/BF01669373
   Schulz H., 1877, VIRCHOWS ARCH PATHOL, V108, P423, DOI DOI 10.1007/BF02281473
   Shackell LF, 1924, J PHARMACOL EXP THER, V24, P53
   Shackell LF, 1925, J PHARMACOL EXP THER, V25, P275
   SMITH ELIZABETH C., 1935, BULL TORREY BOT CLUB, V62, P151, DOI 10.2307/2480941
   *SOC TOX, 1981, FUNDAM APPL TOXICOL, V1, P67
   Southam CM, 1943, PHYTOPATHOLOGY, V33, P517
   STAFFA JA, 1980, J ENVIRON PATHOL TOX, V3, P1
   STEBBING ARD, 1987, HEALTH PHYS, V52, P543, DOI 10.1097/00004032-198705000-00003
   Stebbing ARD, 1998, MUTAT RES-FUND MOL M, V403, P249, DOI 10.1016/S0027-5107(98)00014-1
   STEVENS FL, 1898, BOT GAZ, V26, P377
   Sukata T, 2002, INT J CANCER, V99, P112, DOI 10.1002/ijc.10312
   SZABADI E, 1977, J THEOR BIOL, V69, P101, DOI 10.1016/0022-5193(77)90390-3
   TABAKOFF B, 1982, PHARMACOL BIOCHEM BE, V17, P1073, DOI 10.1016/0091-3057(82)90496-8
   Teixeira RM, 1996, EUR J PHARMACOL, V311, P7, DOI 10.1016/0014-2999(96)00390-1
   Thayer KA, 2005, ENVIRON HEALTH PERSP, V113, P1271, DOI 10.1289/ehp.7811
   Thayer KA, 2006, ENVIRON HEALTH PERSP, V114, pA632, DOI 10.1289/ehp.114-a632
   Toimela T, 2004, ARCH TOXICOL, V78, P565, DOI 10.1007/s00204-004-0575-y
   UKELES R, 1962, APPL MICROBIOL, V10, P532, DOI 10.1128/AEM.10.6.532-537.1962
   US Environmental Protection Agency, 2004, EPA100B001
   Van Wijk R, 1997, Altern Ther Health Med, V3, P33
   VANWIJK R, 1994, INT J HYPERTHER, V10, P115, DOI 10.3109/02656739409009337
   Varlinskaya EI, 2001, ALCOHOL CLIN EXP RES, V25, P377, DOI 10.1097/00000374-200103000-00009
   Weis M, 2002, CIRCULATION, V105, P739, DOI 10.1161/hc0602.103393
   Weltje L, 2005, HUM EXP TOXICOL, V24, P431, DOI 10.1191/0960327105ht551oa
   Wiegant FAC, 1997, TOXICOLOGY, V116, P27, DOI 10.1016/S0300-483X(96)03518-4
   Wiegant FAC, 1999, HUM EXP TOXICOL, V18, P460, DOI 10.1191/096032799678840273
   Wiegant FAC, 1998, TOXICOLOGY, V127, P107, DOI 10.1016/S0300-483X(98)00035-3
   ZEILMAKER MJ, 1986, CANCER RES, V46, P6180
NR 184
TC 508
Z9 537
U1 8
U2 169
PU WILEY
PI HOBOKEN
PA 111 RIVER ST, HOBOKEN 07030-5774, NJ USA
SN 0730-7268
EI 1552-8618
J9 ENVIRON TOXICOL CHEM
JI Environ. Toxicol. Chem.
PD JUL
PY 2008
VL 27
IS 7
BP 1451
EP 1474
DI 10.1897/07-541.1
PG 24
WC Environmental Sciences; Toxicology
WE Science Citation Index Expanded (SCI-EXPANDED)
SC Environmental Sciences & Ecology; Toxicology
GA 314JW
UT WOS:000256806700001
PM 18275256
OA Bronze
DA 2023-03-13
ER

PT J
AU Calabrese, EJ
   Baldwin, LA
AF Calabrese, EJ
   Baldwin, LA
TI The marginalization of hormesis
SO HUMAN & EXPERIMENTAL TOXICOLOGY
LA English
DT Article
DE hormesis; low dose; stimulation; beta-curve
ID CHEMICAL HORMESIS
AB Despite the substantial development and publication of highly reproducible toxicological data, the concept of hormetic dose-response relationships was never integrated into the mainstream of toxicological thought. Review of the historical foundations of the interpretation of the bioassay and assessment of competitive theories of dose-response relationships lead to the conclusion that multiple factors contributed to the marginalization of hormesis during the middle and subsequent decades of the 20th century. These factors include: (a) the close-association of hormesis with homeopathy lead to the hostility of modern medicine toward homeopathy thereby creating a guilt by association framework, and the carry-over influence of that hostility in the judgements of medically-based pharmacologists/toxicologists toward hormesis; (b) the emphasis of high dose effects linked with a lack of appreciation of the significance of the implications of low dose stimulatory effects; (c) the lack of an evolutionary-based mechanism(s) to account for hermetic effects; and (d) the lack of appropriate scientific advocates to counter aggressive and intellectually powerful critics of the hermetic perspective.
C1 Univ Massachusetts, Sch Publ Hlth, Dept Environm Hlth Sci, Amherst, MA 01003 USA.
C3 University of Massachusetts System; University of Massachusetts Amherst
RP Calabrese, EJ (corresponding author), Univ Massachusetts, Sch Publ Hlth, Dept Environm Hlth Sci, Amherst, MA 01003 USA.
CR Arrhenius S., 1915, QUANTITATIVE LAWS BI
   Berkson J, 1944, J AM STAT ASSOC, V39, P357, DOI 10.2307/2280041
   BERKSON J, 1951, BIOMETRICS, V7, P329
   BLAU M, 1922, Z PHYS, V12, P315
   BLISS C. I., 1943, ANNUAL REVIEW OF PHYSIOLOGY, V5, P479, DOI 10.1146/annurev.ph.05.030143.002403
   BLISS C. I., 1940, ANN ENT SOC AMERICA, V33, P721, DOI 10.1093/aesa/33.4.721
   BLISS C. I., 1935, Journal of Economic Entomology, V28, P646, DOI 10.1093/jee/28.3.646
   BLISS CI, 1957, AM SCI, V45, P449
   Bliss CI, 1939, ANN APPL BIOL, V26, P585, DOI 10.1111/j.1744-7348.1939.tb06990.x
   Bliss CI, 1935, ANN APPL BIOL, V22, P134, DOI 10.1111/j.1744-7348.1935.tb07713.x
   Bliss CI, 1941, IND ENG CHEM, V13, P0084, DOI 10.1021/i560090a009
   BLISS CI, 1956, BACTERIOL REV, V20, P243, DOI 10.1128/MMBR.20.4.243-258.1956
   Bliss CI, 1941, AM J ROENTGENOL RADI, V46, P400
   Bliss CI, 1935, ANN APPL BIOL, V22, P307, DOI 10.1111/j.1744-7348.1935.tb07166.x
   BOYD LJ, 1936, STUDY STIMILE MED
   Branham SE, 1929, J BACTERIOL, V18, P247, DOI 10.1128/JB.18.4.247-264.1929
   Brooks SC, 1918, J GEN PHYSIOL, V1, P61, DOI 10.1085/jgp.1.1.61
   Brownlee K.A., 1952, PROBIT ANAL STAT TRE, V47, P687, DOI 10.2307/2280787
   Bryan WR, 1940, J NATL CANCER I, V1, P807
   BUCHANAN RE, 1930, PHYSL BIOCH BACTERIA
   Calabrese EJ, 1999, TOXICOL PATHOL, V27, P195, DOI 10.1177/019262339902700207
   Calabrese EJ, 1997, INT J TOXICOL, V16, P545, DOI 10.1080/109158197226874
   Calabrese EJ, 1997, HUM ECOL RISK ASSESS, V3, P545, DOI 10.1080/10807039709383710
   Chick H, 1910, J Hyg (Lond), V10, P237
   Chick H, 1908, J HYG-CAMBRIDGE, V8, P92, DOI 10.1017/S0022172400006987
   Clark A. J., 1933, MODE ACTION DRUGS CE
   Clark A.J., 1937, HDB EXPT PHARM
   Clark AJ, 1926, J PHYSIOL-LONDON, V61, P547, DOI 10.1113/jphysiol.1926.sp002315
   CLARK AJ, 1936, P ROY SOC LOND B BIO, V121, P580
   Clark AJC, 1926, J PHYSIOL-LONDON, V61, P530, DOI 10.1113/jphysiol.1926.sp002314
   Clifton C. E., 1957, INTRO BACTERIAL PHYS
   CROWTHER JA, 1926, P R SOC LOND B, V100, P396
   Eijkman C, 1908, BIOCHEM Z, V11, P12
   EMMENS C. W., 1940, JOUR ENDOCRINOL, V2, P194, DOI 10.1677/joe.0.0020194
   Falk IS, 1923, ABSTR BACT, V7, P87
   Falk IS, 1923, ABSTR BACT, V7, P133
   Falk IS, 1923, ABSTR BACT, V7, P33
   FINNEY DJ, 1949, BIOMETRICS, V5, P261, DOI 10.2307/3001511
   FINNEY DJ, 1943, ANN APPL BIOL, V30, P68
   GADDUM JH, 1953, PHARMACOL REV, V5, P87
   GADDUM JH, 1945, NATURE, V156, P463, DOI 10.1038/156463a0
   Gaddum JH, 1926, J PHYSIOL-LONDON, V61, P141, DOI 10.1113/jphysiol.1926.sp002280
   Hartung HP, 1996, BAILLIERE CLIN NEUR, V5, P1
   HEUPPE F, 1896, PRINCIPLES BACTERIOL
   HEWLETT RT, 1909, LANCET          0313, P20
   HOLLENBERG MD, 1981, MEMBRANE RECEPTORS B, V11, P1
   HOLWECK F, 1930, C R SOC BIOL, V103, P766
   Hotchkiss M, 1923, J BACTERIOL, V8, P141, DOI 10.1128/JB.8.2.141-162.1923
   KLAASSEN C, 1996, CASSERETT DOULLS TOX
   Kronig B., 1897, Z HYG, V25, P1
   Lamanna C., 1965, BASIC BACTERIOLOGY I
   Loeb J, 1917, J BIOL CHEM, V32, P103
   Madsen T, 1907, Z HYG, V17, P388
   MANTEL N, 1961, JNCI-J NATL CANCER I, V27, P455
   Marshall MS, 1937, J INFECT DIS, V61, P42, DOI 10.1093/infdis/61.1.42
   McCALLAN S. E. A., 1931, CONTR BOYCE THOMPSON INST, V3, P13
   Morrell CA, 1933, J PHARMACOL EXP THER, V48, P391
   Morrell CA, 1933, J PHARMACOL EXP THER, V48, P375
   PARASCANDOLA J, 1981, UNDERSTANDING RECEPT, P1
   PARKARD C, 1931, Q REV BIOL, V6, P253
   Peters RA, 1920, J PHYSIOL-LONDON, V54, P260, DOI 10.1113/jphysiol.1920.sp001927
   Popoff M., 1924, ZELL STIMULATIONS FO, V1-3
   Pugsley AT, 1935, PROC R SOC SER B-BIO, V118, P276, DOI 10.1098/rspb.1935.0057
   RAHN O, 1915, BIOCHEM Z, V72, P351
   Rahn Otto, 1932, PHYSL BACTERIA
   Reed LJ, 1929, J PHYS CHEM-US, V33, P760, DOI 10.1021/j150299a014
   Reichel H, 1909, BIOCHEM Z, V22, P177
   Reichel H, 1909, BIOCHEM Z, V22, P149
   Reichel H, 1909, BIOCHEM Z, V22, P201
   Robison G. A., 1981, UNDERSTANDING RECEPT, pv
   Salle A. J., 1939, FUNDAMENTAL PRINCIPL
   Schulz H., 1888, PFLUGERS ARCH GES PH, V42, P517, DOI DOI 10.1007/BF01669373
   Shackell L.F., 1924, J PHARMACOL EXP THER, V23, P53
   Shackell LF, 1925, J PHARMACOL EXP THER, V25, P275
   SMITH ELIZABETH C., 1935, BULL TORREY BOT CLUB, V62, P151, DOI 10.2307/2480941
   Smith JH, 1923, ANN APPL BIOL, V10, P335, DOI 10.1111/j.1744-7348.1923.tb05682.x
   Smith JH, 1921, ANN APPL BIOL, V8, P27, DOI 10.1111/j.1744-7348.1921.tb05532.x
   Southam CM, 1943, PHYTOPATHOLOGY, V33, P517
   Stebbing A. R. D, 1997, BELLE NEWSLETTER, V6, P1
   Townsend CO, 1901, BOT GAZ, V31, P241, DOI 10.1086/328098
   TOWNSEND CO, 1899, BOT GAZ, V27, P458
   TOWNSEND CO, 1899, SCI AM S, V48, P20010
   Trevan JW, 1927, P R SOC LOND B-CONTA, V101, P483, DOI 10.1098/rspb.1927.0030
   True RH, 1905, BOT GAZ, V39, P0001, DOI 10.1086/328586
   VANWIJNGAARDEN L, 1924, ARCH F EXPER PATHOL, V113, P40
   Watkins JH, 1932, J BACTERIOL, V24, P243, DOI 10.1128/JB.24.3.243-265.1932
   Wyckoff R W, 1930, J Exp Med, V52, P435, DOI 10.1084/jem.52.3.435
   Yule GU, 1910, J R STAT SOC, V73, P26, DOI 10.2307/2340011
NR 88
TC 114
Z9 118
U1 0
U2 18
PU STOCKTON PRESS
PI BASINGSTOKE
PA HOUNDMILLS, BASINGSTOKE RG21 6XS, HAMPSHIRE, ENGLAND
SN 0144-5952
J9 HUM EXP TOXICOL
JI Hum. Exp. Toxicol.
PD JAN
PY 2000
VL 19
IS 1
BP 32
EP 40
DI 10.1191/096032700678815594
PG 9
WC Toxicology
WE Science Citation Index Expanded (SCI-EXPANDED)
SC Toxicology
GA 297LR
UT WOS:000086084800002
PM 10745293
DA 2023-03-13
ER

PT J
AU Qin, LT
   Liu, SS
   Liu, HL
   Zhang, YH
AF Qin, Li-Tang
   Liu, Shu-Shen
   Liu, Hai-Ling
   Zhang, Yong-Hong
TI Support vector regression and least squares support vector regression
   for hormetic dose-response curves fitting
SO CHEMOSPHERE
LA English
DT Article
DE Hormesis; J-shaped; SVR; LS-SVR; Organic solvent; Pesticide
ID TOXICITY; HORMESIS; BIOASSAY; MODELS; MIXTURES; Q67
AB Accurate description of hormetic dose-response curves (DRC) is a key step for the determination of the efficacy and hazards of the pollutants with the hormetic phenomenon. This study tries to use support vector regression (SVR) and least squares support vector regression (LS-SVR) to address the problem of curve fitting existing in hormesis. The SVR and LS-SVR, which are entirely different from the non-linear fitting methods used to describe hormetic effects based on large sample, are at present only optimum methods based on small sample often encountered in the experimental toxicology. The tuning parameters (C and p I for SVR, gam and sig2 for LS-SVR) determining SVR and LS-SVR models were obtained by both the internal and external validation of the models. The internal validation was performed by using leave-one-out (LOO) cross-validation and the external validation was performed by splitting the whole data set (12 data points) into the same size (six data points) of training set and test set. The results show that SVR and LS-SVR can accurately describe not only for the hermetic J-shaped DRC of seven water-soluble organic solvents consisting of acetonitrile, methanol, ethanol, acetone, ether, tetrahydrofuran, and isopropanol, but also for the classical sigmoid DRC of six pesticides including simetryn, prometon, bromacil, velpar, diquat-dibromide monohydrate, and dichlorvos. (C) 2009 Elsevier Ltd. All rights reserved.
C1 [Qin, Li-Tang; Liu, Shu-Shen] Tongji Univ, Coll Environm Sci & Engn, Minist Educ, Key Lab Yangtze River Water Environm, Shanghai 200092, Peoples R China.
   [Liu, Hai-Ling] Tongji Univ, Coll Environm Sci & Engn, State Key Lab Pollut Control & Resource Reuse, Shanghai 200092, Peoples R China.
   [Zhang, Yong-Hong] Chongqing Med Univ, Coll Pharmaceut Sci, Chongqing 400016, Peoples R China.
C3 Tongji University; Tongji University; Chongqing Medical University
RP Liu, SS (corresponding author), Tongji Univ, Coll Environm Sci & Engn, Minist Educ, Key Lab Yangtze River Water Environm, Shanghai 200092, Peoples R China.
EM ssliuhl@263.net
RI liu, Shu-Shen/G-1617-2015
FU National Natural Science Foundation of China [20777056]; National High
   Technology Research and Development Program of China [2007AA06Z417];
   Foundation for the Author of National Excellent Doctoral Dissertation of
   China [200355]
FX We are especially grateful to the National Natural Science Foundation of
   China (20777056), the National High Technology Research and Development
   Program of China (2007AA06Z417), and the Foundation for the Author of
   National Excellent Doctoral Dissertation of China (200355).
CR Beckon W, 2008, ENVIRON SCI TECHNOL, V42, P1308, DOI 10.1021/es071148m
   BRAIN P, 1989, WEED RES, V29, P93, DOI 10.1111/j.1365-3180.1989.tb00845.x
   Calabrese EJ, 2008, TOXICOL APPL PHARM, V229, P262, DOI 10.1016/j.taap.2008.01.024
   Calabrese EJ, 2009, ARCH TOXICOL, V83, P227, DOI 10.1007/s00204-009-0411-5
   Cedergreen N, 2005, ENVIRON TOXICOL CHEM, V24, P3166, DOI 10.1897/05-014R.1
   Conolly RB, 2004, TOXICOL SCI, V77, P151, DOI 10.1093/toxsci/kfh007
   FINNEY DJ, 1979, INT STAT REV, V47, P1, DOI 10.2307/1403201
   GE HL, 2006, ASIAN J ECOTOXICOL, V1, P259
   Golbraikh A, 2002, J MOL GRAPH MODEL, V20, P269, DOI 10.1016/S1093-3263(01)00123-1
   Gunn S.R., 1998, ISIS TECHNICAL REPOR
   Hunt DL, 2004, RISK ANAL, V24, P65, DOI 10.1111/j.0272-4332.2004.00412.x
   LIU B. Q., 2006, ASIAN J ECOTOXICOL, V1, P186
   Liu La-ping, 2007, Xibei Zhiwu Xuebao, V27, P371
   Liu SS, 2009, CHEMOSPHERE, V75, P381, DOI 10.1016/j.chemosphere.2008.12.026
   Ma M, 1999, B ENVIRON CONTAM TOX, V62, P247, DOI 10.1007/s001289900866
   Pelckmans K., 2002, LS SVMLAB MATLAB C T
   Ritz C, 2005, J STAT SOFTW, V12, P1
   Schabenberger O, 1999, AGRON J, V91, P713, DOI 10.2134/agronj1999.914713x
   Schabenberger O, 2001, HUM ECOL RISK ASSESS, V7, P891, DOI 10.1080/20018091094718
   Scholze M, 2001, ENVIRON TOXICOL CHEM, V20, P448, DOI 10.1002/etc.5620200228
   Smola AJ, 2004, STAT COMPUT, V14, P199, DOI 10.1023/B:STCO.0000035301.49549.88
   Suykens J. A. K., 2002, LEAST SQUARES SUPPOR, V4
   Suykens JAK, 2000, IEEE T CIRCUITS-I, V47, P1109, DOI 10.1109/81.855471
   Tropsha A, 2003, QSAR COMB SCI, V22, P69, DOI 10.1002/qsar.200390007
   VANEWIJK PH, 1993, ECOTOX ENVIRON SAFE, V25, P25, DOI 10.1006/eesa.1993.1003
   Vapnik V., 1999, NATURE STAT LEARNING
   Vapnik VN., 1998, STAT LEARNING THEORY
   Zhang J, 2009, J HAZARD MATER, V170, P920, DOI 10.1016/j.jhazmat.2009.05.056
   Zhang YH, 2008, ECOTOX ENVIRON SAFE, V71, P880, DOI 10.1016/j.ecoenv.2008.01.014
   Zhu W J, 1994, OCEAN LIMNOLOGY, V25, p273 
   Zhu XW, 2009, WATER RES, V43, P1731, DOI 10.1016/j.watres.2009.01.004
NR 31
TC 51
Z9 53
U1 0
U2 53
PU PERGAMON-ELSEVIER SCIENCE LTD
PI OXFORD
PA THE BOULEVARD, LANGFORD LANE, KIDLINGTON, OXFORD OX5 1GB, ENGLAND
SN 0045-6535
J9 CHEMOSPHERE
JI Chemosphere
PD JAN
PY 2010
VL 78
IS 3
BP 327
EP 334
DI 10.1016/j.chemosphere.2009.10.029
PG 8
WC Environmental Sciences
WE Science Citation Index Expanded (SCI-EXPANDED)
SC Environmental Sciences & Ecology
GA 551QA
UT WOS:000274222900017
PM 19906401
OA Bronze
DA 2023-03-13
ER

PT J
AU Kitchin, KT
   Drane, JW
AF Kitchin, KT
   Drane, JW
TI A critique of the use of hormesis in risk assessment
SO HUMAN & EXPERIMENTAL TOXICOLOGY
LA English
DT Article
DE default assumption; dose-response; hormesis; risk assessment
ID HYPOTHESIS
AB There are severe problems and limitations with the use of hormesis as the principal dose-response default assumption in risk assessment. These problems and limitations include: (a) unknown prevalence of hormetic dose-response curves; (b) random chance occurrence of hormesis and the shortage of data on the repeatability of hormesis; (c) unknown degree of generalizability of hormesis; (d) there are dose-response curves that are not hormetic, therefore hormesis cannot be universally generalized; (e) problems of post hoc rather than a priori hypothesis testing; (f) a possible large problem of 'false positive' hormetic data sets which have not been extensively replicated; (g) the 'mechanism of hormesis' is not understood at a rigorous scientific level; (h) in some cases hormesis may merely be the overall sum of many different mechanisms and many different dose-response curves-some beneficial and some toxic. For all of these reasons, hormesis should not now be used as the principal dose-response default assumption in risk assessment. At this point, it appears that hormesis is a long way away from common scientific acceptance and wide utility in biomedicine and use as the principal default assumption in a risk assessment process charged with ensuring public health protection.
C1 US EPA, Environm Carcinogenesis Div, Natl Hlth & Environm Effects Res Lab, Res Triangle Pk, NC 27711 USA.
   Univ S Carolina, Arnold Sch Publ Hlth, Dept Epidemiol & Biostat, Columbia, SC 29208 USA.
C3 United States Environmental Protection Agency; University of South
   Carolina System; University of South Carolina Columbia
RP Kitchin, KT (corresponding author), US EPA, Environm Carcinogenesis Div, Natl Hlth & Environm Effects Res Lab, MD-143-06, Res Triangle Pk, NC 27711 USA.
EM kitchin.kirk@epa.gov
CR BER A, 1951, EXPERIENTIA, V7, P136, DOI 10.1007/BF02156146
   Calabrese EJ, 2001, CRIT REV TOXICOL, V31, P353, DOI 10.1080/20014091111730
   Christiani DC, 2002, HUM EXP TOXICOL, V21, P399, DOI 10.1191/0960327102ht268xx
   Conolly RB, 2004, TOXICOL SCI, V77, P151, DOI 10.1093/toxsci/kfh007
   Crump K, 2001, CRIT REV TOXICOL, V31, P669, DOI 10.1080/20014091111947
   Jonas WB, 2001, CRIT REV TOXICOL, V31, P625, DOI 10.1080/20014091111884
   Kitchin KT, 2002, HUM EXP TOXICOL, V21, P105, DOI 10.1191/0960327102ht220oa
   Lave LB, 2000, J APPL TOXICOL, V20, P141, DOI 10.1002/(SICI)1099-1263(200003/04)20:2<141::AID-JAT645>3.0.CO;2-0
   Pollycove M, 1999, CR ACAD SCI III-VIE, V322, P197, DOI 10.1016/S0764-4469(99)80044-4
   RUFFOLO RR, 1982, J AUTON PHARMACOL, V2, P277, DOI 10.1111/j.1474-8673.1982.tb00520.x
   Teeguarden JG, 2000, J APPL TOXICOL, V20, P113, DOI 10.1002/(SICI)1099-1263(200003/04)20:2<113::AID-JAT641>3.0.CO;2-9
   Upton AC, 2001, CRIT REV TOXICOL, V31, P681, DOI 10.1080/20014091111956
NR 12
TC 17
Z9 17
U1 0
U2 8
PU ARNOLD, HODDER HEADLINE PLC
PI LONDON
PA 338 EUSTON ROAD, LONDON NW1 3BH, ENGLAND
SN 0960-3271
J9 HUM EXP TOXICOL
JI Hum. Exp. Toxicol.
PD MAY
PY 2005
VL 24
IS 5
BP 249
EP 253
DI 10.1191/0960327105ht520oa
PG 5
WC Toxicology
WE Science Citation Index Expanded (SCI-EXPANDED)
SC Toxicology
GA 942UU
UT WOS:000230309200005
PM 16004188
OA Green Published
DA 2023-03-13
ER

PT J
AU Kim, SB
   Bartell, SM
   Gillen, DL
AF Kim, Steven B.
   Bartell, Scott M.
   Gillen, Daniel L.
TI Estimation of a Benchmark Dose in the Presence or Absence of Hormesis
   Using Posterior Averaging
SO RISK ANALYSIS
LA English
DT Article
DE Bayesian model averaging; benchmark dose; hormesis; multistage model
ID MULTISTAGE MODELS; RESPONSE MODEL; RISK; CARCINOGENESIS; THRESHOLD;
   TOXICITY; FUTURE
AB U.S. Environment Protection Agency benchmark doses for dichotomous cancer responses are often estimated using a multistage model based on a monotonic dose-response assumption. To account for model uncertainty in the estimation process, several model averaging methods have been proposed for risk assessment. In this article, we extend the usual parameter space in the multistage model for monotonicity to allow for the possibility of a hormetic dose-response relationship. Bayesian model averaging is used to estimate the benchmark dose and to provide posterior probabilities for monotonicity versus hormesis. Simulation studies show that the newly proposed method provides robust point and interval estimation of a benchmark dose in the presence or absence of hormesis. We also apply the method to two data sets on carcinogenic response of rats to 2,3,7,8-tetrachlorodibenzo-p-dioxin.
C1 [Kim, Steven B.; Bartell, Scott M.; Gillen, Daniel L.] Univ Calif Irvine, Dept Stat, Irvine, CA 92697 USA.
   [Bartell, Scott M.] Univ Calif Irvine, Program Publ Hlth, Irvine, CA 92697 USA.
C3 University of California System; University of California Irvine;
   University of California System; University of California Irvine
RP Kim, SB (corresponding author), Univ Calif Irvine, Dept Stat, Irvine, CA 92697 USA.
EM byungkk@uci.edu
RI Bartell, Scott/M-8919-2013
OI Bartell, Scott/0000-0001-7797-2906
FU NIA [T32-AG00096]; NATIONAL INSTITUTE ON AGING [T32AG000096] Funding
   Source: NIH RePORTER
FX The authors would like to thank anonymous reviewers for their comments
   and suggestions. This work was supported by NIA Grant T32-AG00096.
CR ARMITAGE P, 1957, BRIT J CANCER, V11, P161, DOI 10.1038/bjc.1957.22
   ARMITAGE P, 1985, ENVIRON HEALTH PERSP, V63, P195, DOI 10.2307/3430046
   Bailer AJ, 2005, RISK ANAL, V25, P291, DOI 10.1111/j.1539-6924.2005.00590.x
   Bogen KT, 2011, DOSE-RESPONSE, V9, P182, DOI 10.2203/dose-response.10-018.Bogen
   Buckland ST, 1997, BIOMETRICS, V53, P603, DOI 10.2307/2533961
   Calabrese EJ, 2005, HUM EXP TOXICOL, V24, P265, DOI 10.1191/0960327105ht523oa
   Calabrese EJ, 1997, HUM ECOL RISK ASSESS, V3, P545, DOI 10.1080/10807039709383710
   Calabrese EJ, 2003, TOXICOL SCI, V71, P246, DOI 10.1093/toxsci/71.2.246
   Calabrese EJ, 2001, CRIT REV TOXICOL, V31, P637, DOI 10.1080/20014091111901
   Cook R, 2006, ENVIRON HEALTH PERSP, V114, P1631, DOI 10.1289/ehp.8606
   Crump KS, 1996, HUM EXP TOXICOL, V15, P787, DOI 10.1177/096032719601501001
   EPA, 2012, BENCHM DOS TECHN GUI
   Gaylor D. W., 1994, BIOL EFFECTS LOW LEV
   Hunt D, 2005, BIOMETRICAL J, V47, P319, DOI 10.1002/bimj.200310129
   KOCIBA RJ, 1978, TOXICOL APPL PHARM, V46, P279, DOI 10.1016/0041-008X(78)90075-3
   Kuo L, 1999, BIOMETRICAL J, V41, P53, DOI 10.1002/(SICI)1521-4036(199903)41:1<53::AID-BIMJ53>3.3.CO;2-7
   Lutz WK, 1998, MUTAT RES-FUND MOL M, V405, P117, DOI 10.1016/S0027-5107(98)00128-6
   Moon H, 2005, RISK ANAL, V25, P1147, DOI 10.1111/j.1539-6924.2005.00676.x
   Mushak P, 2009, ENVIRON HEALTH PERSP, V117, P1333, DOI 10.1289/ehp.0900761
   NTP (National Toxicology Program), 1982, NTP8031 NAT I HLTH U
   Raftery AE, 1997, J AM STAT ASSOC, V92, P179, DOI 10.2307/2291462
   Shao K, 2011, RISK ANAL, V31, P1561, DOI 10.1111/j.1539-6924.2011.01595.x
   Thayer KA, 2005, ENVIRON HEALTH PERSP, V113, P1271, DOI 10.1289/ehp.7811
   Wheeler MW, 2007, RISK ANAL, V27, P659, DOI 10.1111/j.1539-6924.2007.00920.x
   Zapponi GA, 2006, ANN NY ACAD SCI, V1076, P839, DOI 10.1196/annals.1371.076
NR 25
TC 5
Z9 5
U1 0
U2 11
PU WILEY
PI HOBOKEN
PA 111 RIVER ST, HOBOKEN 07030-5774, NJ USA
SN 0272-4332
EI 1539-6924
J9 RISK ANAL
JI Risk Anal.
PD MAR
PY 2015
VL 35
IS 3
BP 396
EP 408
DI 10.1111/risa.12294
PG 13
WC Public, Environmental & Occupational Health; Mathematics,
   Interdisciplinary Applications; Social Sciences, Mathematical Methods
WE Science Citation Index Expanded (SCI-EXPANDED); Social Science Citation Index (SSCI)
SC Public, Environmental & Occupational Health; Mathematics; Mathematical
   Methods In Social Sciences
GA CH3ZZ
UT WOS:000353971300008
PM 25384940
DA 2023-03-13
ER

PT J
AU Calabrese, EJ
AF Calabrese, Edward J.
TI Hormesis and medicine
SO BRITISH JOURNAL OF CLINICAL PHARMACOLOGY
LA English
DT Review
DE biphasic; dose-response; history of medicine; hormetic; hormesis;
   J-shaped; U-shaped; anxiolytic; seizure; memory; stroke; prion;
   prostate; biophosphonates; statins; erectile dysfunction; protein
   folding; retinal detachment; tumor cell proliferation
ID TUMOR-CELL LINES; MALE SEXUAL-BEHAVIOR; NORMAL-PROPYL-NORAPOMORPHINE;
   CHRONIC ORAL PHYSOSTIGMINE; FIBROBLAST-GROWTH-FACTOR; INDUCED PENILE
   ERECTIONS; FOCAL CEREBRAL-ISCHEMIA; HORMETIC DOSE RESPONSES; 5-HT2C
   RECEPTOR AGONIST; RADIAL MAZE PERFORMANCE
AB Evidence is presented which supports the conclusion that the hormetic dose-response model is the most common and fundamental in the biological and biomedical sciences, being highly generalizable across biological model, endpoint measured and chemical class and physical agent. The paper provides a broad spectrum of applications of the hormesis concept for clinical medicine including anxiety, seizure, memory, stroke, cancer chemotherapy, dermatological processes such as hair growth, osteoporosis, ocular diseases, including retinal detachment, statin effects on cardiovascular function and tumour development, benign prostate enlargement, male sexual behaviours/dysfunctions, and prion diseases.
C1 Univ Massachusetts, Dept Publ Hlth Environm Hlth Sci, Amherst, MA 01003 USA.
C3 University of Massachusetts System; University of Massachusetts Amherst
RP Calabrese, EJ (corresponding author), Univ Massachusetts, Dept Publ Hlth Environm Hlth Sci, Morrill 1,N344, Amherst, MA 01003 USA.
EM edwardc@schoolph.umass.edu
FU Air Force Office of Scientific Research; Air Force Material Command,
   USAF [FA9550-07-1-0248]
FX Effort sponsored by the Air Force Office of Scientific Research, Air
   Force Material Command, USAF, under grant number FA9550-07-1-0248. The
   US Government is authorized to reproduce and distribute for governmental
   purposes notwithstanding any copyright notation thereon. The views and
   conclusions contained herein are those of the authors and should not be
   interpreted as necessarily representing the official policies or
   endorsement, either expressed or implied, of the Air Force Office of
   Scientific Research or the US Government.
CR Abete Pasquale, 2008, P171, DOI 10.1007/978-1-4020-6869-0_11
   Abramowitz J, 2003, CIRCULATION, V108, P3048, DOI 10.1161/01.CIR.0000101919.00548.86
   ASHFORD JW, 1981, AM J PSYCHIAT, V138, P829
   Aydemir-Koksoy A, 2001, J BIOL CHEM, V276, P46605, DOI 10.1074/jbc.M106178200
   BAGDY G, 1992, EUR J PHARMACOL, V229, P9, DOI 10.1016/0014-2999(92)90279-D
   Balzan S, 2007, CELL BIOCHEM FUNCT, V25, P297, DOI 10.1002/cbf.1387
   BARALDI M, 1979, NEUROPHARMACOLOGY, V18, P165, DOI 10.1016/0028-3908(79)90057-1
   BELLER SA, 1985, PSYCHOPHARMACOLOGY, V87, P147, DOI 10.1007/BF00431798
   BENASSIBENELLI A, 1979, ARCH INT PHARMACOD T, V242, P241
   BERENDSEN HHG, 1987, EUR J PHARMACOL, V135, P279, DOI 10.1016/0014-2999(87)90676-5
   BERENDSEN HHG, 1990, PSYCHOPHARMACOLOGY, V101, P57, DOI 10.1007/BF02253718
   Biesalski HK, 2001, ARCH BIOCHEM BIOPHYS, V389, P1, DOI 10.1006/abbi.2001.2313
   BLACKWOOD DHR, 1986, BIOL PSYCHIAT, V21, P557, DOI 10.1016/0006-3223(86)90201-5
   BLUMENKRANZ MS, 1984, ARCH OPHTHALMOL-CHIC, V102, P598, DOI 10.1001/archopht.1984.01040030470029
   Boyera N, 1997, SKIN PHARMACOL, V10, P206, DOI 10.1159/000211506
   Braida D, 1996, EUR J PHARMACOL, V302, P13, DOI 10.1016/0014-2999(96)00072-6
   Brioni JD, 2004, P NATL ACAD SCI USA, V101, P6758, DOI 10.1073/pnas.0308292101
   Calabrese EJ, 2008, CRIT REV TOXICOL, V38, P557, DOI 10.1080/10408440802014287
   Calabrese EJ, 2008, CRIT REV TOXICOL, V38, P489, DOI 10.1080/10408440802014238
   Calabrese EJ, 2008, CRIT REV TOXICOL, V38, P543, DOI 10.1080/10408440802014261
   Calabrese EJ, 2008, CRIT REV TOXICOL, V38, P419, DOI 10.1080/10408440802003991
   Calabrese EJ, 2008, AGEING RES REV, V7, P8, DOI 10.1016/j.arr.2007.07.001
   Calabrese EJ, 2007, TOXICOL APPL PHARM, V222, P122, DOI 10.1016/j.taap.2007.02.015
   Calabrese EJ, 2006, TOXICOL SCI, V94, P368, DOI 10.1093/toxsci/kfl098
   Calabrese EJ, 2002, MUTAT RES-REV MUTAT, V511, P181, DOI 10.1016/S1383-5742(02)00013-3
   Calabrese EJ, 2005, CELL MOL BIOL, V51, P643, DOI 10.1170/T675
   Calabrese EJ, 2005, CRIT REV TOXICOL, V35, P463, DOI 10.1080/10408440591034502
   Calabrese EJ, 2005, TOXICOL APPL PHARM, V202, P289, DOI 10.1016/j.taap.2004.06.023
   Calabrese EJ, 2000, HUM EXP TOXICOL, V19, P41, DOI 10.1191/096032700678815602
   Calabrese EJ, 2000, HUM EXP TOXICOL, V19, P85, DOI 10.1191/096032700678815620
   Calabrese EJ, 2000, HUM EXP TOXICOL, V19, P76, DOI 10.1191/096032700678815611
   Calabrese EJ, 2002, REGUL TOXICOL PHARM, V35, P414, DOI 10.1006/rtph.2001.1529
   Calabrese EJ, 2000, HUM EXP TOXICOL, V19, P2, DOI 10.1191/096032700678815585
   Calabrese EJ, 2000, HUM EXP TOXICOL, V19, P32, DOI 10.1191/096032700678815594
   CALABRESE EJ, 2007, GOOD CLIN PRACT J, P12
   CALTAGIRONE C, 1982, INT J NEUROSCI, V16, P247, DOI 10.3109/00207458209147153
   CANALIS E, 1988, J CLIN INVEST, V81, P1572, DOI 10.1172/JCI113490
   CARANO A, 1990, J CLIN INVEST, V85, P456, DOI 10.1172/JCI114459
   Caspi S, 1998, J BIOL CHEM, V273, P3484, DOI 10.1074/jbc.273.6.3484
   Celik I, 2005, CANCER RES, V65, P11044, DOI 10.1158/0008-5472.CAN-05-2617
   CHRISTEN Y, 1975, CELL IMMUNOL, V19, P137, DOI 10.1016/0008-8749(75)90298-1
   CHRISTIE JE, 1981, BRIT J PSYCHIAT, V138, P46, DOI 10.1192/bjp.138.1.46
   Chueh SC, 2001, J UROLOGY, V166, P347, DOI 10.1016/S0022-5347(05)66157-5
   Clarke M. C., 1979, Slow transmissible diseases of the nervous system. Volume 2., P225
   Cooke JP, 2003, ATHEROSCLEROSIS SUPP, V4, P53, DOI 10.1016/S1567-5688(03)00034-5
   CRAWLEY J, 1980, PHARMACOL BIOCHEM BE, V13, P167, DOI 10.1016/0091-3057(80)90067-2
   CRAWLEY JN, 1981, PHARMACOL BIOCHEM BE, V15, P695, DOI 10.1016/0091-3057(81)90007-1
   DAVIS J, 1995, COURTS COMMUNITIES C, V1, P6
   DAVIS KL, 1979, NEW ENGL J MED, V301, P946
   DAVIS KL, 1978, SCIENCE, V201, P272, DOI 10.1126/science.351807
   DAVIS KL, 1982, AM J PSYCHIAT, V139, P1421
   DAVIS KL, 1976, PSYCHOPHARMACOLOGY, V51, P23, DOI 10.1007/BF00426316
   DAVIS KL, 1978, BIOL PSYCHIAT, V13, P23
   DEHPOUR AR, 1995, GEN PHARMACOL-VASC S, V26, P1015, DOI 10.1016/0306-3623(94)00276-S
   Delwaide P J, 1980, Acta Psychiatr Belg, V80, P748
   Desager JP, 1996, CLIN PHARMACOKINET, V31, P348, DOI 10.2165/00003088-199631050-00003
   Dmitrieva RI, 2003, J BIOL CHEM, V278, P28160, DOI 10.1074/jbc.M303768200
   DORNAND J, 1976, CAN J BIOCHEM CELL B, V54, P280, DOI 10.1139/o76-041
   DRACHMAN DA, 1974, ARCH NEUROL-CHICAGO, V30, P113, DOI 10.1001/archneur.1974.00490320001001
   DRACHMAN DA, 1980, ARCH NEUROL-CHICAGO, V37, P674, DOI 10.1001/archneur.1980.00500590098022
   Edwards TM, 2007, BEHAV BRAIN RES, V183, P231, DOI 10.1016/j.bbr.2007.06.022
   Eichler O, 2002, PHOTOCHEM PHOTOBIOL, V75, P503, DOI 10.1562/0031-8655(2002)075<0503:DOLOLC>2.0.CO;2
   Eisterer W, 2002, MOL THER, V5, P352, DOI 10.1006/mthe.2002.0573
   FERRARI F, 1985, EXPERIENTIA, V41, P636, DOI 10.1007/BF02007696
   FERRARI F, 1982, EUR J PHARMACOL, V81, P321, DOI 10.1016/0014-2999(82)90451-4
   FERRARI F, 1993, PSYCHOPHARMACOLOGY, V113, P172, DOI 10.1007/BF02245694
   FILE SE, 1980, J NEUROSCI METH, V2, P219, DOI 10.1016/0165-0270(80)90012-6
   FILE SE, 1978, BRIT J PHARMACOL, V62, P19, DOI 10.1111/j.1476-5381.1978.tb07001.x
   FLOOD JF, 1981, BRAIN RES, V215, P177, DOI 10.1016/0006-8993(81)90500-X
   FLOOD JF, 1985, PSYCHOPHARMACOLOGY, V86, P61, DOI 10.1007/BF00431685
   FOEKENS JA, 1992, INT J CANCER, V51, P439, DOI 10.1002/ijc.2910510317
   Folkman J, 2006, ANNU REV MED, V57, P1, DOI 10.1146/annurev.med.57.121304.131306
   Folkman J, 2007, NAT REV DRUG DISCOV, V6, P273, DOI 10.1038/nrd2115
   FOREMAN J, 2001, BOSTON GLOBE, pPC4
   FOREMAN J, 2001, BOSTON GLOBE, pPC1
   FRESHNEY RI, 1980, BRIT J CANCER, V41, P857, DOI 10.1038/bjc.1980.161
   Frid P, 2007, BRAIN RES REV, V53, P135, DOI 10.1016/j.brainresrev.2006.08.001
   Fukumura D, 2007, MICROVASC RES, V74, P72, DOI 10.1016/j.mvr.2007.05.003
   Gao JY, 2002, J GEN PHYSIOL, V119, P297, DOI 10.1085/jgp.20028501
   GIBELLI N, 1989, ACTA NEUROCHIR, V101, P129, DOI 10.1007/BF01410528
   Giuliani N, 1998, BONE, V22, P455, DOI 10.1016/S8756-3282(98)00033-7
   GIULIANI N, 1995, J BONE MINER RES, V10, pS171
   GODFRAIND T, 1977, NATURE, V265, P165, DOI 10.1038/265165a0
   Gollnick HPM, 1996, EUR J DERMATOL, V6, P200
   Gomez-Pinilla F, 2008, AGEING RES REV, V7, P49, DOI 10.1016/j.arr.2007.04.003
   GROSSFELD H, 1954, P SOC EXP BIOL MED, V86, P63
   GUNER M, 1977, BRIT J CANCER, V35, P439, DOI 10.1038/bjc.1977.66
   GUSTAFSON L, 1987, PSYCHOPHARMACOLOGY, V93, P31, DOI 10.1007/BF02439583
   Gutierrez GE, 2006, OSTEOPOROSIS INT, V17, P1033, DOI 10.1007/s00198-006-0079-0
   Honar H, 2004, NEUROSCIENCE, V129, P733, DOI 10.1016/j.neuroscience.2004.08.029
   Hsieh GC, 2004, J PHARMACOL EXP THER, V308, P330, DOI 10.1124/jpet.103.057455
   Im GI, 2004, BIOMATERIALS, V25, P4105, DOI 10.1016/j.biomaterials.2003.11.024
   INGROSSO L, 1995, J VIROL, V69, P506, DOI 10.1128/JVI.69.1.506-508.1995
   JARV J, 1995, J THEOR BIOL, V175, P577, DOI 10.1006/jtbi.1995.0166
   Ji Li Li, 2008, P97, DOI 10.1007/978-1-4020-6869-0_7
   Jockovich ME, 2006, INVEST OPHTH VIS SCI, V47, P1264, DOI 10.1167/iovs.05-1194
   JOHNS CA, 1985, DRUG DEVELOP RES, V5, P77, DOI 10.1002/ddr.430050108
   JONLER W, 1994, DRUGS, V47, P66, DOI 10.2165/00003495-199447010-00005
   JOTKOWITZ S, 1983, ANN NEUROL, V14, P690, DOI 10.1002/ana.410140616
   Katsumoto M, 2005, CIRC J, V69, P1547, DOI 10.1253/circj.69.1547
   Kawamura A, 1998, NEUROL MED-CHIR, V38, P633, DOI 10.2176/nmc.38.633
   Kimura Y, 2006, J UROLOGY, V175, P1953, DOI 10.1016/S0022-5347(05)00920-1
   Kimura Y, 2004, EUR J PHARMACOL, V483, P37, DOI 10.1016/j.ejphar.2003.10.004
   Korth C, 2001, P NATL ACAD SCI USA, V98, P9836, DOI 10.1073/pnas.161274798
   Kuratsu J, 1998, NEUROL MED-CHIR, V38, P638
   Landrum JT, 2001, ARCH BIOCHEM BIOPHYS, V385, P28, DOI 10.1006/abbi.2000.2171
   LAURENT B, 1981, REV NEUROL-FRANCE, V137, P649
   Laws ER, 1998, NEUROL MED-CHIR, V38, P639
   LEE DA, 1991, INVEST OPHTH VIS SCI, V32, P2599
   Lee J, 2000, P SOC EXP BIOL MED, V223, P170, DOI 10.1046/j.1525-1373.2000.22323.x
   LEFF P, 1994, TRENDS PHARMACOL SCI, V15, P320, DOI 10.1016/0165-6147(94)90022-1
   Leung WC, 2003, PROG NEURO-PSYCHOPH, V27, P775, DOI 10.1016/S0278-5846(03)00108-8
   LEVIN Y, 1987, NEUROLOGY, V37, P871, DOI 10.1212/WNL.37.5.871
   LIBERMAN UA, 1995, NEW ENGL J MED, V333, P1437, DOI 10.1056/NEJM199511303332201
   Liu J, 1998, ACTA PHARMACOL SIN, V19, P413
   LONG MW, 1995, J CLIN INVEST, V95, P881, DOI 10.1172/JCI117738
   Lowe GM, 1999, FREE RADICAL RES, V30, P141, DOI 10.1080/10715769900300151
   MACHEMER R, 1988, INVEST OPHTH VIS SCI, V29, P1771
   Maeda T, 2003, ENDOCRINOLOGY, V144, P681, DOI 10.1210/en.2002-220682
   Matsuoka N, 1996, BRAIN RES, V729, P132
   Mattson MP, 2005, ANNU REV NUTR, V25, P237, DOI 10.1146/annurev.nutr.25.050304.092526
   Mattson MP, 2005, J NUTR BIOCHEM, V16, P129, DOI 10.1016/j.jnutbio.2004.12.007
   Mauler F, 2004, EUR J NEUROSCI, V20, P1761, DOI 10.1111/j.1460-9568.2004.03615.x
   Mauler F, 2002, J PHARMACOL EXP THER, V302, P359, DOI 10.1124/jpet.302.1.359
   Mayne ST, 1996, FASEB J, V10, P690, DOI 10.1096/fasebj.10.7.8635686
   McConnell JD, 1998, NEW ENGL J MED, V338, P557, DOI 10.1056/NEJM199802263380901
   Meier CR, 2000, JAMA-J AM MED ASSOC, V283, P3205, DOI 10.1001/jama.283.24.3205
   Millan MJ, 1997, EUR J PHARMACOL, V325, P9, DOI 10.1016/S0014-2999(97)89962-1
   MOHS RC, 1985, AM J PSYCHIAT, V142, P28
   MOHS RC, 1985, J AM GERIATR SOC, V33, P749, DOI 10.1111/j.1532-5415.1985.tb04185.x
   MOHS RC, 1985, INTERDISCIPL TOPICS, V20, P140
   Mostafa T, 2007, FERTIL STERIL, V88, P994, DOI 10.1016/j.fertnstert.2006.11.182
   Mundy G, 1999, SCIENCE, V286, P1946, DOI 10.1126/science.286.5446.1946
   MURAMOTO O, 1979, ARCH NEUROL-CHICAGO, V36, P501, DOI 10.1001/archneur.1979.00500440071014
   NOBLE D, 1980, CARDIOVASC RES, V14, P495, DOI 10.1093/cvr/14.9.495
   NOFF D, 1989, FEBS LETT, V250, P619, DOI 10.1016/0014-5793(89)80808-7
   Nylin G, 1943, AM HEART J, V25, P598, DOI 10.1016/S0002-8703(43)90585-X
   Omaye ST, 1997, FUND APPL TOXICOL, V40, P163, DOI 10.1006/faat.1997.2387
   Palozza P, 1997, FREE RADICAL BIO MED, V22, P1065, DOI 10.1016/S0891-5849(96)00498-4
   PAOLETTI P, 1990, J NEUROSURG, V73, P736, DOI 10.3171/jns.1990.73.5.0736
   PEHEK EA, 1988, PHARMACOL BIOCHEM BE, V31, P201, DOI 10.1016/0091-3057(88)90334-6
   PELLOW S, 1986, PHARMACOL BIOCHEM BE, V24, P525, DOI 10.1016/0091-3057(86)90552-6
   PETERS BH, 1979, ANN NEUROL, V6, P219, DOI 10.1002/ana.410060307
   PETERS BH, 1977, ARCH NEUROL-CHICAGO, V34, P215, DOI 10.1001/archneur.1977.00500160029004
   POMERANTZ SM, 1993, PSYCHOPHARMACOLOGY, V111, P47, DOI 10.1007/BF02257406
   Pryor WA, 2000, NUTR REV, V58, P39
   Radak Z, 2005, BIOGERONTOLOGY, V6, P71, DOI 10.1007/s10522-004-7386-7
   Radak Z, 2008, AGEING RES REV, V7, P34, DOI 10.1016/j.arr.2007.04.004
   RAHIMTOOLA SH, 1975, CIRCULATION, V52, P969, DOI 10.1161/01.CIR.52.6.969
   Ramirez-Ortega M, 2006, EUR J PHARMACOL, V534, P71, DOI 10.1016/j.ejphar.2006.01.035
   Roddis Louis H, 1936, Ann Med Hist, V8, P93
   ROSSINI M, 1994, J BONE MINER RES, V9, P1833
   ROVATI GE, 1994, TRENDS PHARMACOL SCI, V15, P321, DOI 10.1016/0165-6147(94)90024-8
   Rudyk H, 2000, J GEN VIROL, V81, P1155, DOI 10.1099/0022-1317-81-4-1155
   Rudyk H, 2003, EUR J MED CHEM, V38, P567, DOI 10.1016/S0223-5234(03)00081-3
   RUHMANN AG, 1965, ENDOCRINOLOGY, V76, P916, DOI 10.1210/endo-76-5-916
   Rutka J, 1998, NEUROL MED-CHIR, V38, P639
   Sakakibara Y, 2000, NEUROSCI LETT, V281, P111, DOI 10.1016/S0304-3940(00)00854-5
   Sakakibara Y, 2002, BRAIN RES, V931, P68, DOI 10.1016/S0006-8993(02)02263-1
   SALA M, 1990, PHYSIOL BEHAV, V47, P165, DOI 10.1016/0031-9384(90)90057-B
   SAMSON L, 1977, NATURE, V267, P281, DOI 10.1038/267281a0
   Santini D, 2004, BIODRUGS, V18, P269, DOI 10.2165/00063030-200418040-00004
   SATA M, 2002, CIRCULATION, V105, P739
   SATO M, 1991, J CLIN INVEST, V88, P2095, DOI 10.1172/JCI115539
   SAVION N, 1996, J BONE MINER RES S, V11, pS176
   SCHWARTZ AS, 1986, LIFE SCI, V38, P1021, DOI 10.1016/0024-3205(86)90236-5
   Sharifzadeh M, 1996, J PSYCHOPHARMACOL, V10, P157, DOI 10.1177/026988119601000212
   Skowronek M, 1998, BIOPOLYMERS, V46, P267
   SLANSKA J, 1972, ACTIV NERV SUPER, V14, P110
   Slaton JW, 1999, CLIN CANCER RES, V5, P2726
   SMITH ER, 1987, PHYSIOL BEHAV, V41, P7, DOI 10.1016/0031-9384(87)90123-5
   SMITH ER, 1987, PHYSIOL BEHAV, V41, P15, DOI 10.1016/0031-9384(87)90124-7
   Song CL, 2003, BIOCHEM BIOPH RES CO, V308, P458, DOI 10.1016/S0006-291X(03)01408-6
   Stahl W, 2000, AM J CLIN NUTR, V71, P795, DOI 10.1093/ajcn/71.3.795
   Stahl W, 2001, J NUTR, V131, P1449, DOI 10.1093/jn/131.5.1449
   STANCAMPIANO R, 1994, EUR J PHARMACOL, V261, P149, DOI 10.1016/0014-2999(94)90313-1
   STERN Y, 1988, NEUROLOGY, V38, P1837, DOI 10.1212/WNL.38.12.1837
   STERN Y, 1987, ANN NEUROL, V22, P306, DOI 10.1002/ana.410220305
   Stopa B, 1998, BIOCHIMIE, V80, P963, DOI 10.1016/S0300-9084(99)80001-7
   STRATTON LO, 1963, PSYCHOPHARMACOLOGIA, V5, P47, DOI 10.1007/BF00405574
   Sugiyama M, 2000, BIOCHEM BIOPH RES CO, V271, P688, DOI 10.1006/bbrc.2000.2697
   SZABADI E, 1977, J THEOR BIOL, V69, P101, DOI 10.1016/0022-5193(77)90390-3
   Tabuchi K, 1998, NEUROL MED-CHIR, V38, P639
   Tallentire D, 1996, BRIT J PHARMACOL, V118, P63, DOI 10.1111/j.1476-5381.1996.tb15367.x
   THAL LJ, 1983, ANN NEUROL, V13, P491, DOI 10.1002/ana.410130504
   THAL LJ, 1989, J AM GERIATR SOC, V37, P42, DOI 10.1111/j.1532-5415.1989.tb01567.x
   Tharakan B, 2005, PHYTOTHER RES, V19, P457, DOI 10.1002/ptr.1634
   Thylin MR, 2002, J PERIODONTOL, V73, P1141, DOI 10.1902/jop.2002.73.10.1141
   Turturro A, 2000, HUM EXP TOXICOL, V19, P320, DOI 10.1191/096032700678815981
   Turturro A, 1998, HUM EXP TOXICOL, V17, P454, DOI 10.1191/096032798678909089
   Urbich C, 2002, CIRC RES, V90, P737, DOI 10.1161/01.RES.0000014081.30867.F8
   Verdijk R, 2007, CANCER LETT, V246, P308, DOI 10.1016/j.canlet.2006.03.011
   VICHI P, 1989, CANCER RES, V49, P2679
   Viereck V, 2002, BIOCHEM BIOPH RES CO, V291, P680, DOI 10.1006/bbrc.2002.6510
   WANG QR, 1990, EXP HEMATOL, V18, P341
   Wang T, 1998, EUR J PHARMACOL, V349, P137, DOI 10.1016/S0014-2999(98)00199-X
   Weis M, 2002, CIRCULATION, V105, P739, DOI 10.1161/hc0602.103393
   WELLS GAH, 1987, VET REC, V121, P419, DOI 10.1136/vr.121.18.419
   WETTSTEIN A, 1983, ANN NEUROL, V13, P210, DOI 10.1002/ana.410130220
   Windisch M, 2003, NEUROSCI LETT, V341, P181, DOI 10.1016/S0304-3940(03)00125-3
   Wise LE, 2007, EUR J PHARMACOL, V575, P98, DOI 10.1016/j.ejphar.2007.07.059
   Wood J, 2002, J PHARMACOL EXP THER, V302, P1055, DOI 10.1124/jpet.102.035295
   Wu WC, 2002, J OCUL PHARMACOL TH, V18, P251, DOI 10.1089/108076802760116179
   YANG CM, 1992, INVEST OPHTH VIS SCI, V33, P2436
   Yazawa H, 2005, J PERIODONTOL, V76, P295, DOI 10.1902/jop.2005.76.2.295
   Yeo H, 2007, BONE, V40, P1502, DOI 10.1016/j.bone.2007.02.017
   YONEZAWA A, 1991, LIFE SCI, V48, pPL103, DOI 10.1016/0024-3205(91)90233-2
   Yonezawa A, 2005, BIOMED RES-TOKYO, V26, P201, DOI 10.2220/biomedres.26.201
   Yonezawa A, 2004, METHOD FIND EXP CLIN, V26, P47, DOI 10.1358/mf.2004.26.1.793472
   Yonezawa A, 2001, PHARMACOL BIOCHEM BE, V70, P141, DOI 10.1016/S0091-3057(01)00584-6
   Yonezawa A, 2008, PHARMACOL BIOCHEM BE, V88, P367, DOI 10.1016/j.pbb.2007.09.009
   YOSHIDA J, 1998, NEUROL MED CHIR TOKY, V38, P633
   Young AJ, 2001, ARCH BIOCHEM BIOPHYS, V385, P20, DOI 10.1006/abbi.2000.2149
   ZAPPACOSTA AR, 1980, NEW ENGL J MED, V303, P1480
   Zarrindast MR, 2004, PHARMACOLOGY, V71, P169, DOI 10.1159/000078082
NR 215
TC 178
Z9 184
U1 1
U2 35
PU WILEY
PI HOBOKEN
PA 111 RIVER ST, HOBOKEN 07030-5774, NJ USA
SN 0306-5251
EI 1365-2125
J9 BRIT J CLIN PHARMACO
JI Br. J. Clin. Pharmacol.
PD NOV
PY 2008
VL 66
IS 5
BP 594
EP 617
DI 10.1111/j.1365-2125.2008.03243.x
PG 24
WC Pharmacology & Pharmacy
WE Science Citation Index Expanded (SCI-EXPANDED)
SC Pharmacology & Pharmacy
GA 366QO
UT WOS:000260498700003
PM 18662293
OA Green Published
DA 2023-03-13
ER

PT J
AU Calabrese, EJ
AF Calabrese, EJ
TI Toxicological awakenings: the rebirth of hormesis as a central pillar of
   toxicology
SO TOXICOLOGY AND APPLIED PHARMACOLOGY
LA English
DT Article
DE hormesis; biphasic; bell shaped; homeopathy; dose-response; threshold;
   linear dose-response; censorship; risk assessment
ID DOSE-RESPONSE MODEL; HISTORICAL FOUNDATIONS; RADIATION HORMESIS;
   CHEMICAL HORMESIS; RISK-ASSESSMENT; MARGINALIZATION; STIMULATION
AB This paper assesses historical reasons that may account for the marginalization of hormesis as a dose-response model in the biomedical sciences in general and toxicology in particular. The most significant and enduring explanatory factors are the early and close association of the concept of hormesis with the highly controversial medical practice of homeopathy and the difficulty in assessing hormesis with high-dose testing protocols which have dominated the discipline of toxicology, especially regulatory toxicology. The long-standing and intensely acrimonious conflict between homeopathy and "traditional" medicine (allopathy) lead to the exclusion of the hormesis concept from a vast array of medical- and public health-related activities including research, teaching, grant funding, publishing, professional societal meetings, and regulatory initiatives of governmental agencies and their advisory bodies. Recent publications indicate that the hormetic dose-response is far more common and fundamental than the dose-response models [threshold/linear no threshold (LNT)] used in toxicology and risk assessment, and by governmental regulatory agencies in the establishment of exposure standards for workers and the general public. Acceptance of the possibility of hormesis has the potential to profoundly affect the practice of toxicology and risk assessment, especially with respect to carcinogen assessment. (c) 2004 Elsevier Inc. All rights reserved.
C1 Univ Massachusetts, Amherst, MA 01003 USA.
C3 University of Massachusetts System; University of Massachusetts Amherst
RP Calabrese, EJ (corresponding author), Univ Massachusetts, Morrill 1,N344, Amherst, MA 01003 USA.
EM edwardc@schoolph.umass.edu
CR AHUJA A, 2003, LONDON TIMES    1030, V13
   BAILEY R, 2003, REASONONLINE, V4
   BECK B, 2000, PRINCIPLES METHODS T, P77
   BEGLEY S, 2003, WALL ST J       1219, V19, pR242
   BLISS C. I., 1940, ANN ENT SOC AMERICA, V33, P721, DOI 10.1093/aesa/33.4.721
   Bliss CI, 1941, IND ENG CHEM, V13, P0084, DOI 10.1021/i560090a009
   BLISS CI, 1935, CHEM IND         FEB, P10
   Bogdanffy MS, 2001, TOXICOL SCI, V61, P18, DOI 10.1093/toxsci/61.1.18
   BOYCE N, 2004, US NEWS WORLD RE OCT, P74
   Branham SE, 1929, J BACTERIOL, V18, P247, DOI 10.1128/JB.18.4.247-264.1929
   Brenchley WE, 1927, INORGANIC PLANT POIS
   Brenchley WE, 1914, INORGANIC PLANT POIS
   Calabrese EJ, 2002, MUTAT RES-REV MUTAT, V511, P181, DOI 10.1016/S1383-5742(02)00013-3
   Calabrese EJ, 1999, RISK ANAL, V19, P261, DOI 10.1111/j.1539-6924.1999.tb00404.x
   Calabrese EJ, 2003, NATURE, V421, P691, DOI 10.1038/421691a
   Calabrese EJ, 2004, TOXICOL APPL PHARM, V197, P125, DOI 10.1016/j.taap.2004.02.007
   Calabrese EJ, 2000, HUM EXP TOXICOL, V19, P41, DOI 10.1191/096032700678815602
   Calabrese EJ, 2000, HUM EXP TOXICOL, V19, P85, DOI 10.1191/096032700678815620
   Calabrese EJ, 1997, INT J TOXICOL, V16, P545, DOI 10.1080/109158197226874
   Calabrese EJ, 2000, HUM EXP TOXICOL, V19, P76, DOI 10.1191/096032700678815611
   Calabrese EJ, 2003, TOXICOL SCI, V71, P246, DOI 10.1093/toxsci/71.2.246
   Calabrese EJ, 2001, TOXICOL SCI, V62, P330, DOI 10.1093/toxsci/62.2.330
   Calabrese EJ, 1998, HUM EXP TOXICOL, V17, P444, DOI 10.1191/096032798678909061
   Calabrese EJ, 1996, REGUL TOXICOL PHARM, V24, pS68, DOI 10.1006/rtph.1996.0080
   Calabrese EJ, 2000, HUM EXP TOXICOL, V19, P2, DOI 10.1191/096032700678815585
   Calabrese EJ, 2000, HUM EXP TOXICOL, V19, P32, DOI 10.1191/096032700678815594
   CALABRESE EJ, 2004, IN PRESS HUM EXP TOX
   CALABRESE EJ, 2004, IN PRESS TOXICOL APP
   Clark A.J., 1937, HDB EXPT PHARM
   Clifton CE, 1957, INTRO BACTERIAL PHYS, P317
   COOK G, 2003, BOSTON GLOBE    1212, P16
   COOK TM, 2000, S HAHNEMANN HIS LIFE
   EATON DL, 2003, CASARETT DOULLS ESSE, P6
   FISHER RA, 1935, CHEN IND, P164
   GADDUM JH, 1933, MED RES COUNC SPEC R, V183
   GAYLOR D, 1998, BELLE NEWSLETTER, V6, P6
   HIVELY W, 2002, DISCOVER MAG, V23, P74
   HOGUE C, 2004, CEM ENG NEWS     APR, P50
   Hotchkiss M, 1923, J BACTERIOL, V8, P141, DOI 10.1128/JB.8.2.141-162.1923
   HOTCHKISS M, 1923, THESIS YALE U
   Hueppe F., 1896, PRINCIPLES BACTERIOL
   Jensen GH, 1907, BOT GAZ, V43, P0011, DOI 10.1086/329076
   KAHLENBERG L, 1896, JAMA-J AM MED ASSOC, V27, P138
   KAHLENBERG L, 1896, BOT GAZ, V22, P81
   Kaiser J, 2003, SCIENCE, V302, P376, DOI 10.1126/science.302.5644.376
   Lamanna C., 1965, BASIC BACTERIOLOGY I
   LAMBERT E, 2003, FORBES MAG      1222
   Renner R, 2003, SCI AM, V289, P28, DOI 10.1038/scientificamerican0903-28
   RENNER R, 2004, ENV SCI TECHNOL  MAR, pA90
   RICHET C, 1906, ARCH INT PHYSL, V4, P18
   RICHET C, 1905, ARCH INT PHYSL, V3, P203
   Salle AJ, 1939, FUNDAMENTAL PRINCIPL, P166
   Schulz H., 1888, PFLUGERS ARCH GES PH, V42, P517, DOI DOI 10.1007/BF01669373
   Schulz H., 1877, VIRCHOWS ARCH PATHOL, V108, P423, DOI DOI 10.1007/BF02281473
   Schulz Hugo, 2003, Nonlinearity Biol Toxicol Med, V1, P295, DOI 10.1080/15401420390249880
   Servos J.W., 1990, PHYS CHEM OSTWALD PA
   Sielken RL, 1998, HUM EXP TOXICOL, V17, P259, DOI 10.1191/096032798678908710
   Southam CM, 1943, PHYTOPATHOLOGY, V33, P517
   STIPP D, 2003, FORTUNE MAG      JUN, P54
   STROEYKENS S, 2004, STANDARD, P4
   STROEYKENS S, 2004, STANDARD, V2
   THIMANN K, 1963, LIFE BACTERIA, P154
NR 62
TC 91
Z9 100
U1 1
U2 22
PU ACADEMIC PRESS INC ELSEVIER SCIENCE
PI SAN DIEGO
PA 525 B ST, STE 1900, SAN DIEGO, CA 92101-4495 USA
SN 0041-008X
EI 1096-0333
J9 TOXICOL APPL PHARM
JI Toxicol. Appl. Pharmacol.
PD APR 1
PY 2005
VL 204
IS 1
BP 1
EP 8
DI 10.1016/j.taap.2004.11.015
PG 8
WC Pharmacology & Pharmacy; Toxicology
WE Science Citation Index Expanded (SCI-EXPANDED)
SC Pharmacology & Pharmacy; Toxicology
GA 914UM
UT WOS:000228253300001
PM 15781288
DA 2023-03-13
ER

PT J
AU Zhang, Y
   Shen, GQ
   Yu, YS
   Zhu, HL
AF Zhang, Yan
   Shen, Guoqing
   Yu, Yueshu
   Zhu, Hongling
TI The hormetic effect of cadmium on the activity of antioxidant enzymes in
   the earthworm Eisenia fetida
SO ENVIRONMENTAL POLLUTION
LA English
DT Article
DE Catalase; SOD; Cadmium; Hormesis; Eisenia fetida
ID ADAPTIVE RESPONSE; OXIDATIVE STRESS; DOSE-RESPONSES; HORMESIS;
   STIMULATION; GROWTH; MODEL; TOXICOLOGY; MECHANISM; TOXICITY
AB The hormetic dose-response relationships induced by environmental toxic agents are often characterized by low-dose stimulation and high-dose inhibition. Confirmation of the general phenomenon of hormesis may have significant implications for ecological risk assessment, although the mechanisms that underlie hormesis remain an enigma. In this study, a model-based approach for describing a dose-response relationship incorporating the hormetic effect was applied to the detection and estimation of the hormetic effect of cadmium (Cd) on the activity of antioxidant enzymes in the earthworm Eisenia fetida. The results showed that Cd at low concentrations induced an increase in the activity of catalase and superoxide dismutase (SOD), but high concentrations inhibited the enzymes, and this was reflected in an inverted U-shaped curve. The maximum hormetic magnitude of SOD activity was higher than that of catalase. The presence of hormesis induced by cadmium in the earthworm may be related to activation of adaptive pathways. (C) 2009 Elsevier Ltd. All rights reserved.
C1 [Zhang, Yan; Shen, Guoqing; Yu, Yueshu; Zhu, Hongling] Shanghai Jiao Tong Univ, Sch Agr & Biol, Minist Agr, Key Lab Urban Agr S, Shanghai 200240, Peoples R China.
C3 Ministry of Agriculture & Rural Affairs; Shanghai Jiao Tong University
RP Shen, GQ (corresponding author), Shanghai Jiao Tong Univ, Sch Agr & Biol, Minist Agr, Key Lab Urban Agr S, 800 Dongchuan Rd, Shanghai 200240, Peoples R China.
EM gqsh@sjtu.edu.cn
FU National Natural Science Foundation of China [20877054]; National Key
   Basic Research Program of China [2004CB418503]; Shanghai Science and
   Technology Commission [08dz1900404, 07JC14025]
FX This work was supported by National Natural Science Foundation of China
   (No.20877054), National Key Basic Research Program of China (No.
   2004CB418503) and Shanghai Science and Technology Commission
   (08dz1900404, 07JC14025).
CR Bailer AJ, 2000, J APPL TOXICOL, V20, P121
   Bailer AJ, 1997, ENVIRON TOXICOL CHEM, V16, P1554, DOI 10.1002/etc.5620160732
   BRAIN P, 1989, WEED RES, V29, P93, DOI 10.1111/j.1365-3180.1989.tb00845.x
   Buning H, 1997, BIOMETRICAL J, V39, P481, DOI 10.1002/bimj.4710390409
   Calabrese EJ, 2008, ENVIRON TOXICOL CHEM, V27, P1451, DOI [10.1897/07-541.1, 10.1897/07-541]
   Calabrese EJ, 2008, AGEING RES REV, V7, P8, DOI 10.1016/j.arr.2007.07.001
   Calabrese EJ, 2007, TOXICOL APPL PHARM, V222, P122, DOI 10.1016/j.taap.2007.02.015
   Calabrese EJ, 2009, ENVIRON POLLUT, V157, P42, DOI 10.1016/j.envpol.2008.07.028
   Calabrese EJ, 2005, ENVIRON POLLUT, V138, P378, DOI 10.1016/j.envpol.2004.10.001
   Calabrese EJ, 1999, RISK ANAL, V19, P261, DOI 10.1111/j.1539-6924.1999.tb00404.x
   Calabrese EJ, 2003, NATURE, V421, P691, DOI 10.1038/421691a
   Calabrese EJ, 2001, CRIT REV TOXICOL, V31, P425, DOI 10.1080/20014091111749
   Calabrese EJ, 2001, ANNU REV PUBL HEALTH, V22, P15, DOI 10.1146/annurev.publhealth.22.1.15
   Cedergreen N, 2008, ENVIRON POLLUT, V156, P1099, DOI 10.1016/j.envpol.2008.04.016
   CHAMPAN PM, 2001, HUMAN EXPT TOXICOLOG, V20, P499
   De Nicola E, 2007, ENVIRON POLLUT, V146, P46, DOI 10.1016/j.envpol.2006.06.018
   Deng C, 2000, HUM EXP TOXICOL, V19, P703, DOI 10.1191/096032700676918637
   Deng CQ, 2001, HUM ECOL RISK ASSESS, V7, P849, DOI 10.1080/20018091094691
   Forbes VE, 2000, FUNCT ECOL, V14, P12, DOI 10.1046/j.1365-2435.2000.00392.x
   Fujiwara Y, 2002, APPL ENTOMOL ZOOL, V37, P103, DOI 10.1303/aez.2002.103
   Guo B, 2007, ENVIRON POLLUT, V147, P743, DOI 10.1016/j.envpol.2006.09.007
   Hackenberger BK, 2008, ECOTOX ENVIRON SAFE, V71, P583, DOI 10.1016/j.ecoenv.2007.11.008
   Kefford BJ, 2008, ENVIRON POLLUT, V151, P516, DOI 10.1016/j.envpol.2007.04.019
   Kovalchuk I, 2003, PLANT CELL ENVIRON, V26, P1531, DOI 10.1046/j.1365-3040.2003.01076.x
   Lair GJ, 2008, ENVIRON POLLUT, V156, P207, DOI 10.1016/j.envpol.2007.12.011
   Lindsay DG, 2005, NUTR RES REV, V18, P249, DOI 10.1079/NRR2005110
   Liu SZ, 2003, CRIT REV TOXICOL, V33, P431, DOI 10.1080/713611045
   Mattson MP, 2008, AGEING RES REV, V7, P1, DOI 10.1016/j.arr.2007.08.007
   Miyazaki A, 2002, CHEMOSPHERE, V47, P65, DOI 10.1016/S0045-6535(01)00286-7
   Morre DJ, 2000, J APPL TOXICOL, V20, P157, DOI 10.1002/(SICI)1099-1263(200003/04)20:2<157::AID-JAT648>3.0.CO;2-9
   Nascarella MA, 2003, ENVIRON POLLUT, V124, P257, DOI 10.1016/S0269-7491(02)00479-7
   *OECD, 1984, GUID TEST CHEM, V207
   Olivieri G, 1999, HUM EXP TOXICOL, V18, P440, DOI 10.1191/096032799678840336
   Razinger J, 2008, ENVIRON POLLUT, V153, P687, DOI 10.1016/j.envpol.2007.08.018
   Renner R, 2004, ENVIRON SCI TECHNOL, V38, p90A, DOI 10.1021/es040410d
   Song Yufang, 2002, Yingyong Shengtai Xuebao, V13, P187
   Stebbing ARD, 2003, CRIT REV TOXICOL, V33, P463, DOI 10.1080/713611038
   Yang P, 2007, J TOXICOL ENV HEAL A, V70, P976, DOI 10.1080/15287390701290832
   Zanuncio TV, 2003, CROP PROT, V22, P941, DOI 10.1016/S0261-2194(03)00094-2
   Zhang Q, 2008, DOSE-RESPONSE, V6, P196, DOI 10.2203/dose-response.07-028.Zhang
NR 40
TC 95
Z9 106
U1 6
U2 70
PU ELSEVIER SCI LTD
PI OXFORD
PA THE BOULEVARD, LANGFORD LANE, KIDLINGTON, OXFORD OX5 1GB, OXON, ENGLAND
SN 0269-7491
EI 1873-6424
J9 ENVIRON POLLUT
JI Environ. Pollut.
PD NOV
PY 2009
VL 157
IS 11
BP 3064
EP 3068
DI 10.1016/j.envpol.2009.05.039
PG 5
WC Environmental Sciences
WE Science Citation Index Expanded (SCI-EXPANDED)
SC Environmental Sciences & Ecology
GA 498EN
UT WOS:000270119900020
PM 19501435
DA 2023-03-13
ER

PT J
AU Semchyshyn, HM
   Valishkevych, BV
AF Semchyshyn, Halyna M.
   Valishkevych, Bohdana V.
TI Hormetic Effect of H2O2 in Saccharomyces cerevisiae: Involvement of TOR
   and Glutathione Reductase
SO DOSE-RESPONSE
LA English
DT Article
DE hormesis; hydrogen peroxide; glutathione reductase; monosaccharides;
   Saccharomyces cerevisiae; TOR1; TOR2
ID ANTIOXIDANT ENZYME-ACTIVITIES; HYDROGEN-PEROXIDE; OXIDATIVE STRESS;
   GENE-EXPRESSION; SUPEROXIDE-DISMUTASE; SIGNALING PATHWAYS; POTENTIAL
   ROLE; FREE-RADICALS; BAKERS-YEAST; HORMESIS
AB In this study, we investigated the relationship between target of rapamycin (TOR) and H2O2-induced hormetic response in the budding yeast Saccharomyces cerevisiae grown on glucose or fructose. In general, our data suggest that: (1) hydrogen peroxide (H2O2) induces hormesis in a TOR-dependent manner; (2) the H2O2-induced hormetic dose-response in yeast depends on the type of carbohydrate in growth medium; (3) the concentration-dependent effect of H2O2 on yeast colony growth positively correlates with the activity of glutathione reductase that suggests the enzyme involvement in the H2O2-induced hormetic response; and (4) both TOR1 and TOR2 are involved in the reciprocal regulation of the activity of glucose-6-phosphate dehydrogenase and glyoxalase 1.
C1 [Semchyshyn, Halyna M.; Valishkevych, Bohdana V.] Vassyl Stefanyk Precarpathian Natl Univ, Dept Biochem & Biotechnol, 57 Shevchenko Str, UA-76018 Ivano Frankivsk, Ukraine.
C3 Ministry of Education & Science of Ukraine; Vasyl Stefanyk Precarpathian
   National University
RP Semchyshyn, HM (corresponding author), Vassyl Stefanyk Precarpathian Natl Univ, Dept Biochem & Biotechnol, 57 Shevchenko Str, UA-76018 Ivano Frankivsk, Ukraine.
EM semchyshyn@pu.if.ua
RI Semchyshyn, Halyna/AAW-1597-2021; V., Bohdana/HOH-7694-2023
OI Semchyshyn, Halyna/0000-0002-5967-2165; V., Bohdana/0000-0002-5445-066X
FU Hmeleva Humanitarian-Investment Project
FX The authors are grateful to Prof Michael Hall for providing the yeast
   strains and Dr Liudmyla Lozinska for critical reading of the manuscript.
   H.S. would like to express sincere gratitude and appreciation to Hmeleva
   Humanitarian-Investment Project and Mr Vladyslav Kyrychenko for support
   and providing creative work atmosphere, in which the manuscript has been
   prepared. Two anonymous referees are gratefully acknowledged for their
   highly professional and helpful work improving the manuscript.
CR Afanas'ev I, 2010, AGING DIS, V1, P75
   Antognelli C, 2014, APOPTOSIS, V19, P102, DOI 10.1007/s10495-013-0902-y
   Avruch J, 2009, AM J PHYSIOL-ENDOC M, V296, pE592, DOI 10.1152/ajpendo.90645.2008
   Bayliak M, 2006, BIOCHEMISTRY-MOSCOW+, V71, P1013, DOI 10.1134/S0006297906090100
   Bayliak MM, 2007, CENT EUR J BIOL, V2, P326, DOI 10.2478/s11535-007-0021-2
   Betz C, 2013, J CELL BIOL, V203, P563, DOI 10.1083/jcb.201306041
   Bhor VM, 2004, INT J BIOCHEM CELL B, V36, P89, DOI 10.1016/S1357-2725(03)00142-0
   Blagosklonny MV, 2011, AGING-US, V3, P1051, DOI 10.18632/aging.100411
   Bleier L, 2015, FREE RADICAL BIO MED, V78, P1, DOI 10.1016/j.freeradbiomed.2014.10.511
   Bogdanovic J, 2008, EUR BIOPHYS J BIOPHY, V37, P1241, DOI 10.1007/s00249-008-0260-9
   Bolin AP, 2012, INT IMMUNOPHARMACOL, V14, P690, DOI 10.1016/j.intimp.2012.10.003
   BRADFORD MM, 1976, ANAL BIOCHEM, V72, P248, DOI 10.1016/0003-2697(76)90527-3
   Calabrese EJ, 2015, HOMEOPATHY, V104, P90, DOI 10.1016/j.homp.2015.01.002
   Calabrese EJ, 2011, ENVIRON TOXICOL CHEM, V30, P2658, DOI 10.1002/etc.687
   Calabrese V, 2011, MOL ASPECTS MED, V32, P279, DOI 10.1016/j.mam.2011.10.007
   Cameroni E, 2004, CELL CYCLE, V3, P462
   COLLINSON LP, 1992, J GEN MICROBIOL, V138, P329, DOI 10.1099/00221287-138-2-329
   Conconi A, 2000, MUTAT RES-DNA REPAIR, V459, P55, DOI 10.1016/S0921-8777(99)00057-9
   Crespo JL, 2002, MICROBIOL MOL BIOL R, V66, P579, DOI 10.1128/MMBR.66.4.579-591.2002
   Cyrne L, 2003, FREE RADICAL BIO MED, V34, P385, DOI 10.1016/S0891-5849(02)01300-X
   Duvel K, 2010, MOL CELL, V39, P171, DOI 10.1016/j.molcel.2010.06.022
   Godon C, 1998, J BIOL CHEM, V273, P22480, DOI 10.1074/jbc.273.35.22480
   Gygi SP, 1999, MOL CELL BIOL, V19, P1720, DOI 10.1128/mcb.19.3.1720
   HEITMAN J, 1991, SCIENCE, V253, P905, DOI 10.1126/science.1715094
   Helliwell SB, 1998, GENETICS, V148, P99
   HELLIWELL SB, 1994, MOL BIOL CELL, V5, P105, DOI 10.1091/mbc.5.1.105
   Holcik M, 2005, NAT REV MOL CELL BIO, V6, P318, DOI 10.1038/nrm1618
   Inoue Y, 2011, SEMIN CELL DEV BIOL, V22, P278, DOI 10.1016/j.semcdb.2011.02.002
   Jochen FA, 2002, BBA-MOL CELL RES, V1542, P82, DOI 10.1016/S0167-4889(01)00169-0
   Kliegman JI, 2013, CELL REP, V5, P1725, DOI 10.1016/j.celrep.2013.11.040
   Laplante M, 2012, CELL, V149, P274, DOI 10.1016/j.cell.2012.03.017
   Lee J, 1999, J BIOL CHEM, V274, P16040, DOI 10.1074/jbc.274.23.16040
   Loewith R, 2011, GENETICS, V189, P1177, DOI 10.1534/genetics.111.133363
   Ludovico P, 2014, FEMS YEAST RES, V14, P33, DOI 10.1111/1567-1364.12070
   Lushchak V, 2010, BIOCHEMISTRY-MOSCOW+, V75, P281, DOI 10.1134/S0006297910030041
   Lushchak VI, 2014, CHEM-BIOL INTERACT, V224, P164, DOI 10.1016/j.cbi.2014.10.016
   Lushchak VI, 2014, DOSE-RESPONSE, V12, P466, DOI 10.2203/dose-response.13-051.Lushchak
   Lushchak VI, 2011, COMP BIOCHEM PHYS C, V153, P175, DOI 10.1016/j.cbpc.2010.10.004
   MacAllister SL, 2011, CHEM-BIOL INTERACT, V191, P308, DOI 10.1016/j.cbi.2011.01.017
   Martins I, 2011, AGING-US, V3, P821, DOI 10.18632/aging.100380
   Martins V, 2005, BRAZ J MICROBIOL, V36, P347, DOI 10.1590/S1517-83822005000400008
   Mesquita A, 2010, P NATL ACAD SCI USA, V107, P15123, DOI 10.1073/pnas.1004432107
   Milisav I, 2012, INT J MOL SCI, V13, P10771, DOI 10.3390/ijms130910771
   Okado-Matsumoto A, 2000, J BIOL CHEM, V275, P34853, DOI 10.1074/jbc.M005536200
   Pascual-Ahuir A, 2007, CELL CYCLE, V6, P2445, DOI 10.4161/cc.6.20.4792
   Rattan SIS, 2010, DOSE-RESPONSE, V8, P58, DOI 10.2203/dose-response.09-041.Rattan
   Ruttkay-Nedecky B, 2013, INT J MOL SCI, V14, P6044, DOI 10.3390/ijms14036044
   Sakai Makoto, 2002, Kobe Journal of Medical Sciences, V48, P125
   Schmelzle T, 2000, CELL, V103, P253, DOI 10.1016/S0092-8674(00)00117-3
   Schmidt A, 1996, P NATL ACAD SCI USA, V93, P13780, DOI 10.1073/pnas.93.24.13780
   Semchyshyn HM, 2013, BIOMED RES INT, V2013, DOI 10.1155/2013/343914
   Semchyshyn H.M., 2012, OXIDATIVE STRESS MOL, P15
   Semchyshyn H, 2009, CENT EUR J BIOL, V4, P142, DOI 10.2478/s11535-009-0005-5
   Semchyshyn Halyna M, 2014, Int J Microbiol, V2014, P485792, DOI 10.1155/2014/485792
   Semchyshyn HM, 2014, CARBOHYD RES, V384, P61, DOI 10.1016/j.carres.2013.11.015
   Semchyshyn HM, 2012, FEMS YEAST RES, V12, P761, DOI 10.1111/j.1567-1364.2012.00826.x
   Semchyshyn HM, 2011, REDOX REP, V16, P15, DOI 10.1179/174329211X12968219310954
   Semchyshyn HM, 2011, CARBOHYD RES, V346, P933, DOI 10.1016/j.carres.2011.03.005
   Shertz CA, 2010, BMC GENOMICS, V11, DOI 10.1186/1471-2164-11-510
   Smets B, 2008, FEMS YEAST RES, V8, P1276, DOI 10.1111/j.1567-1364.2008.00432.x
   Spaspjevic I, 2009, CARBOHYD RES, V344, P1676, DOI 10.1016/j.carres.2009.05.023
   Swinnen E, 2006, CELL DIV, V1, DOI 10.1186/1747-1028-1-3
   Torelli NQ, 2015, FREE RADICAL BIO MED, V81, P30, DOI 10.1016/j.freeradbiomed.2014.12.025
   Townsend DM, 2014, ADV CANCER RES, V122, P177, DOI 10.1016/B978-0-12-420117-0.00005-0
   Tsouko E, 2014, ONCOGENESIS, V3, DOI 10.1038/oncsis.2014.18
   Valeri F, 1997, FREE RADICAL BIO MED, V22, P257, DOI 10.1016/S0891-5849(96)00331-0
   Vandenbroucke K, 2008, MOL BIOL EVOL, V25, P507, DOI 10.1093/molbev/msm276
   Weinberger M, 2010, AGING-US, V2, P709, DOI 10.18632/aging.100215
   Welch AZ, 2013, MOL BIOL CELL, V24, P115, DOI 10.1091/mbc.E12-07-0524
   Winterbourn CC, 1999, FREE RADICAL BIO MED, V27, P322, DOI 10.1016/S0891-5849(99)00051-9
   Zhang NS, 2009, MICROBIOL-SGM, V155, P1690, DOI 10.1099/mic.0.026377-0
NR 71
TC 9
Z9 9
U1 5
U2 20
PU SAGE PUBLICATIONS INC
PI THOUSAND OAKS
PA 2455 TELLER RD, THOUSAND OAKS, CA 91320 USA
SN 1559-3258
J9 DOSE-RESPONSE
JI Dose-Response
PD APR-JUN
PY 2016
VL 14
IS 2
DI 10.1177/1559325816636130
PG 12
WC Pharmacology & Pharmacy; Radiology, Nuclear Medicine & Medical Imaging;
   Toxicology
WE Science Citation Index Expanded (SCI-EXPANDED)
SC Pharmacology & Pharmacy; Radiology, Nuclear Medicine & Medical Imaging;
   Toxicology
GA DR8GQ
UT WOS:000380136800004
PM 27099601
OA gold, Green Published
DA 2023-03-13
ER

PT J
AU Aoishi, Y
   Yoshimasu, T
   Oura, S
   Kawago, M
   Hirai, Y
   Miyasaka, M
   Ohashi, T
   Nishimura, Y
AF Aoishi, Yuka
   Yoshimasu, Tatsuya
   Oura, Shoji
   Kawago, Mitsumasa
   Hirai, Yoshimitsu
   Miyasaka, Miwako
   Ohashi, Takuya
   Nishimura, Yoshiharu
TI Quantitative Evaluation of Hormesis in Breast Cancer Using Histoculture
   Drug Response Assay
SO DOSE-RESPONSE
LA English
DT Article
DE hormesis; dose-response curve; histoculture drug response assay; breast
   cancer
ID VITRO CHEMOSENSITIVITY TEST; ACQUISITION; RESISTANCE; MECHANISMS
AB Purpose: Hormesis is a phenomenon of growth stimulation at low doses and inhibition at higher doses. In cancer treatment, little is known about how hormesis affects cancer cell proliferation. We evaluated the hormetic dose-response relationship of paclitaxel using surgically resected breast cancer specimens on the basis of histoculture drug response assay (HDRA). Methods: We used surgically resected fresh tumor specimens from 22 patients with breast cancer: 17 invasive ductal, 3 mucinous, and 2 other "special-type" cancers. All patients were female, ranging in age between 40 and 86 (median 60) years. Small pieces of viable cancer tissue were placed on collagen gel and cultured for 7 days with paclitaxel. Inhibition rates of paclitaxel at several concentrations were measured and fitted to a sigmoid dose-response curve. Results: Hormesis was observed in 9 of the 22 cases; ED50 of cytotoxic effect was significantly higher (P = .0036) in hormesis (H) group (44.6 +/- 4.2 mu g/mL) than in nonhormesis (N) group (26.7 +/- 3.5 mu g/mL). Conclusion: We evaluated hormesis in breast cancer tissue using HDRA for the first time although previously confirmed in cultured cells. Hormesis seems to occur in patients undergoing treatment with anticancer agents, especially in a metastatic setting. Meanwhile, tumor growth may be stimulated in patients who are resistant to paclitaxel.
C1 [Aoishi, Yuka; Yoshimasu, Tatsuya; Oura, Shoji; Kawago, Mitsumasa; Hirai, Yoshimitsu; Miyasaka, Miwako; Ohashi, Takuya; Nishimura, Yoshiharu] Wakayama Med Univ, Dept Thorac & Cardiovasc Surg, 811-1 Kimiidera, Wakayama 6418509, Japan.
C3 Wakayama Medical University
RP Aoishi, Y (corresponding author), Wakayama Med Univ, Dept Thorac & Cardiovasc Surg, 811-1 Kimiidera, Wakayama 6418509, Japan.
EM aoishi@wakayama-med.ac.jp
FU Japan Society for the Promotion of Science [15K10268]; Grants-in-Aid for
   Scientific Research [15K10268] Funding Source: KAKEN
FX The author(s) disclosed receipt of the following financial support for
   the research, authorship, and/or publication of this article: This study
   was supported in part by a Grant-in-Aid for Scientific Research (C)
   (15K10268) from Japan Society for the Promotion of Science.
CR Akaike H., 1973, 2 INT S INFORM THEOR, P267, DOI [10.1007/978-1-4612-1694-0, 10.1007/978-1-4612-1694-0_15, DOI 10.1007/978-1-4612-1694-0_15]
   ALLEY MC, 1991, CANCER RES, V51, P1247
   Calabrese Edward J, 2003, Nonlinearity Biol Toxicol Med, V1, P455, DOI 10.1080/15401420390271056
   Calabrese EJ, 2005, CRIT REV TOXICOL, V35, P463, DOI 10.1080/10408440591034502
   FURUKAWA T, 1995, CLIN CANCER RES, V1, P305
   Gems D, 2008, CELL METAB, V7, P200, DOI 10.1016/j.cmet.2008.01.001
   Hasegawa Y, 2007, ORAL ONCOL, V43, P749, DOI 10.1016/j.oraloncology.2006.09.003
   Hoffmann GR, 2009, DOSE-RESPONSE, V7, P1, DOI 10.2203/dose-response.08-023.Hoffmann
   Jung PS, 2013, ANTICANCER RES, V33, P1029
   Kobayashi H, 1997, INT J ONCOL, V11, P449
   Kobayashi H, 2003, RECENT RESULTS CANC, V161, P48
   Mattson MP, 2008, HUM EXP TOXICOL, V27, P155, DOI 10.1177/0960327107083417
   Oki E, 2005, INT J CANCER, V117, P376, DOI 10.1002/ijc.21170
   Scott BR, 2014, J CELL COMMUN SIGNAL, V8, P341, DOI 10.1007/s12079-014-0250-x
   Southam CM, 1943, PHYTOPATHOLOGY, V33, P517
   Szumiel I, 2012, INT J RADIAT BIOL, V88, P619, DOI 10.3109/09553002.2012.699698
   Tang FR, 2015, INT J RADIAT BIOL, V91, P13, DOI 10.3109/09553002.2014.937510
   Tanino H, 2001, ANTICANCER RES, V21, P4083
   Yoshimasu T, 2007, J THORAC CARDIOV SUR, V133, P303, DOI 10.1016/j.jtcvs.2006.06.030
   Yoshimasu T, 2015, ANTICANCER RES, V35, P5851
   Yoshimasu Tatsuya, 2007, Breast Cancer, V14, P401, DOI 10.2325/jbcs.14.401
NR 21
TC 5
Z9 5
U1 1
U2 2
PU SAGE PUBLICATIONS INC
PI THOUSAND OAKS
PA 2455 TELLER RD, THOUSAND OAKS, CA 91320 USA
SN 1559-3258
J9 DOSE-RESPONSE
JI Dose-Response
PD OCT
PY 2019
VL 17
IS 4
AR 1559325819896183
DI 10.1177/1559325819896183
PG 6
WC Pharmacology & Pharmacy; Radiology, Nuclear Medicine & Medical Imaging;
   Toxicology
WE Science Citation Index Expanded (SCI-EXPANDED)
SC Pharmacology & Pharmacy; Radiology, Nuclear Medicine & Medical Imaging;
   Toxicology
GA JY9ED
UT WOS:000504708500001
PM 31903070
OA Green Published, gold
DA 2023-03-13
ER

PT J
AU Greenwood, SN
   Belz, RG
   Weiser, BP
AF Greenwood, Sharon N.
   Belz, Regina G.
   Weiser, Brian P.
TI A Conserved Mechanism for Hormesis in Molecular Systems
SO DOSE-RESPONSE
LA English
DT Article
DE hormesis; uracil DNA glycosylase; BRAF; PCNA; UNG2
ID GLUTAMINE-SYNTHETASE; DOSE RESPONSES; NITRIC-OXIDE; PATHWAY; PROTEIN;
   GROWTH
AB Hormesis refers to dose-response phenomena where low dose treatments elicit a response that is opposite the response observed at higher doses. Hormetic dose-response relationships have been observed throughout all of biology, but the underlying determinants of many reported hormetic dose-responses have not been identified. In this report, we describe a conserved mechanism for hormesis on the molecular level where low dose treatments enhance a response that becomes reduced at higher doses. The hormetic mechanism relies on the ability of protein homo-multimers to simultaneously interact with a substrate and a competitor on different subunits at low doses of competitor. In this case, hormesis can be observed if simultaneous binding of substrate and competitor enhances a response of the homo-multimer. We characterized this mechanism of hormesis in binding experiments that analyzed the interaction of homotrimeric proliferating cell nuclear antigen (PCNA) with uracil DNA glycosylase (UNG2) and a fluorescein-labeled peptide. Additionally, the basic features of this molecular mechanism appear to be conserved with at least two enzymes that are stimulated by low doses of inhibitor: dimeric BRAF and octameric glutamine synthetase 2 (GS2). Identifying such molecular mechanisms of hormesis may help explain specific hormetic responses of cells and organisms treated with exogenous compounds.
C1 [Greenwood, Sharon N.; Weiser, Brian P.] Rowan Univ, Dept Mol Biol, Sch Osteopath Med, 2 Med Ctr Dr, Stratford, NJ 08084 USA.
   [Belz, Regina G.] Univ Hohenheim, Hans Ruthenberg Inst, Stuttgart, Germany.
C3 Rowan University; Rowan University School of Osteopathic Medicine;
   University Hohenheim
RP Weiser, BP (corresponding author), Rowan Univ, Dept Mol Biol, Sch Osteopath Med, 2 Med Ctr Dr, Stratford, NJ 08084 USA.
EM weiser@rowan.edu
OI Weiser, Brian/0000-0002-7548-0737
FU National Institutes of Health [R01GM135152]
FX The author(s) disclosed receipt of the following financial support for
   the research, authorship, and/or publication of this article: This work
   was supported by National Institutes of Health grant R01GM135152 (BPW).
CR Agathokleous E, 2020, TRENDS PLANT SCI, V25, P1076, DOI 10.1016/j.tplants.2020.05.006
   Belz RG, 2013, WEED RES, V53, P418, DOI 10.1111/wre.12038
   Belz RG, 2014, J PLANT GROWTH REGUL, V33, P499, DOI 10.1007/s00344-013-9400-2
   Belz RG, 2014, PEST MANAG SCI, V70, P698, DOI 10.1002/ps.3726
   Belz RG, 2012, PLOS ONE, V7, DOI 10.1371/journal.pone.0033432
   Belz RG., 2022, CURRENT OPINION ENV
   Bi D, 2020, BIOCHEMISTRY-US, V59, P3869, DOI 10.1021/acs.biochem.0c00564
   BRAIN P, 1989, WEED RES, V29, P93, DOI 10.1111/j.1365-3180.1989.tb00845.x
   Calabrese EJ, 2008, CRIT REV TOXICOL, V38, P591, DOI 10.1080/10408440802026307
   Calabrese EJ, 2013, CRIT REV TOXICOL, V43, P580, DOI 10.3109/10408444.2013.808172
   Calabrese EJ, 2011, REGUL TOXICOL PHARM, V61, P73, DOI 10.1016/j.yrtph.2011.06.003
   Calabrese V, 2007, NAT REV NEUROSCI, V8, P766, DOI 10.1038/nrn2214
   Calabrese V, 2010, ANTIOXID REDOX SIGN, V13, P1763, DOI 10.1089/ars.2009.3074
   Cook FA, 2021, BIOCHEM SOC T, V49, P237, DOI 10.1042/BST20200485
   Cope N, 2018, CHEMBIOCHEM, V19, P1988, DOI 10.1002/cbic.201800359
   DEWS PB, 1955, J PHARMACOL EXP THER, V113, P393
   Dragicevic M, 2013, DOSE-RESPONSE, V11, P344, DOI 10.2203/dose-response.12-039.Simonovic
   Erofeeva EA, 2022, SCI TOTAL ENVIRON, V804, DOI 10.1016/j.scitotenv.2021.150059
   Gunderwala AY, 2019, ACS CHEM BIOL, V14, P1471, DOI 10.1021/acschembio.9b00191
   Hatzivassiliou G, 2010, NATURE, V464, P431, DOI 10.1038/nature08833
   Li Y, 2015, BRAZ J MED BIOL RES, V48, P502, DOI 10.1590/1414-431X20143729
   Liang XY, 2011, J RADIAT RES, V52, P380, DOI 10.1269/jrr.10121
   Mancuso C, 2006, REDOX REP, V11, P207, DOI 10.1179/135100006X154978
   Migge A, 2000, PLANTA, V210, P252, DOI 10.1007/PL00008132
   Miguel S, 2018, AGEING RES REV, V42, P40, DOI 10.1016/j.arr.2017.12.004
   Morgan CW, 2021, J AM CHEM SOC, V143, P4600, DOI 10.1021/jacs.0c11958
   Nikolovska-Coleska Z, 2004, ANAL BIOCHEM, V332, P261, DOI 10.1016/j.ab.2004.05.055
   Oh YT, 2016, SCI REP-UK, V6, DOI 10.1038/srep26803
   Pedley AM, 2014, PLOS ONE, V9, DOI 10.1371/journal.pone.0102481
   Rohatgi A, 2018, WEBPLOTDIGITIZER
   Salinaro AT, 2018, IMMUN AGEING, V15, DOI 10.1186/s12979-017-0108-1
   Schabenberger O, 1999, AGRON J, V91, P713, DOI 10.2134/agronj1999.914713x
   Seamon KJ, 2015, NUCLEIC ACIDS RES, V43, P6486, DOI 10.1093/nar/gkv633
   SEEFELDT SS, 1995, WEED TECHNOL, V9, P218, DOI 10.1017/S0890037X00023253
   Shepherd TR, 2011, METHOD ENZYMOL, P81, DOI 10.1016/B978-0-12-381268-1.00004-5
   WALLSGROVE RM, 1987, PLANT PHYSIOL, V83, P155, DOI 10.1104/pp.83.1.155
   Weiser BP, 2017, BIOPHYS J, V113, P393, DOI 10.1016/j.bpj.2017.06.016
   Zhang HR, 2015, EXPERT OPIN DRUG DIS, V10, P1145, DOI 10.1517/17460441.2015.1075001
NR 38
TC 0
Z9 0
U1 4
U2 5
PU SAGE PUBLICATIONS INC
PI THOUSAND OAKS
PA 2455 TELLER RD, THOUSAND OAKS, CA 91320 USA
SN 1559-3258
J9 DOSE-RESPONSE
JI Dose-Response
PD JUL
PY 2022
VL 20
IS 3
AR 15593258221109335
DI 10.1177/15593258221109335
PG 11
WC Pharmacology & Pharmacy; Radiology, Nuclear Medicine & Medical Imaging;
   Toxicology
WE Science Citation Index Expanded (SCI-EXPANDED)
SC Pharmacology & Pharmacy; Radiology, Nuclear Medicine & Medical Imaging;
   Toxicology
GA 3O7WP
UT WOS:000837044700001
PM 35936511
OA gold, Green Published
DA 2023-03-13
ER

PT J
AU Calabrese, EJ
   Blain, R
AF Calabrese, EJ
   Blain, R
TI The occurrence of hormetic dose responses in the toxicological
   literature, the hormesis database: an overview
SO TOXICOLOGY AND APPLIED PHARMACOLOGY
LA English
DT Review
DE hormesis; inverted U-shaped; J-shaped; dose-response; risk assessment;
   database; biphasic; adaptive; low dose
AB A relational retrieval database has been developed compiling toxicological studies assessing the occurrence of hormetic dose responses and their quantitative characteristics. This database permits an evaluation of these studies over numerous parameters, including study design and dose-response features and physical/chemical properties of the agents. The database contains approximately 5600 dose-response relationships satisfying evaluative criteria for hormesis across over approximately 900 agents from a broadly diversified spectrum of chemical classes and physical agents. The assessment reveals that hormetic dose response relationships occur in males and females of numerous animal models in all principal age groups as well as across species displaying a broad range of differential susceptibilities to toxic agents. The biological models are extensive, including plants, viruses, bacteria, fungi, insects, fish, birds, rodents, and primates, including humans. The spectrum of endpoints displaying hormetic dose responses is also broad being inclusive of growth, longevity, numerous metabolic parameters, disease incidences (including cancer), various performance endpoints such as cognitive functions, immune responses among others. Quantitative features of the hormetic dose response reveal that the vast majority of cases display a maximum stimulatory response less than two-fold greater than the control while the width of the stimulatory response is typically less than 100-fold in dose range immediately contiguous with the toxicological NO(A)EL. The database also contains a quantitative evaluation component that differentiates among the various dose responses concerning the strength of the evidence supporting a hormetic conclusion based on study design features, magnitude of the stimulatory response, statistical significance, and reproducibility of findings. (C) 2004 Elsevier Inc. All rights reserved.
C1 Univ Massachusetts, Amherst, MA 01003 USA.
C3 University of Massachusetts System; University of Massachusetts Amherst
RP Calabrese, EJ (corresponding author), Univ Massachusetts, Morill 1,N344, Amherst, MA 01003 USA.
EM edwardc@schoolph.umass.edu
CR Calabrese EJ, 1997, HUM ECOL RISK ASSESS, V3, P545, DOI 10.1080/10807039709383710
   Calabrese EJ, 2003, TOXICOL SCI, V71, P246, DOI 10.1093/toxsci/71.2.246
   Calabrese EJ, 2001, TOXICOL SCI, V62, P330, DOI 10.1093/toxsci/62.2.330
   CALABRESE EJ, 2004, J ENVIRON MONITOR, V6, P14
   Kaiser J, 2003, SCIENCE, V302, P376, DOI 10.1126/science.302.5644.376
NR 5
TC 382
Z9 406
U1 2
U2 95
PU ACADEMIC PRESS INC ELSEVIER SCIENCE
PI SAN DIEGO
PA 525 B ST, STE 1900, SAN DIEGO, CA 92101-4495 USA
SN 0041-008X
EI 1096-0333
J9 TOXICOL APPL PHARM
JI Toxicol. Appl. Pharmacol.
PD FEB 1
PY 2005
VL 202
IS 3
BP 289
EP 301
DI 10.1016/j.taap.2004.06.023
PG 13
WC Pharmacology & Pharmacy; Toxicology
WE Science Citation Index Expanded (SCI-EXPANDED)
SC Pharmacology & Pharmacy; Toxicology
GA 894GI
UT WOS:000226778500008
PM 15667834
DA 2023-03-13
ER

PT J
AU Sun, T
   Zhan, JF
   Li, F
   Ji, CL
   Wu, HF
AF Sun, Tao
   Zhan, Junfei
   Li, Fei
   Ji, Chenglong
   Wu, Huifeng
TI Effect of microplastics on aquatic biota: A hormetic perspective
SO ENVIRONMENTAL POLLUTION
LA English
DT Article
DE Plastic pollution; Aquatic environment; Dose response; Risk assessment;
   Environmentally relevant concentrations
ID DOSE RESPONSES; FLUID RESPONSIVENESS; THRESHOLD-MODEL; HORMESIS;
   METAANALYSIS; CHEMICALS; ACCUMULATION; ENVIRONMENT; TOXICOLOGY;
   ORGANISMS
AB As emerging pollutants, microplastics (MPs) have been found globally in various freshwater and marine matrices. This study recompiled 270 endpoints of 3765 individuals from 43 publications, reporting the onset of enhanced biological performance and reduced oxidative stress biomarkers induced by MPs in aquatic organisms at environmentally relevant concentrations (<= 1 mg/L, median = 0.1 mg/L). The stimulatory responses of consumption, growth, reproduction and survival ranged from 131% to 144% of the control, with a combined response of 136%. The overall inhibitory response of 9 oxidative stress biomarkers was 71% of the control, and commonly below 75%. The random-effects meta-regression indicated that the extents of MPs-induced responses were independent of habitat, MP composition, morphology, particle size and exposure duration. The results implied that the exposure to MPs at low and high concentrations might induce opposite/non-monotonic responses in aquatic biota. Correspondingly, the hormetic dose response relationships were found at various endpoints, such as reproduction, genotoxicity, immunotoxicity, neurotoxicity and behavioral alteration. Hormesis offers a novel perspective for understanding the dose response mode of aquatic organisms exposed to low and high concentrations of MPs, highlighting the necessity to incorporate the hormetic dose response model into the ecological/ environmental risk assessment of MPs.
C1 [Sun, Tao; Zhan, Junfei; Li, Fei; Ji, Chenglong; Wu, Huifeng] Chinese Acad Sci, Yantai Inst Coastal Zone Res YIC, CAS Key Lab Coastal Environm Proc & Ecol Remediat, Yantai 264003, Peoples R China.
   [Sun, Tao; Zhan, Junfei; Li, Fei; Ji, Chenglong; Wu, Huifeng] YICCAS, Shandong Key Lab Coastal Environm Proc, Yantai 264003, Peoples R China.
   [Ji, Chenglong; Wu, Huifeng] Qingdao Natl Lab Marine Sci & Technol, Lab Marine Fisheries Sci & Food Prod Proc, Qingdao 266237, Peoples R China.
   [Li, Fei; Ji, Chenglong; Wu, Huifeng] Chinese Acad Sci, Ctr Ocean Megasci, Qingdao 266071, Peoples R China.
   [Sun, Tao; Zhan, Junfei] Univ Chinese Acad Sci, Beijing 100049, Peoples R China.
C3 Chinese Academy of Sciences; Yantai Institute of Coastal Zone Research,
   CAS; Qingdao National Laboratory for Marine Science & Technology;
   Chinese Academy of Sciences; Chinese Academy of Sciences; University of
   Chinese Academy of Sciences, CAS
RP Wu, HF (corresponding author), Chinese Acad Sci, Yantai Inst Coastal Zone Res YIC, CAS Key Lab Coastal Environm Proc & Ecol Remediat, Yantai 264003, Peoples R China.; Wu, HF (corresponding author), YICCAS, Shandong Key Lab Coastal Environm Proc, Yantai 264003, Peoples R China.
EM hfwu@yic.ac.cn
RI Ji, Chenglong/U-5411-2017
OI Li, Fei/0000-0001-7386-0835
FU National Natural Science Foundation of China [42076164]; Young Taishan
   Scholars Program of Shandong Province [tsqn201812115]
FX We thank three anonymous reviewers for their constructive com-ments and
   helpful suggestions. We also thank the authors of the included papers
   for their excellent work and kind help. This research was supported by
   the grants from National Natural Science Foundation of China (42076164)
   and the Young Taishan Scholars Program of Shandong Province for Prof.
   Huifeng Wu (tsqn201812115) .
CR Agathokleous E, 2019, ENVIRON RES, V176, DOI 10.1016/j.envres.2019.108527
   Agathokleous E, 2019, SCI TOTAL ENVIRON, V649, P61, DOI 10.1016/j.scitotenv.2018.08.264
   Alnajar N, 2021, CHEMOSPHERE, V262, DOI 10.1016/j.chemosphere.2020.128290
   Anderson JC, 2016, ENVIRON POLLUT, V218, P269, DOI 10.1016/j.envpol.2016.06.074
   Besseling E, 2019, CRIT REV ENV SCI TEC, V49, P32, DOI 10.1080/10643389.2018.1531688
   Bhagat J, 2021, J HAZARD MATER, V405, DOI 10.1016/j.jhazmat.2020.123913
   Biais M, 2017, ANESTHESIOLOGY, V127, P450, DOI 10.1097/ALN.0000000000001753
   Bouwmeester H, 2015, ENVIRON SCI TECHNOL, V49, P8932, DOI 10.1021/acs.est.5b01090
   Brennecke D, 2016, ESTUAR COAST SHELF S, V178, P189, DOI 10.1016/j.ecss.2015.12.003
   Burns EE, 2018, ENVIRON TOXICOL CHEM, V37, P2776, DOI 10.1002/etc.4268
   Calabrese E J, 2012, Exp Suppl, V101, P551, DOI 10.1007/978-3-7643-8340-4_19
   Calabrese EJ, 2019, CHEM-BIOL INTERACT, V314, DOI 10.1016/j.cbi.2019.108844
   Calabrese EJ, 2016, GERONTOLOGY, V62, P530, DOI 10.1159/000441520
   Calabrese EJ, 2013, ENVIRON POLLUT, V182, P452, DOI 10.1016/j.envpol.2013.07.046
   Calabrese EJ, 2011, REGUL TOXICOL PHARM, V61, P73, DOI 10.1016/j.yrtph.2011.06.003
   Calabrese EJ, 2003, TOXICOL SCI, V71, P246, DOI 10.1093/toxsci/71.2.246
   Calabrese EJ, 2001, CRIT REV TOXICOL, V31, P425, DOI 10.1080/20014091111749
   Campos SO, 2019, ECOTOX ENVIRON SAFE, V183, DOI 10.1016/j.ecoenv.2019.109577
   Carbery M, 2018, ENVIRON INT, V115, P400, DOI 10.1016/j.envint.2018.03.007
   Cardarelli JJ, 2018, DOSE-RESPONSE, V16, DOI 10.1177/1559325818779651
   Chen QQ, 2020, AQUAT TOXICOL, V224, DOI 10.1016/j.aquatox.2020.105521
   Chen QQ, 2020, J HAZARD MATER, V383, DOI 10.1016/j.jhazmat.2019.121224
   Cole M, 2020, MAR POLLUT BULL, V160, DOI 10.1016/j.marpolbul.2020.111552
   Cole M, 2011, MAR POLLUT BULL, V62, P2588, DOI 10.1016/j.marpolbul.2011.09.025
   Costantini D, 2019, CHEM-BIOL INTERACT, V301, P26, DOI 10.1016/j.cbi.2018.10.007
   Cumpston M, 2019, COCHRANE DB SYST REV, DOI 10.1002/14651858.ED000142
   de Ruijter VN, 2020, ENVIRON SCI TECHNOL, V54, P11692, DOI 10.1021/acs.est.0c03057
   de Sa LC, 2018, SCI TOTAL ENVIRON, V645, P1029, DOI 10.1016/j.scitotenv.2018.07.207
   DERSIMONIAN R, 1986, CONTROL CLIN TRIALS, V7, P177, DOI 10.1016/0197-2456(86)90046-2
   DerSimonian R, 2015, CONTEMP CLIN TRIALS, V45, P139, DOI 10.1016/j.cct.2015.09.002
   Doss M, 2013, DOSE-RESPONSE, V11, P480, DOI 10.2203/dose-response.13-005.Doss
   Eom HJ, 2020, MOL CELL TOXICOL, V16, P233, DOI 10.1007/s13273-020-00088-4
   Foley CJ, 2018, SCI TOTAL ENVIRON, V631-632, P550, DOI 10.1016/j.scitotenv.2018.03.046
   Franzellitti S, 2019, ENVIRON TOXICOL PHAR, V68, P37, DOI 10.1016/j.etap.2019.03.009
   Galloway TS, 2017, NAT ECOL EVOL, V1, DOI 10.1038/s41559-017-0116
   Gambardella C, 2018, MAR ENVIRON RES, V141, P313, DOI 10.1016/j.marenvres.2018.09.023
   Gambardella C, 2017, ECOTOX ENVIRON SAFE, V145, P250, DOI 10.1016/j.ecoenv.2017.07.036
   Garces-Ordonez O, 2020, MAR POLLUT BULL, V154, DOI 10.1016/j.marpolbul.2020.111085
   Geyer R, 2020, PLASTIC WASTE AND RECYCLING: ENVIRONMENTAL IMPACT, SOCIETAL ISSUES, PREVENTION, AND SOLUTIONS, P13, DOI 10.1016/B978-0-12-817880-5.00002-5
   Gurevitch J, 2018, NATURE, V555, P175, DOI 10.1038/nature25753
   Guzzetti E, 2018, ENVIRON TOXICOL PHAR, V64, P164, DOI 10.1016/j.etap.2018.10.009
   Harbord RM, 2008, STATA J, V8, P493, DOI 10.1177/1536867X0800800403
   Hasegawa T, 2021, ENVIRON POLLUT, V273, DOI 10.1016/j.envpol.2021.116468
   Hashmi MZ, 2014, ENVIRON INT, V64, P28, DOI 10.1016/j.envint.2013.11.018
   Jambeck JR, 2015, SCIENCE, V347, P768, DOI 10.1126/science.1260352
   Jemec A, 2016, ENVIRON POLLUT, V219, P201, DOI 10.1016/j.envpol.2016.10.037
   Jia L, 2013, ECOTOXICOLOGY, V22, P476, DOI 10.1007/s10646-013-1041-5
   Kamal HM, 2020, ANDROLOGIA, V52, DOI 10.1111/and.13579
   Kane IA, 2020, SCIENCE, V368, P1140, DOI 10.1126/science.aba5899
   Kim JH, 2021, J HAZARD MATER, V413, DOI 10.1016/j.jhazmat.2021.125423
   Klingelhofer D, 2020, WATER RES, V170, DOI 10.1016/j.watres.2019.115358
   Laffosse JM, 2011, ORTHOP TRAUMATOL-SUR, V97, P229, DOI 10.1016/j.otsr.2011.01.011
   Le Bourg E, 2019, SCIENCE OF HORMESIS IN HEALTH AND LONGEVITY, P25, DOI 10.1016/B978-0-12-814253-0.00002-4
   Le Bourg E, 2015, BIOGERONTOLOGY, V16, P517, DOI 10.1007/s10522-015-9574-z
   Lenz R, 2016, P NATL ACAD SCI USA, V113, pE4121, DOI 10.1073/pnas.1606615113
   Leslie HA, 2017, ENVIRON INT, V101, P133, DOI 10.1016/j.envint.2017.01.018
   Li ZL, 2020, J HAZARD MATER, V392, DOI 10.1016/j.jhazmat.2020.122418
   Liu ZQ, 2019, SCI TOTAL ENVIRON, V685, P836, DOI 10.1016/j.scitotenv.2019.06.265
   Ma H, 2020, ENVIRON POLLUT, V261, DOI 10.1016/j.envpol.2020.114089
   MacArthur DE, 2017, SCIENCE, V358, P843, DOI 10.1126/science.aao6749
   Machado AAD, 2018, GLOBAL CHANGE BIOL, V24, P1405, DOI 10.1111/gcb.14020
   Mattson MP, 2008, AGEING RES REV, V7, P1, DOI 10.1016/j.arr.2007.08.007
   Mazidi M, 2017, INT J CARDIOL, V227, P850, DOI 10.1016/j.ijcard.2016.10.011
   Mytych J, 2016, CHEMOSPHERE, V148, P307, DOI 10.1016/j.chemosphere.2016.01.045
   O'Donovan S, 2018, FRONT MAR SCI, V5, DOI 10.3389/fmars.2018.00143
   Oberbaum M, 2010, HUM EXP TOXICOL, V29, P567, DOI 10.1177/0960327110369777
   Ostle C, 2019, NAT COMMUN, V10, DOI 10.1038/s41467-019-09506-1
   Pahl S, 2017, NAT HUM BEHAV, V1, P697, DOI 10.1038/s41562-017-0204-4
   Pennisi M, 2017, J NEUROSCI RES, V95, P1360, DOI 10.1002/jnr.23986
   PlasticsEurope, 2020, PLAST THE FACTS 2020
   Prokic MD, 2019, TRAC-TREND ANAL CHEM, V111, P37, DOI 10.1016/j.trac.2018.12.001
   Rattan SIS, 2013, DOSE-RESPONSE, V11, P99, DOI 10.2203/dose-response.11-054.Rattan
   Rattan SIS, 2009, DOSE-RESPONSE, V7, P90, DOI 10.2203/dose-response.08-014.Rattan
   Revel M, 2020, MAR POLLUT BULL, V150, DOI 10.1016/j.marpolbul.2019.110627
   Rochman CM, 2013, NATURE, V494, P169, DOI 10.1038/494169a
   Sahebkar A, 2015, ATHEROSCLEROSIS, V241, P433, DOI 10.1016/j.atherosclerosis.2015.05.022
   Santoro A, 2020, AGEING RES REV, V64, DOI 10.1016/j.arr.2020.101142
   Santos D, 2021, AQUAT TOXICOL, V235, DOI 10.1016/j.aquatox.2021.105814
   Setala O, 2014, ENVIRON POLLUT, V185, P77, DOI 10.1016/j.envpol.2013.10.013
   Shibamoto Y, 2018, INT J MOL SCI, V19, DOI 10.3390/ijms19082387
   Song YK, 2014, ENVIRON SCI TECHNOL, V48, P9014, DOI 10.1021/es501757s
   Strady E, 2020, ENVIRON POLLUT, V259, DOI 10.1016/j.envpol.2019.113897
   Sun HY, 2020, TRENDS PHARMACOL SCI, V41, P544, DOI 10.1016/j.tips.2020.05.004
   Sun XM, 2018, SCI TOTAL ENVIRON, V642, P1378, DOI 10.1016/j.scitotenv.2018.06.141
   Teng J, 2021, ENVIRON POLLUT, V269, DOI 10.1016/j.envpol.2020.116169
   Thompson RC, 2015, MARINE ANTHROPOGENIC LITTER, P185, DOI 10.1007/978-3-319-16510-3_7
   Trestrail C, 2020, SCI TOTAL ENVIRON, V734, DOI 10.1016/j.scitotenv.2020.138559
   Trucco E, 2018, JACC-CLIN ELECTROPHY, V4, P181, DOI 10.1016/j.jacep.2017.11.020
   Vandenberg LN, 2014, DOSE-RESPONSE, V12, P259, DOI 10.2203/dose-response.13-020.Vandenberg
   Viebahn-Hansler R, 2012, OZONE-SCI ENG, V34, P408, DOI 10.1080/01919512.2012.717847
   Wang F, 2018, WATER RES, V139, P208, DOI 10.1016/j.watres.2018.04.003
   Wiesenack C, 2005, CRIT CARE, V9, pR226, DOI 10.1186/cc3503
   Woods MN, 2020, MAR POLLUT BULL, V157, DOI 10.1016/j.marpolbul.2020.111280
   Wright SL, 2013, ENVIRON POLLUT, V178, P483, DOI 10.1016/j.envpol.2013.02.031
   Yang X, 2020, SCI TOTAL ENVIRON, V708, DOI 10.1016/j.scitotenv.2019.134553
   Yu P, 2018, AQUAT TOXICOL, V200, P28, DOI 10.1016/j.aquatox.2018.04.015
   Yu SP, 2020, OCEANOGR MAR BIOL, V58, P351
   Yu SP, 2020, ENVIRON POLLUT, V267, DOI 10.1016/j.envpol.2020.115560
   Zhang ZP, 2009, J EXP MAR BIOL ECOL, V381, pS180, DOI 10.1016/j.jembe.2009.07.021
   Ziajahromi S, 2017, ENVIRON SCI TECHNOL, V51, P13397, DOI 10.1021/acs.est.7b03574
NR 100
TC 28
Z9 28
U1 10
U2 61
PU ELSEVIER SCI LTD
PI OXFORD
PA THE BOULEVARD, LANGFORD LANE, KIDLINGTON, OXFORD OX5 1GB, OXON, ENGLAND
SN 0269-7491
EI 1873-6424
J9 ENVIRON POLLUT
JI Environ. Pollut.
PD SEP 15
PY 2021
VL 285
AR 117206
DI 10.1016/j.envpol.2021.117206
EA MAY 2021
PG 10
WC Environmental Sciences
WE Science Citation Index Expanded (SCI-EXPANDED)
SC Environmental Sciences & Ecology
GA UA7OM
UT WOS:000685347400013
PM 33971425
OA Green Published
DA 2023-03-13
ER

PT J
AU Calabrese, EJ
AF Calabrese, EJ
TI Hormesis: from marginalization to mainstream - A case for hormesis as
   the default dose-response model in risk assessment
SO TOXICOLOGY AND APPLIED PHARMACOLOGY
LA English
DT Review
DE hormesis; u-shaped; j-shaped; dose response; biphasic; carcinogen;
   adaptive response
ID BONE SARCOMA CHARACTERISTICS; SYNTHESIS-RELATED PROTEINS; A/J MOUSE
   LUNG; RADIATION HORMESIS; CHEMICAL HORMESIS; HEPATIC FOCI; HISTORICAL
   FOUNDATIONS; BIOLOGICAL HYPOTHESIS; GAMMA-RAYS; INDUCTION
AB The paper provides an account of how the hormetic dose response has emerged in recent years as a serious dose-response model in toxicology and risk assessment after decades of extreme marginalization. In addition to providing the toxicological basis of this dose-response revival, the paper reexamines the concept of a default dose model in toxicology and risk assessment and makes the argument that the hormetic model satisfies criteria (e.g., generalizability, frequency, application to risk assessment endpoints, false positive/negative potential, requirements for hazard assessment, reliability of estimating risks, capacity for validation of risk estimates, public health implications of risk estimates) for such a default model better than its chief competitors, the threshold and linear at low dose models. The selection of the hormetic model as the default model in risk assessment for noncarcinogens and specifically for carcinogens would have a profound impact on the practice of risk assessment and its societal implications. (C) 2004 Elsevier Inc. All rights reserved.
C1 Univ Massachusetts, Amherst, MA 01003 USA.
C3 University of Massachusetts System; University of Massachusetts Amherst
RP Calabrese, EJ (corresponding author), Univ Massachusetts, Morrill 1,N344, Amherst, MA 01003 USA.
EM edwardc@schoolph.umass.edu
CR ARMITAGE P, 1954, BRIT J CANCER, V8, P1, DOI 10.1038/bjc.1954.1
   ARMITAGE P, 1961, 4 P BERK S MATH STAT, V4, P19
   BARENDSEN GW, 1975, 5 S MICR VERB PALL I
   Bellavite P, 1997, MED HYPOTHESES, V49, P203, DOI 10.1016/S0306-9877(97)90204-8
   Bellavite P., 1997, BR HOMEOPATH J, V86, P73, DOI [10.1016/S0007-0785(97)80121-4, DOI 10.1016/S0007-0785(97)80121-4]
   Bogdanffy MS, 2001, TOXICOL SCI, V61, P18, DOI 10.1093/toxsci/61.1.18
   Bonassi S, 2003, MUTAT RES-REV MUTAT, V543, P155, DOI 10.1016/S1383-5742(03)00013-9
   Branham SE, 1929, J BACTERIOL, V18, P247, DOI 10.1128/JB.18.4.247-264.1929
   BROERSE JJ, 1987, INT J RADIAT BIOL, V51, P1091, DOI 10.1080/09553008714551381
   BROWN JM, 1976, HEALTH PHYS, V31, P231, DOI 10.1097/00004032-197609000-00004
   Calabrese EJ, 1999, RISK ANAL, V19, P261, DOI 10.1111/j.1539-6924.1999.tb00404.x
   Calabrese EJ, 2003, NATURE, V421, P691, DOI 10.1038/421691a
   Calabrese EJ, 2003, CRIT REV TOXICOL, V33, P213, DOI 10.1080/713611039
   Calabrese EJ, 2000, HUM EXP TOXICOL, V19, P41, DOI 10.1191/096032700678815602
   Calabrese EJ, 2000, HUM EXP TOXICOL, V19, P85, DOI 10.1191/096032700678815620
   Calabrese EJ, 1997, INT J TOXICOL, V16, P545, DOI 10.1080/109158197226874
   Calabrese EJ, 1997, HUM ECOL RISK ASSESS, V3, P545, DOI 10.1080/10807039709383710
   Calabrese EJ, 2000, HUM EXP TOXICOL, V19, P76, DOI 10.1191/096032700678815611
   Calabrese EJ, 2003, TOXICOL SCI, V71, P246, DOI 10.1093/toxsci/71.2.246
   Calabrese EJ, 2002, HUM EXP TOXICOL, V21, P91, DOI 10.1191/0960327102ht217oa
   Calabrese EJ, 2001, CRIT REV TOXICOL, V31, P425, DOI 10.1080/20014091111749
   Calabrese EJ, 2001, TOXICOL SCI, V62, P330, DOI 10.1093/toxsci/62.2.330
   Calabrese EJ, 1998, HUM EXP TOXICOL, V17, P444, DOI 10.1191/096032798678909061
   Calabrese EJ, 1996, REGUL TOXICOL PHARM, V24, pS68, DOI 10.1006/rtph.1996.0080
   Calabrese EJ, 2000, HUM EXP TOXICOL, V19, P2, DOI 10.1191/096032700678815585
   Calabrese EJ, 2000, HUM EXP TOXICOL, V19, P32, DOI 10.1191/096032700678815594
   CALABRESE EJ, 1978, METHODOLOGICAL APPRO, P402
   CALABRESE EJ, 2004, IN PRESS CRIT REV TO
   Calabrese EJ, 2001, CRIT REV TOXICOL, V31, P349
   COOK WA, 1945, IND MED, V14, P936
   CRUMP KS, 1976, CANCER RES, V36, P2973
   DOWNS TD, 1982, DRUG METAB REV, V13, P839, DOI 10.3109/03602538208991364
   GAYLOR D, 1998, BELLE NEWSLETTER, V6, P6
   Hajri A, 1998, PHARMACEUT RES, V15, P1767, DOI 10.1023/A:1011973015634
   Hashimoto S, 1999, RADIAT RES, V151, P717, DOI 10.2307/3580211
   Hektoen L, 1920, J INFECT DIS, V27, P23, DOI 10.1093/infdis/27.1.23
   ITO A, 1992, JPN J CANCER RES, V83, P1052, DOI 10.1111/j.1349-7006.1992.tb02721.x
   IVERSEN S, 1950, ACTA PATHOL MIC SC, V27, P773
   Kathren RL, 1996, HEALTH PHYS, V70, P621, DOI 10.1097/00004032-199605000-00002
   Kiffe M, 2003, MUTAT RES-GEN TOX EN, V537, P151, DOI 10.1016/S1383-5718(03)00079-2
   Kinoshita A, 2003, CARCINOGENESIS, V24, P1389, DOI 10.1093/carcin/bgg079
   Kitano M, 1998, CARCINOGENESIS, V19, P1475, DOI 10.1093/carcin/19.8.1475
   KOCIBA RJ, 1978, TOXICOL APPL PHARM, V46, P279, DOI 10.1016/0041-008X(78)90075-3
   Kojima S, 1997, BIOL PHARM BULL, V20, P601
   Kojima S, 1998, BRAIN RES, V808, P262, DOI 10.1016/S0006-8993(98)00832-4
   Kojima S, 1998, BBA-GEN SUBJECTS, V1381, P312, DOI 10.1016/S0304-4165(98)00043-9
   MAISIN JR, 1988, RADIAT RES, V113, P300, DOI 10.2307/3577205
   Masuda C, 2001, CANCER LETT, V163, P179, DOI 10.1016/S0304-3835(00)00687-X
   Mikulasova M, 2003, MUTAT RES-GEN TOX EN, V535, P171, DOI 10.1016/S1383-5718(02)00319-4
   Mutscheller A, 1925, AM J ROENTGENOL RADI, V13, P65
   *NAS, 1977, DRINK WAT HLTH WASH
   *NCRPM, 1954, NBS HDB, V17
   NESNOW S, 1994, CARCINOGENESIS, V15, P601, DOI 10.1093/carcin/15.4.601
   OGARA RW, 1965, J NATL CANCER I, V35, P1027
   Oh YB, 2001, B ENVIRON CONTAM TOX, V67, P6
   Prahalad AK, 1997, CARCINOGENESIS, V18, P1955, DOI 10.1093/carcin/18.10.1955
   Sakamoto K., 1997, J JPN SOC THER RADIO, V9, P161, DOI DOI 10.11182/JASTRO1989.9.161
   Schulz H., 1877, VIRCHOWS ARCH PATHOL, V108, P423, DOI DOI 10.1007/BF02281473
   SICARDI SM, 1991, J PHARM SCI-US, V80, P761, DOI 10.1002/jps.2600800811
   Sielken RL, 1998, HUM EXP TOXICOL, V17, P259, DOI 10.1191/096032798678908710
   SINGH B, 1983, CANCER RES, V43, P577
   SMITH ELIZABETH C., 1935, BULL TORREY BOT CLUB, V62, P151, DOI 10.2307/2480941
   Southam CM, 1943, PHYTOPATHOLOGY, V33, P517
   STAFFA JA, 1980, J ENVIRON PATHOL TOX, V3, P1
   Sukata T, 2002, INT J CANCER, V99, P112, DOI 10.1002/ijc.10312
   TALIAFERRO WH, 1951, J IMMUNOL, V66, P181
   Tsuda H, 2003, TOXICOL PATHOL, V31, P80, DOI 10.1080/01926230390173879
   ULLRICH RL, 1979, RADIAT RES, V80, P317, DOI 10.2307/3575060
   WAALKES MP, 1988, CANCER RES, V48, P4656
   WANKLYN JA, 1884, WATER ANAL PRACTICAL, P66
   Warren S, 1944, PHYSIOL REV, V24, P0225, DOI 10.1152/physrev.1944.24.2.225
   WHITE RG, 1994, RADIAT RES, V137, P361, DOI 10.2307/3578711
   WHITE RG, 1993, RADIAT RES, V136, P178, DOI 10.2307/3578609
NR 73
TC 128
Z9 143
U1 4
U2 37
PU ACADEMIC PRESS INC ELSEVIER SCIENCE
PI SAN DIEGO
PA 525 B ST, STE 1900, SAN DIEGO, CA 92101-4495 USA
SN 0041-008X
EI 1096-0333
J9 TOXICOL APPL PHARM
JI Toxicol. Appl. Pharmacol.
PD JUN 1
PY 2004
VL 197
IS 2
BP 125
EP 136
DI 10.1016/j.taap.2004.02.007
PG 12
WC Pharmacology & Pharmacy; Toxicology
WE Science Citation Index Expanded (SCI-EXPANDED)
SC Pharmacology & Pharmacy; Toxicology
GA 826IK
UT WOS:000221822600006
PM 15163548
DA 2023-03-13
ER

PT J
AU Calabrese, EJ
   Kozumbo, WJ
AF Calabrese, Edward J.
   Kozumbo, Walter J.
TI The phytoprotective agent sulforaphane prevents inflammatory
   degenerative diseases and age-related pathologies via Nrf2-mediated
   hormesis
SO PHARMACOLOGICAL RESEARCH
LA English
DT Article
DE Hormesis; Sulforaphane; Nrf2; Inflammation; Neuroprotection; Aging
ID TRANSCRIPTION FACTOR NRF2; HORMETIC DOSE RESPONSES; OXIDATIVE STRESS;
   INTERCELLULAR INDUCTION; HISTORICAL FOUNDATIONS; MITOTIC PROGRESSION;
   ALZHEIMERS-DISEASE; RADIATION HORMESIS; CORTICAL-NEURONS; BREAST-CANCER
AB In numerous experimental models, sulforaphane (SFN) is shown herein to induce hormetic dose responses that are not only common but display endpoints of biomedical and clinical relevance. These hormetic responses are mediated via the activation of nuclear factor erythroid- derived 2 (Nrf2) antioxidant response elements (AREs) and, as such, are characteristically biphasic, well integrated, concentration/dose dependent, and specific with regard to the targeted cell type and the temporal profile of response. In experimental disease models, the SFN-induced hormetic activation of Nrf2 was shown to effectively reduce the occurrence and severity of a wide range of human-related pathologies, including Parkinson's disease, Alzheimer's disease, stroke, age-related ocular damage, chemically induced brain damage, and renal nephropathy, amongst others, while also enhancing stem cell proliferation. Although SFN was broadly chemoprotective within an hormetic dose-response context, it also enhanced cell proliferation/cell viability at low concentrations in multiple tumor cell lines. Although the implications of the findings in tumor cells are largely uncertain at this time and warrant further consideration, the potential utility of SFN in cancer treatment has not been precluded. This assessment of SFN complements recent reports of similar hormesis-based chemoprotections by other widely used dietary supplements, such as curcumin, ginkgo biloba, ginseng, green tea, and resveratrol. Interestingly, the mechanistic profile of SFN is similar to that of numerous other hormetic agents, indicating that activation of the Nrf2/ARE pathway is probably a central, integrative, and underlying mechanism of hormesis itself. The Nrf2/ARE pathway provides an explanation for how large numbers of agents that both display hormetic dose responses and activate Nrf2 can function to limit age-related damage, the progression of numerous disease processes, and chemical- and radiation- induced toxicities. These findings extend the generality of the hormetic dose response to include SFN and many other chemical activators of Nrf2 that are cited in the biomedical literature and therefore have potentially important public health and clinical implications.
C1 [Calabrese, Edward J.] Univ Massachusetts, Environm Hlth Sci, Morrill 1,N344, Amherst, MA 01003 USA.
   [Kozumbo, Walter J.] 7 West Melrose Ave, Baltimore, MD 21210 USA.
C3 University of Massachusetts System; University of Massachusetts Amherst
RP Calabrese, EJ (corresponding author), Univ Massachusetts, Environm Hlth Sci, Morrill 1,N344, Amherst, MA 01003 USA.
EM edwardc@schoolph.umass.edu; kozumbo@gmail.com
FU US Air Force [A FOSR FA9550-19-1-0413]; ExxonMobil Foundation
   [S18200000000256]
FX EJC acknowledges longtime support from the US Air Force (A FOSR
   FA9550-19-1-0413) and ExxonMobil Foundation (S18200000000256). The U.S.
   Government is authorized to reproduce and distribute for governmental
   purposes notwithstanding any copyright notation thereon. The views and
   conclusions contained herein are those of the author and should not be
   interpreted as necessarily representing policies or endorsement, either
   expressed or implied. Sponsors had no involvement in study design,
   collection, analysis, interpretation, writing and decision to and where
   to submit for publication consideration.
CR Ahmed SMU, 2017, BBA-MOL BASIS DIS, V1863, P585, DOI 10.1016/j.bbadis.2016.11.005
   Alfieri A, 2013, FREE RADICAL BIO MED, V65, P1012, DOI 10.1016/j.freeradbiomed.2013.08.190
   Ali M, 2020, PLOS ONE, V15, DOI 10.1371/journal.pone.0234484
   Bacon JR, 2007, J AGR FOOD CHEM, V55, P1170, DOI 10.1021/jf062398+
   Bao YP, 2014, PLOS ONE, V9, DOI 10.1371/journal.pone.0114764
   Bauer G, 2007, INT J RADIAT BIOL, V83, P873, DOI 10.1080/09553000701727523
   Bergstrom P, 2011, NEUROPHARMACOLOGY, V60, P343, DOI 10.1016/j.neuropharm.2010.09.023
   Birringer M, 2011, PHARM RES-DORDR, V28, P2680, DOI 10.1007/s11095-011-0551-1
   Burnett JP, 2017, CANCER LETT, V394, P52, DOI 10.1016/j.canlet.2017.02.023
   Calabrese EJ, 2008, ENVIRON TOXICOL CHEM, V27, P1451, DOI [10.1897/07-541.1, 10.1897/07-541]
   Calabrese EJ, 2006, TOXICOL SCI, V94, P368, DOI 10.1093/toxsci/kfl098
   Calabrese EJ, 2020, MOLECULES, V25, DOI 10.3390/molecules25112719
   Calabrese EJ, 2020, AGEING RES REV, V64, DOI 10.1016/j.arr.2020.101019
   Calabrese EJ, 2019, PHARMACOL RES, V150, DOI 10.1016/j.phrs.2019.104371
   Calabrese EJ, 2019, FOOD CHEM TOXICOL, V129, P399, DOI 10.1016/j.fct.2019.04.053
   Calabrese EJ, 2019, ENVIRON RES, V170, P337, DOI 10.1016/j.envres.2018.12.020
   Calabrese EJ, 2018, PHARMACOL RES, V137, P236, DOI 10.1016/j.phrs.2018.10.010
   Calabrese EJ, 2016, PHARMACOL RES, V110, P265, DOI 10.1016/j.phrs.2015.12.020
   Calabrese EJ, 2016, PHARMACOL RES, V110, P242, DOI 10.1016/j.phrs.2015.12.021
   Calabrese EJ, 2014, HAYES' PRINCIPLES AND METHODS OF TOXICOLOGY, 6TH EDITION, P89
   Calabrese EJ, 2013, CRIT REV TOXICOL, V43, P580, DOI 10.3109/10408444.2013.808172
   Calabrese EJ, 2011, ENVIRON TOXICOL CHEM, V30, P2658, DOI 10.1002/etc.687
   Calabrese EJ, 2011, REGUL TOXICOL PHARM, V61, P73, DOI 10.1016/j.yrtph.2011.06.003
   Calabrese EJ, 2011, J CELL COMMUN SIGNAL, V5, P25, DOI 10.1007/s12079-011-0119-1
   Calabrese EJ, 2010, HUM EXP TOXICOL, V29, P980, DOI 10.1177/0960327110383625
   Calabrese EJ, 2006, CURR OPIN DRUG DISC, V9, P117
   Calabrese EJ, 2005, CRIT REV TOXICOL, V35, P463, DOI 10.1080/10408440591034502
   Calabrese EJ, 2005, TOXICOL APPL PHARM, V202, P289, DOI 10.1016/j.taap.2004.06.023
   Calabrese EJ, 2000, HUM EXP TOXICOL, V19, P41, DOI 10.1191/096032700678815602
   Calabrese EJ, 2000, HUM EXP TOXICOL, V19, P85, DOI 10.1191/096032700678815620
   Calabrese EJ, 1997, HUM ECOL RISK ASSESS, V3, P545, DOI 10.1080/10807039709383710
   Calabrese EJ, 2000, HUM EXP TOXICOL, V19, P76, DOI 10.1191/096032700678815611
   Calabrese EJ, 2002, HUM EXP TOXICOL, V21, P91, DOI 10.1191/0960327102ht217oa
   Calabrese EJ, 2000, HUM EXP TOXICOL, V19, P2, DOI 10.1191/096032700678815585
   Calabrese EJ, 2000, HUM EXP TOXICOL, V19, P32, DOI 10.1191/096032700678815594
   Calabrese E, 2020, CELEHIS, P1
   Chen WM, 2012, ANTIOXID REDOX SIGN, V17, P1670, DOI 10.1089/ars.2012.4674
   Chen X, 2013, BRIT J PHARMACOL, V169, P437, DOI 10.1111/bph.12133
   Cui JW, 2017, INT J MOL SCI, V18, DOI 10.3390/ijms18020280
   Danilov CA, 2009, GLIA, V57, P645, DOI 10.1002/glia.20793
   Dwivedi S, 2016, MOL NEUROBIOL, V53, P5310, DOI 10.1007/s12035-015-9451-4
   Folkard DL, 2015, J INFLAMM-LOND, V12, DOI 10.1186/s12950-015-0051-x
   Frydoonfar H R, 2004, Colorectal Dis, V6, P28, DOI 10.1111/j.1463-1318.2004.00488.x
   Ganesh G.V., 2020, MACROPHAGE MEDIATION, DOI [10.1007/s00011-020-01328-7, DOI 10.1007/S00011-020-01328-7]
   Gao XQ, 2004, P NATL ACAD SCI USA, V101, P10446, DOI 10.1073/pnas.0403886101
   Glory A, 2016, FREE RADICAL BIO MED, V99, P485, DOI 10.1016/j.freeradbiomed.2016.08.032
   Han JM, 2007, J PHARMACOL EXP THER, V321, P249, DOI 10.1124/jpet.106.110866
   Han ZX, 2017, GENESIS, V55, DOI 10.1002/dvg.23022
   Hanlon N, 2009, MOL NUTR FOOD RES, V53, P836, DOI 10.1002/mnfr.200800292
   Harris KE, 2008, J NUTR BIOCHEM, V19, P246, DOI 10.1016/j.jnutbio.2007.02.014
   Haseeb K, 2018, BIOL TRACE ELEM RES, V182, P317, DOI 10.1007/s12011-017-1087-y
   Houghton CA, 2019, OXID MED CELL LONGEV, V2019, DOI 10.1155/2019/2716870
   Houghton CA, 2016, OXID MED CELL LONGEV, V2016, DOI 10.1155/2016/7857186
   Innamorato NG, 2008, J IMMUNOL, V181, P680, DOI 10.4049/jimmunol.181.1.680
   Jackson SJT, 2004, J NUTR, V134, P2229, DOI 10.1093/jn/134.9.2229
   Jackson SJT, 2007, VASC PHARMACOL, V46, P77, DOI 10.1016/j.vph.2006.06.015
   Jakel RJ, 2007, BRAIN RES, V1144, P192, DOI 10.1016/j.brainres.2007.01.131
   Jiang X, 2014, TOXICOL APPL PHARM, V279, P198, DOI 10.1016/j.taap.2014.06.009
   Jodynis-Liebert J, 2020, J CLIN MED, V9, DOI 10.3390/jcm9030718
   Kensler TW, 2010, CARCINOGENESIS, V31, P90, DOI 10.1093/carcin/bgp231
   Khaliq H, 2018, BIOL TRACE ELEM RES, V186, P226, DOI 10.1007/s12011-018-1280-7
   Kim HV, 2013, AMYLOID, V20, P7, DOI 10.3109/13506129.2012.751367
   Kim SB, 2012, P NATL ACAD SCI USA, V109, pE2949, DOI 10.1073/pnas.1207718109
   Kontar S, 2020, MOLECULES, V25, DOI 10.3390/molecules25092093
   Kraft AD, 2004, J NEUROSCI, V24, P1101, DOI 10.1523/JNEUROSCI.3817-03.2004
   Kubo E, 2017, SCI REP-UK, V7, DOI 10.1038/s41598-017-14520-8
   Lee C, 2013, OXID MED CELL LONGEV, V2013, DOI 10.1155/2013/313510
   Li D, 2012, FOOD CHEM, V133, P300, DOI 10.1016/j.foodchem.2012.01.026
   Li JQ, 2018, INT CONF INFO SCI, P8, DOI 10.1109/ICIST.2018.8426147
   Ligasova A, 2019, SCI REP-UK, V9, DOI 10.1038/s41598-019-45217-9
   Lindsay DG, 2005, NUTR RES REV, V18, P249, DOI 10.1079/NRR2005110
   Liu HR, 2020, THERANOSTICS, V10, P7319, DOI 10.7150/thno.44054
   Liu P, 2019, FOOD CHEM TOXICOL, V128, P129, DOI 10.1016/j.fct.2019.03.050
   Liu P, 2017, SCI REP-UK, V7, DOI 10.1038/s41598-017-12855-w
   Liu Y., 2020, PHARM THER
   Luna-Lopez A, 2010, FREE RADICAL BIO MED, V49, P1192, DOI 10.1016/j.freeradbiomed.2010.07.004
   Maher J, 2010, TOXICOL APPL PHARM, V244, P4, DOI 10.1016/j.taap.2010.01.011
   Mantso T, 2016, ANTICANCER RES, V36, P6303, DOI 10.21873/anticanres.11226
   Mathew ST, 2014, TOXICOL APPL PHARM, V276, P188, DOI 10.1016/j.taap.2014.02.013
   Mattson MP, 2008, AGEING RES REV, V7, P1, DOI 10.1016/j.arr.2007.08.007
   Melchini A, 2013, NUTR CANCER, V65, P132, DOI 10.1080/01635581.2013.741747
   Miao X, 2012, NUTR METAB, V9, DOI 10.1186/1743-7075-9-84
   Misiewicz I, 2004, ACTA BIOCHIM POL, V51, P711
   Negrette-Guzman M, 2013, FREE RADICAL BIO MED, V65, P1078, DOI 10.1016/j.freeradbiomed.2013.08.182
   Negrette-Guzman M, 2013, EVID-BASED COMPL ALT, V2013, DOI 10.1155/2013/135314
   Okic-Djordjevic I, 2013, J BUON, V18, P504
   Pal S, 2016, MINI-REV MED CHEM, V16, P980, DOI 10.2174/1389557516666151120115027
   Pollycove Myron, 2007, Dose-Response, V5, P26, DOI 10.2203/dose-response.06-112.Pollycove
   Portess DI, 2007, CANCER RES, V67, P1246, DOI 10.1158/0008-5472.CAN-06-2985
   Quent VMC, 2010, J CELL MOL MED, V14, P1003, DOI 10.1111/j.1582-4934.2010.01013.x
   Ramsey CP, 2007, J NEUROPATH EXP NEUR, V66, P75, DOI 10.1097/nen.0b013e31802d6da9
   Razis AFA, 2011, ARCH TOXICOL, V85, P919, DOI 10.1007/s00204-010-0629-2
   Rizzo VL, 2017, VET COMP ONCOL, V15, P718, DOI 10.1111/vco.12212
   Saidu NEB, 2017, MOL CANCER THER, V16, P529, DOI 10.1158/1535-7163.MCT-16-0405
   Scannevin RH, 2012, J PHARMACOL EXP THER, V341, P274, DOI 10.1124/jpet.111.190132
   Sestili P, 2010, MUTAT RES-FUND MOL M, V689, P65, DOI 10.1016/j.mrfmmm.2010.05.003
   Singh B, 2013, BMC CANCER, V13, DOI 10.1186/1471-2407-13-253
   Tarozzi A, 2013, OXID MED CELL LONGEV, V2013, DOI 10.1155/2013/415078
   Tebay LE, 2015, FREE RADICAL BIO MED, V88, P108, DOI 10.1016/j.freeradbiomed.2015.06.021
   Vauzour D, 2010, MOL NUTR FOOD RES, V54, P532, DOI 10.1002/mnfr.200900197
   Vendrely V, 2017, CANCER LETT, V390, P91, DOI 10.1016/j.canlet.2017.01.002
   Wakabayashi N, 2010, ANTIOXID REDOX SIGN, V13, P1649, DOI 10.1089/ars.2010.3216
   Wang YC, 2017, ONCOL REP, V37, P2905, DOI 10.3892/or.2017.5565
   Wang YC, 2015, NUTR RES, V35, P610, DOI 10.1016/j.nutres.2015.05.011
   Warwick E, 2012, BRIT J NUTR, V108, P2158, DOI 10.1017/S0007114512000554
   Wei J, 2018, BIOCHEM BIOPH RES CO, V500, P790, DOI 10.1016/j.bbrc.2018.04.161
   Wu JM, 2016, EXP HEMATOL ONCOL, V5, DOI 10.1186/s40164-016-0056-z
   Wu QQ, 2014, HERZ, V39, P390, DOI 10.1007/s00059-013-3849-4
   Wu XM, 2012, NEUROSCI BULL, V28, P509, DOI 10.1007/s12264-012-1273-z
   Xiong YJ, 2021, BIOL TRACE ELEM RES, V199, P611, DOI 10.1007/s12011-020-02180-1
   Zanichelli F, 2012, AGE, V34, P281, DOI 10.1007/s11357-011-9231-7
   Zhang C, 2017, REDOX BIOL, V11, P1, DOI 10.1016/j.redox.2016.10.019
   Zhang R, 2014, INT J MOL SCI, V15, P14396, DOI 10.3390/ijms150814396
   Zhao FF, 2018, EUR J PHARMACOL, V824, P1, DOI 10.1016/j.ejphar.2018.01.046
   Zhao J, 2006, NEUROSCI LETT, V393, P108, DOI 10.1016/j.neulet.2005.09.065
   Zhou L, 2018, CANCER MED-US, V7, P1338, DOI 10.1002/cam4.1344
NR 116
TC 32
Z9 32
U1 16
U2 60
PU ACADEMIC PRESS LTD- ELSEVIER SCIENCE LTD
PI LONDON
PA 24-28 OVAL RD, LONDON NW1 7DX, ENGLAND
SN 1043-6618
EI 1096-1186
J9 PHARMACOL RES
JI Pharmacol. Res.
PD JAN
PY 2021
VL 163
AR 105283
DI 10.1016/j.phrs.2020.105283
EA JAN 2021
PG 13
WC Pharmacology & Pharmacy
WE Science Citation Index Expanded (SCI-EXPANDED)
SC Pharmacology & Pharmacy
GA PU3TD
UT WOS:000609226800043
PM 33160067
OA Bronze
DA 2023-03-13
ER

PT J
AU Deng, ZQ
   Lin, ZF
   Zou, XM
   Yao, ZF
   Tian, DY
   Wang, DL
   Yin, DQ
AF Deng, Ziqing
   Lin, Zhifen
   Zou, Xiaoming
   Yao, Zhifeng
   Tian, Dayong
   Wang, Dali
   Yin, Daqiang
TI Model of Hormesis and Its Toxicity Mechanism Based on Quorum Sensing: A
   Case Study on the Toxicity of Sulfonamides to Photobacterium phosphoreum
SO ENVIRONMENTAL SCIENCE & TECHNOLOGY
LA English
DT Article
ID VIBRIO-FISCHERI; AQUATIC TOXICITY; RISK-ASSESSMENT; TOXICOLOGY;
   BACTERIA; GROWTH; DOCKING; STIMULATION; INHIBITION; RECEPTOR
AB During the past two decades, the phenomenon of hormesis has gained increasing recognition in environmental and toxicological communities. However, the mechanistic understanding of hormesis, to date, is extremely limited. Herein is proposed a novel parametric model with a mechanistic basis and two model based parameters for hormesis that was successfully applied to the hormetic dose-response observed in the chronic toxicity of sulfonamides on Photobacterium phosphoreum On the basis of the methods of molecular docking and quantitative structure-activity relationships (QSARs), we proposed a mechanistic hypothesis for hormesis that introduces for the first time the concept of quorum sensing in toxicological studies and explains the mechanism at the level of the receptors. The mechanistic hypothesis stated that (1) specific target binding like interaction with LuxR may contribute to transcriptional activation leading to enhanced luciferase activity at low dose exposure of sulfonamides, and (2) as the dose of sulfonamides increases, more sulfonamides competitively bind to dihydropteroate synthase, which inhibit the biosynthesis of folic acid and thus provoke toxicity. This mechanistic hypothesis, which explains both the dose dependent and time-dependent features of hormesis, could give new insight into the mechanistic study of hormesis.
C1 [Deng, Ziqing; Lin, Zhifen; Zou, Xiaoming; Yao, Zhifeng; Tian, Dayong; Wang, Dali] Tongji Univ, Coll Environm Sci & Engn, State Key Lab Pollut Control & Resource Reuse, Shanghai 200092, Peoples R China.
   [Yin, Daqiang] Tongji Univ, Coll Environm Sci & Engn, Minist Educ, Key Lab Yangtze River Water Environm, Shanghai 200092, Peoples R China.
C3 Tongji University; Tongji University
RP Lin, ZF (corresponding author), Tongji Univ, Coll Environm Sci & Engn, State Key Lab Pollut Control & Resource Reuse, Shanghai 200092, Peoples R China.
EM lzhifen@tongji.edu.cn
OI zou, xiaoming/0000-0002-5851-9433; Deng, Ziqing/0000-0001-8726-0160
FU Foundation of the State Key Laboratory of Pollution Control and Resource
   Reuse, China [PCRRK09003, PCRRY11003]; National Natural Science
   Foundation of China [20977067, 201177092]; New Century Excellent Talents
   in University [20100472]; Specialized Research Fund for the Doctoral
   Program of Higher Education [20100072110034985]; Fundamental Research
   Funds for the Central Universities [0400219181]
FX This work is funded by the Foundation of the State Key Laboratory of
   Pollution Control and Resource Reuse, China (PCRRK09003, PCRRY11003),
   the National Natural Science Foundation of China (20977067, 201177092),
   the New Century Excellent Talents in University (20100472), the
   Specialized Research Fund for the Doctoral Program of Higher Education
   (20100072110034985) and the Fundamental Research Funds for the Central
   Universities (0400219181). We appreciate their financial support.
CR Abu Sheikha G, 2011, J ENZYM INHIB MED CH, V26, P603, DOI 10.3109/14756366.2010.541394
   Andres M. I., 1999, BIOCH EFFECTS CHLORP, V41, P6
   Aparoy P, 2008, J COMPUT AID MOL DES, V22, P611, DOI 10.1007/s10822-008-9180-0
   Backhaus T, 1997, CHEMOSPHERE, V35, P2925, DOI 10.1016/S0045-6535(97)00340-8
   Bermingham A, 2002, BIOESSAYS, V24, P637, DOI 10.1002/bies.10114
   Brack A, 2003, BBA-GEN SUBJECTS, V1621, P253, DOI 10.1016/S0304-4165(03)00076-X
   BRAIN P, 1989, WEED RES, V29, P93, DOI 10.1111/j.1365-3180.1989.tb00845.x
   Calabrese EJ, 2008, ENVIRON TOXICOL CHEM, V27, P1451, DOI [10.1897/07-541.1, 10.1897/07-541]
   Calabrese EJ, 2010, HUM EXP TOXICOL, V29, P249, DOI 10.1177/0960327109363973
   Calabrese EJ, 2005, TOXICOL APPL PHARM, V204, P1, DOI 10.1016/j.taap.2004.11.015
   Calabrese EJ, 1999, RISK ANAL, V19, P261, DOI 10.1111/j.1539-6924.1999.tb00404.x
   Calabrese EJ, 2003, TOXICOL SCI, V71, P246, DOI 10.1093/toxsci/71.2.246
   Calabrese EJ, 2002, HUM EXP TOXICOL, V21, P91, DOI 10.1191/0960327102ht217oa
   Calabrese EJ, 2001, CRIT REV TOXICOL, V31, P353, DOI 10.1080/20014091111730
   Cedergreen N, 2005, ENVIRON TOXICOL CHEM, V24, P3166, DOI 10.1897/05-014R.1
   Cronin MTD, 1998, ECOTOX ENVIRON SAFE, V39, P65, DOI 10.1006/eesa.1997.1618
   CRONIN MTD, 1995, QUANT STRUCT-ACT REL, V14, P1, DOI 10.1002/qsar.19950140102
   DUNLAP PV, 1988, J BACTERIOL, V170, P4040, DOI 10.1128/jb.170.9.4040-4046.1988
   Froehner K, 2002, CHEMOSPHERE, V46, P987, DOI 10.1016/S0045-6535(01)00209-0
   Fulladosa E, 2005, ARCH ENVIRON CON TOX, V49, P299, DOI 10.1007/s00244-004-0170-5
   Gao CA, 2009, CHINESE SCI BULL, V54, P1786, DOI 10.1007/s11434-009-0174-7
   Ge HL, 2011, ENVIRON SCI TECHNOL, V45, P1623, DOI 10.1021/es1018948
   Hirashima A, 2008, COMPUT BIOL CHEM, V32, P185, DOI 10.1016/j.compbiolchem.2008.03.001
   Kudsk K. P., 1993, DOSE RESPONSE CURVES, P29
   Langford ML, 2010, ANTIMICROB AGENTS CH, V54, P940, DOI 10.1128/AAC.01214-09
   Lovell SC, 2003, PROTEINS, V50, P437, DOI 10.1002/prot.10286
   LUTHY R, 1992, NATURE, V356, P83, DOI 10.1038/356083a0
   Miller MB, 2001, ANNU REV MICROBIOL, V55, P165, DOI 10.1146/annurev.micro.55.1.165
   SALI A, 1993, J MOL BIOL, V234, P779, DOI 10.1006/jmbi.1993.1626
   Schulz H., 1877, VIRCHOWS ARCH PATHOL, V108, P423, DOI DOI 10.1007/BF02281473
   Soulere L, 2007, J MOL GRAPH MODEL, V26, P581, DOI 10.1016/j.jmgm.2007.04.004
   Spassov VZ, 2008, PROTEIN SCI, V17, P1955, DOI 10.1110/ps.036335.108
   STEBBING ARD, 1982, SCI TOTAL ENVIRON, V22, P213, DOI 10.1016/0048-9697(82)90066-3
   SVENSON A, 1995, ECOTOX ENVIRON SAFE, V30, P283, DOI 10.1006/eesa.1995.1032
   Whitehead NA, 2001, FEMS MICROBIOL REV, V25, P365, DOI 10.1111/j.1574-6976.2001.tb00583.x
   Wu GS, 2003, J COMPUT CHEM, V24, P1549, DOI 10.1002/jcc.10306
   Yim G, 2006, INT J MED MICROBIOL, V296, P163, DOI 10.1016/j.ijmm.2006.01.039
   Zarfl C, 2008, CHEMOSPHERE, V70, P753, DOI 10.1016/j.chemosphere.2007.07.045
   Zou XM, 2012, CHEMOSPHERE, V86, P30, DOI 10.1016/j.chemosphere.2011.08.046
NR 39
TC 73
Z9 99
U1 7
U2 157
PU AMER CHEMICAL SOC
PI WASHINGTON
PA 1155 16TH ST, NW, WASHINGTON, DC 20036 USA
SN 0013-936X
EI 1520-5851
J9 ENVIRON SCI TECHNOL
JI Environ. Sci. Technol.
PD JUL 17
PY 2012
VL 46
IS 14
BP 7746
EP 7754
DI 10.1021/es203490f
PG 9
WC Engineering, Environmental; Environmental Sciences
WE Science Citation Index Expanded (SCI-EXPANDED)
SC Engineering; Environmental Sciences & Ecology
GA 974MZ
UT WOS:000306441000042
PM 22715968
DA 2023-03-13
ER

PT J
AU Agathokleous, E
   Belz, RG
   Calatayud, V
   De Marco, A
   Hoshika, Y
   Kitao, M
   Saitanis, CJ
   Sicard, P
   Paoletti, E
   Calabrese, EJ
AF Agathokleous, Evgenios
   Belz, Regina G.
   Calatayud, Vicent
   De Marco, Alessandra
   Hoshika, Yasutomo
   Kitao, Mitsutoshi
   Saitanis, Costas J.
   Sicard, Pierre
   Paoletti, Elena
   Calabrese, Edward J.
TI Predicting the effect of ozone on vegetation via linear non-threshold
   (LNT), threshold and hormetic dose-response models Predicting the effect
   of ozone on vegetation via linear non-threshold (LNT), threshold and
   hormetic dose-response models
SO SCIENCE OF THE TOTAL ENVIRONMENT
LA English
DT Article
DE Adaptive response; Dose-response; Environmental hormesis; LNT;
   Preconditioning; Risk assessment
ID VOLATILE ORGANIC-COMPOUNDS; TRITICUM-AESTIVUM L.; GROUND-LEVEL OZONE;
   STRESS ETHYLENE FORMATION; LETTUCE LACTUCA-SATIVA; PROGRAMMED
   CELL-DEATH; LEAF GAS-EXCHANGE; AMBIENT OZONE; TROPOSPHERIC OZONE;
   OXIDATIVE STRESS
AB The nature of the dose-response relationship in the low dose zone and how this concept may be used by regulatory agencies for science-based policy guidance and risk assessment practices are addressed here by using the effects of surface ozone (O-3) on plants as a key example for dynamic ecosystems sustainability. This paper evaluates the current use of the linear non-threshold (LNT) dose-response model for O-3. The LNT model has been typically applied in limited field studies which measured damage from high exposures, and used to estimate responses to lower concentrations. This risk assessment strategy ignores the possibility of biological acclimation to low doses of stressor agents. The upregulation of adaptive responses by low O-3 concentrations typically yields pleiotropic responses, with some induced endpoints displaying hormetic-like biphasic dose-response relationships. Such observations recognize the need for risk assessment flexibility depending upon the endpoints measured, background responses, as well as possible dose-time compensatory responses. Regulatory modeling strategies would be significantly improved by the adoption of the hormetic dose response as a formal/routine risk assessment option based on its substantial support within the literature, capacity to describe the entire dose-response continuum, documented explanatory dose-dependent mechanisms, and flexibility to default to a threshold feature when background responses preclude application of biphasic dose responses.
   Capsule: The processes of ozone hazard and risk assessment can be enhanced by incorporating hormesis into their principles and practices. (C) 2018 Elsevier B.V. All rights reserved.
C1 [Agathokleous, Evgenios; Kitao, Mitsutoshi] Forest Res & Management Org, Hokkaido Res Ctr, Forestry & Forest Prod Res Inst, 7 Hitsujigaoka, Sapporo, Hokkaido 0628516, Japan.
   [Agathokleous, Evgenios] Hokkaido Univ, Res Fac Agr, Kita 9 Nishi 9, Sapporo, Hokkaido 0608589, Japan.
   [Belz, Regina G.] Univ Hohenheim, Hans Ruthenberg Inst, Agroecol Unit, D-70593 Stuttgart, Germany.
   [Calatayud, Vicent] Inst Univ CEAM UMH, Charles R Darwin 14,Parc Tecnol, Valencia 46980, Spain.
   [De Marco, Alessandra] Italian Natl Agcy New Technol Energy & Environm E, I-00123 Rome, Italy.
   [Hoshika, Yasutomo; Paoletti, Elena] Natl Council Res, Via Madonna del Piano 10, I-50019 Florence, Italy.
   [Saitanis, Costas J.] Agr Univ Athens, Lab Ecol & Environm Sci, Iera Odos 75, GR-11855 Athens 11855, Greece.
   [Sicard, Pierre] ARGANS, 260 Route Pin Montard,BP 234, F-06904 Sophia Antipolis, France.
   [Calabrese, Edward J.] Univ Massachusetts, Dept Environm Hlth Sci, Morrill 1,N344, Amherst, MA 01003 USA.
C3 Forestry & Forest Products Research Institute - Japan; Hokkaido
   University; University Hohenheim; Universidad Miguel Hernandez de Elche;
   Italian National Agency New Technical Energy & Sustainable Economics
   Development; Consiglio Nazionale delle Ricerche (CNR); Agricultural
   University of Athens; University of Massachusetts System; University of
   Massachusetts Amherst
RP Agathokleous, E (corresponding author), Forest Res & Management Org, Hokkaido Res Ctr, Forestry & Forest Prod Res Inst, 7 Hitsujigaoka, Sapporo, Hokkaido 0628516, Japan.
EM evgenios@affrc.go.jp; regina.belz@uni-hohenheim.de; vicent@ceam.es;
   alessandra.demarco@enea.it; yasutomo.hoshika@ipsp.cnr.it;
   kitao@ffpri.affrc.go.jp; saitanis@aua.gr; psicard@argans.eu;
   elena.paoletti@cnr.it; edwardc@schoolph.umass.edu
RI SAITANIS, Costas/AAK-6423-2021; Saitanis, Costas J/N-7549-2017;
   Agathokleous, Evgenios/D-2838-2016; Calatayud, Vicent/AHC-3430-2022;
   Paoletti, Elena/AAS-5316-2021; Hoshika, Yasutomo/D-4441-2016
OI SAITANIS, Costas/0000-0001-6077-0806; Saitanis, Costas
   J/0000-0001-6077-0806; Agathokleous, Evgenios/0000-0002-0058-4857;
   Paoletti, Elena/0000-0001-5324-7769; Hoshika,
   Yasutomo/0000-0002-5263-2945; SICARD, Pierre/0000-0002-3136-7062; Belz,
   Regina/0000-0002-7745-1550; De Marco, Alessandra/0000-0001-7200-2257;
   Kitao, Mitsutoshi/0000-0003-4806-0996; Calatayud,
   Vicent/0000-0002-2792-0988
FU JSPS KAKENHI [JP17F17102]; US Air Force [AFOSR FA9550-13-1-0047];
   ExxonMobil Foundation [S18200000000256]
FX Evgenios Agathokleous is an International Research Fellow [ID No:
   P17102] of the Japan Society for the Promotion of Science (JSPS). This
   research was supported by JSPS KAKENHI Grant Number JP17F17102 (E.
   Agathokleous and M. Kitao). JSPS is a non-profit organization. EJC
   acknowledges long-time support from the US Air Force [AFOSR
   FA9550-13-1-0047] and ExxonMobil Foundation [S18200000000256]. The U.S.
   Government is authorized to reproduce and distribute for governmental
   purposes not with standing any copyright notation thereon. The views and
   conclusions contained herein are those of the author and should not be
   interpreted as necessarily representing policies or endorsement, either
   expressed or implied. Sponsors had no involvement in study design,
   collection, analysis, interpretation, writing and decision to and where
   to submit for publication consideration.
CR Abbas T, 2017, CROP PROT, V93, P69, DOI 10.1016/j.cropro.2016.11.020
   Abeli T, 2017, PLANT BIOSYST, V151, P304, DOI 10.1080/11263504.2016.1174169
   ADAROS G, 1991, Z PFLANZENK PFLANZEN, V98, P113
   Agathokleous E, 2016, ENVIRON POLLUT, V213, P996, DOI 10.1016/j.envpol.2015.12.051
   Agathokleous E, 2018, ECOTOX ENVIRON SAFE, V148, P1042, DOI 10.1016/j.ecoenv.2017.12.003
   Agathokleous E, 2018, ENVIRON RES, V165, P274, DOI 10.1016/j.envres.2018.04.034
   Agathokleous E, 2018, DOSE-RESPONSE, V16, DOI 10.1177/1559325818765280
   Agathokleous E, 2018, ASIAN J ATMOS ENVIRO, V12, P1, DOI 10.5572/ajae.2018.12.1.001
   Agathokleous E, 2018, ENVIRON POLLUT, V239, P318, DOI 10.1016/j.envpol.2018.04.031
   Agathokleous E, 2018, ENVIRON POLLUT, V238, P1044, DOI 10.1016/j.envpol.2018.02.068
   Agathokleous E, 2017, ECOTOX ENVIRON SAFE, V142, P530, DOI 10.1016/j.ecoenv.2017.04.057
   Agathokleous E, 2017, SCI TOTAL ENVIRON, V580, P1046, DOI 10.1016/j.scitotenv.2016.12.059
   Agathokleous E, 2015, J AGRIC METEOROL, V71, P142, DOI 10.2480/agrmet.D-14-00008
   Ainsworth EA, 2017, PLANT J, V90, P886, DOI 10.1111/tpj.13298
   Ainsworth EA, 2012, ANNU REV PLANT BIOL, V63, P637, DOI 10.1146/annurev-arplant-042110-103829
   Akimoto H, 2003, SCIENCE, V302, P1716, DOI 10.1126/science.1092666
   Alexopoulos A, 2013, FOOD CONTROL, V30, P491, DOI 10.1016/j.foodcont.2012.09.018
   Ali A, 2014, FOOD CHEM, V142, P19, DOI 10.1016/j.foodchem.2013.07.039
   Alothman M, 2010, INNOV FOOD SCI EMERG, V11, P666, DOI 10.1016/j.ifset.2010.08.008
   Ames ZR, 2013, POSTHARVEST BIOL TEC, V83, P22, DOI 10.1016/j.postharvbio.2013.03.008
   Anav A, 2016, GLOBAL CHANGE BIOL, V22, P1608, DOI 10.1111/gcb.13138
   Aranega-Bou P, 2014, FRONT PLANT SCI, V5, DOI 10.3389/fpls.2014.00488
   Ashmore M.R., 1992, UN EC COMM EUR WORKS
   Avramova Z, 2015, PLANT J, V83, P149, DOI 10.1111/tpj.12832
   Bandoly M, 2016, PLANT CELL ENVIRON, V39, P848, DOI 10.1111/pce.12677
   Basu Supratim, 2016, F1000Res, V5, DOI 10.12688/f1000research.7678.1
   Belz RG, 2008, SCI TOTAL ENVIRON, V404, P77, DOI 10.1016/j.scitotenv.2008.06.008
   Belz RG, 2010, ENVIRON EXP BOT, V69, P293, DOI 10.1016/j.envexpbot.2010.04.010
   Bennett J. P., 1975, EFFECTS LOW LEVELS O
   BENNETT JP, 1974, CAN J BOT, V52, P35, DOI 10.1139/b74-007
   BENNETT JP, 1977, CROP SCI, V17, P443, DOI 10.2135/cropsci1977.0011183X001700030025x
   BENNETT JP, 1979, ENVIRON EXP BOT, V19, P33, DOI 10.1016/0098-8472(79)90022-4
   Bergmann E, 1999, NEW PHYTOL, V144, P423, DOI 10.1046/j.1469-8137.1999.00534.x
   Bison JV, 2018, ENVIRON SCI POLLUT R, V25, P3840, DOI 10.1007/s11356-017-0744-1
   Bocci V, 1996, MED HYPOTHESES, V46, P150, DOI 10.1016/S0306-9877(96)90016-X
   Bocci V, 1999, BRIT J BIOMED SCI, V56, P270
   Bocci V, 2006, TOXICOL APPL PHARM, V216, P493, DOI 10.1016/j.taap.2006.06.009
   Bocci V, 2012, FREE RADICAL RES, V46, P1068, DOI 10.3109/10715762.2012.693609
   Bocci V, 2009, MED RES REV, V29, P646, DOI 10.1002/med.20150
   Bocci VA, 2011, J TRANSL MED, V9, DOI 10.1186/1479-5876-9-66
   Bussotti F, 2015, ANN BOT-COENOL PLANT, V5, P45, DOI 10.4462/annbotrm-13060
   Calabrese EJ, 2007, TOXICOL APPL PHARM, V222, P122, DOI 10.1016/j.taap.2007.02.015
   Calabrese EJ, 2016, INT J MOL SCI, V17, DOI 10.3390/ijms17122034
   Calabrese EJ, 2016, PHARMACOL RES, V110, P265, DOI 10.1016/j.phrs.2015.12.020
   Calabrese EJ, 2016, PHARMACOL RES, V110, P242, DOI 10.1016/j.phrs.2015.12.021
   Calabrese EJ, 2016, HEALTH PHYS, V110, P256, DOI 10.1097/HP.0000000000000382
   Calabrese EJ, 2015, DOSE-RESPONSE, V13, DOI 10.1177/1559325815621764
   Calabrese EJ, 2015, FOOD CHEM TOXICOL, V81, P137, DOI 10.1016/j.fct.2015.04.023
   Calabrese EJ, 2014, MICROB CELL, V1, P145, DOI 10.15698/mic2014.05.145
   Calabrese EJ, 2015, HOMEOPATHY, V104, P69, DOI 10.1016/j.homp.2015.02.007
   Calabrese EJ, 2013, ENVIRON POLLUT, V182, P452, DOI 10.1016/j.envpol.2013.07.046
   Calabrese EJ, 2011, ENVIRON TOXICOL CHEM, V30, P2658, DOI 10.1002/etc.687
   Calabrese EJ, 2011, REGUL TOXICOL PHARM, V61, P73, DOI 10.1016/j.yrtph.2011.06.003
   Calabrese EJ, 2009, ENVIRON POLLUT, V157, P42, DOI 10.1016/j.envpol.2008.07.028
   Calabrese EJ, 2005, ENVIRON POLLUT, V138, P378, DOI 10.1016/j.envpol.2004.10.001
   Calabrese EJ, 2005, TOXICOL APPL PHARM, V204, P1, DOI 10.1016/j.taap.2004.11.015
   Calabrese EJ, 2005, TOXICOL APPL PHARM, V202, P289, DOI 10.1016/j.taap.2004.06.023
   Calabrese EJ, 2003, NATURE, V421, P691, DOI 10.1038/421691a
[truncated: 7,165,107 more chars]
