# Supplementary material for: Current advances and future trends of hormesis in disease
Source: NPJ Aging. 2024 May 15;10(1):26. doi: 10.1038/s41514-024-00155-3 (PMC11096327; doi:10.1038/s41514-024-00155-3)
Supplement: Supplementary file 24 — Data Availablity [file 41514_2024_155_MOESM24_ESM.txt]

FN Clarivate Analytics Web of Science
VR 1.0
PT J
AU Kopp-Schneider, A
   Lutz, WK
AF Kopp-Schneider, A
   Lutz, WK
TI J-shaped dose-response relationship for tumor induction by caffeic acid
   in the rat forestomach, modeled by non-monotonic dose response for DNA
   damage and cell proliferation
SO HUMAN AND ECOLOGICAL RISK ASSESSMENT
LA English
DT Article
DE anticarcinogenic; caffeic acid; carcinogens; cell division; DNA damage;
   dose-response relationship; forestomach; models; mutation; neoplasms;
   rats; risk
ID CHEMICAL CARCINOGENESIS; MECHANISMS; CANCER; KIDNEY; CURVES; MICE
AB Dose-response relationships for chemical tumor induction can be described with stochastic carcinogenesis models by incorporation of dose-dependent parameters. We used a two-stage mutational model with clonal expansion of intermediate cells to mimic the observed U-shaped (more precisely: J-shaped) dose response for cell division in the forestomach of rats treated with caffeic acid. The question was whether biologically acceptable model parameters for the rates of mutation and cell turnover could be found to fit the experimental data, including tumor incidence in controls and at high dose. Using rates of cell turnover in proportion to the experimental labeling indices for DNA replication, model parameters could fit the tumor incidences within the 95% confidence limits of the experimental data, and the J-shape was retained quantitatively. However, when the smaller confidence limits derived from historical data on the spontaneous forestomach tumor incidence were taken into account, the original model could no longer accommodate all data and had to be expanded. For that, mutation rates were considered to be proportional to both the level of DNA damage and the rate of cell division, and both factors were allowed to be dose dependent. For the DNA damage, an increment over background was used at the higher, cytotoxic dose levels. This model improvement resulted in biologically acceptable parameters to fit all available data, demonstrating its usefulness for further analyses of hormetic dose response.
C1 German Canc Res Ctr, Biostat Unit, D-69120 Heidelberg, Germany.
   Univ Wurzburg, Dept Toxicol, D-97078 Wurzburg, Germany.
C3 Helmholtz Association; German Cancer Research Center (DKFZ); University
   of Wurzburg
RP Kopp-Schneider, A (corresponding author), German Canc Res Ctr, Biostat Unit, Neuenheimer Feld 280, D-69120 Heidelberg, Germany.
CR Gupta RC, 1999, MUTAT RES-FUND MOL M, V424, P1
   HAGIWARA A, 1991, CANCER RES, V51, P5655
   Haseman J K, 1984, Toxicol Pathol, V12, P126
   Haseman JK, 1998, TOXICOL PATHOL, V26, P428, DOI 10.1177/019262339802600318
   KENDALL DG, 1960, BIOMETRIKA, V47, P316
   Kopp-Schneider A, 1997, Stat Methods Med Res, V6, P317, DOI 10.1191/096228097672462000
   KOPPSCHNEIDER A, 1994, RISK ANAL, V14, P1079, DOI 10.1111/j.1539-6924.1994.tb00078.x
   KOPPSCHNEIDER A, 1991, FUND APPL TOXICOL, V17, P601, DOI 10.1016/0272-0590(91)90210-U
   Lutz U, 1997, FUND APPL TOXICOL, V39, P131, DOI 10.1006/faat.1997.2354
   Lutz WK, 1998, MUTAT RES-FUND MOL M, V405, P117, DOI 10.1016/S0027-5107(98)00128-6
   Lutz WK, 1999, TOXICOL SCI, V49, P110, DOI 10.1093/toxsci/49.1.110
   Melnick RL, 1996, ENVIRON HEALTH PERSP, V104, P123, DOI 10.2307/3432702
   MONTICELLO TM, 1990, TOXICOL PATHOL, V18, P24, DOI 10.1177/019262339001800104
   MOOLGAVKAR SH, 1981, J NATL CANCER I, V66, P1037, DOI 10.1093/jnci/66.6.1037
   MOOLGAVKAR SH, 1979, MATH BIOSCI, V47, P55, DOI 10.1016/0025-5564(79)90005-1
   ZHENG Q, 1994, RISK ANAL, V14, P1081, DOI 10.1111/j.1539-6924.1994.tb00079.x
NR 16
TC 5
Z9 5
U1 0
U2 3
PU CRC PRESS LLC
PI BOCA RATON
PA 2000 CORPORATE BLVD NW, JOURNALS CUSTOMER SERVICE, BOCA RATON, FL 33431
   USA
SN 1080-7039
J9 HUM ECOL RISK ASSESS
JI Hum. Ecol. Risk Assess.
PD AUG
PY 2001
VL 7
IS 4
BP 921
EP 931
DI 10.1080/20018091094736
PG 11
WC Biodiversity Conservation; Environmental Sciences
WE Science Citation Index Expanded (SCI-EXPANDED)
SC Biodiversity & Conservation; Environmental Sciences & Ecology
GA 469DJ
UT WOS:000170798200021
DA 2023-03-13
ER

PT J
AU Poljsak, B
   Kovac, V
   Milisav, I
AF Poljsak, Borut
   Kovac, Vito
   Milisav, Irina
TI Antioxidants, Food Processing and Health
SO ANTIOXIDANTS
LA English
DT Article
DE antioxidants; polyphenols; food processing; health; oxidation; hormesis;
   stress response
AB The loss and/or modification of natural antioxidants during various food processing techniques and storage methods, like heat/thermal, UV, pulsed electric field treatment, drying, blanching and irradiation is well described. Antioxidants in their reduced form are modified mainly by oxidation, and less by pyrolysis and hydrolysis. Thus, they are chemically converted from the reduced to an oxidized form. Here we describe the neglected role of the oxidized forms of antioxidants produced during food processing and their effect on health. While natural antioxidants in their reduced forms have many well studied health-promoting characteristics, much less is known about the effects of their oxidized forms and other metabolites, which may have some health benefits as well. The oxidized forms of natural antioxidants affect cell signaling, the regulation of transcription factor activities and other determinants of gene expression. Very low doses may trigger hormesis, resulting in specific health benefits by the activation of damage repair processes and antioxidative defense systems. Functional studies determining the antioxidants' effects on the organisms are important, especially as reduced or oxidized antioxidants and their metabolites may have additional or synergistic effects.
C1 [Poljsak, Borut; Kovac, Vito; Milisav, Irina] Univ Ljubljana, Fac Hlth Sci, Lab Oxidat Stress Res, Zdravstvena Pot 5, SI-1000 Ljubljana, Slovenia.
   [Milisav, Irina] Univ Ljubljana, Inst Pathophysiol, Fac Med, Zaloska 4, SI-1000 Ljubljana, Slovenia.
C3 University of Ljubljana; University of Ljubljana
RP Milisav, I (corresponding author), Univ Ljubljana, Fac Hlth Sci, Lab Oxidat Stress Res, Zdravstvena Pot 5, SI-1000 Ljubljana, Slovenia.; Milisav, I (corresponding author), Univ Ljubljana, Inst Pathophysiol, Fac Med, Zaloska 4, SI-1000 Ljubljana, Slovenia.
EM borut.poljsak@zf.uni-lj.si; vito.kovac@gmail.com;
   irina.milisav@mf.uni-lj.si
OI Kovac, Vito/0000-0001-9246-5830
FU Slovenian Research Agency [P3-0388, P3-0019]
FX This research was funded by the Slovenian Research Agency, Research Core
   Funding No. P3-0388 and P3-0019.
CR Adefegha SA, 2011, AFR J BIOTECHNOL, V10, P632
   Afanas'ev IB, 2005, BIOGERONTOLOGY, V6, P283, DOI 10.1007/s10522-005-2626-z
   Afanas'ev IB, 2007, MOL BIOTECHNOL, V37, P2, DOI 10.1007/s12033-007-0056-7
   Aguilera Y, 2016, PHYTOCHEM REV, V15, P405, DOI 10.1007/s11101-015-9443-z
   Akagawa M, 2003, BIOSCI BIOTECH BIOCH, V67, P2632, DOI 10.1271/bbb.67.2632
   Al-juhaimi F, 2018, J FOOD SCI TECH MYS, V55, P3872, DOI 10.1007/s13197-018-3370-0
   Almeida MC, 2018, RADIAT PHYS CHEM, V152, P12, DOI 10.1016/j.radphyschem.2018.07.008
   Alothman M, 2009, TRENDS FOOD SCI TECH, V20, P201, DOI 10.1016/j.tifs.2009.02.003
   Anderson D, 1999, FOOD CHEM TOXICOL, V37, P1015, DOI 10.1016/S0278-6915(99)00089-7
   Arguelles S, 2007, REJUV RES, V10, P621, DOI 10.1089/rej.2006.0528
   Balogun E, 2003, BIOCHEM J, V371, P887, DOI 10.1042/BJ20021619
   BASES R, 1992, INT J RADIAT BIOL, V62, P427, DOI 10.1080/09553009214552311
   Bayliak MM, 2016, OPEN LIFE SCI, V11, P298, DOI 10.1515/biol-2016-0040
   Bellavia A, 2013, AM J CLIN NUTR, V98, P454, DOI 10.3945/ajcn.112.056119
   Boateng J, 2008, LWT-FOOD SCI TECHNOL, V41, P1541, DOI 10.1016/j.lwt.2007.11.025
   Boeing H, 2012, EUR J NUTR, V51, P637, DOI 10.1007/s00394-012-0380-y
   Calucci L, 2003, J AGR FOOD CHEM, V51, P927, DOI 10.1021/jf020739n
   Chen Z. H., 2011, J EXP INTEGR MED, V1, P215, DOI DOI 10.5455/JEIM.300711.IR.007
   Chuah AM, 2008, FOOD CHEM, V111, P20, DOI 10.1016/j.foodchem.2008.03.022
   Costa L, 2006, POSTHARVEST BIOL TEC, V39, P204, DOI 10.1016/j.postharvbio.2005.10.012
   de Ancos B, 2000, J AGR FOOD CHEM, V48, P4565, DOI 10.1021/jf0001684
   Dewanto V, 2002, J AGR FOOD CHEM, V50, P4959, DOI 10.1021/jf0255937
   Dewanto V, 2002, J AGR FOOD CHEM, V50, P3010, DOI 10.1021/jf0115589
   Dini I, 2013, LWT-FOOD SCI TECHNOL, V53, P382, DOI 10.1016/j.lwt.2013.01.005
   Dinkova-Kostova AT, 2002, P NATL ACAD SCI USA, V99, P11908, DOI 10.1073/pnas.172398899
   Donato AJ, 2010, AM J PHYSIOL-HEART C, V298, pH671, DOI 10.1152/ajpheart.00761.2009
   Embuscado ME, 2015, J FUNCT FOODS, V18, P811, DOI 10.1016/j.jff.2015.03.005
   Eric D., 2010, OXIDATION FOODS BEVE, V1st ed.
   Erkan M, 2008, POSTHARVEST BIOL TEC, V48, P163, DOI 10.1016/j.postharvbio.2007.09.028
   Espinosa-Diez C, 2015, REDOX BIOL, V6, P183, DOI 10.1016/j.redox.2015.07.008
   Finkel T, 2000, NATURE, V408, P239, DOI 10.1038/35041687
   Flora SJS, 2009, OXID MED CELL LONGEV, V2, P191, DOI 10.4161/oxim.2.4.9112
   Frei B., 2012, NATURAL ANTIOXIDANTS
   FUJITA Y, 1985, MUTAT RES, V144, P227, DOI 10.1016/0165-7992(85)90055-7
   Gliemann L, 2013, J PHYSIOL-LONDON, V591, P5047, DOI 10.1113/jphysiol.2013.258061
   Gomez-Cabrera MC, 2008, AM J CLIN NUTR, V87, P142, DOI 10.1093/ajcn/87.1.142
   Green J, 2004, NAT REV MICROBIOL, V2, P954, DOI 10.1038/nrmicro1022
   Hagen SF, 2007, POSTHARVEST BIOL TEC, V45, P1, DOI 10.1016/j.postharvbio.2007.02.002
   HALLIWELL B, 1992, J LAB CLIN MED, V119, P598
   Halliwell B., 2015, FREE RADICAL BIO MED
   Harasym J, 2014, NUTRITION, V30, P511, DOI 10.1016/j.nut.2013.08.019
   Hartley L, 2013, COCHRANE DB SYST REV, DOI 10.1002/14651858.CD009874.pub2
   Herman David, 2018, ANIMAL COMICS MULTIS, P201
   Hidalgo F J, 2017, Adv Food Nutr Res, V81, P31, DOI 10.1016/bs.afnr.2016.10.002
   Hopkins FG, 1936, BIOCHEM J, V30, P1446, DOI 10.1042/bj0301446
   Horvathova J, 2007, J FOOD NUTR RES-SLOV, V46, P20
   Huang DJ, 2018, ANTIOXIDANTS-BASEL, V7, DOI 10.3390/antiox7010009
   Huber A, 2008, BBA-GEN SUBJECTS, V1780, P837, DOI 10.1016/j.bbagen.2007.12.012
   Ionescu JG, 2006, NEUROENDOCRINOL LETT, V27, P36
   Janssen-Heininger YMW, 2008, FREE RADICAL BIO MED, V45, P1, DOI 10.1016/j.freeradbiomed.2008.03.011
   Kaur C, 2001, INT J FOOD SCI TECH, V36, P703, DOI 10.1046/j.1365-2621.2001.00513.x
   Keenan DF, 2010, INNOV FOOD SCI EMERG, V11, P551, DOI 10.1016/j.ifset.2010.07.003
   Khan MK, 2018, INNOV FOOD SCI EMERG, V45, P361, DOI 10.1016/j.ifset.2017.12.006
   Kim DO, 2004, J FOOD SCI, V69, pS395, DOI 10.1111/j.1365-2621.2004.tb09956.x
   Kozlowska M, 2019, J FOOD SCI TECH MYS, V56, P2628, DOI 10.1007/s13197-019-03750-5
   Kozlowska M, 2014, J THERM ANAL CALORIM, V118, P1697, DOI 10.1007/s10973-014-4058-y
   Kwok BHL, 2004, J FOOD SCI, V69, pS122, DOI 10.1111/j.1365-2621.2004.tb13381.x
   Liaudet Lucas, 2009, Front Biosci (Landmark Ed), V14, P4809, DOI 10.2741/3569
   Lindley MG, 1998, TRENDS FOOD SCI TECH, V9, P336, DOI 10.1016/S0924-2244(98)00050-8
   Liu HJ, 2005, CIRC RES, V97, P967, DOI 10.1161/01.RES.0000188210.72062.10
   Long LH, 2000, FREE RADICAL RES, V32, P463, DOI 10.1080/10715760000300461
   Mattson MP, 2008, AGEING RES REV, V7, P43, DOI 10.1016/j.arr.2007.08.004
   May JM, 1999, FREE RADICAL BIO MED, V26, P1513, DOI 10.1016/S0891-5849(99)00017-9
   McInerney JK, 2007, INNOV FOOD SCI EMERG, V8, P543, DOI 10.1016/j.ifset.2007.04.005
   Miglio C, 2008, J AGR FOOD CHEM, V56, P139, DOI 10.1021/jf072304b
   Milisav I, 2018, SUBCELL BIOCHEM, V90, P1, DOI 10.1007/978-981-13-2835-0_1
   Moussa Z., 2019, FREE RADICAL MED BIO
   Murcia MA, 2004, J AGR FOOD CHEM, V52, P1872, DOI 10.1021/jf0303114
   Nayak B, 2015, CRIT REV FOOD SCI, V55, P887, DOI 10.1080/10408398.2011.654142
   NEHLIG A, 1994, NEUROTOXICOL TERATOL, V16, P531, DOI 10.1016/0892-0362(94)90032-9
   Ng ZX, 2011, INT J FOOD SCI NUTR, V62, P158, DOI 10.3109/09637486.2010.526931
   Nicoli MC, 1999, TRENDS FOOD SCI TECH, V10, P94, DOI 10.1016/S0924-2244(99)00023-0
   Paciulli M, 2016, J FOOD SCI TECH MYS, V53, P2443, DOI 10.1007/s13197-016-2229-5
   PACKER JE, 1979, NATURE, V278, P737, DOI 10.1038/278737a0
   Palozza P, 1998, NUTR REV, V56, P257, DOI 10.1111/j.1753-4887.1998.tb01762.x
   Park JB, 2001, BBA-GEN SUBJECTS, V1525, P173, DOI 10.1016/S0304-4165(00)00186-0
   Paur I., 2011, ANTIOXIDANTS HERBS S, V2nd ed.
   Pizzale L, 2002, J SCI FOOD AGR, V82, P1645, DOI 10.1002/jsfa.1240
   Podmore ID, 1998, NATURE, V392, P559, DOI 10.1038/33308
   Pokorny J., 2001, Antioxidants in food: practical applications, P331, DOI 10.1533/9781855736160.4.331
   Poljsak B, 2005, J APPL TOXICOL, V25, P535, DOI 10.1002/jat.1093
   Poljsak B, 2018, CURR PHARM DESIGN, V24, P5234, DOI 10.2174/1381612825666190123112647
   Poljsak B, 2012, OXID MED CELL LONGEV, V2012, DOI 10.1155/2012/480895
   Poljsak B, 2014, TRENDS FOOD SCI TECH, V39, P156, DOI 10.1016/j.tifs.2014.07.011
   Ravichandran K, 2013, FOOD RES INT, V50, P670, DOI 10.1016/j.foodres.2011.07.002
   Redza-Dutordoir M, 2016, BBA-MOL CELL RES, V1863, P2977, DOI 10.1016/j.bbamcr.2016.09.012
   Reyes LF, 2007, J AGR FOOD CHEM, V55, P6132, DOI 10.1021/jf0635661
   Rhee SG, 1999, EXP MOL MED, V31, P53, DOI 10.1038/emm.1999.9
   Ristow M, 2011, FREE RADICAL BIO MED, V51, P327, DOI 10.1016/j.freeradbiomed.2011.05.010
   Ristow M, 2009, P NATL ACAD SCI USA, V106, P8665, DOI 10.1073/pnas.0903485106
   Rock CL, 1998, J NUTR, V128, P913, DOI 10.1093/jn/128.5.913
   Roldan-Marin E, 2009, LWT-FOOD SCI TECHNOL, V42, P835, DOI 10.1016/j.lwt.2008.11.013
   Rutkowska J, 2020, ANTIOXIDANTS-BASEL, V9, DOI 10.3390/antiox9050394
   Salganik RI, 2001, J AM COLL NUTR, V20, p464S, DOI 10.1080/07315724.2001.10719185
   Schulz TJ, 2007, CELL METAB, V6, P280, DOI 10.1016/j.cmet.2007.08.011
   Shan B, 2005, J AGR FOOD CHEM, V53, P7749, DOI 10.1021/jf051513y
   Somsub W, 2008, J FOOD COMPOS ANAL, V21, P187, DOI 10.1016/j.jfca.2007.08.002
   Song HP, 2006, FOOD MICROBIOL, V23, P372, DOI 10.1016/j.fm.2005.05.010
   Srinivasan K, 2014, CRIT REV FOOD SCI, V54, P352, DOI 10.1080/10408398.2011.585525
   Strobel NA, 2011, MED SCI SPORT EXER, V43, P1017, DOI 10.1249/MSS.0b013e318203afa3
   Szeto YT, 2002, BRIT J NUTR, V87, P55, DOI 10.1079/BJN2001483
   Traka MH, 2011, PLANT CELL, V23, P2483, DOI 10.1105/tpc.111.087916
   Tu YJ, 2017, ORG BIOMOL CHEM, V15, P4417, DOI 10.1039/c7ob00791d
   Turkmen N, 2005, FOOD CHEM, V93, P713, DOI 10.1016/j.foodchem.2004.12.038
   Valko M, 2007, INT J BIOCHEM CELL B, V39, P44, DOI 10.1016/j.biocel.2006.07.001
   van het Hof KH, 1999, AM J CLIN NUTR, V70, P261
   Vicente AR, 2005, POSTHARVEST BIOL TEC, V35, P69, DOI 10.1016/j.postharvbio.2004.06.001
   Wachtel-Galor S, 2008, FOOD CHEM, V110, P706, DOI 10.1016/j.foodchem.2008.02.056
   Wani G, 1998, CANCER LETT, V125, P123, DOI 10.1016/S0304-3835(97)00507-7
   Yashin A, 2017, ANTIOXIDANTS-BASEL, V6, DOI 10.3390/antiox6030070
   Yun J, 2015, SCIENCE, V350, P1391, DOI 10.1126/science.aaa5004
   Zeidan-Chulia F, 2013, OXID MED CELL LONGEV, V2013, DOI 10.1155/2013/791795
   Zhan J, 2017, CRIT REV FOOD SCI, V57, P1650, DOI 10.1080/10408398.2015.1008980
   Zhao RP, 2011, J SCI FOOD AGR, V91, P1680, DOI 10.1002/jsfa.4369
   Zheng W, 2001, J AGR FOOD CHEM, V49, P5165, DOI 10.1021/jf010697n
NR 117
TC 15
Z9 15
U1 12
U2 38
PU MDPI
PI BASEL
PA ST ALBAN-ANLAGE 66, CH-4052 BASEL, SWITZERLAND
EI 2076-3921
J9 ANTIOXIDANTS-BASEL
JI Antioxidants
PD MAR
PY 2021
VL 10
IS 3
AR 433
DI 10.3390/antiox10030433
PG 12
WC Biochemistry & Molecular Biology; Chemistry, Medicinal; Food Science &
   Technology
WE Science Citation Index Expanded (SCI-EXPANDED)
SC Biochemistry & Molecular Biology; Pharmacology & Pharmacy; Food Science
   & Technology
GA RD2HQ
UT WOS:000633306400001
PM 33799844
OA Green Published, gold
DA 2023-03-13
ER

PT J
AU Keirim-Markus, IB
AF Keirim-Markus, IB
TI Radiation exposure normalization taking account of specific effects at
   low doses and dose rates
SO ATOMIC ENERGY
LA English
DT Article
ID ATOMIC-BOMB SURVIVORS; HORMESIS
AB Epidemiological studies of the consequences of radiation exposure of humans already prove that at low dose rates 85% of radiation-induced cancer arises only above a threshold dose from 0.3 to 30 Sv, and sometimes radiation hormesis occurs. In this question, the ICRP and the RNCRP rely on unreliable information and an incorrect linear zero-threshold dose-effect relation model. Two new principles of radiation safety are proposed and a model for normalizing radiation exposure on the basis of the new facts is also proposed. The model retains the adopted maximum lifetime individual risk of death due to radiation-induced cancer, but the Delta dose in organs determines this risk. For uniform whole body radiation exposure, the dose creating the indicated limit can be taken as the equivalent dose. It will equal 150 mSv/yr According to the model, during the initial years of radiation exposure there is no carcinogenic risk at all. The need for normalizing the content of radionuclides in the human body and introducing other changes in the norms is substantiated.
CR Calabrese EJ, 2001, CRIT REV TOXICOL, V31, P637, DOI 10.1080/20014091111901
   Calabrese EJ, 2001, CRIT REV TOXICOL, V31, P353, DOI 10.1080/20014091111730
   CARDIS E, 1995, RADIAT RES, V142, P117, DOI 10.2307/3579020
   CLARKE R, 1999, RADIOPROTECTION, V34, P224
   COHEN BL, 1995, HEALTH PHYS, V68, P157, DOI 10.1097/00004032-199502000-00002
   DEMIN VF, 2001, ATOM ENERG, V90, P385
   Doll Richard, 1998, Journal of Radiological Protection, V18, P163, DOI 10.1088/0952-4746/18/3/003
   FEINENDEGEN LE, 1995, STEM CELLS, V13, P7
   *FUMBEP, 2001, DOM MON EXT RAD EXP
   *ICRP, ICRP PUBLICATION, V60
   *ICRP, 1990, IRCP PUBLICATION, V60
   *ICRP, 1955, BRIT J RADIOL S, V6
   ILIN LA, 2000, TECHNOGENIC RAD EXPO
   ILIN LA, 2001, GUARDING HLTH GAS
   ILIN LA, 2001, LARGE RAD ACCIDENTS
   KEIRIMMARKUS IB, 2000, IRPA 10
   KEIRIMMARKUS IB, 1990, ATOM ENERG, V68, P208
   KEIRIMMARKUS IB, 1997, MED RADIOLOGY RAD BE, V42, P23
   KEIRIMMARKUS IB, 1999, RAD BIOL RADIOEKOLOG, V40, P165
   KEIRIMMARKUS IB, 1998, RAD BIOLOG RADIOEKOL, V38, P673
   KERIMMARKUS IB, COMMENTARY
   MOUNTFORD P, 1996, EUR J NUCL MED, V55, P19
   MUIRHEAD C, 1999, READIOL PROTECT B, P9
   NCRP, 1993, 116 NCRP
   *NRB, 1999, RAD SAF STAND NRB 99
   *OECD, 1988, BIOL BAS CONTR PREN
   Otake M, 1998, INT J RADIAT BIOL, V74, P159, DOI 10.1080/095530098141555
   PETRUSHKINA NP, 1990, CLIN EFFECTS CHRONIC, P29
   PETRUSHOVA NA, 1990, CLIN EFFECTS CHRONIC, P14
   PIERCE D, 1995, RADIAT RES, V149, P1
   Pierce DA, 1998, RADIAT RES, V149, P526, DOI 10.2307/3579797
   Shigematsu I, 2000, HEALTH PHYS, V79, P234, DOI 10.1097/00004032-200009000-00002
   *UCSCEAR, 1986, GEN SOM EFF ION RAD
NR 33
TC 3
Z9 3
U1 0
U2 1
PU SPRINGER
PI NEW YORK
PA 233 SPRING ST, NEW YORK, NY 10013 USA
SN 1063-4258
EI 1573-8205
J9 ATOM ENERGY+
JI Atom. Energy
PD OCT
PY 2002
VL 93
IS 4
BP 836
EP 844
DI 10.1023/A:1022041729922
PG 9
WC Nuclear Science & Technology
WE Science Citation Index Expanded (SCI-EXPANDED)
SC Nuclear Science & Technology
GA 658CW
UT WOS:000181704900009
DA 2023-03-13
ER

PT J
AU Rojas, JC
   Bruchey, AK
   Gonzalez-Lima, F
AF Rojas, Julio C.
   Bruchey, Aleksandra K.
   Gonzalez-Lima, Francisco
TI Low-Level Light Therapy Improves Cortical Metabolic Capacity and Memory
   Retention
SO JOURNAL OF ALZHEIMERS DISEASE
LA English
DT Article
DE Cytochrome oxidase; fear extinction; memory enhancement; mild cognitive
   impairment; mitochondrial respiration; neurotherapeutics;
   photobiomodulation
ID CYTOCHROME-C-OXIDASE; NEAR-INFRARED LIGHT; TERM NEUROLOGICAL DEFICITS;
   LASER IRRADIATION ALTERS; EMITTING DIODE TREATMENT; HELIUM-NEON LASER;
   CELLS IN-VITRO; METHYLENE-BLUE; INDUCED NEUROTOXICITY;
   OXIDATIVE-METABOLISM
AB Cerebral hypometabolism characterizes mild cognitive impairment and Alzheimer's disease. Low-level light therapy (LLLT) enhances the metabolic capacity of neurons in culture through photostimulation of cytochrome oxidase, the mitochondrial enzyme that catalyzes oxygen consumption in cellular respiration. Growing evidence supports that neuronal metabolic enhancement by LLLT positively impacts neuronal function in vitro and in vivo. Based on its effects on energy metabolism, it is proposed that LLLT will also affect the cerebral cortex in vivo and modulate higher-order cognitive functions such as memory. In vivo effects of LLLT on brain and behavior are poorly characterized. We tested the hypothesis that in vivo LLLT facilitates cortical oxygenation and metabolic energy capacity and thereby improves memory retention. Specifically, we tested this hypothesis in rats using fear extinction memory, a form of memory modulated by prefrontal cortex activation. Effects of LLLT on brain metabolism were determined through measurement of prefrontal cortex oxygen concentration with fluorescent quenching oximetry and by quantitative cytochrome oxidase histochemistry. Experiment 1 verified that LLLT increased the rate of oxygen consumption in the prefrontal cortex in vivo. Experiment 2 showed that LLLT-treated rats had an enhanced extinction memory as compared to controls. Experiment 3 showed that LLLT reduced fear renewal and prevented the reemergence of extinguished conditioned fear responses. Experiment 4 showed that LLLT induced hormetic dose-response effects on the metabolic capacity of the prefrontal cortex. These data suggest that LLLT can enhance cortical metabolic capacity and retention of extinction memories, and implicate LLLT as a novel intervention to improve memory.
C1 [Rojas, Julio C.; Bruchey, Aleksandra K.; Gonzalez-Lima, Francisco] Univ Texas Austin, Dept Psychol Pharmacol & Toxicol, Austin, TX 78712 USA.
   [Rojas, Julio C.] Univ Texas SW Med Ctr Dallas, Dept Neurol & Neurotherapeut, Dallas, TX 75390 USA.
C3 University of Texas System; University of Texas Austin; University of
   Texas System; University of Texas Southwestern Medical Center Dallas
RP Gonzalez-Lima, F (corresponding author), Univ Texas Austin, Dept Psychol Pharmacol & Toxicol, 108 E Dean Keeton Stop A8000, Austin, TX 78712 USA.
EM gonzalez-lima@psy.utexas.edu
RI Rojas, Julio/AAL-7973-2020
OI Gonzalez-Lima, Francisco/0000-0001-9856-0775
FU National Institutes of Health [R01 MH076847, T32 MH65728]
FX This study was supported in part by the National Institutes of Health
   (R01 MH076847 and T32 MH65728 to Prof. F. Gonzalez-Lima). We thank Dr.
   Eimeira Padilla and Genevieve Holmes for their help on LLLT delivery in
   experiment 4, Dr. Jason Shumake for statistical consultation, Dr.
   Douglas Barrett for the light transmission measures, and Frank M. G.
   Lima for building the LEDs arrays.
CR ANDERS JJ, 1993, LASER SURG MED, V13, P72, DOI 10.1002/lsm.1900130113
   Barrett D, 2003, J NEUROSCI, V23, P5740
   Bruchey AK, 2007, NEUROSCIENCE, V145, P423, DOI 10.1016/j.neuroscience.2006.12.014
   Bruchey AK, 2006, EUR J NEUROSCI, V24, P3567, DOI 10.1111/j.1460-9568.2006.05229.x
   Bruchey Aleksandra K, 2008, Am J Pharmacol Toxicol, V3, P72
   Byrnes KR, 2005, LASER SURG MED, V37, P161, DOI 10.1002/lsm.20202
   Calabrese EJ, 2010, HUM EXP TOXICOL, V29, P980, DOI 10.1177/0960327110383625
   Calabrese EJ, 2010, HUM EXP TOXICOL, V29, P667, DOI 10.1177/0960327109358917
   Calabrese E, 2008, INT J TOXICOL, V27, P369, DOI 10.1080/10915810802503735
   Callaway NL, 2004, PHARMACOL BIOCHEM BE, V77, P175, DOI 10.1016/j.pbb.2003.10.007
   Callaway NL, 2002, NEUROSCI LETT, V332, P83, DOI 10.1016/S0304-3940(02)00827-3
   Chen ACH, 2011, PLOS ONE, V6, DOI 10.1371/journal.pone.0022453
   Chung H, 2012, ANN BIOMED ENG, V40, P516, DOI 10.1007/s10439-011-0454-7
   Demidova-Rice TN, 2007, LASER SURG MED, V39, P706, DOI 10.1002/lsm.20549
   DeTaboada L, 2006, LASER SURG MED, V38, P70, DOI 10.1002/lsm.20256
   Dhar SS, 2009, J NEUROSCI, V29, P483, DOI 10.1523/JNEUROSCI.3704-08.2009
   Gonzalez-Lima F, 1998, CYTOCHROME OXIDASE IN NEURONAL METABOLISM AND ALZHEIMER'S DISEASE, P55
   Gonzalez-Lima F, 1998, NATO ADV SCI I A-LIF, V296, P205
   Gonzalez-Lima F, 2004, LEARN MEMORY, V11, P633, DOI 10.1101/lm.82404
   GONZALEZLIMA F, 1994, BRAIN RES, V660, P34, DOI 10.1016/0006-8993(94)90836-2
   GONZALEZLIMA F, 1994, NEUROSCIENCE, V63, P559, DOI 10.1016/0306-4522(94)90550-9
   Hamblin M.R., 2006, INT SOC OPT ENG, V6140, P1, DOI [10.1117/12.646294, DOI 10.1117/12.646294]
   Hayworth CR, 2010, PHOTOCHEM PHOTOBIOL, V86, P673, DOI 10.1111/j.1751-1097.2010.00732.x
   Helm PJ, 2009, J NEUROSCI METH, V178, P316, DOI 10.1016/j.jneumeth.2008.12.032
   Herry C, 2002, J NEUROSCI, V22, P577, DOI 10.1523/JNEUROSCI.22-02-00577.2002
   Huang YY, 2009, DOSE-RESPONSE, V7, P358, DOI 10.2203/dose-response.09-027.Hamblin
   Karu T, 1999, J PHOTOCH PHOTOBIO B, V49, P1, DOI 10.1016/S1011-1344(98)00219-X
   KARU T, 2000, P SOC PHOTO-OPT INS, V1, P1
   Karu TI, 1996, LASER SURG MED, V18, P171, DOI 10.1002/(SICI)1096-9101(1996)18:2<171::AID-LSM7>3.0.CO;2-P
   Karu TI, 2001, LASER SURG MED, V28, P227, DOI 10.1002/lsm.1043
   Karu TI, 2008, PHOTOCHEM PHOTOBIOL, V84, P1091, DOI 10.1111/j.1751-1097.2008.00394.x
   Karu TI, 2008, PHOTOMED LASER SURG, V26, P593, DOI 10.1089/pho.2008.2246
   Lampl Y, 2007, STROKE, V38, P1843, DOI 10.1161/STROKEAHA.106.478230
   Lanzafame RJ, 2007, LASER SURG MED, V39, P534, DOI 10.1002/lsm.20519
   Lapchak PA, 2007, NEUROSCIENCE, V148, P907, DOI 10.1016/j.neuroscience.2007.07.002
   Lapchak PA, 2004, STROKE, V35, P1985, DOI 10.1161/01.STR.0000131808.69640.b7
   Liang HL, 2008, NEUROSCIENCE, V153, P963, DOI 10.1016/j.neuroscience.2008.03.042
   Liang HL, 2006, NEUROSCIENCE, V140, P177, DOI 10.1016/j.neuroscience.2006.01.056
   Liang HL, 2006, NEUROSCIENCE, V139, P639, DOI 10.1016/j.neuroscience.2005.12.047
   Lin CH, 2003, J NEUROSCI, V23, P8310
   Lupien Sonia J., 2005, Nonlinearity in Biology Toxicology and Medicine, V3, P23, DOI 10.2201/nonlin.003.01.003
   MARTINEZ JL, 1978, PHYSIOL PSYCHOL, V6, P387
   McLean CP, 2011, EXPERT REV NEUROTHER, V11, P1151, DOI [10.1586/ERN.11.94, 10.1586/ern.11.94]
   Michalikova S, 2008, NEUROBIOL LEARN MEM, V89, P480, DOI 10.1016/j.nlm.2007.07.014
   Mochizuki-Oda N, 2002, NEUROSCI LETT, V323, P207, DOI 10.1016/S0304-3940(02)00159-3
   Montgomery SA, 2003, INT CLIN PSYCHOPHARM, V18, P61, DOI 10.1097/00004850-200303000-00001
   Naeser MA, 2011, PHOTOMED LASER SURG, V29, P351, DOI 10.1089/pho.2010.2814
   Nascarella MA, 2009, DOSE-RESPONSE, V7, P160, DOI 10.2203/dose-response.08-025.Nascarella
   Oron A, 2007, J NEUROTRAUM, V24, P651, DOI 10.1089/neu.2006.0198
   Oron A, 2006, STROKE, V37, P2620, DOI 10.1161/01.STR.0000242775.14642.b8
   PASTORE D, 1994, BIOCHEM MOL BIOL INT, V34, P817
   Pastore D, 2000, INT J RADIAT BIOL, V76, P863, DOI 10.1080/09553000050029020
   Paxinos G., 1997, RAT BRAIN STEROTAXIC
   Poyton RO, 2009, ANN NY ACAD SCI, V1177, P48, DOI 10.1111/j.1749-6632.2009.05046.x
   Quirk GJ, 2010, J NEUROSCI, V30, P14993, DOI 10.1523/JNEUROSCI.4268-10.2010
   Riedel G, 2000, NEUROPHARMACOLOGY, V39, P1943, DOI 10.1016/S0028-3908(00)00037-X
   Riha PD, 2005, EUR J PHARMACOL, V511, P151, DOI 10.1016/j.ejphar.2005.02.001
   Riha PD, 2011, NEUROIMAGE, V54, P2623, DOI 10.1016/j.neuroimage.2010.11.023
   Rojas JC, 2011, EYE BRAIN, V3, P49, DOI 10.2147/EB.S21391
   Rojas JC, 2008, J NEUROSCI, V28, P13511, DOI 10.1523/JNEUROSCI.3457-08.2008
   Santini E, 2001, J NEUROSCI, V21, P9009, DOI 10.1523/JNEUROSCI.21-22-09009.2001
   Santini E, 2004, J NEUROSCI, V24, P5704, DOI 10.1523/JNEUROSCI.0786-04.2004
   Schiffer F, 2009, BEHAV BRAIN FUNCT, V5, DOI 10.1186/1744-9081-5-46
   Shaw VE, 2010, J COMP NEUROL, V518, P25, DOI 10.1002/cne.22207
   Uozumi Y, 2010, LASER SURG MED, V42, P566, DOI 10.1002/lsm.20938
   Vaiserman AM, 2010, DOSE-RESPONSE, V8, P172, DOI 10.2203/dose-response.09-037.Vaiserman
   Wong-Riley MTT, 1998, CYTOCHROME OXIDASE IN NEURONAL METABOLISM AND ALZHEIMER'S DISEASE, P1
   Wong-Riley MTT, 2001, NEUROREPORT, V12, P3033, DOI 10.1097/00001756-200110080-00011
   Wong-Riley MTT, 2005, J BIOL CHEM, V280, P4761, DOI 10.1074/jbc.M409650200
   WONGRILEY M, 1979, BRAIN RES, V171, P11, DOI 10.1016/0006-8993(79)90728-5
   WONGRILEY MTT, 1989, TRENDS NEUROSCI, V12, P94, DOI 10.1016/0166-2236(89)90165-3
   Wrubel KM, 2007, PHARMACOL BIOCHEM BE, V86, P712, DOI 10.1016/j.pbb.2007.02.018
   Wrubel KM, 2007, NEUROBIOL LEARN MEM, V87, P209, DOI 10.1016/j.nlm.2006.08.009
   Wu Q, 2011, LASER SURG MED, V6
   Wu XJ, 2012, LASER SURG MED, V44, P227, DOI 10.1002/lsm.22004
   Yang SJ, 2006, NEUROSCIENCE, V141, P1181, DOI 10.1016/j.neuroscience.2006.04.063
   Ying R, 2008, BRAIN RES, V1243, P167, DOI 10.1016/j.brainres.2008.09.057
   Yu W, 1997, PHOTOCHEM PHOTOBIOL, V66, P866, DOI 10.1111/j.1751-1097.1997.tb03239.x
NR 78
TC 81
Z9 86
U1 6
U2 29
PU IOS PRESS
PI AMSTERDAM
PA NIEUWE HEMWEG 6B, 1013 BG AMSTERDAM, NETHERLANDS
SN 1387-2877
EI 1875-8908
J9 J ALZHEIMERS DIS
JI J. Alzheimers Dis.
PY 2012
VL 32
IS 3
BP 741
EP 752
DI 10.3233/JAD-2012-120817
PG 12
WC Neurosciences
WE Science Citation Index Expanded (SCI-EXPANDED)
SC Neurosciences & Neurology
GA 030NG
UT WOS:000310576800022
PM 22850314
DA 2023-03-13
ER

PT J
AU Zanzonico, P
   Dauer, L
   Strauss, HW
AF Zanzonico, Pat
   Dauer, Lawrence
   Strauss, H. William
TI Radiobiology in Cardiovascular Imaging
SO JACC-CARDIOVASCULAR IMAGING
LA English
DT Article
DE cancer risks; deterministic effects; hormesis; linear nonthreshold
   model; linear-quadratic model; radiation dosimetry; radiation effects;
   radiation genetic effects; radiobiology; reverse causation; stochastic
   effects
ID CANCER-RISK ASSESSMENT; IONIZING-RADIATION; INTERVENTIONAL RADIOLOGY; CT
   SCANS; MUTATION FREQUENCIES; RETROSPECTIVE COHORT; GENETIC HAZARDS;
   SUBSEQUENT RISK; BRAIN-TUMORS; EXPOSURE
AB The introduction of ionizing radiation in medicine revolutionized the diagnosis and treatment of disease and dramatically improved and continues to improve the quality of health care. Cardiovascular imaging and medical imaging in general, however, are associated with a range of radiobiologic effects, including, in rare instances, moderate to severe skin damage resulting from cardiac fluoroscopy. For the dose range associated with diagnostic imaging (corresponding to effective doses on the order of 10 mSv [1 rem]), the possible effects are stochastic in nature and largely theoretical. The most notable of these effects, of course, is the possible increase in cancer risk. The current review addresses radiobiology relevant to cardiovascular imaging, with particular emphasis on radiation induction of cancer, including consideration of the linear nonthreshold dose-response model and of alternative models such as radiation hormesis. (C) 2016 by the American College of Cardiology Foundation.
C1 [Zanzonico, Pat; Dauer, Lawrence; Strauss, H. William] Mem Sloan Kettering Canc Ctr, 1275 York Ave, New York, NY 10021 USA.
C3 Memorial Sloan Kettering Cancer Center
RP Zanzonico, P (corresponding author), Mem Sloan Kettering Canc Ctr, 1275 York Ave, New York, NY 10021 USA.
EM zanzonip@mskcc.org
OI Dauer, Lawrence/0000-0002-5629-8462
FU NIH HHS [S10 OD012307] Funding Source: Medline
CR Ainsbury EA, 2009, RADIAT RES, V172, P1, DOI 10.1667/RR1688.1
   Akiba S, 2013, RAD EMERG MED, V2, P13
   American Association of Physicists in Medicine, 2011, POS STAT RAD RISKS M
   Amis E Stephen Jr, 2007, J Am Coll Radiol, V4, P272, DOI 10.1016/j.jacr.2007.03.002
   [Anonymous], 2000, 2000 REP SOURC EFF I
   [Anonymous], [No title captured]
   Antic V, 2013, RADIAT PROT DOSIM, V154, P276, DOI 10.1093/rpd/ncs236
   Baiter S, 2012, J AM COLL RADIOL, V9, P595, DOI 10.1016/j.jacr.2012.05.001
   Balter S, 2014, AM J ROENTGENOL, V202, pW335, DOI 10.2214/AJR.13.12029
   Balter S, 2010, RADIOLOGY, V254, P326, DOI 10.1148/radiol.2542082312
   Behroozi H, 2015, IRAN J RADIOL, V12, DOI 10.5812/iranjradiol.20619
   Biological Effects of Ionizing Radiation Committee, 1990, HLTH EFF EXP LOW LEV
   Blakely E A, 2010, Radiat Res, V173, P709, DOI 10.1667/RRXX19.1
   Boice J. D. Jr., 2015, Annals of the ICRP, V44, P236, DOI 10.1177/0146645315575877
   Boice Jr JD, 2015, 40LNT101 NAT COUNC R
   BRENT RL, 1971, RADIAT RES, V45, P127, DOI 10.2307/3573086
   Burns S, 2013, J BONE JOINT SURG AM, V95A, P1307, DOI [10.2106/JBJS.L00893, 10.2106/JBJS.L.00893]
   Calabrese EJ, 2016, HEALTH PHYS, V110, P256, DOI 10.1097/HP.0000000000000382
   Calabrese EJ, 2015, ARCH TOXICOL, V89, P647, DOI 10.1007/s00204-015-1454-4
   Calabrese EJ, 2015, ARCH TOXICOL, V89, P649, DOI 10.1007/s00204-015-1455-3
   Calabrese EJ, 2013, ARCH TOXICOL, V87, P2063, DOI 10.1007/s00204-013-1105-6
   Calabrese EJ, 2011, REGUL TOXICOL PHARM, V61, P73, DOI 10.1016/j.yrtph.2011.06.003
   Calabrese EJ, 2009, ARCH TOXICOL, V83, P227, DOI 10.1007/s00204-009-0411-5
   Cardis E, 2007, RADIAT RES, V167, P396, DOI 10.1667/RR0553.1
   Cardis E, 2005, BMJ-BRIT MED J, V331, P77, DOI 10.1136/bmj.38499.599861.E0
   Ciraj-Bjelac O, 2014, RADIAT PROT DOSIM, V162, P329, DOI 10.1093/rpd/nct291
   Ciraj-Bjelac O, 2012, CARDIOLOGY, V123, P168, DOI 10.1159/000342458
   Ciraj-Bjelac O, 2010, CATHETER CARDIO INTE, V76, P826, DOI 10.1002/ccd.22670
   Cuttler JM, 2010, DOSE-RESPONSE, V8, P378, DOI 10.2203/dose-response.10-003.Cuttler
   Dauer LT, 2016, HEALTH PHYS, V110, P182, DOI 10.1097/HP.0000000000000412
   Dauer LT, 2010, J VASC INTERV RADIOL, V21, P1859, DOI 10.1016/j.jvir.2010.08.006
   de Gonzalez AB, 2016, BRIT J CANCER, V114, P388, DOI 10.1038/bjc.2015.415
   Doll R, 1997, BRIT J RADIOL, V70, P130, DOI 10.1259/bjr.70.830.9135438
   Einstein AJ, 2007, CIRCULATION, V116, P1290, DOI 10.1161/CIRCULATIONAHA.107.688101
   Einstein AJ, 2012, EUR HEART J, V33, P573, DOI 10.1093/eurheartj/ehr281
   Einstein AJ, 2012, J AM COLL CARDIOL, V59, P553, DOI 10.1016/j.jacc.2011.08.079
   EPRI, 2016, 3002003162 EL POW RE
   Feinendegen LE, 2016, HEALTH PHYS, V110, P276, DOI 10.1097/HP.0000000000000431
   Gojer B, 1995, Am J Card Imaging, V9, P213
   Hall E, 2012, RADIOBIOLOGY RADIOLO, P160
   Hall E, 2012, RADIOBIOLOGY RADIOLO, P175
   Health Physics Society, 1996, RAD RISK PERSP POS S RAD RISK PERSP POS S
   Hendee WR, 2013, RADIOLOGY, V267, P326, DOI 10.1148/radiol.13130567
   Kim KP, 2008, HEALTH PHYS, V94, P211, DOI 10.1097/01.HP.0000290614.76386.35
   Kim KP, 2012, HEALTH PHYS, V103, P80, DOI 10.1097/HP.0b013e31824dae76
   Lee Peter J, 2005, Cardiol Rev, V13, P80, DOI 10.1097/01.crd.0000131188.41589.c5
   Leuraud K, 2015, LANCET HAEMATOL, V2, pE276, DOI 10.1016/S2352-3026(15)00094-0
   Little MP, 2010, RADIAT ENVIRON BIOPH, V49, P139, DOI 10.1007/s00411-009-0250-z
   Little MP, 2009, RADIOLOGY, V251, P6, DOI [10.1148/radiol.2511081686, 10.1148/radiol.1.2511081686]
   Meinel FG, 2014, CIRCULATION, V130, P442, DOI 10.1161/CIRCULATIONAHA.113.005340
   Miller DL, 2003, J VASC INTERV RADIOL, V14, P977
   Muller H J, 1927, Science, V66, P84, DOI 10.1126/science.66.1699.84
   National Council on Radiation Protection, 2010, 164 NCRP
   National Council on Radiation Protection and Measurements, 2009, 160 NCRP
   National Council on Radiation Protection and Measurements, 2013, 174 NCRP
   National Council on Radiation Protection and Measurements, 1993, 115 NCRP
   National Council on Radiation Protection and Measurements, 1993, 116 NCRP
   National Council on Radiation Protection & Measurements, 2010, 168 NCRP
   Noohi F, 2015, IONIZING RAD INDUCED, V4
   Ozasa K., 2016, Annals of the ICRP, V45, P253, DOI 10.1177/0146645316629318
   Ozasa K, 2012, RADIAT RES, V177, P229, DOI 10.1667/RR2629.1
   Ozasa K, 2011, RADIAT PROT DOSIM, V146, P272, DOI 10.1093/rpd/ncr168
   Pearce MS, 2012, LANCET, V380, P499, DOI 10.1016/S0140-6736(12)60815-0
   Pierce DA, 2000, RADIAT RES, V154, P178, DOI 10.1667/0033-7587(2000)154[0178:RRCRAL]2.0.CO;2
   Ray JG, 2010, PLOS MED, V7, DOI 10.1371/journal.pmed.1000337
   Redberg R.F., 2014, NEW YORK TIMES, V30, P2014
   Rehani MM, 2011, RADIAT PROT DOSIM, V147, P300, DOI 10.1093/rpd/ncr299
   Richardson DB, 2015, BMJ-BRIT MED J, V351, DOI 10.1136/bmj.h5359
   Russell JR, 1997, HEALTH PHYS, V73, P747, DOI 10.1097/00004032-199711000-00002
   Russell JR, 1997, HEALTH PHYS, V73, P756, DOI 10.1097/00004032-199711000-00003
   RUSSELL LB, 1954, J CELL PHYSL S1, V43, P130
   RUSSELL WL, 1982, P NATL ACAD SCI-BIOL, V79, P542, DOI 10.1073/pnas.79.2.542
   RUSSELL WL, 1977, P NATL ACAD SCI USA, V74, P3523, DOI 10.1073/pnas.74.8.3523
   Sankaranarayanan K, 2000, MUTAT RES-FUND MOL M, V453, P107, DOI 10.1016/S0027-5107(00)00108-1
   Sankaranarayanan K, 2000, MUTAT RES-FUND MOL M, V453, P183, DOI 10.1016/S0027-5107(00)00106-8
   Sankaranarayanan K, 2001, HEALTH PHYS, V80, P363, DOI 10.1097/00004032-200104000-00013
   Sasaki MS, 2014, J RADIAT RES, V55, P391, DOI 10.1093/jrr/rrt133
   Schueler BA, 2012, J AM COLL RADIOL, V9, P844, DOI 10.1016/j.jacr.2012.08.003
   SCHULL WJ, 1959, AM J PUBLIC HEALTH N, V49, P1621, DOI 10.2105/AJPH.49.12.1621
   SCHULL WJ, 1981, SCIENCE, V213, P1220, DOI 10.1126/science.7268429
   Shimizu Y, 2010, BMJ-BRIT MED J, V340, DOI 10.1136/bmj.b5349
   Shore RE, 2010, RADIAT RES, V174, P889, DOI 10.1667/RR1884.1
   Siegel JA, 2012, HEALTH PHYS, V102, P90, DOI 10.1097/HP.0b013e318228e5b4
   Stabin MG, 2008, J NUCL MED, V49, P1555, DOI 10.2967/jnumed.108.052241
   STEWART ALICE, 1963, MONTHLY BULL MIN HLTH PUBL HLTH LAB SERV, V22, P182
   STEWART JR, 1995, INT J RADIAT ONCOL, V31, P1205, DOI 10.1016/0360-3016(94)00656-6
   Thornton RH, 2010, J VASC INTERV RADIOL, V21, P1703, DOI 10.1016/j.jvir.2010.07.019
   Tubiana M, 2005, 2 AC MED AC SCI JOIN
   Tubiana M, 2009, RADIOLOGY, V251, P13, DOI 10.1148/radiol.2511080671
   United Nations Scientific Committee on the Effects of Atomic Radiation. United Nations Scientific Committee on the Effects of Atomic Radiation (UNSCEAR), 2012, UNSCEAR 2012 REP GEN
   UNSCEAR, 2001, HER EFF RAD UNSCEAR
   US Food and Drug Administration, 1994, AV SER XRAY IND SKIN
   Vaiserman AM, 2010, DOSE-RESPONSE, V8, P172, DOI 10.2203/dose-response.09-037.Vaiserman
   Vaiserman AM, 2010, DOSE-RESPONSE, V8, P16, DOI 10.2203/dose-response.09-014.Vaiserman
   Valentin Jack, 2007, Annals of the ICRP, V37, P3
   Vano E, 2008, RADIOLOGY, V248, P945, DOI 10.1148/radiol.2482071800
   Walsh L, 2014, J RADIOL PROT, V34, pE1, DOI 10.1088/0952-4746/34/1/E1
   Zanzonico P, 2014, SEMIN NUCL MED, V44, P210, DOI 10.1053/j.semnuclmed.2014.03.010
   Zanzonico PB, 2016, HEALTH PHYS, V110, P301, DOI 10.1097/HP.0000000000000416
NR 99
TC 11
Z9 11
U1 0
U2 11
PU ELSEVIER SCIENCE INC
PI NEW YORK
PA STE 800, 230 PARK AVE, NEW YORK, NY 10169 USA
SN 1936-878X
EI 1876-7591
J9 JACC-CARDIOVASC IMAG
JI JACC-Cardiovasc. Imag.
PD DEC
PY 2016
VL 9
IS 12
BP 1446
EP 1461
DI 10.1016/j.jcmg.2016.09.012
PG 16
WC Cardiac & Cardiovascular Systems; Radiology, Nuclear Medicine & Medical
   Imaging
WE Science Citation Index Expanded (SCI-EXPANDED)
SC Cardiovascular System & Cardiology; Radiology, Nuclear Medicine &
   Medical Imaging
GA EF4LC
UT WOS:000390295800013
PM 27931527
OA Green Accepted, Bronze
DA 2023-03-13
ER

PT J
AU Olah, V
   Hepp, A
   Irfan, M
   Meszaros, I
AF Olah, Viktor
   Hepp, Anna
   Irfan, Muhammad
   Meszaros, Ilona
TI Chlorophyll Fluorescence Imaging-Based Duckweed Phenotyping to Assess
   Acute Phytotoxic Effects
SO PLANTS-BASEL
LA English
DT Article
DE chlorophyll fluorescence imaging; PAM fluorometry; duckweed test;
   Spirodela polyrhiza; phytotoxicity; hormesis
ID LEMNA-GIBBA L.; END-POINTS; GROWTH; BIOASSAY; TOXICITY; HORMESIS; WATER;
   ACCUMULATION; SENSITIVITY; INDUCTION
AB Duckweeds (Lemnaceae species) are extensively used models in ecotoxicology, and chlorophyll fluorescence imaging offers a sensitive and high throughput platform for phytotoxicity assays with these tiny plants. However, the vast number of potentially applicable chlorophyll fluorescence-based test endpoints makes comparison and generalization of results hard among different studies. The present study aimed to jointly measure and compare the sensitivity of various chlorophyll fluorescence parameters in Spirodela polyrhiza (giant duckweed) plants exposed to nickel, chromate (hexavalent chromium) and sodium chloride for 72 h, respectively. The photochemistry of Photosystem II in both dark- and light-adapted states of plants was assessed via in vivo chlorophyll fluorescence imaging method. Our results indicated that the studied parameters responded with very divergent sensitivity, highlighting the importance of parallelly assessing several chlorophyll fluorescence parameters. Generally, the light-adapted parameters were more sensitive than the dark-adapted ones. Thus, the former ones might be the preferred endpoints in phytotoxicity assays. Fv/Fm, i.e., the most extensively reported parameter literature-wise, proved to be the least sensitive endpoint; therefore, future studies might also consider reporting Fv/Fo, as its more responsive analogue. The tested toxicants induced different trends in the basic chlorophyll fluorescence parameters and, at least partly, in relative proportions of different quenching processes, suggesting that a basic distinction of water pollutants with different modes of action might be achievable by this method. We found definite hormetic patterns in responses to several endpoints. Hormesis occurred in the concentration ranges where the applied toxicants resulted in strong growth inhibition in longer-term exposures of the same duckweed clone in previous studies. These findings indicate that changes in the photochemical efficiency of plants do not necessarily go hand in hand with growth responses, and care should be taken when one exclusively interprets chlorophyll fluorescence-based endpoints as general proxies for phytotoxic effects.
C1 [Olah, Viktor; Hepp, Anna; Irfan, Muhammad; Meszaros, Ilona] Univ Debrecen, Dept Bot, Fac Sci & Technol, Egyet Ter 1, H-4032 Debrecen, Hungary.
C3 University of Debrecen
RP Olah, V (corresponding author), Univ Debrecen, Dept Bot, Fac Sci & Technol, Egyet Ter 1, H-4032 Debrecen, Hungary.
EM olahviktor@unideb.hu; pitypang666@gmail.com; muhadirfan6167@gmail.com;
   immeszaros@unideb.hu
RI Oláh, Viktor/AAN-5029-2020
OI Oláh, Viktor/0000-0001-5410-5914; Irfan, Muhammad/0000-0002-5124-9055
FU National Research, Development and Innovation Office-NKFIH-of the
   Hungarian Ministry for Innovation and Technology [OTKA FK 134296]
FX This research was funded by the National Research, Development and
   Innovation Office-NKFIH-of the Hungarian Ministry for Innovation and
   Technology, grant number OTKA FK 134296.
CR Acosta K, 2021, PLANT CELL, V33, P3207, DOI 10.1093/plcell/koab189
   Agathokleous E, 2016, ENVIRON POLLUT, V213, P996, DOI 10.1016/j.envpol.2015.12.051
   Agathokleous E, 2021, J FORESTRY RES, V32, P889, DOI 10.1007/s11676-020-01252-1
   Agathokleous E, 2018, ECOTOX ENVIRON SAFE, V148, P1042, DOI 10.1016/j.ecoenv.2017.12.003
   Alkimin GD, 2019, SCI TOTAL ENVIRON, V657, P926, DOI 10.1016/j.scitotenv.2018.12.002
   Andresen E, 2013, AQUAT TOXICOL, V142, P387, DOI 10.1016/j.aquatox.2013.09.016
   [Anonymous], 2005, 200792005 ISO
   [Anonymous], 2019, WALZ GMBH IMAGING PA, V5th
   [Anonymous], 2006, OECD GUIDELINES TEST
   Appenroth KJ, 2010, CHEMOSPHERE, V78, P216, DOI 10.1016/j.chemosphere.2009.11.007
   Babani F, 1996, J PLANT PHYSIOL, V148, P555, DOI 10.1016/S0176-1617(96)80075-7
   Belz RG, 2008, SCI TOTAL ENVIRON, V404, P77, DOI 10.1016/j.scitotenv.2008.06.008
   BRAIN P, 1989, WEED RES, V29, P93, DOI 10.1111/j.1365-3180.1989.tb00845.x
   Brain RA, 2009, REV ENVIRON CONTAM T, V198, P49, DOI 10.1007/978-0-387-09647-6_2
   Calabrese EJ, 2009, ENVIRON POLLUT, V157, P42, DOI 10.1016/j.envpol.2008.07.028
   Cedergreen N, 2005, ENVIRON TOXICOL CHEM, V24, P3166, DOI 10.1897/05-014R.1
   Cedergreen Nina, 2007, Dose-Response, V5, P150, DOI 10.2203/dose-response.06-008.Cedergreen
   Cervantes C, 2001, FEMS MICROBIOL REV, V25, P335, DOI 10.1111/j.1574-6976.2001.tb00581.x
   Chen XL, 2019, ENVIRON TECHNOL, V40, P2446, DOI 10.1080/09593330.2018.1445299
   Chen YE, 2019, FRONT PLANT SCI, V10, DOI 10.3389/fpls.2019.00035
   Christensen MG, 2003, PEST MANAG SCI, V59, P1303, DOI 10.1002/ps.763
   DalCorso G., 2012, PLANTS HEAVY METALS, P1, DOI DOI 10.1007/978-94-007-4441-7_1
   Dewez D, 2018, CURR PLANT BIOL, V16, P15, DOI 10.1016/j.cpb.2018.11.006
   Di Baccio D, 2017, SCI TOTAL ENVIRON, V584, P363, DOI 10.1016/j.scitotenv.2016.12.191
   Flores F, 2013, PLOS ONE, V8, DOI 10.1371/journal.pone.0075798
   Gomes MP, 2016, ENVIRON POLLUT, V218, P402, DOI 10.1016/j.envpol.2016.07.019
   Grenni P, 2019, MICROCHEM J, V149, DOI 10.1016/j.microc.2019.103999
   Hasanuzzaman M, 2013, ECOPHYSIOLOGY RESPON, P25, DOI DOI 10.1007/978-1-4614-4747-4_2
   Henke R, 2011, AQUAT TOXICOL, V101, P261, DOI 10.1016/j.aquatox.2010.10.007
   Hepp A., 2018, P 14 ENV SCI C CARP, P127
   Hulsen K, 2002, ENVIRON MICROBIOL, V4, P327, DOI 10.1046/j.1462-2920.2002.00309.x
   Jajoo A., 2013, ECOPHYSIOLOGY RESPON, P149, DOI DOI 10.1007/978-1-4614-4747-4_5
   Juhel G, 2011, AQUAT TOXICOL, V105, P328, DOI 10.1016/j.aquatox.2011.06.019
   Kalaji HM, 2017, PHOTOSYNTH RES, V132, P13, DOI [10.1007/s11120-017-0356-0, 10.1007/s11120-016-0318-y]
   Klughammer C, 2008, PAM APPL NOTES, V1, P27
   Kuster A, 2007, ENVIRON SCI POLLUT R, V14, P377, DOI 10.1065/espr2007.04.410
   Kumar K.S., 2010, TOXICOL ENV HEALTH, V2, P39
   Kummerova M, 2016, J HAZARD MATER, V302, P351, DOI 10.1016/j.jhazmat.2015.09.057
   Lahive E, 2011, ENVIRON EXP BOT, V71, P25, DOI 10.1016/j.envexpbot.2010.10.014
   Lahive E, 2012, AQUAT BOT, V101, P55, DOI 10.1016/j.aquabot.2012.04.003
   Laposi R, 2009, AGR FOREST METEOROL, V149, P745, DOI 10.1016/j.agrformet.2008.10.023
   Lee H, 2021, BIOLOGY-BASEL, V10, DOI 10.3390/biology10070684
   Lichtenthaler HK, 2005, PHOTOSYNTHETICA, V43, P379, DOI 10.1007/s11099-005-0062-6
   Liu Y, 2020, GCB BIOENERGY, V12, P1078, DOI 10.1111/gcbb.12746
   Mateos-Cardenas A, 2019, SCI TOTAL ENVIRON, V689, P413, DOI 10.1016/j.scitotenv.2019.06.359
   Mkandawire M, 2014, CRIT REV ENV SCI TEC, V44, P154, DOI 10.1080/10643389.2012.710451
   Muller R, 2008, SCI TOTAL ENVIRON, V401, P51, DOI 10.1016/j.scitotenv.2008.02.062
   Murchie EH, 2013, J EXP BOT, V64, P3983, DOI 10.1093/jxb/ert208
   Naumann B, 2007, J PLANT PHYSIOL, V164, P1656, DOI 10.1016/j.jplph.2006.10.011
   Nunes B, 2019, ENVIRON TOXICOL PHAR, V72, DOI 10.1016/j.etap.2019.103242
   Olah V, 2010, PHOTOSYNTHETICA, V48, P513, DOI 10.1007/s11099-010-0068-6
   Olah V, 2018, AQUAT TOXICOL, V201, P40, DOI 10.1016/j.aquatox.2018.05.022
   Olah V, 2015, CHEMOSPHERE, V132, P40, DOI 10.1016/j.chemosphere.2015.01.050
   Olah Viktor, 2014, Acta Biologica Szegediensis, V58, P103
   Paolacci S, 2018, AQUAT BOT, V146, P8, DOI 10.1016/j.aquabot.2018.01.002
   Park A, 2013, AQUAT TOXICOL, V140, P415, DOI 10.1016/j.aquatox.2013.06.004
   Park JS, 2012, AQUAT TOXICOL, V106, P182, DOI 10.1016/j.aquatox.2011.10.004
   Park Jihae, 2020, American Journal of Plant Sciences, V11, P1008, DOI 10.4236/ajps.2020.117072
   Park J, 2017, ENVIRON POLLUT, V220, P818, DOI 10.1016/j.envpol.2016.10.064
   Perreault F., 2010, Journal of Botany, V2010, P763142, DOI 10.1155/2010/763142
   Pietrini F, 2016, J HAZARD MATER, V309, P77, DOI 10.1016/j.jhazmat.2016.01.079
   Pietrini F, 2019, SCI TOTAL ENVIRON, V695, DOI 10.1016/j.scitotenv.2019.133828
   R Foundation for Statistical Computing, 2019, R FDN STAT COMPUTING
   Ralph P. J., 2007, Toxicological and Environmental Chemistry, V89, P589, DOI 10.1080/02772240701561593
   Ralph PJ, 2005, AQUAT BOT, V81, P69, DOI 10.1016/j.aquabot.2004.11.003
   Ritz C, 2005, J STAT SOFTW, V12, P1
   Rohacek K, 2002, PHOTOSYNTHETICA, V40, P13, DOI 10.1023/A:1020125719386
   Schreiber U, 2007, BIOSENS BIOELECTRON, V22, P2554, DOI 10.1016/j.bios.2006.10.018
   Senavirathna MDHJ, 2014, ELECTROMAGN BIOL MED, V33, P327, DOI 10.3109/15368378.2013.844705
   Shanker AK, 2005, ENVIRON INT, V31, P739, DOI 10.1016/j.envint.2005.02.003
   Shi HJ, 2020, AQUAT TOXICOL, V225, DOI 10.1016/j.aquatox.2020.105550
   Sree KS, 2015, PLANTA, V241, P1395, DOI 10.1007/s00425-015-2264-x
   Walsh E, 2021, PLANTS-BASEL, V10, DOI 10.3390/plants10071366
   Walsh E, 2021, ENVIRON SCI POLLUT R, V28, P16394, DOI 10.1007/s11356-020-11792-y
   Wilkinson AD, 2015, PLOS ONE, V10, DOI 10.1371/journal.pone.0117541
   Yusuf M, 2011, B ENVIRON CONTAM TOX, V86, P1, DOI 10.1007/s00128-010-0171-1
   Zezulka S, 2013, AQUAT TOXICOL, V140, P37, DOI 10.1016/j.aquatox.2013.05.011
   Zhong Y, 2016, J PLANT RES, V129, P997, DOI 10.1007/s10265-016-0848-6
   Ziegler P, 2015, PLANT BIOLOGY, V17, P33, DOI 10.1111/plb.12184
   Ziegler P, 2019, ENVIRON SCI POLLUT R, V26, P14797, DOI 10.1007/s11356-018-3427-7
NR 81
TC 13
Z9 14
U1 6
U2 14
PU MDPI
PI BASEL
PA ST ALBAN-ANLAGE 66, CH-4052 BASEL, SWITZERLAND
EI 2223-7747
J9 PLANTS-BASEL
JI Plants-Basel
PD DEC
PY 2021
VL 10
IS 12
AR 2763
DI 10.3390/plants10122763
PG 19
WC Plant Sciences
WE Science Citation Index Expanded (SCI-EXPANDED)
SC Plant Sciences
GA YB0AP
UT WOS:000738686000001
PM 34961232
OA gold, Green Published
DA 2023-03-13
ER

PT J
AU Shanmugam, G
   Mohankumar, A
   Kalaiselvi, D
   Thiruppathi, G
   Nivitha, S
   Sundararaj, P
AF Shanmugam, Govindan
   Mohankumar, Amirthalingam
   Kalaiselvi, Duraisamy
   Thiruppathi, Govindhan
   Nivitha, Sundararaj
   Sundararaj, Palanisamy
TI Phytochemicals-induced hormesis protects Caenorhabditis elegans against
   alpha-synuclein protein aggregation and stress through modulating HSF-1
   and SKN-1/Nrf2 signaling pathways
SO BIOMEDICINE & PHARMACOTHERAPY
LA English
DT Article
DE Caenorhabditis elegans; Dioscorea alata; Glyoxalase-1; Hormesis; HSF-1;
   SKN-1/Nrf2
ID DIOSCOREA SPP. TUBERS; EXTENDS LIFE-SPAN; HEAT-SHOCK; C. ELEGANS;
   OXIDATIVE STRESS; NEUROHORMETIC PHYTOCHEMICALS; PROLINE CATABOLISM;
   LONGEVITY; TOXICITY; OVEREXPRESSION
AB Mild stress activates the adaptive cellular response for the subsequent severe stress called hormesis. Hormetic stress plays a vital role to activate multiple stress-responsive genes for the benefit of an organism. In tropical regions of world, tubers of Dioscorea spp. has been extensively used in folk medicine and also consumed as food. In this study, we report that the phytochemicals of Dioscorea alata L., tubers extends the lifespan of nematode model Caenorhabditis elegans by hormetic mechanism. We showed that the low dose of tubers extract at 200 and 300 mu g/mL extends the mean lifespan of wild-type worms, whereas higher doses are found to be toxic. Supplementation of tubers extract slightly increased the intracellular ROS in second-day adult worms and it might activate the adaptive stress response, which protects the worms from oxidative and thermal stress. Transgenic reporter gene expression assay showed that extract treatment enhanced the expression of stress protective genes such as hsp-16.2, hsp-6, hsp-60 and gst-4. Further studies proved that the transcription factors HSF-1 and SKN-1/Nrf2 were implicated in hormetic stress response of the worms. Moreover, pretreatment of extract reduced the high glucose-mediated lipid accumulation by enhancing the expression of glyoxalase-1. It was also found that the aggregation of Parkinson's related protein alpha-synuclein reduced in the transgenic strain NL5901 and extended its lifespan. Finally, our results concluded that the presences of hormetic dietary phytochemicals in tubers might drive the stress response in C. elegans via HSF-1 and SKN-1/Nrf2 signaling pathways.
C1 [Shanmugam, Govindan; Mohankumar, Amirthalingam; Kalaiselvi, Duraisamy; Thiruppathi, Govindhan; Sundararaj, Palanisamy] Bharathiar Univ, Unit Nematol, Dept Zool, Coimbatore, Tamil Nadu, India.
   [Nivitha, Sundararaj] Northeastern Univ, Coll Sci, Boston, MA 02115 USA.
C3 Bharathiar University; Northeastern University
RP Sundararaj, P (corresponding author), Bharathiar Univ, Unit Nematol, Dept Zool, Coimbatore, Tamil Nadu, India.
EM sunpalan@gmail.com
OI Sundararaj, Palanisamy/0000-0001-9927-5538; Mohankumar,
   Amirthalingam/0000-0001-7840-4716
FU NIH Office of Research Infrastructure Programs [P40 OD010440]
FX Some strains were provided by the CGC, which is funded by NIH Office of
   Research Infrastructure Programs (P40 OD010440). We would like to thank
   Dr. V.S. Ramachandran and Mr. Balamurugan, Department of Botany,
   Bharathiar University for authenticating the identification of Dioscorea
   alata L., and quantification phytochemicals. We deeply thank Ms. Amita
   paul contributed for language corrections.
CR Akerfelt M, 2010, NAT REV MOL CELL BIO, V11, P545, DOI 10.1038/nrm2938
   An JH, 2003, GENE DEV, V17, P1882, DOI 10.1101/gad.1107803
   Anckar J, 2011, ANNU REV BIOCHEM, V80, P1089, DOI 10.1146/annurev-biochem-060809-095203
   Baird NA, 2014, SCIENCE, V346, P360, DOI 10.1126/science.1253168
   Bhandari MR, 2005, PLANT FOOD HUM NUTR, V60, P129, DOI 10.1007/s11130-005-6841-1
   Bhandari MR, 2004, FOOD CHEM, V88, P163, DOI 10.1016/j.foodchem.2003.12.027
   Blackwell TK, 2015, FREE RADICAL BIO MED, V88, P290, DOI 10.1016/j.freeradbiomed.2015.06.008
   Braca A, 2001, J NAT PROD, V64, P892, DOI 10.1021/np0100845
   Brouwers O, 2011, J BIOL CHEM, V286, P1374, DOI 10.1074/jbc.M110.144097
   Brunquell J, 2016, BMC GENOMICS, V17, DOI 10.1186/s12864-016-2837-5
   Choi SS, 2011, NUTR RES PRACT, V5, P214, DOI 10.4162/nrp.2011.5.3.214
   Colman RJ, 2014, NAT COMMUN, V5, DOI 10.1038/ncomms4557
   Cypser JR, 2002, J GERONTOL A-BIOL, V57, pB109, DOI 10.1093/gerona/57.3.B109
   De Haes W, 2014, P NATL ACAD SCI USA, V111, pE2501, DOI 10.1073/pnas.1321776111
   Dehghan E, 2017, NAT COMMUN, V8, DOI 10.1038/s41467-017-02394-3
   Dey P, 2016, PHARM BIOL, V54, P1474, DOI 10.3109/13880209.2015.1104702
   Fang EF, 2017, SCI REP-UK, V7, DOI 10.1038/srep46208
   Fonte V, 2008, J BIOL CHEM, V283, P784, DOI 10.1074/jbc.M703339200
   Gems D, 2008, CELL METAB, V7, P200, DOI 10.1016/j.cmet.2008.01.001
   Greer EL, 2009, AGING CELL, V8, P113, DOI 10.1111/j.1474-9726.2009.00459.x
   HARMAN D, 1956, J GERONTOL, V11, P298, DOI 10.1093/geronj/11.3.298
   Havermann S, 2016, FITOTERAPIA, V113, P123, DOI 10.1016/j.fitote.2016.06.018
   Heidler T, 2010, BIOGERONTOLOGY, V11, P183, DOI 10.1007/s10522-009-9239-x
   Heydari AR, 1996, DEV GENET, V18, P114, DOI 10.1002/(SICI)1520-6408(1996)18:2&lt;114::AID-DVG4&gt;3.0.CO;2-C
   Houtkooper RH, 2013, NATURE, V497, P451, DOI 10.1038/nature12188
   Hsu AL, 2003, SCIENCE, V300, P1142, DOI 10.1126/science.1083701
   Hunt PW, 2011, PLOS ONE, V6, DOI 10.1371/journal.pone.0015924
   Ishii N, 1998, NATURE, V394, P694, DOI 10.1038/29331
   Jovaisaite V, 2014, J EXP BIOL, V217, P137, DOI 10.1242/jeb.090738
   KENYON C, 1993, NATURE, V366, P461, DOI 10.1038/366461a0
   Kumar S, 2017, FRONT PHARMACOL, V8, DOI 10.3389/fphar.2017.00052
   Kumsta C, 2017, AUTOPHAGY, V13, P1076, DOI 10.1080/15548627.2017.1299313
   Lee SJ, 2010, CURR BIOL, V20, P2131, DOI 10.1016/j.cub.2010.10.057
   Lee SJ, 2009, CELL METAB, V10, P379, DOI 10.1016/j.cmet.2009.10.003
   Liu H, 2011, CHEM BIODIVERS, V8, P2110, DOI 10.1002/cbdv.201000279
   Maglioni S, 2014, EXP GERONTOL, V56, P89, DOI 10.1016/j.exger.2014.03.026
   Makkar HPS, 2003, SMALL RUMINANT RES, V49, P241, DOI 10.1016/S0921-4488(03)00142-1
   Masoro Edward J., 2007, Dose-Response, V5, P163, DOI 10.2203/dose-response.06-005.Masoro
   Massie MR, 2003, CELL STRESS CHAPERON, V8, P1, DOI 10.1379/1466-1268(2003)8<1:ETTMIS>2.0.CO;2
   Mattson MP, 2006, TRENDS NEUROSCI, V29, P632, DOI 10.1016/j.tins.2006.09.001
   Menendez JA, 2013, CELL CYCLE, V12, P555, DOI 10.4161/cc.23756
   Morcos M, 2008, AGING CELL, V7, P260, DOI 10.1111/j.1474-9726.2008.00371.x
   Morley JF, 2004, MOL BIOL CELL, V15, P657, DOI 10.1091/mbc.E03-07-0532
   Morton EA, 2013, AGING CELL, V12, P112, DOI 10.1111/acel.12024
   Murugaiyah V, 2015, NEUROCHEM INT, V89, P271, DOI 10.1016/j.neuint.2015.03.009
   Paulpriya K., 2013, J ADV PHARM ED RES, V3, P67
   Powolny AA, 2011, EXP GERONTOL, V46, P441, DOI 10.1016/j.exger.2011.01.005
   Rainey N, 2015, CELL DEATH DIS, V6, DOI 10.1038/cddis.2015.343
   Rattan SIS, 2008, AGEING RES REV, V7, P63, DOI 10.1016/j.arr.2007.03.002
   Ray PD, 2012, CELL SIGNAL, V24, P981, DOI 10.1016/j.cellsig.2012.01.008
   Ristow M, 2014, DOSE-RESPONSE, V12, P288, DOI 10.2203/dose-response.13-035.Ristow
   Ristow M, 2011, FREE RADICAL BIO MED, V51, P327, DOI 10.1016/j.freeradbiomed.2011.05.010
   Ristow M, 2010, EXP GERONTOL, V45, P410, DOI 10.1016/j.exger.2010.03.014
   Runkel ED, 2013, PLOS GENET, V9, DOI 10.1371/journal.pgen.1003346
   Salminen A, 2012, AGEING RES REV, V11, P230, DOI 10.1016/j.arr.2011.12.005
   Saul N, 2011, J NAT PROD, V74, P1713, DOI 10.1021/np200011a
   Saul N, 2010, J GERONTOL A-BIOL, V65, P626, DOI 10.1093/gerona/glq051
   Schlotterer A, 2009, DIABETES, V58, P2450, DOI 10.2337/db09-0567
   Schmeisser S, 2013, AGING CELL, V12, P508, DOI 10.1111/acel.12076
   Schulz TJ, 2007, CELL METAB, V6, P280, DOI 10.1016/j.cmet.2007.08.011
   Shanmugam G, 2017, BIOMED PHARMACOTHER, V95, P1693, DOI 10.1016/j.biopha.2017.09.096
   Shukla V, 2012, FREE RADICAL BIO MED, V53, P1848, DOI 10.1016/j.freeradbiomed.2012.08.594
   Singh V, 2006, P NATL ACAD SCI USA, V103, P13092, DOI 10.1073/pnas.0604050103
   Son TG, 2008, NEUROMOL MED, V10, P236, DOI 10.1007/s12017-008-8037-y
   Sorrentino V, 2017, NATURE, V552, P187, DOI 10.1038/nature25143
   Stiernagle Theresa, 2006, WormBook, P1
   Tang HQ, 2016, CELL REP, V17, P2837, DOI 10.1016/j.celrep.2016.11.038
   Tatar M, 2014, TRENDS ENDOCRIN MET, V25, P509, DOI 10.1016/j.tem.2014.02.006
   Tauffenberger A, 2016, AGING-US, V8, P50, DOI 10.18632/aging.100863
   Uno M, 2016, NPJ AGING MECH DIS, V2, DOI 10.1038/npjamd.2016.10
   Woo KW, 2014, J ETHNOPHARMACOL, V155, P1164, DOI 10.1016/j.jep.2014.06.043
   Yang W, 2010, PLOS BIOL, V8, DOI 10.1371/journal.pbio.1000556
   Yen K, 2010, PLOS ONE, V5, DOI 10.1371/journal.pone.0012810
   Yu CW, 2014, FREE RADICAL RES, V48, P371, DOI 10.3109/10715762.2013.872779
   Zarse K, 2012, CELL METAB, V15, P451, DOI 10.1016/j.cmet.2012.02.013
   Zhang C, 2017, SCI REP-UK, V7, DOI 10.1038/srep41082
   Zheng X, 2016, ELIFE, V5, DOI [10.7554/eLife.18638, 10.7554/eLife.13374]
NR 77
TC 41
Z9 41
U1 3
U2 39
PU ELSEVIER FRANCE-EDITIONS SCIENTIFIQUES MEDICALES ELSEVIER
PI ISSY-LES-MOULINEAUX
PA 65 RUE CAMILLE DESMOULINS, CS50083, 92442 ISSY-LES-MOULINEAUX, FRANCE
SN 0753-3322
EI 1950-6007
J9 BIOMED PHARMACOTHER
JI Biomed. Pharmacother.
PD JUN
PY 2018
VL 102
BP 812
EP 822
DI 10.1016/j.biopha.2018.03.128
PG 11
WC Medicine, Research & Experimental; Pharmacology & Pharmacy
WE Science Citation Index Expanded (SCI-EXPANDED)
SC Research & Experimental Medicine; Pharmacology & Pharmacy
GA GG3HV
UT WOS:000432583800094
PM 29605769
DA 2023-03-13
ER

PT J
AU Leite, GLD
   De Paulo, PD
   Zanuncio, JC
   Tavares, WD
   Alvarenga, AC
   Dourado, LR
   Bispo, EPR
   Soares, MA
AF Leite, Germano L. D.
   De Paulo, Paula D.
   Zanuncio, Jose C.
   Tavares, Wagner De S.
   Alvarenga, Anarelly C.
   Dourado, Luan R.
   Bispo, Edilson P. R.
   Soares, Marcus A.
TI Herbicide toxicity, selectivity and hormesis of nicosulfuron on 10
   Trichogrammatidae (Hymenoptera) species parasitizing Anagasta ( =
   Ephestia) kuehniella (Lepidoptera: Pyralidae) eggs
SO JOURNAL OF ENVIRONMENTAL SCIENCE AND HEALTH PART B-PESTICIDES FOOD
   CONTAMINANTS AND AGRICULTURAL WASTES
LA English
DT Article
DE Biological control; egg parasitoid; Trichogramma; Trichogrammatoidea;
   Zea mays
ID ZEAMAIS COLEOPTERA-CURCULIONIDAE; ZEA-MAYS L.; PRETIOSUM HYMENOPTERA;
   POSTEMERGENCE HERBICIDES; IMMATURE STAGES; PESTICIDES; MAIZE; CORN;
   GLYPHOSATE; ADULTS
AB Selective agrochemicals including herbicides that do not affect non-target organisms such as natural enemies are important in the integrated pest management (IPM) programs. The aim of this study was to evaluate the herbicide toxicity, selectivity and hormesis of nicosulfuron, recommended for the corn Zea mays L. (Poaceae) crop, on 10 Trichogrammatidae (Hymenoptera) species. A female of each Trichogramma spp. or Trichogrammatoidea annulata De Santis, 1972 was individually placed in plastic test tubes (no choice) with a cardboard containing 45 flour moth Anagasta ( = Ephestia) kuehniella Zeller, 1879 (Lepidoptera: Pyralidae) eggs. Parasitism by these natural enemies was allowed for 48h and the cardboards were sprayed with the herbicide nicosulfuron at 1.50L.ha(-1), along with the control (only distilled water). Nicosulfuron reduced the emergence rate of Trichogramma bruni Nagaraja, 1983 females, but increased that of Trichogramma pretiosum Riley, 1879, Trichogramma acacioi Brun, Moraes and Smith, 1984 and T. annulata females. Conversely, this herbicide increased the emergence rate of Trichogramma brasiliensis Ashmead, 1904, T. bruni, Trichogramma galloi Zucchi, 1988 and Trichogramma soaresi Nagaraja, 1983 males and decreased those of T. acacioi, Trichogramma atopovilia Oatman and Platner, 1983 and T. pretiosum males. In addition, nicosulfuron reduced the sex ratio of T. galloi, Trichogramma bennetti Nagaraja and Nagarkatti, 1973 and T. pretiosum and increased that of T. acacioi, T. bruni, T. annulata, Trichogramma demoraesi Nagaraja, 1983, T. soaresi and T. brasiliensis. The herbicide nicosulfuron was harmless (class 1, <30% reduction) for females and the sex ratio of all Trichogrammatidae species based on the International Organization for Biological Control (IOBC) classification. The possible hormesis effect of nicosulfuron on Trichogrammatidae species and on the bacterium Wolbachia sp. (Rickettsiales: Rickettsiaceae) was also discussed.
C1 [Leite, Germano L. D.; De Paulo, Paula D.; Alvarenga, Anarelly C.; Dourado, Luan R.; Bispo, Edilson P. R.] Univ Fed Minas Gerais, Inst Ciencias Agr, Insetario GWG de Moraes, Montes Claros, MG, Brazil.
   [Zanuncio, Jose C.] Univ Fed Vicosa, Dept Entomol BIOAGRO, Vicosa, MG, Brazil.
   [Tavares, Wagner De S.] Univ Fed Vicosa, Dept Fitotecnia, BR-36570900 Vicosa, MG, Brazil.
   [Soares, Marcus A.] Univ Fed Vales Jequitinhonha & Mucuri, Dept Agron, Diamantina, MG, Brazil.
   [Tavares, Wagner De S.] Asia Pacific Resources Int Holdings Ltd APRIL, RAPP, Pangkalan Kerinci 28300, Riau Province, Indonesia.
C3 Universidade Federal de Minas Gerais; Universidade Federal de Vicosa;
   Universidade Federal de Vicosa; Universidade Federal dos Vales do
   Jequitinhonha e Mucuri (UFVJM)
RP Tavares, WD (corresponding author), Univ Fed Vicosa, Dept Fitotecnia, BR-36570900 Vicosa, MG, Brazil.
EM wagnermaias@yahoo.com.br
RI Soares, Marcus Alvarenga/O-5490-2018; Soares, Marcus
   Alvarenga/AAD-9171-2022
OI Soares, Marcus Alvarenga/0000-0002-8725-3697; Soares, Marcus
   Alvarenga/0000-0002-8725-3697; Daiana De Paulo,
   Paula/0000-0002-6540-8969
FU "Conselho Nacional de Desenvolvimento Cientifico e Tecnologico (CNPq)";
   "Coordenacao de Aperfeicoamento de Pessoal de Nivel Superior (CAPES)";
   "Fundacao de Amparo a Pesquisa do Estado de Minas Gerais (FAPEMIG)"
FX The authors thank "Conselho Nacional de Desenvolvimento Cientifico e
   Tecnologico (CNPq)," "Coordenacao de Aperfeicoamento de Pessoal de Nivel
   Superior (CAPES)" and "Fundacao de Amparo a Pesquisa do Estado de Minas
   Gerais (FAPEMIG)" for financial support.
CR Asgharian H, 2014, FRONT MICROBIOL, V5, DOI 10.3389/fmicb.2014.00430
   Benzi M, 2013, ENVIRON SCI POLLUT R, V20, P9034, DOI 10.1007/s11356-013-1900-x
   Benzi M, 2011, ANAL BIOANAL CHEM, V399, P1705, DOI 10.1007/s00216-010-4467-0
   da Rocha MEB, 2014, FOOD CONTROL, V36, P159, DOI 10.1016/j.foodcont.2013.08.021
   Bueno AD, 2008, CIENC RURAL, V38, P1495, DOI 10.1590/S0103-84782008000600001
   Carmo EL, 2010, BIOCONTROL, V55, P455, DOI 10.1007/s10526-010-9269-y
   Carvalho GA, 2010, REV COLOMB ENTOMOL, V36, P10
   de Menezes CWG, 2014, CHIL J AGR RES, V74, P361, DOI 10.4067/S0718-58392014000300016
   Demolin Leite Germano Leao, 2015, Florida Entomologist, V98, P899
   Everman WJ, 2011, WEED TECHNOL, V25, P398, DOI 10.1614/WT-D-11-00006.1
   Fan ZJ, 2005, J ENVIRON SCI, V17, P399
   Broglio-Micheletti SMF, 2006, CIENC AGROTEC, V30, P1051, DOI 10.1590/S1413-70542006000600001
   Garmouma M, 1998, SCI TOTAL ENVIRON, V224, P93, DOI 10.1016/S0048-9697(98)00326-X
   Giolo F.P., 2005, Planta daninha, V23, P458, DOI 10.1590/S0100-83582005000300009
   Hassan SA, 1998, J APPL ENTOMOL, V122, P569, DOI 10.1111/j.1439-0418.1998.tb01547.x
   Idziak R, 2013, TURK J FIELD CROPS, V18, P174
   Jakelaitis A., 2005, Planta daninha, V23, P69, DOI 10.1590/S0100-83582005000100009
   Khan MA, 2015, PEST MANAG SCI, V71, P1640, DOI 10.1002/ps.3972
   Klopfenstein TJ, 2013, FIELD CROP RES, V153, P5, DOI 10.1016/j.fcr.2012.11.006
   Lins VS, 2007, NEOTROP ENTOMOL, V36, P261, DOI 10.1590/S1519-566X2007000200013
   LUCKEY TD, 1968, J ECON ENTOMOL, V61, P7, DOI 10.1093/jee/61.1.7
   Malkomes HP, 2000, Z PFLANZENK PFLANZEN, P781
   Manzoni CG, 2006, PESQUI AGROPECU BRAS, V41, P1461, DOI 10.1590/S0100-204X2006001000002
   Menezes CWG, 2012, WEED RES, V52, P520, DOI 10.1111/j.1365-3180.2012.00938.x
   Menezes CWG, 2012, PLANTA DANINHA, V30, P327, DOI 10.1590/S0100-83582012000200011
   Morse JG, 1998, HUM EXP TOXICOL, V17, P266, DOI 10.1191/096032798678908738
   Nornberg SD, 2008, PLANTA DANINHA, V26, P611, DOI 10.1590/S0100-83582008000300017
   Oliveira HN, 2014, PLANTA DANINHA, V32, P125, DOI 10.1590/S0100-83582014000100014
   Opena JL, 2014, FIELD CROP RES, V167, P119, DOI 10.1016/j.fcr.2014.07.014
   Pereira JL, 2005, J ENV SCI HLTH B, V40, P43
   Pratissoli D, 2010, CHIL J AGR RES, V70, P323
   Querino RB, 2005, ZOOTAXA, P37, DOI 10.11646/zootaxa.1073.1.3
   Querino RB, 2004, NEOTROP ENTOMOL, V33, P583, DOI 10.1590/S1519-566X2004000500007
   Rosales-Robles E, 2013, AGROCIENCIA-MEXICO, V47, P245
   Russell JE, 2011, HEREDITY, V106, P58, DOI 10.1038/hdy.2010.48
   Sarabi V, 2014, INT J PLANT PROD, V8, P19
   Sidhu SS, 2014, WEED SCI, V62, P433, DOI 10.1614/WS-D-13-00182.1
   Soares MA, 2007, PHYTOPARASITICA, V35, P314, DOI 10.1007/BF02981165
   Soares MA, 2014, ACTA SCI-AGRON, V36, P403, DOI 10.4025/actasciagron.v36i4.17744
   Soares MA, 2012, BRAZ ARCH BIOL TECHN, V55, P305, DOI 10.1590/S1516-89132012000200018
   Sobiech L, 2014, PRZEM CHEM, V93, P945
   Soltani N, 2010, CAN J PLANT SCI, V90, P543, DOI 10.4141/CJPS09146
   Stecca CS, 2016, NEOTROP ENTOMOL, V45, P192, DOI 10.1007/s13744-016-0363-4
   Stefanello GJ, 2011, PLANTA DANINHA, V29, P1069, DOI 10.1590/S0100-83582011000500014
   Stefanello GJ, 2008, PLANTA DANINHA, V26, P343, DOI 10.1590/S0100-83582008000200010
   Sterk G, 1999, BIOCONTROL, V44, P99, DOI 10.1023/A:1009959009802
   STOUTHAMER R, 1990, P NATL ACAD SCI USA, V87, P2424, DOI 10.1073/pnas.87.7.2424
   Tavares W. de S., 2010, EntomoBrasilis, V3, P49
   Tavares WD, 2013, J FOOD PROTECT, V76, P1892, DOI 10.4315/0362-028X.JFP-13-123
   Tavares WD, 2013, IND CROP PROD, V46, P158, DOI 10.1016/j.indcrop.2013.01.023
   Tavares WD, 2009, IND CROP PROD, V30, P384, DOI 10.1016/j.indcrop.2009.07.007
   TUKEY JW, 1949, BIOMETRICS, V5, P99, DOI 10.2307/3001913
   Tulgetske GM, 2012, NATURWISSENSCHAFTEN, V99, P143, DOI 10.1007/s00114-011-0880-2
   Valverde BE, 2007, WEED TECHNOL, V21, P310, DOI 10.1614/WT-06-097.1
   Naves MMV, 2011, CIENCIA TECNOL ALIME, V31, P264, DOI 10.1590/S0101-20612011000100040
   Wei YP, 2008, EUPHYTICA, V163, P177, DOI 10.1007/s10681-007-9614-0
   Xin ZJ, 2012, NEW PHYTOL, V194, P498, DOI 10.1111/j.1469-8137.2012.04057.x
   Zhang JW, 2013, CROP PROT, V52, P26, DOI 10.1016/j.cropro.2013.05.001
NR 58
TC 8
Z9 9
U1 1
U2 26
PU TAYLOR & FRANCIS INC
PI PHILADELPHIA
PA 530 WALNUT STREET, STE 850, PHILADELPHIA, PA 19106 USA
SN 0360-1234
EI 1532-4109
J9 J ENVIRON SCI HEAL B
JI J. Environ. Sci. Health Part B-Pestic. Contam. Agric. Wastes
PY 2017
VL 52
IS 1
BP 70
EP 76
DI 10.1080/03601234.2016.1229476
PG 7
WC Environmental Sciences; Public, Environmental & Occupational Health
WE Science Citation Index Expanded (SCI-EXPANDED)
SC Environmental Sciences & Ecology; Public, Environmental & Occupational
   Health
GA EI4DF
UT WOS:000392442600009
PM 27726483
DA 2023-03-13
ER

PT J
AU Gomez-Pinilla, F
AF Gomez-Pinilla, Femando
TI The influences of diet and exercise on mental health through hormesis
SO AGEING RESEARCH REVIEWS
LA English
DT Review
DE diet; exercise; mental health
ID GROWTH-FACTOR-I; POLYUNSATURATED FATTY-ACIDS; NEUROTROPHIC FACTOR BDNF;
   ACTIVITY-DEPENDENT SECRETION; LONG-TERM POTENTIATION; SYNAPTIC
   PLASTICITY; PHYSICAL-ACTIVITY; MESSENGER-RNA; DOCOSAHEXAENOIC ACID;
   DIABETES-MELLITUS
AB It is likely that the capacity of the brain to remain healthy during aging depends upon its ability to adapt and nurture in response to environmental challenges. In these terms, main principles involved in hormesis can be also applied to understand relationships at a higher level of complexity such as those existing between the CNS and the environment. This review emphasizes the ability of diet, exercise, and other lifestyle adaptations to modulate brain function. Exercise and diet are discussed in relationship to their aptitude to impact systems that sustain synaptic plasticity and mental health, and are therefore important for combating the effects of aging. Mechanisms that interface energy metabolism and synaptic plasticity are discussed, as these are the frameworks for the actions of cellular stress on cognitive function. In particular, neurotrophins are emerging as main factors in the equation that may connect lifestyle factors and mental health. (c) 2007 Elsevier Ireland Ltd. All rights reserved.
C1 [Gomez-Pinilla, Femando] Univ Calif Los Angeles, Sch Med, Brain Injury Res Ctr, Div Neurosurg, Los Angeles, CA 90095 USA.
   [Gomez-Pinilla, Femando] Univ Calif Los Angeles, Dept Physiol Sci, Los Angeles, CA 90095 USA.
C3 University of California System; University of California Los Angeles;
   University of California Los Angeles Medical Center; David Geffen School
   of Medicine at UCLA; University of California System; University of
   California Los Angeles
RP Gomez-Pinilla, F (corresponding author), Univ Calif Los Angeles, Sch Med, Brain Injury Res Ctr, Div Neurosurg, Los Angeles, CA 90095 USA.
EM fgomezpi@ucla.edu
FU NINDS NIH HHS [R01 NS050465, NS 50465, R01 NS050465-03, R01 NS045804, NS
   45804] Funding Source: Medline
CR Adams PB, 1996, LIPIDS, V31, pS157, DOI 10.1007/BF02637069
   Amir RE, 1999, NAT GENET, V23, P185, DOI 10.1038/13810
   Birch EE, 1998, PEDIATR RES, V44, P201, DOI 10.1203/00006450-199808000-00011
   Blanquet PR, 1997, J BIOL CHEM, V272, P24133, DOI 10.1074/jbc.272.39.24133
   Blanquet PR, 2003, NEUROSCIENCE, V118, P477, DOI 10.1016/S0306-4522(02)00963-6
   BOHANNON RW, 1993, CURR OPIN NEUROL, V6, P765, DOI 10.1097/00019052-199310000-00015
   Booth FW, 2002, J APPL PHYSIOL, V93, P3, DOI 10.1152/japplphysiol.00073.2002
   BOURRE JM, 1989, J NUTR, V119, P1880, DOI 10.1093/jn/119.12.1880
   Bova R, 1998, MOL BRAIN RES, V57, P321, DOI 10.1016/S0169-328X(98)00092-8
   Bruce-Keller AJ, 1999, ANN NEUROL, V45, P8, DOI 10.1002/1531-8249(199901)45:1<8::AID-ART4>3.0.CO;2-V
   Carlini VP, 2004, BIOCHEM BIOPH RES CO, V313, P635, DOI 10.1016/j.bbrc.2003.11.150
   Carro E, 2002, NAT MED, V8, P1390, DOI 10.1038/nm793
   Casadesus G, 2004, NUTR NEUROSCI, V7, P309, DOI 10.1080/10284150400020482
   CASTREN E, 1993, NEUROREPORT, V4, P895, DOI 10.1097/00001756-199307000-00014
   Chen RZ, 2001, NAT GENET, V27, P327, DOI 10.1038/85906
   Chen WG, 2003, SCIENCE, V302, P885, DOI 10.1126/science.1086446
   Chen ZY, 2004, J NEUROSCI, V24, P4401, DOI 10.1523/JNEUROSCI.0348-04.2004
   CHENG B, 1992, J NEUROSCI, V12, P1558
   CHENG B, 1994, BRAIN RES, V640, P56, DOI 10.1016/0006-8993(94)91857-0
   CLARK KB, 1995, NEUROBIOL LEARN MEM, V63, P213, DOI 10.1006/nlme.1995.1024
   Clark KB, 1999, NAT NEUROSCI, V2, P94, DOI 10.1038/4600
   Colcombe S, 2003, PSYCHOL SCI, V14, P125, DOI 10.1111/1467-9280.t01-1-01430
   Connor B, 1997, MOL BRAIN RES, V49, P71, DOI 10.1016/S0169-328X(97)00125-3
   Contestabile A, 2004, BRAIN RES, V1002, P162, DOI 10.1016/j.brainres.2004.01.005
   Cowley MA, 2003, NEURON, V37, P649, DOI 10.1016/S0896-6273(03)00063-1
   CRAWFORD MA, 1972, J NUTR, V102, P1315, DOI 10.1093/jn/102.10.1315
   CUSI K, 1995, DIABETES CARE, V18, P843, DOI 10.2337/diacare.18.6.843
   Diano S, 2006, NAT NEUROSCI, V9, P381, DOI 10.1038/nn1656
   Ding Q, 2006, NEUROSCIENCE, V140, P823, DOI 10.1016/j.neuroscience.2006.02.084
   Ding QX, 2006, EUR J NEUROSCI, V24, P1265, DOI 10.1111/j.1460-9568.2006.05026.x
   Dixon L, 2000, SCHIZOPHRENIA BULL, V26, P903, DOI 10.1093/oxfordjournals.schbul.a033504
   Duan WZ, 1999, J NEUROSCI RES, V57, P195, DOI 10.1002/(SICI)1097-4547(19990715)57:2&lt;195::AID-JNR5&gt;3.0.CO;2-P
   Duan WZ, 2003, P NATL ACAD SCI USA, V100, P2911, DOI 10.1073/pnas.0536856100
   Egan MF, 2003, CELL, V112, P257, DOI 10.1016/S0092-8674(03)00035-7
   El Idrissi A, 1999, J NEUROSCI, V19, P9459
   Faulconbridge LF, 2003, DIABETES, V52, P2260, DOI 10.2337/diabetes.52.9.2260
   Fernstrom JD, 1999, LIPIDS, V34, P161, DOI 10.1007/s11745-999-0350-3
   Filus Jakub F, 2005, Psychiatr Pol, V39, P883
   Flachs P, 2005, DIABETOLOGIA, V48, P2365, DOI 10.1007/s00125-005-1944-7
   Flegal KM, 1998, INT J OBESITY, V22, P39, DOI 10.1038/sj.ijo.0800541
   FORDYCE DE, 1991, BEHAV BRAIN RES, V46, P123, DOI 10.1016/S0166-4328(05)80105-6
   FOSTER TC, 1991, NEUROBIOL AGING, V12, P441, DOI 10.1016/0197-4580(91)90071-Q
   Gilgun-Sherki Y, 2002, PHARMACOL REV, V54, P271, DOI 10.1124/pr.54.2.271
   Gomez-Pinilla F, 2002, J NEUROPHYSIOL, V88, P2187, DOI 10.1152/jn.00152.2002
   Gould E, 1999, NAT NEUROSCI, V2, P260, DOI 10.1038/6365
   Grealy MA, 1999, ARCH PHYS MED REHAB, V80, P661, DOI 10.1016/S0003-9993(99)90169-7
   Guan J, 2003, PROG NEUROBIOL, V70, P443, DOI 10.1016/j.pneurobio.2003.08.002
   Guan XM, 1997, MOL BRAIN RES, V48, P23, DOI 10.1016/S0169-328X(97)00071-5
   Guy J, 2001, NAT GENET, V27, P322, DOI 10.1038/85899
   Hall J, 2000, NAT NEUROSCI, V3, P533, DOI 10.1038/75698
   Hariri AR, 2003, J NEUROSCI, V23, P6690, DOI 10.1523/jneurosci.23-17-06690.2003
   Haubensak W, 1998, J CELL SCI, V111, P1483
   Hedley AA, 2004, JAMA-J AM MED ASSOC, V291, P2847, DOI 10.1001/jama.291.23.2847
   Heydari AR, 1996, DEV GENET, V18, P114, DOI 10.1002/(SICI)1520-6408(1996)18:2&lt;114::AID-DVG4&gt;3.0.CO;2-C
   HIBBELN JR, 1995, AM J CLIN NUTR, V62, P1
   Hibbeln JR, 1998, LANCET, V351, P1213, DOI 10.1016/S0140-6736(05)79168-6
   Ho BC, 2006, ARCH GEN PSYCHIAT, V63, P731, DOI 10.1001/archpsyc.63.7.731
   Hoffman DR, 1999, LIPIDS, V34, P337, DOI 10.1007/s11745-999-0371-y
   Holliday R, 1999, LANCET, V354, P4
   Horrobin DF, 1998, MED HYPOTHESES, V50, P269, DOI 10.1016/S0306-9877(98)90000-7
   Hwang JP, 2006, NEUROBIOL AGING, V27, P1834, DOI 10.1016/j.neurobiolaging.2005.10.013
   INGRAM DK, 1987, J GERONTOL, V42, P78, DOI 10.1093/geronj/42.1.78
   Ip EY, 2003, J CEREBR BLOOD F MET, V23, P900, DOI 10.1097/01.WCB.0000076702.71231.F2
   Islam A, 1998, BRAIN RES, V797, P342, DOI 10.1016/S0006-8993(98)00389-8
   Jung RT, 1997, BRIT MED BULL, V53, P307, DOI 10.1093/oxfordjournals.bmb.a011615
   Kalmijn S, 1997, ANN NEUROL, V42, P776, DOI 10.1002/ana.410420514
   Kempermann G, 1998, J NEUROSCI, V18, P3206
   Kernie SG, 2000, EMBO J, V19, P1290, DOI 10.1093/emboj/19.6.1290
   Kesslak JP, 1998, BEHAV NEUROSCI, V112, P1012, DOI 10.1037/0735-7044.112.4.1012
   Kojima M, 2001, J NEUROSCI RES, V64, P1, DOI 10.1002/jnr.1080
   Krabbe KS, 2007, DIABETOLOGIA, V50, P431, DOI 10.1007/s00125-006-0537-4
   Kramer AF, 1999, NATURE, V400, P418, DOI 10.1038/22682
   Laurin D, 2001, ARCH NEUROL-CHICAGO, V58, P498, DOI 10.1001/archneur.58.3.498
   Lee HH, 2006, BRAIN DEV-JPN, V28, P147, DOI 10.1016/j.braindev.2005.05.007
   Lee J, 2002, J NEUROCHEM, V80, P539, DOI 10.1046/j.0022-3042.2001.00747.x
   LEWIS JD, 1992, CELL, V69, P905, DOI 10.1016/0092-8674(92)90610-O
   Liang FQ, 1998, NEUROSCI LETT, V242, P89, DOI 10.1016/S0304-3940(98)00062-7
   LILLIKER SL, 1980, COMPR PSYCHIAT, V21, P270, DOI 10.1016/0010-440X(80)90030-9
   LINDVALL O, 1992, P NATL ACAD SCI USA, V89, P648, DOI 10.1073/pnas.89.2.648
   Linnarsson S, 1997, EUR J NEUROSCI, V9, P2581, DOI 10.1111/j.1460-9568.1997.tb01687.x
   Logroscino G, 1996, ANN NEUROL, V39, P89, DOI 10.1002/ana.410390113
   Luchsinger JA, 2002, ARCH NEUROL-CHICAGO, V59, P1258, DOI 10.1001/archneur.59.8.1258
   Lyons WE, 1999, P NATL ACAD SCI USA, V96, P15239, DOI 10.1073/pnas.96.26.15239
   Ma YL, 1998, NEUROSCIENCE, V82, P957
   Martinowich K, 2003, SCIENCE, V302, P890, DOI 10.1126/science.1090842
   Mattson MP, 2004, AGEING RES REV, V3, P445, DOI 10.1016/j.arr.2004.08.001
   MCCAY PB, 1989, ANN NY ACAD SCI, V570, P32
   MEANS LW, 1993, PHYSIOL BEHAV, V54, P503, DOI 10.1016/0031-9384(93)90243-9
   Mizuno M, 2000, J NEUROSCI, V20, P7116, DOI 10.1523/JNEUROSCI.20-18-07116.2000
   Mokdad AH, 2001, JAMA-J AM MED ASSOC, V286, P1195, DOI 10.1001/jama.286.10.1195
   Molteni R, 2002, NEUROSCIENCE, V112, P803, DOI 10.1016/S0306-4522(02)00123-9
   Molteni R, 2002, EUR J NEUROSCI, V16, P1107, DOI 10.1046/j.1460-9568.2002.02158.x
   Monteleone P, 2006, NEUROSCI LETT, V406, P133, DOI 10.1016/j.neulet.2006.07.040
   Moriguchi T, 2000, J NEUROCHEM, V75, P2563, DOI 10.1046/j.1471-4159.2000.0752563.x
   Mukherjee S, 1996, COMPR PSYCHIAT, V37, P68, DOI 10.1016/S0010-440X(96)90054-1
   Murphy E, 2000, EXPERT OPIN INV DRUG, V9, P1347, DOI 10.1517/13543784.9.6.1347
   Must A, 1999, JAMA-J AM MED ASSOC, V282, P1523, DOI 10.1001/jama.282.16.1523
   Nakagawa T, 2002, DIABETES-METAB RES, V18, P185, DOI 10.1002/dmrr.290
   Navarro A, 2005, AM J PHYSIOL-REG I, V289, pR1392, DOI 10.1152/ajpregu.00834.2004
   NAWA H, 1995, EUR J NEUROSCI, V7, P1527, DOI 10.1111/j.1460-9568.1995.tb01148.x
   Neeper SA, 1996, BRAIN RES, V726, P49, DOI 10.1016/S0006-8993(96)00273-9
   Ng HH, 1999, CURR OPIN GENET DEV, V9, P158, DOI 10.1016/S0959-437X(99)80024-0
   Nonomura T, 2001, Int J Exp Diabetes Res, V2, P201, DOI 10.1155/EDR.2001.201
   O'Brien J, 2005, INT PSYCHOGERIATR, V17, pS207, DOI 10.1017/S1041610205002036
   Ogden CL, 2000, JAMA-J AM MED ASSOC, V288, P1728, DOI DOI 10.1001/JAMA.288.14.1728
   Parnpiansil P, 2003, NEUROSCI LETT, V352, P45, DOI 10.1016/j.neulet.2003.08.023
   Peet M, 1996, PROSTAG LEUKOTR ESS, V55, P71, DOI 10.1016/S0952-3278(96)90148-9
   PELLEYMOUNTER MA, 1995, EXP NEUROL, V131, P229, DOI 10.1016/0014-4886(95)90045-4
   Perkins AJ, 1999, AM J EPIDEMIOL, V150, P37, DOI 10.1093/oxfordjournals.aje.a009915
   Pifferi F, 2005, J NUTR, V135, P2241, DOI 10.1093/jn/135.9.2241
   Regenold WT, 2002, J AFFECT DISORDERS, V70, P19, DOI 10.1016/S0165-0327(01)00456-6
   Rigamonti AE, 2002, J ENDOCRINOL, V175, pR1, DOI 10.1677/joe.0.175R001
   Rocamora N, 1996, J NEUROSCI, V16, P3991
   ROGERS RL, 1990, J AM GERIATR SOC, V38, P123, DOI 10.1111/j.1532-5415.1990.tb03472.x
   Roudabush FL, 2000, J BIOL CHEM, V275, P22583, DOI 10.1074/jbc.M002915200
   Schaaf M J, 2000, Stress, V3, P201, DOI 10.3109/10253890009001124
   Shors TJ, 2001, NATURE, V410, P372, DOI 10.1038/35066584
   Sothern MS, 1999, SOUTH MED J, V92, P577, DOI 10.1097/00007611-199906000-00006
   STEPHENS L, 1994, CELL, V77, P83, DOI 10.1016/0092-8674(94)90237-2
   SUOMINENTROYER S, 1986, PERCEPT MOTOR SKILL, V62, P71, DOI 10.2466/pms.1986.62.1.71
   Sweatt JD, 2001, J NEUROCHEM, V76, P1, DOI 10.1046/j.1471-4159.2001.00054.x
   TABATA H, 1987, Journal of the Medical Association of Thailand, V70, P90
   Tonra JR, 1999, MICROSC RES TECHNIQ, V45, P225, DOI 10.1002/(SICI)1097-0029(19990515/01)45:4/5<225::AID-JEMT6>3.0.CO;2-1
   Trejo JL, 2001, J NEUROSCI, V21, P1628, DOI 10.1523/JNEUROSCI.21-05-01628.2001
   Tsuchida A, 2002, DIABETES OBES METAB, V4, P262, DOI 10.1046/j.1463-1326.2002.00206.x
   Uchida S, 2000, J NEUROSCI RES, V62, P585, DOI 10.1002/1097-4547(20001115)62:4<585::AID-JNR13>3.0.CO;2-U
   van der Lely AJ, 2004, ENDOCR REV, V25, P426, DOI 10.1210/er.2002-0029
   van Praag H, 1999, P NATL ACAD SCI USA, V96, P13427, DOI 10.1073/pnas.96.23.13427
   van Praag H, 1999, NAT NEUROSCI, V2, P266, DOI 10.1038/6368
   Vaynman S, 2004, EUR J NEUROSCI, V20, P2580, DOI 10.1111/j.1460-9568.2004.03720.x
   Vaynman S, 2006, NEUROSCIENCE, V139, P1221, DOI 10.1016/j.neuroscience.2006.01.062
   Vaynman S, 2003, NEUROSCIENCE, V122, P647, DOI 10.1016/j.neuroscience.2003.08.001
   WENDORF M, 1991, DIABETES, V40, P161, DOI 10.2337/diabetes.40.2.161
   Wren AM, 2001, J CLIN ENDOCR METAB, V86, P5992, DOI 10.1210/jc.86.12.5992
   Wu A, 2004, J NEUROTRAUM, V21, P1457, DOI 10.1089/neu.2004.21.1457
   Wu AG, 2004, EUR J NEUROSCI, V19, P1699, DOI 10.1111/j.1460-9568.2004.03246.x
   Xu BJ, 2003, NAT NEUROSCI, V6, P736, DOI 10.1038/nn1073
   Yang FS, 2005, J BIOL CHEM, V280, P5892, DOI 10.1074/jbc.M404751200
   Yeo GSH, 2004, NAT NEUROSCI, V7, P1187, DOI 10.1038/nn1336
   Yu ZF, 1999, J NEUROSCI RES, V57, P830, DOI 10.1002/(SICI)1097-4547(19990915)57:6&lt;830::AID-JNR8&gt;3.0.CO;2-2
   ZENOBI PD, 1993, DIABETOLOGIA, V36, P465, DOI 10.1007/BF00402285
   Zhou ZL, 2006, NEURON, V52, P255, DOI 10.1016/j.neuron.2006.09.037
NR 142
TC 92
Z9 92
U1 3
U2 33
PU ELSEVIER IRELAND LTD
PI CLARE
PA ELSEVIER HOUSE, BROOKVALE PLAZA, EAST PARK SHANNON, CO, CLARE, 00000,
   IRELAND
SN 1568-1637
EI 1872-9649
J9 AGEING RES REV
JI Ageing Res. Rev.
PD JAN
PY 2008
VL 7
IS 1
BP 49
EP 62
DI 10.1016/j.arr.2007.04.003
PG 14
WC Cell Biology; Geriatrics & Gerontology
WE Science Citation Index Expanded (SCI-EXPANDED)
SC Cell Biology; Geriatrics & Gerontology
GA 261TW
UT WOS:000253103900006
PM 17604236
OA Green Accepted
DA 2023-03-13
ER

PT J
AU Morgenstern, J
   Campos, MC
   Nawroth, P
   Fleming, T
AF Morgenstern, Jakob
   Campos Campos, Marta
   Nawroth, Peter
   Fleming, Thomas
TI The Glyoxalase System-New Insights into an Ancient Metabolism
SO ANTIOXIDANTS
LA English
DT Review
DE Glyoxalase 1; methylglyoxal; glycation
ID ADVANCED GLYCATION ENDPRODUCTS; ALDOSE REDUCTASE; PROTEOMIC ANALYSIS;
   END-PRODUCTS; METHYLGLYOXAL; CELLS; HORMESIS; PROTEINS; PHOSPHORYLATION;
   OVEREXPRESSION
AB The glyoxalase system was discovered over a hundred years ago and since then it has been claimed to provide the role of an indispensable enzyme system in order to protect cells from a toxic byproduct of glycolysis. This review gives a broad overview of what has been postulated in the last 30 years of glyoxalase research, but within this context it also challenges the concept that the glyoxalase system is an exclusive tool of detoxification and that its substrate, methylglyoxal, is solely a detrimental burden for every living cell due to its toxicity. An overview of consequences of a complete loss of the glyoxalase system in various model organisms is presented with an emphasis on the role of alternative detoxification pathways of methylglyoxal. Furthermore, this review focuses on the overlooked posttranslational modification of Glyoxalase 1 and its possible implications for cellular maintenance under various (patho-)physiological conditions. As a final note, an intriguing point of view for the substrate methylglyoxal is offered, the concept of methylglyoxal (MG)-mediated hormesis.
C1 [Morgenstern, Jakob; Campos Campos, Marta; Nawroth, Peter; Fleming, Thomas] Univ Hosp Heidelberg, Dept Internal Med & Clin Chem 1, D-69120 Heidelberg, Germany.
   [Nawroth, Peter; Fleming, Thomas] German Ctr Diabet Res DZD, D-85764 Neuherberg, Germany.
   [Nawroth, Peter] Helmholtz Zentrum Munich, Inst Diabet & Canc, D-85764 Neuherberg, Germany.
C3 Ruprecht Karls University Heidelberg; Helmholtz Association;
   Helmholtz-Center Munich - German Research Center for Environmental
   Health
RP Morgenstern, J (corresponding author), Univ Hosp Heidelberg, Dept Internal Med & Clin Chem 1, D-69120 Heidelberg, Germany.
EM jakob.morgenstern@med.uni-heidelberg.de;
   Marta.Campos@med.uni-heidelberg.de; Peter.nawroth@med.uni-heidelberg.de;
   thomas.fleming@med.uni-heidelberg.de
OI Nawroth, Peter/0000-0002-6134-7804; Morgenstern,
   Jakob/0000-0001-7227-8958; Campos, Marta/0000-0001-5873-8153
FU Deutsche Forschungsgemeinschaft (DFG) [SFB1118]; Deutsche Zentrum fur
   Diabetesforschung (DZD)
FX This study was supported by the Deutsche Forschungsgemeinschaft (DFG;
   SFB1118) and the Deutsche Zentrum fur Diabetesforschung (DZD).
CR Ahmed N, 2005, J BIOL CHEM, V280, P5724, DOI 10.1074/jbc.M410973200
   Ahmed N, 2002, BIOCHEM J, V364, P1
   Ahmed N, 2003, INVEST OPHTH VIS SCI, V44, P5287, DOI 10.1167/iovs.03-0573
   Allaman I, 2015, FRONT NEUROSCI-SWITZ, V9, DOI 10.3389/fnins.2015.00023
   Antognelli C, 2019, OXID MED CELL LONGEV, V2019, DOI 10.1155/2019/8576961
   Antognelli C, 2019, CELLS-BASEL, V8, DOI 10.3390/cells8060547
   Antognelli C, 2018, INT J MOL SCI, V19, DOI 10.3390/ijms19020415
   Antognelli C, 2017, MOL CARCINOGEN, V56, P2112, DOI 10.1002/mc.22668
   Antognelli C, 2013, PLOS ONE, V8, DOI 10.1371/journal.pone.0074014
   Baba SP, 2009, DIABETES, V58, P2486, DOI 10.2337/db09-0375
   Bellahcene A, 2018, SEMIN CANCER BIOL, V49, P64, DOI 10.1016/j.semcancer.2017.05.010
   Birkenmeier G, 2010, PLOS ONE, V5, DOI 10.1371/journal.pone.0010399
   Brouwers O, 2016, GLYCOCONJUGATE J, V33, P627, DOI 10.1007/s10719-016-9681-3
   Brouwers O, 2011, J BIOL CHEM, V286, P1374, DOI 10.1074/jbc.M110.144097
   Calabrese EJ, 2005, CRIT REV TOXICOL, V35, P463, DOI 10.1080/10408440591034502
   Cameron AD, 1999, STRUCTURE, V7, P1067, DOI 10.1016/S0969-2126(99)80174-9
   Cook R, 2006, ENVIRON HEALTH PERSP, V114, P1631, DOI 10.1289/ehp.8606
   Cui JW, 2004, CLIN CANCER RES, V10, P6887, DOI 10.1158/1078-0432.CCR-04-0307
   Dakin HD, 1913, J BIOL CHEM, V14, P155
   De Hemptinne V, 2007, BIOCHEM J, V407, P121, DOI 10.1042/BJ20070379
   de Hemptinne V, 2009, MOL CELL BIOCHEM, V325, P169, DOI 10.1007/s11010-009-0031-7
   Di Emidio G, 2019, BBA-MOL BASIS DIS, V1865, P1389, DOI 10.1016/j.bbadis.2019.02.011
   Douglas H, 2008, HUM EXP TOXICOL, V27, P603, DOI 10.1177/0960327108098493
   EGYUD LG, 1966, P NATL ACAD SCI USA, V56, P203, DOI 10.1073/pnas.56.1.203
   Galligan JJ, 2018, P NATL ACAD SCI USA, V115, P9228, DOI 10.1073/pnas.1802901115
   Garrido D, 2015, PLOS GENET, V11, DOI 10.1371/journal.pgen.1004995
   Ghosh A, 2016, SCI REP-UK, V6, DOI 10.1038/srep18358
   Giacco F, 2014, DIABETES, V63, P291, DOI 10.2337/db13-0316
   Hanssen NMJ, 2014, BIOCHEM SOC T, V42, P443, DOI 10.1042/BST20140001
   Heiden MGV, 2009, SCIENCE, V324, P1029, DOI 10.1126/science.1160809
   Hidmark A, 2014, EXP CLIN ENDOCR DIAB, V122, P201, DOI 10.1055/s-0034-1367023
   Huang KX, 1999, APPL ENVIRON MICROB, V65, P3244
   Hutschenreuther A, 2016, INT J MOL SCI, V17, DOI 10.3390/ijms17122133
   INOUE Y, 1990, J BIOCHEM-TOKYO, V108, P4, DOI 10.1093/oxfordjournals.jbchem.a123159
   Jain M, 2016, PLOS ONE, V11, DOI 10.1371/journal.pone.0159348
   Jang S, 2017, BIOCHEM BIOPH RES CO, V490, P460, DOI 10.1016/j.bbrc.2017.06.063
   Jorgens K, 2015, DIABETES, V64, P213, DOI 10.2337/db14-0352
   Kalapos MP, 1999, BBA-GEN SUBJECTS, V1426, P1, DOI 10.1016/S0304-4165(98)00141-X
   Kaur C, 2017, INT J MOL SCI, V18, DOI 10.3390/ijms18040250
   Khan MMK, 2005, PLANT MOL BIOL, V58, P27, DOI 10.1007/s11103-005-4013-1
   Lodd E, 2019, JCI INSIGHT, V4, DOI 10.1172/jci.insight.126154
   Maessen DEM, 2015, CLIN SCI, V128, P839, DOI 10.1042/CS20140683
   Matafome P, 2013, ENDOCRINE, V43, P472, DOI 10.1007/s12020-012-9795-8
   Mearini E, 2002, EUR J CANCER, V38, P1946, DOI 10.1016/S0959-8049(02)00236-8
   Mitsumoto A, 2000, J BIOCHEM, V128, P647, DOI 10.1093/oxfordjournals.jbchem.a022797
   Moraru A, 2018, CELL METAB, V27, P926, DOI 10.1016/j.cmet.2018.02.003
   Morcos M, 2008, AGING CELL, V7, P260, DOI 10.1111/j.1474-9726.2008.00371.x
   Morgenstern J, 2020, CELL REP, V32, DOI 10.1016/j.celrep.2020.108160
   Morgenstern J, 2017, J BIOL CHEM, V292, P3224, DOI 10.1074/jbc.M116.760132
   Nakamura T, 2004, ONCOGENE, V23, P2385, DOI 10.1038/sj.onc.1207392
   Nigro C, 2017, INT J MOL SCI, V18, DOI 10.3390/ijms18010188
   Nokin MJ, 2017, SCI REP-UK, V7, DOI 10.1038/s41598-017-12119-7
   Peters AS, 2016, J VASC SURG, V64, P990, DOI 10.1016/j.jvs.2016.04.025
   Proietti S, 2019, BIOMOLECULES, V9, DOI 10.3390/biom9100635
   Rabbani N, 2019, ANTIOXID REDOX SIGN, V30, P354, DOI 10.1089/ars.2017.7424
   Rabbani N, 2018, SEMIN CANCER BIOL, V49, P83, DOI 10.1016/j.semcancer.2017.05.006
   Rabbani N, 2014, DIABETES, V63, P50, DOI 10.2337/db13-1606
   Ran FA, 2013, NAT PROTOC, V8, P2281, DOI 10.1038/nprot.2013.143
   Ranganathan S, 1999, GENE, V240, P149, DOI 10.1016/S0378-1119(99)00420-5
   Rattan SIS, 2008, AGEING RES REV, V7, P63, DOI 10.1016/j.arr.2007.03.002
   Ravichandran M, 2018, CELL METAB, V27, P914, DOI 10.1016/j.cmet.2018.02.004
   Richarme G, 2015, J BIOL CHEM, V290, P1885, DOI 10.1074/jbc.M114.597815
   Roy A, 2018, BIOCHEM PHARMACOL, V156, P322, DOI 10.1016/j.bcp.2018.08.041
   Rulli A, 2001, BREAST CANCER RES TR, V66, P67, DOI 10.1023/A:1010632919129
   Sankaranarayanan S, 2017, INT J MOL SCI, V18, DOI 10.3390/ijms18040898
   Santarius T, 2010, GENE CHROMOSOME CANC, V49, P711, DOI 10.1002/gcc.20784
   Santos AL, 2017, OXID MED CELL LONGEV, V2017, DOI 10.1155/2017/5716409
   Schalkwijk CG, 2020, PHYSIOL REV, V100, P407, DOI 10.1152/physrev.00001.2019
   Schemmel KE, 2010, J DIABETES COMPLICAT, V24, P354, DOI 10.1016/j.jdiacomp.2009.07.005
   Schlotterer A, 2009, DIABETES, V58, P2450, DOI 10.2337/db09-0567
   Schneider M, 2004, CHEM RES TOXICOL, V17, P1385, DOI 10.1021/tx049929d
   Schumacher D, 2018, MOL METAB, V18, P143, DOI 10.1016/j.molmet.2018.09.005
   Shafie A, 2016, BIOCHEM J, V473, P4255, DOI 10.1042/BCJ20160691
   Shafie A, 2014, BIOCHEM SOC T, V42, P500, DOI 10.1042/BST20140011
   Shibamoto Y, 2018, INT J MOL SCI, V19, DOI 10.3390/ijms19082387
   Shin R, 2007, P NATL ACAD SCI USA, V104, P6460, DOI 10.1073/pnas.0610208104
   Shinohara M, 1998, J CLIN INVEST, V101, P1142, DOI 10.1172/JCI119885
   Song HY, 2006, J CANCER RES CLIN, V132, P92, DOI 10.1007/s00432-005-0044-x
   Silva MS, 2013, BIOCHEM J, V453, P1, DOI 10.1042/BJ20121743
   Spanos C, 2018, PROTEOME SCI, V16, DOI 10.1186/s12953-018-0131-y
   Srikanth V, 2013, J GERONTOL A-BIOL, V68, P68, DOI 10.1093/gerona/gls100
   SZENTGYO.A, 1966, SCIENCE, V152, P676, DOI 10.1126/science.152.3722.676-d
   TAKAHASHI K, 1977, J BIOCHEM-TOKYO, V81, P395, DOI 10.1093/oxfordjournals.jbchem.a131471
   Thornalley PJ, 2010, NUCLEIC ACIDS RES, V38, P5432, DOI 10.1093/nar/gkq306
   THORNALLEY PJ, 1993, MOL ASPECTS MED, V14, P287, DOI 10.1016/0098-2997(93)90002-U
   Thornalley PJ, 2003, BIOCHEM J, V375, P581, DOI 10.1042/BJ20030763
   Thornalley PJ, 1996, BIOCHEM PHARMACOL, V51, P1365, DOI 10.1016/0006-2952(96)00059-7
   Thornalley PJ, 2003, BIOCHEM SOC T, V31, P1343
   THORNALLEY PJ, 1988, LEUKEMIA RES, V12, P897, DOI 10.1016/0145-2126(88)90016-1
   Thornalley PJ, 1999, BIOCHEM J, V344, P109, DOI 10.1042/0264-6021:3440109
   Urscher M, 2011, SEMIN CELL DEV BIOL, V22, P262, DOI 10.1016/j.semcdb.2011.02.003
   Vander Jagt DL, 2003, CHEM-BIOL INTERACT, V143, P341, DOI 10.1016/S0009-2797(02)00212-0
   Vander Jagt DL, 2001, CHEM-BIOL INTERACT, V130, P549, DOI 10.1016/S0009-2797(00)00298-2
   VANDERJAGT DL, 1993, BIOCHEM SOC T, V21, P522, DOI 10.1042/bst0210522
   Wang TN, 2012, J AM CHEM SOC, V134, P8958, DOI 10.1021/ja301994d
   Ward PS, 2012, CANCER CELL, V21, P297, DOI 10.1016/j.ccr.2012.02.014
   Wortmann M, 2016, J DIABETES RES, V2016, DOI 10.1155/2016/2981639
   Xu Y, 2006, J BIOL CHEM, V281, P26702, DOI 10.1074/jbc.M604758200
   Xue MZ, 2016, DIABETES, V65, P2282, DOI 10.2337/db16-0153
   Xue MZ, 2012, BIOCHEM J, V443, P213, DOI 10.1042/BJ20111648
   Xue MZ, 2011, SEMIN CELL DEV BIOL, V22, P293, DOI 10.1016/j.semcdb.2011.02.013
   Yang YX, 2008, J CELL BIOCHEM, V104, P1010, DOI 10.1002/jcb.21687
   Yun J, 2014, CELL METAB, V19, P757, DOI 10.1016/j.cmet.2014.01.011
   Zemva J, 2017, REDOX BIOL, V13, P674, DOI 10.1016/j.redox.2017.08.007
   Zhang DH, 2005, MOL CELL PROTEOMICS, V4, P1686, DOI 10.1074/mcp.M400221-MCP200
   Zhang HJ, 2012, BLOOD, V119, P2595, DOI 10.1182/blood-2011-10-387381
NR 106
TC 13
Z9 13
U1 0
U2 5
PU MDPI
PI BASEL
PA ST ALBAN-ANLAGE 66, CH-4052 BASEL, SWITZERLAND
EI 2076-3921
J9 ANTIOXIDANTS-BASEL
JI Antioxidants
PD OCT
PY 2020
VL 9
IS 10
AR 939
DI 10.3390/antiox9100939
PG 15
WC Biochemistry & Molecular Biology; Chemistry, Medicinal; Food Science &
   Technology
WE Science Citation Index Expanded (SCI-EXPANDED)
SC Biochemistry & Molecular Biology; Pharmacology & Pharmacy; Food Science
   & Technology
GA OJ6OD
UT WOS:000584077200001
PM 33019494
OA gold, Green Published
DA 2023-03-13
ER

PT J
AU Wu, DQ
   Cypser, JR
   Yashin, AI
   Johnson, TE
AF Wu, Deqing
   Cypser, James R.
   Yashin, Anatoli I.
   Johnson, Thomas E.
TI The U-shaped response of initial mortality in Caenorhabditis elegans to
   mild heat shock: Does it explain recent trends in human mortality?
SO JOURNALS OF GERONTOLOGY SERIES A-BIOLOGICAL SCIENCES AND MEDICAL
   SCIENCES
LA English
DT Article
DE hidden heterogeneity; initial mortality; U-shaped response; heat shock;
   Caenorhabditis elegans
ID LIFE-SPAN EXTENSION; STRESS-RESPONSE; LONGITUDINAL GOMPERTZIAN; ISOGENIC
   POPULATIONS; MOLECULAR CHAPERONES; SURVIVAL IMPROVEMENT; LONGEVITY;
   HORMESIS; PROTEINS; HETEROGENEITY
AB U-shaped dose-response relationships (hormesis) have been documented in numerous biological, toxicological, and pharmacological investigations. For example, in response to a mild 35 degrees C heat shock, the longevity of Caenorhabditis elegans exhibits an inverted U-shaped dose-response. By applying the demographic concept of heterogeneity, we find that this U-shaped curve for longevity response is driven by a U-shaped dose-response of initial mortality. When worms are subjected to mild heat shock, the initial mortality decreases compared to the control. This initial mortality benefit increases with moderate increases in the length of heat shock, peaking at a point that coincides with the induction of damage to the worms. The dose of heat shock that coincided with this benefit in initial mortality did not affect the rate of increase in mortality.
C1 [Wu, Deqing; Cypser, James R.; Johnson, Thomas E.] Univ Colorado, Inst Behav Genet, Boulder, CO 80309 USA.
   [Yashin, Anatoli I.] Duke Univ, Ctr Populat Hlth & Aging, Durham, NC USA.
C3 University of Colorado System; University of Colorado Boulder; Duke
   University
RP Wu, DQ (corresponding author), Univ Colorado, Inst Behav Genet, UCB 447, Boulder, CO 80309 USA.
EM deqing.wu@gmail.com
OI /0000-0001-7147-8237; CYPSER, JAMES/0000-0001-8436-6437
FU NIA NIH HHS [P01 AG 08761] Funding Source: Medline
CR Apfeld J, 1999, NATURE, V402, P804, DOI 10.1038/45544
   Calabrese EJ, 2007, TOXICOL APPL PHARM, V222, P122, DOI 10.1016/j.taap.2007.02.015
   Calabrese EJ, 2003, ANNU REV PHARMACOL, V43, P175, DOI 10.1146/annurev.pharmtox.43.100901.140223
   Calabrese EJ, 2002, HUM EXP TOXICOL, V21, P91, DOI 10.1191/0960327102ht217oa
   Calabrese EJ, 1999, BIOSCIENCE, V49, P725, DOI 10.2307/1313596
   Calabrese EJ, 2001, ANNU REV PUBL HEALTH, V22, P15, DOI 10.1146/annurev.publhealth.22.1.15
   Carey JR, 1997, DEMOGRAPHY, V34, P17, DOI 10.2307/2061657
   Carey JR, 2001, ANNU REV ENTOMOL, V46, P79, DOI 10.1146/annurev.ento.46.1.79
   Cypser J, 2001, HUM EXP TOXICOL, V20, P295, DOI 10.1191/096032701701548070
   Cypser JR, 2006, EXP GERONTOL, V41, P935, DOI 10.1016/j.exger.2006.09.004
   Cypser JR, 2003, BIOGERONTOLOGY, V4, P203, DOI 10.1023/A:1025138800672
   Cypser JR, 2002, J GERONTOL A-BIOL, V57, pB109, DOI 10.1093/gerona/57.3.B109
   Feder ME, 1999, ANNU REV PHYSIOL, V61, P243, DOI 10.1146/annurev.physiol.61.1.243
   FINCH CE, 1990, SCIENCE, V249, P902, DOI 10.1126/science.2392680
   Gavrilov L. A., 1991, BIOL LIFE SPAN QUANT
   Hercus MJ, 2003, BIOGERONTOLOGY, V4, P149, DOI 10.1023/A:1024197806855
   Johnson TE, 2001, J GERONTOL A-BIOL, V56, pB331, DOI 10.1093/gerona/56.8.B331
   JOHNSON TE, 1982, P NATL ACAD SCI-BIOL, V79, P6603, DOI 10.1073/pnas.79.21.6603
   JOHNSON TE, 1990, SCIENCE, V249, P908, DOI 10.1126/science.2392681
   JOHNSON TE, 1987, P NATL ACAD SCI USA, V84, P3777, DOI 10.1073/pnas.84.11.3777
   Jolly C, 2000, JNCI-J NATL CANCER I, V92, P1564, DOI 10.1093/jnci/92.19.1564
   JONES D, 1986, J BIOL CHEM, V261, P2006
   Khazaeli AA, 1997, J GERONTOL A-BIOL, V52, pB48, DOI 10.1093/gerona/52A.1.B48
   Kregel KC, 2002, J APPL PHYSIOL, V92, P2177, DOI 10.1152/japplphysiol.01267.2001
   Le Bourg E, 2001, BIOGERONTOLOGY, V2, P155, DOI 10.1023/A:1011561107055
   Link CD, 1999, CELL STRESS CHAPERON, V4, P235, DOI 10.1379/1466-1268(1999)004<0235:DOOSRI>2.3.CO;2
   LITHGOW GJ, 1995, P NATL ACAD SCI USA, V92, P7540, DOI 10.1073/pnas.92.16.7540
   Michalski AI, 2001, BIOGERONTOLOGY, V2, P35, DOI 10.1023/A:1010091315368
   MITCHELL DH, 1979, J GERONTOL, V34, P28, DOI 10.1093/geronj/34.1.28
   Morrow G, 2003, SEMIN CELL DEV BIOL, V14, P291, DOI 10.1016/j.semcdb.2003.09.023
   Olsen A, 2006, BIOGERONTOLOGY, V7, P221, DOI 10.1007/s10522-006-9018-x
   Prieto MD, 1996, MECH AGEING DEV, V90, P35, DOI 10.1016/0047-6374(96)01751-4
   Rattan SIS, 1998, ANN NY ACAD SCI, V854, P54, DOI 10.1111/j.1749-6632.1998.tb09891.x
   Rattan SIS, 1998, BIOCHEM MOL BIOL INT, V45, P753
   Rattan Suresh I. S., 2005, Dose-Response, V3, P533, DOI 10.2203/dose-response.003.04.008
   Rea SL, 2005, NAT GENET, V37, P894, DOI 10.1038/ng1608
   RIGGS JE, 1990, MECH AGEING DEV, V54, P235, DOI 10.1016/0047-6374(90)90053-I
   Riggs JE, 1998, MECH AGEING DEV, V100, P269, DOI 10.1016/S0047-6374(97)00141-3
   RIGGS JE, 1992, MECH AGEING DEV, V65, P217, DOI 10.1016/0047-6374(92)90037-E
   RUSSNAK RH, 1983, NUCLEIC ACIDS RES, V11, P3187, DOI 10.1093/nar/11.10.3187
   Scannapieco AC, 2007, BIOGERONTOLOGY, V8, P315, DOI 10.1007/s10522-006-9075-1
   Shama S, 1998, EXP CELL RES, V245, P379, DOI 10.1006/excr.1998.4279
   Southam CM, 1943, PHYTOPATHOLOGY, V33, P517
   STREHLER BL, 1960, SCIENCE, V132, P14, DOI 10.1126/science.132.3418.14
   Tonkiss J, 2005, INT J HYPERTHER, V21, P433, DOI 10.1080/02656730500165514
   VAUPEL JW, 1979, DEMOGRAPHY, V16, P439, DOI 10.2307/2061224
   VAUPEL JW, 1985, AM STAT, V39, P176, DOI 10.2307/2683925
   Verbeke P, 2001, CELL BIOL INT, V25, P845, DOI 10.1006/cbir.2001.0789
   Wu DQ, 2006, EXP GERONTOL, V41, P261, DOI 10.1016/j.exger.2006.01.003
   Yashin AI, 2001, EXP GERONTOL, V37, P157, DOI 10.1016/S0531-5565(01)00154-1
   Yashin AI, 2002, J GERONTOL A-BIOL, V57, pB83, DOI 10.1093/gerona/57.3.B83
   Yashin AI, 2002, MECH AGEING DEV, V123, P637, DOI 10.1016/S0047-6374(01)00410-9
   Yashin AI, 2001, MECH AGEING DEV, V122, P1477, DOI 10.1016/S0047-6374(01)00273-1
NR 53
TC 18
Z9 19
U1 0
U2 7
PU OXFORD UNIV PRESS INC
PI CARY
PA JOURNALS DEPT, 2001 EVANS RD, CARY, NC 27513 USA
SN 1079-5006
EI 1758-535X
J9 J GERONTOL A-BIOL
JI J. Gerontol. Ser. A-Biol. Sci. Med. Sci.
PD JUL
PY 2008
VL 63
IS 7
BP 660
EP 668
DI 10.1093/gerona/63.7.660
PG 9
WC Geriatrics & Gerontology; Gerontology
WE Science Citation Index Expanded (SCI-EXPANDED); Social Science Citation Index (SSCI)
SC Geriatrics & Gerontology
GA 336UE
UT WOS:000258389300002
PM 18693219
OA Bronze
DA 2023-03-13
ER

PT J
AU Mollaee, M
   Matloob, A
   Mobli, A
   Thompson, M
   Chauhan, BS
AF Mollaee, Mahboobeh
   Matloob, Amar
   Mobli, Ahmadreza
   Thompson, Michael
   Chauhan, Bhagirath Singh
TI Response of glyphosate-resistant and susceptible biotypes of Echinochloa
   colona to low doses of glyphosate in different soil moisture conditions
SO PLOS ONE
LA English
DT Article
ID TARGET-SITE; HORMESIS; HERBICIDES; PLANTS
AB To evaluate the hormetic effect of glyphosate on Echinochloa colona, two pot studies were done in the screenhouse at the Gatton Campus, the University of Queensland, Australia. Glyphosate was sprayed at the 3-4 leaf stage using different doses [(0, 5, 10, 20, 40, 80 and 800 g a.e. ha(-1)) and (0, 2.5, 5, 10, 20 and 800 g a.e. ha(-1))] in the first and second study, respectively. In the second study, two soil moistures (adequately-watered and water-stressed), and two E. colona biotypes, glyphosate-resistant and glyphosate-susceptible, were included. In both studies, plants that were treated with glyphosate at 2.5-40 g ha(-1) grew taller and produced more leaves, tillers, inflorescences and seeds than the control treatment. In the first study, 5 g ha(-1) glyphosate resulted in the maximum aboveground biomass (increase of 34% to 118%) compared with the control treatment. In the second study, the adequately-watered and glyphosate low dose treatments caused an increase in all the measured growth parameters for both biotypes. For example, total dry biomass was increased by 64% and 54% at 5 g ha(-1) in the adequately-watered treatments for the resistant and susceptible biotypes, respectively, compared with the control treatment. All measured traits tended to decrease with increasing water stress and the stimulative growth of low doses of glyphosate could not compensate for the water stress effect. The results of both studies showed a hormetic effect of low doses of glyphosate on E. colona biotypes and such growth stimulation was significant in the range of 5 to 10 g ha(-1) glyphosate. Water availability was found to be effective in modulating the stimulatory outcomes of glyphosate-induced hormesis. No significant difference was observed between the resistant and susceptible biotypes for hormesis phenomenon. The study showed the importance of precise herbicide application for suppressing weed growth and herbicide resistance evolution.
C1 [Mollaee, Mahboobeh; Mobli, Ahmadreza] Ferdowsi Univ Mashhad, Fac Agr, Dept Agrotechnol, Mashhad, Razavi Khorasan, Iran.
   [Mollaee, Mahboobeh; Mobli, Ahmadreza; Thompson, Michael; Chauhan, Bhagirath Singh] Univ Queensland, Queensland Alliance Agr & Food Innovat QAAFI, Ctr Crop Sci, Gatton, Qld, Australia.
   [Mollaee, Mahboobeh; Mobli, Ahmadreza; Thompson, Michael; Chauhan, Bhagirath Singh] Univ Queensland, Sch Agr & Food Sci SAFS, Gatton, Qld, Australia.
   [Matloob, Amar] Muhammad Nawaz Shareef Univ Agr, Dept Agron, Multan, Pakistan.
C3 Ferdowsi University Mashhad; University of Queensland; University of
   Queensland
RP Mollaee, M (corresponding author), Ferdowsi Univ Mashhad, Fac Agr, Dept Agrotechnol, Mashhad, Razavi Khorasan, Iran.; Mollaee, M (corresponding author), Univ Queensland, Queensland Alliance Agr & Food Innovat QAAFI, Ctr Crop Sci, Gatton, Qld, Australia.; Mollaee, M (corresponding author), Univ Queensland, Sch Agr & Food Sci SAFS, Gatton, Qld, Australia.
EM m.mollaee@uq.edu.au
RI Matloob, Amar/G-7614-2017; Mollaee, Mahboobeh/GOK-1664-2022
OI Matloob, Amar/0000-0002-4683-1745; Mollaee,
   Mahboobeh/0000-0002-6156-5668; Mobli, Ahmadreza/0000-0002-9332-1879;
   Thompson, Michael/0000-0002-8454-6603
CR Abbas T, 2016, PLANTA DANINHA, V34, P527, DOI 10.1590/S0100-83582016340300013
   Abbas T, 2017, CROP PROT, V93, P69, DOI 10.1016/j.cropro.2016.11.020
   Alarcon-Reverte R, 2013, WEED SCI, V61, P48, DOI 10.1614/WS-D-12-00073.1
   Asman W., 2003, DRY DEPOSITION SPRAY
   Belz R. G., 2014, Julius-Kuhn-Archiv, P81
   Belz RG, 2011, WEED RES, V51, P321, DOI 10.1111/j.1365-3180.2011.00862.x
   Belz RG, 2018, SCI TOTAL ENVIRON, V631-632, P510, DOI 10.1016/j.scitotenv.2018.02.336
   Belz RG, 2014, PEST MANAG SCI, V70, P698, DOI 10.1002/ps.3726
   Bott S, 2011, PLANT SOIL, V342, P249, DOI 10.1007/s11104-010-0689-3
   Brito IPFS, 2018, PEST MANAG SCI, V74, P1064, DOI 10.1002/ps.4523
   Calabrese EJ, 2008, ENVIRON TOXICOL CHEM, V27, P1451, DOI [10.1897/07-541.1, 10.1897/07-541]
   Cedergreen N, 2008, WEED RES, V48, P429, DOI 10.1111/j.1365-3180.2008.00646.x
   Cedergreen Nina, 2007, Dose-Response, V5, P150, DOI 10.2203/dose-response.06-008.Cedergreen
   Cedergreen N, 2010, PESTIC BIOCHEM PHYS, V96, P140, DOI 10.1016/j.pestbp.2009.11.002
   Cedergreen N, 2009, FIELD CROP RES, V114, P54, DOI 10.1016/j.fcr.2009.07.003
   Cedergreen N, 2008, ENVIRON POLLUT, V156, P1099, DOI 10.1016/j.envpol.2008.04.016
   Dalley CD, 2010, WEED SCI, V58, P329, DOI 10.1614/WS-D-09-00001.1
   Dolman F, 2009, WEED SCI SOC AM ABST, V49, P286
   Duke S. O., 2006, Outlooks on Pest Management, V17, P29
   Duke SO, 2008, PEST MANAG SCI, V64, P319, DOI 10.1002/ps.1518
   Dyer WE, 2018, PEST MANAG SCI, V74, P1759, DOI 10.1002/ps.5043
   EGLEY GH, 1978, WEED SCI, V26, P249, DOI 10.1017/S004317450004981X
   Farooq N, 2019, PLANTA DANINHA, V37, DOI [10.1590/S0100-83582019370100045, 10.1590/s0100-83582019370100045]
   Ghannoum O, 2009, ANN BOT-LONDON, V103, P635, DOI 10.1093/aob/mcn093
   Han HP, 2016, PEST MANAG SCI, V72, P264, DOI 10.1002/ps.4038
   Heap I., 2020, INT SURVEY HERBICIDE
   Holm LG, WORLDS WORST WEEDS D, P1977
   Mollaee M, 2020, SCI REP-UK, V10, DOI 10.1038/s41598-019-57307-9
   Mushak P, 2013, SCI TOTAL ENVIRON, V443, P573, DOI 10.1016/j.scitotenv.2012.11.028
   Mutti NK, 2019, CROP PASTURE SCI, V70, P367, DOI 10.1071/CP18444
   Nadeem MA, 2017, ARCH AGRON SOIL SCI, V63, P344, DOI 10.1080/03650340.2016.1207243
   Nascentes RF, 2018, PEST MANAG SCI, V74, P1197, DOI 10.1002/ps.4606
   Norris RF, 1977, ABSTR WEED SCI SOC A, P102
   Petersen J, 2008, J PLANT DIS PROTECT, P25
   Pokhrel LR, 2015, SCI TOTAL ENVIRON, V538, P279, DOI 10.1016/j.scitotenv.2015.08.052
   Powles SB, 2006, WEED TECHNOL, V20, P282, DOI 10.1614/WT-04-142R.1
   Powles SB, 2010, ANNU REV PLANT BIOL, V61, P317, DOI 10.1146/annurev-arplant-042809-112119
   Preston TC, 2010, LANGMUIR, V26, P10250, DOI 10.1021/la100402j
   Sammons RD, 2014, PEST MANAG SCI, V70, P1367, DOI 10.1002/ps.3743
   Schabenberger O, 1999, AGRON J, V91, P713, DOI 10.2134/agronj1999.914713x
   Silva FML, 2016, WEED RES, V56, P124, DOI 10.1111/wre.12189
   Silva AC, 2018, PLANTA DANINHA, V36, DOI [10.1590/S0100-83582018360100121, 10.1590/s0100-83582018360100121]
   Tasawer Abbas, 2015, Pakistan Journal of Weed Science Research, V21, P533
   Velini ED, 2008, PEST MANAG SCI, V64, P489, DOI 10.1002/ps.1562
NR 44
TC 14
Z9 14
U1 1
U2 4
PU PUBLIC LIBRARY SCIENCE
PI SAN FRANCISCO
PA 1160 BATTERY STREET, STE 100, SAN FRANCISCO, CA 94111 USA
SN 1932-6203
J9 PLOS ONE
JI PLoS One
PD MAY 20
PY 2020
VL 15
IS 5
AR e0233428
DI 10.1371/journal.pone.0233428
PG 16
WC Multidisciplinary Sciences
WE Science Citation Index Expanded (SCI-EXPANDED)
SC Science & Technology - Other Topics
GA LU1GK
UT WOS:000537510100052
PM 32433674
OA Green Published, gold
DA 2023-03-13
ER

PT J
AU Giani, F
   Pandini, G
   Scalisi, NM
   Vigneri, P
   Fazzari, C
   Malandrino, P
   Russo, M
   Masucci, R
   Belfiore, A
   Pellegriti, G
   Vigneri, R
AF Giani, Fiorenza
   Pandini, Giuseppe
   Scalisi, Nunzio Massimo
   Vigneri, Paolo
   Fazzari, Carmine
   Malandrino, Pasqualino
   Russo, Marco
   Masucci, Romilda
   Belfiore, Antonino
   Pellegriti, Gwabriella
   Vigneri, Riccardo
TI Effect of low-dose tungsten on human thyroid stem/precursor cells and
   their progeny
SO ENDOCRINE-RELATED CANCER
LA English
DT Article
DE tungsten; thyroid stem cells; thyrospheres; thyroid cancer; thyroid
   carcinogenesis
ID CANCER INCIDENCE; VOLCANIC AREA; UNITED-STATES; P53-BINDING PROTEIN-1;
   INCREASING INCIDENCE; XANTHINE-OXIDASE; DNA-DAMAGE; EXPRESSION;
   EXPOSURE; BETA
AB Thyroid cancer incidence is increased in volcanic areas where environment pollution biocontaminates residents. Tungsten (W) is the most increased heavy metal in drinking water of Mount Etna volcanic area where it exceeds the normal range in the urine of 27% inhabitants. The possible connection between increased tungsten and thyroid cancer has never been studied. We investigated in vitro the effect tungsten on both human thyrocytes in primary culture, thyrospheres (aggregates of stem/precursor thyroid cells) and thyrocytes differentiated from tungsten-exposed thyrospheres. Chronic exposure to low-dose (nanomolar range, as in the urines of volcanic area residents) soluble tungsten had major biological effects on thyroid stem/precursor cells, promoting growth with a biphasic (hormetic) dose-response and reducing apoptosis. No such effects were observed in mature thyrocytes. In addition, tungsten-exposed thyrospheres had abnormal expression of genes commonly altered also in thyroid cancer and increased activation of the DNA-repair proteins H2AX and 53BP1. Moreover, exposure to tungsten decreased thyrosphere differentiation, as indicated by the reduced expression of thyroidspecific genes in derived thyrocytes that also showed preneoplastic changes such as increased anchorage-independent growth, clonogenic growth and migration capacity. The mechanism of action of tungsten on thyroid stem/precursor cells is unclear but involves membrane G-proteins and activation of the ERK signaling pathway. These data indicate that chronic exposure to slightly increased tungsten, harmless for mature thyrocytes, importantly affects the biology of stem/precursor thyroid cells and of their progeny, inducing characteristics of preneoplastic transformation.
C1 [Giani, Fiorenza; Pandini, Giuseppe; Scalisi, Nunzio Massimo; Malandrino, Pasqualino; Russo, Marco; Belfiore, Antonino; Pellegriti, Gwabriella; Vigneri, Riccardo] Univ Catania, Garibaldi Nesima Med Ctr, Dept Clin & Expt Med, Endocrinol, Catania, Italy.
   [Vigneri, Paolo] Univ Catania, AOU Policlin Vittorio Emanuele, Med Oncol, Catania, Italy.
   [Vigneri, Paolo] Univ Catania, AOU Policlin Vittorio Emanuele, Ctr Expt Oncol & Hematol, Dept Clin & Expt Med, Catania, Italy.
   [Fazzari, Carmine] Catania Oncol Ctr, Humanitas, Catania, Italy.
   [Masucci, Romilda] Garibaldi Nesima Med Ctr, Surg Oncol, Catania, Italy.
   [Vigneri, Riccardo] CNR, Natl Res Council, IC Crystallog Inst, Catania, Italy.
C3 Presidio Ospedaliero Garibaldi-Nesima; University of Catania; Azienda
   Ospedaliera Universitaria Policlinico Vittorio Emanuele Presidio
   Ferraotto; University of Catania; Azienda Ospedaliera Universitaria
   Policlinico Vittorio Emanuele Presidio Ferraotto; University of Catania;
   Presidio Ospedaliero Garibaldi-Nesima; Consiglio Nazionale delle
   Ricerche (CNR)
RP Vigneri, R (corresponding author), Univ Catania, Garibaldi Nesima Med Ctr, Dept Clin & Expt Med, Endocrinol, Catania, Italy.; Vigneri, R (corresponding author), CNR, Natl Res Council, IC Crystallog Inst, Catania, Italy.
EM vigneri@unict.it
RI Pellegriti, Gabriella/J-7923-2012; Gianì, Fiorenza/K-8833-2016; Russo,
   Marco/AGY-2396-2022; Belfiore, Antonino/B-4652-2011; Pandini,
   Giuseppe/AAB-9650-2019; VIGNERI, Paolo/K-8504-2016
OI Pellegriti, Gabriella/0000-0001-6102-379X; Gianì,
   Fiorenza/0000-0002-1901-8230; Russo, Marco/0000-0001-5151-9417;
   Belfiore, Antonino/0000-0002-6181-4193; Pandini,
   Giuseppe/0000-0003-3747-7649; VIGNERI, Paolo/0000-0002-5943-6066;
   Malandrino, Pasqualino/0000-0003-2474-0954
FU AIRC Foundation (Associazione Italiana Ricerca Cancro, Milan, Italy)
   [19897]
FX This study was supported by a grant from the AIRC Foundation
   (Associazione Italiana Ricerca Cancro, Milan, Italy) grant no. 19897 to
   R V.
CR Akagi T, 2008, BRIT J CANCER, V99, P781, DOI 10.1038/sj.bjc.6604544
   Beyersmann D, 2008, ARCH TOXICOL, V82, P493, DOI 10.1007/s00204-008-0313-y
   Bolt Alicia M, 2016, Curr Environ Health Rep, V3, P405, DOI 10.1007/s40572-016-0106-z
   Calabrese EJ, 2004, EMBO REP, V5, pS37, DOI 10.1038/sj.embor.7400222
   Damelin LH, 2000, HUM EXP TOXICOL, V19, P420, DOI 10.1191/096032700678816133
   Davies L, 2006, JAMA-J AM MED ASSOC, V295, P2164, DOI 10.1001/jama.295.18.2164
   Endo T, 2008, J CLIN ENDOCR METAB, V93, P2409, DOI 10.1210/jc.2007-2805
   Fada G, 2010, PATHOLOGICA, V102, P405
   Fernandez-Marino AI, 2012, CARDIOVASC RES, V95, P29, DOI 10.1093/cvr/cvs139
   Frisbie SH, 2015, ENVIRON HEALTH-GLOB, V14, DOI 10.1186/s12940-015-0050-7
   Giani F, 2015, J CLIN ENDOCR METAB, V100, pE1168, DOI [10.1210/jc.2014-4163, 10.1210/JC.2014-4163]
   Guilbert C, 2011, LEUKEMIA, V25, P1900, DOI 10.1038/leu.2011.160
   Hao CF, 2009, TOXICOL IN VITRO, V23, P660, DOI 10.1016/j.tiv.2009.03.005
   Harris RM, 2015, TOXICOL APPL PHARM, V283, P223, DOI 10.1016/j.taap.2015.01.013
   Howe CG, 2018, JAMA NETW OPEN, V1, DOI 10.1001/jamanetworkopen.2018.2172
   Jiang HM, 2018, ENVIRON SCI POLLUT R, V25, P28275, DOI 10.1007/s11356-018-2835-z
   Johnson DR, 2010, TOXICOL SCI, V116, P523, DOI 10.1093/toxsci/kfq124
   KAWADA J, 1982, J ENDOCRINOL, V95, P117, DOI 10.1677/joe.0.0950117
   Kelly ADR, 2013, TOXICOL SCI, V131, P434, DOI 10.1093/toxsci/kfs324
   Kim Hyun Sook, 2010, Korean Journal of Internal Medicine, V25, P399, DOI 10.3904/kjim.2010.25.4.399
   Koedrith P, 2013, INT J HYG ENVIR HEAL, V216, P587, DOI 10.1016/j.ijheh.2013.02.010
   Kopras E, 2014, ENDOCR-RELAT CANCER, V21, pT1, DOI 10.1530/ERC-13-0360
   Koutsospyros A, 2006, J HAZARD MATER, V136, P1, DOI 10.1016/j.jhazmat.2005.11.007
   Laulicht F, 2015, TOXICOL APPL PHARM, V288, P33, DOI 10.1016/j.taap.2015.07.003
   Lemus R, 2015, CRIT REV TOXICOL, V45, P388, DOI 10.3109/10408444.2014.1003422
   Lim H, 2017, JAMA-J AM MED ASSOC, V317, P1338, DOI 10.1001/jama.2017.2719
   Malandrino P, 2016, ENDOCRINE, V53, P471, DOI 10.1007/s12020-015-0761-0
   McInturf SM, 2011, TOXICOL APPL PHARM, V254, P133, DOI 10.1016/j.taap.2010.04.021
   Miller AC, 2004, MOL CELL BIOCHEM, V255, P247, DOI 10.1023/B:MCBI.0000007280.72510.96
   Mussazhanova Z, 2013, HISTOPATHOLOGY, V63, P726, DOI 10.1111/his.12233
   Nakashima M, 2008, INT J CANCER, V122, P1082, DOI 10.1002/ijc.23223
   Oliveira JM, 2014, AM J PHYSIOL-ENDOC M, V306, pE36, DOI 10.1152/ajpendo.00409.2013
   Osterburg AR, 2010, J IMMUNOTOXICOL, V7, P174, DOI 10.3109/15476911003631617
   Pellegriti G, 2009, JNCI-J NATL CANCER I, V101, P1575, DOI 10.1093/jnci/djp354
   PITT RM, 1991, J PEDIATR SURG, V26, P930, DOI 10.1016/0022-3468(91)90839-L
   Russo M, 2015, ANTICANCER RES, V35, P3995
   Sakr HI, 2017, DIAGN PATHOL, V12, DOI 10.1186/s13000-017-0661-0
   Sheppard PR, 2012, J ENVIRON PUBLIC HEA, V2012, DOI 10.1155/2012/509458
   Simard EP, 2012, CA-CANCER J CLIN, V62, P118, DOI 10.3322/caac.20141
   Varrica D, 2014, SCI TOTAL ENVIRON, V470, P117, DOI 10.1016/j.scitotenv.2013.09.058
   Vella V, 2009, INT J CANCER, V124, P2539, DOI 10.1002/ijc.24221
   Vigneri R, 2017, MOL CELL ENDOCRINOL, V457, P73, DOI 10.1016/j.mce.2016.10.027
   Vigneri R, 2015, CURR OPIN ONCOL, V27, P1, DOI 10.1097/CCO.0000000000000148
   Waalkes MP, 2008, CANCER RES, V68, P8278, DOI 10.1158/0008-5472.CAN-08-2099
   WIDE M, 1986, ENVIRON RES, V40, P487, DOI 10.1016/S0013-9351(86)80124-4
   Witten ML, 2012, CHEM-BIOL INTERACT, V196, P87, DOI 10.1016/j.cbi.2011.12.002
   Wu TH, 2019, TOXICOL SCI, V170, P45, DOI 10.1093/toxsci/kfz080
   Xu SH, 2013, J ENDOCRINOL, V218, P125, DOI 10.1530/JOE-13-0029
   Yang MH, 2017, ONCOL LETT, V14, P3103, DOI 10.3892/ol.2017.6518
   Zafra D, 2013, FEBS LETT, V587, P291, DOI 10.1016/j.febslet.2012.11.034
NR 50
TC 7
Z9 8
U1 1
U2 17
PU BIOSCIENTIFICA LTD
PI BRISTOL
PA EURO HOUSE, 22 APEX COURT WOODLANDS, BRADLEY STOKE, BRISTOL BS32 4JT,
   ENGLAND
SN 1351-0088
EI 1479-6821
J9 ENDOCR-RELAT CANCER
JI Endocr.-Relat. Cancer
PD AUG
PY 2019
VL 26
IS 8
BP 713
EP 725
DI 10.1530/ERC-19-0176
PG 13
WC Oncology; Endocrinology & Metabolism
WE Science Citation Index Expanded (SCI-EXPANDED)
SC Oncology; Endocrinology & Metabolism
GA IH1KU
UT WOS:000474250500004
PM 31146257
OA Bronze
DA 2023-03-13
ER

PT J
AU Qu, YY
   Xiao, D
   Liu, JJ
   Chen, Z
   Song, LF
   Desneux, N
   Benelli, G
   Gao, XW
   Song, DL
AF Qu, Yanyan
   Xiao, Da
   Liu, Junjie
   Chen, Zhou
   Song, Lifang
   Desneux, Nicolas
   Benelli, Giovanni
   Gao, Xiwu
   Song, Dunlun
TI Sublethal and hormesis effects of beta-cypermethrin on the biology, life
   table parameters and reproductive potential of soybean aphid Aphis
   glycines
SO ECOTOXICOLOGY
LA English
DT Article
DE Sublethal concentration; Biological traits; Demographic parameter;
   Integrated Pest Management; Pest resurgence
ID PLUTELLA-XYLOSTELLA LEPIDOPTERA; GREEN PEACH APHID; MYZUS-PERSICAE;
   DIAMONDBACK MOTH; INSECTICIDES; HOMOPTERA; LETHAL; FECUNDITY;
   HORMOLIGOSIS; PESTICIDES
AB Beta-cypermethrin has long been recommended as an effective pesticide to control the soybean aphid, Aphis glycines Matsumura, a serious pest in soybean crops. Besides acute toxicity, it leads to changes in life history traits of A. glycines, notably its reproductive potential. This study has assessed the effects of five sublethal concentrations (0.625, 1.25, 2.5, 5 and 10 A mu g/L) of beta-cypermethrin on different life history traits of A. glycines. Exposure to these concentrations caused shorter oviposition period and reduced adult longevity. The strongest stimulatory effect on aphid reproduction was achieved when exposed to a higher sublethal beta-cypermethrin concentration (5 A mu g/L). Net reproduction rate (R (0) ), intrinsic rate of increase (r (m) ) and finite rate of increase (lambda) were significantly higher than that of the control, increasing by 20.58, 4.89 and 2.06%, respectively. We found no significant difference in mean generation time (T) between the treatment of 5 A mu g/L beta-cypermethrin and the control. However, when the concentration increased to 10 A mu g/L, the reproduction behavior was restrained and the mean generation time (T) was shortened, resulting in significant decrease in R (0) and T by 16.58 and 3.83%, respectively. In conclusion, a sublethal concentration (5 A mu g/L) of beta-cypermethrin triggered the strongest hormesis on A.glycines, thus providing valuable knowledge on the sublethal effects of this insecticide on soybean aphids. Hormesis may be one of the mechanisms underlying pest resurgences, and better knowledge would enable a more effective use of insecticides in Integrated Pest Management programs.
C1 [Qu, Yanyan; Xiao, Da; Liu, Junjie; Chen, Zhou; Song, Lifang; Gao, Xiwu; Song, Dunlun] China Agr Univ, Dept Entomol, Beijing 100193, Peoples R China.
   [Qu, Yanyan; Desneux, Nicolas] Univ Cote Azur, INRA, French Natl Inst Agr Res, CNRS,UMR 1355 7254,Inst Sophia Agrobiotech, F-06903 Sophia Antipolis, France.
   [Xiao, Da] Beijing Acad Agr & Forestry Sci, Inst Plant & Environm Protect, Beijing, Peoples R China.
   [Benelli, Giovanni] Univ Pisa, Dept Agr Food & Environm, Via Borghetto 80, I-56124 Pisa, Italy.
C3 China Agricultural University; Centre National de la Recherche
   Scientifique (CNRS); INRAE; UDICE-French Research Universities;
   Universite Cote d'Azur; Beijing Academy of Agriculture & Forestry
   Sciences (BAAFS); University of Pisa
RP Song, DL (corresponding author), China Agr Univ, Dept Entomol, Beijing 100193, Peoples R China.
EM Songdl@cau.edu.cn
RI Desneux, Nicolas/J-6262-2013; Benelli, Giovanni/A-9100-2013
OI Benelli, Giovanni/0000-0001-8971-6010; Chen, Zhou/0000-0002-4426-2497
FU National Natural Science Foundation of China [31272077]
FX This study was funded by the National Natural Science Foundation of
   China (Grant number: 31272077).
CR Abbott WS, 1925, J ECON ENTOMOL, V18, P265, DOI 10.1093/jee/18.2.265a
   [Anonymous], 2006, NY T 1154 6
   Beckendorf EA, 2008, AGRON J, V100, P237, DOI 10.2134/agronj2007.0207
   Biondi A, 2013, PLOS ONE, V8, DOI 10.1371/journal.pone.0076548
   Birch LC, 2007, J ANIM ECOL, V22, P15
   Carey J.R., 1993, APPL DEMOGRAPHY BIOL
   Chen Z, 2015, J PEST SCI, V88, P741, DOI 10.1007/s10340-015-0656-0
   Chi H, 2006, ENVIRON ENTOMOL, V35, P10, DOI 10.1603/0046-225X-35.1.10
   CHI H, 1988, ENVIRON ENTOMOL, V17, P26, DOI 10.1093/ee/17.1.26
   Chi H., 2012, TWOSEX MSCHART COMPU
   Cordeiro EMG, 2013, CHEMOSPHERE, V93, P1111, DOI 10.1016/j.chemosphere.2013.06.030
   Cutler GC, 2013, DOSE-RESPONSE, V11, P154, DOI 10.2203/dose-response.12-008.Cutler
   Cutler GC, 2009, PEST MANAG SCI, V65, P205, DOI 10.1002/ps.1669
   Damsteegt VD, 2011, PLANT DIS, V95, P945, DOI 10.1094/PDIS-10-10-0726
   Desneux N, 2005, J ECON ENTOMOL, V98, P9, DOI 10.1603/0022-0493-98.1.9
   Desneux N, 2004, PEST MANAG SCI, V60, P381, DOI 10.1002/ps.822
   Desneux N, 2007, ANNU REV ENTOMOL, V52, P81, DOI 10.1146/annurev.ento.52.110405.091440
   Desneux N, 2006, ENVIRON ENTOMOL, V35, P1342, DOI 10.1603/0046-225X(2006)35[1342:SOPGOT]2.0.CO;2
   Desneux N, 2006, ENVIRON TOXICOL CHEM, V25, P2675, DOI 10.1897/05-562R.1
   Desneux N, 2012, ECOL LETT, V15, P453, DOI 10.1111/j.1461-0248.2012.01754.x
   Desneux N, 2009, OECOLOGIA, V160, P387, DOI 10.1007/s00442-009-1289-x
   Fekri MS, 2016, ENTOMOL GEN, V35, P229, DOI 10.1127/entomologia/2016/0020
   Forbes VE, 1999, ENVIRON TOXICOL CHEM, V18, P1544, DOI 10.1002/etc.5620180729
   Fujiwara Y, 2002, APPL ENTOMOL ZOOL, V37, P103, DOI 10.1303/aez.2002.103
   Gao Junxiao, 2008, Acta Phytophylacica Sinica, V35, P379
   GOODMAN D, 1982, AM NAT, V119, P803, DOI 10.1086/283956
   Guedes RNC, 2016, ANNU REV ENTOMOL, V61, P43, DOI 10.1146/annurev-ento-010715-023646
   Guo L, 2013, CROP PROT, V48, P29, DOI 10.1016/j.cropro.2013.02.009
   [韩文素 HAN Wen-Su], 2011, [环境昆虫学报, Journal of Environmental Entomology], V33, P335
   He YX, 2013, INT J BIOL SCI, V9, P246, DOI 10.7150/ijbs.5762
   Hill J. H., 2001, Plant Disease, V85, P561, DOI 10.1094/PDIS.2001.85.5.561C
   Jager T, 2013, ECOTOXICOLOGY, V22, P263, DOI 10.1007/s10646-012-1022-0
   Kendig EL, 2010, INT J TOXICOL, V29, P235, DOI 10.1177/1091581810363012
   KUMAR K, 1984, PESTIC SCI, V15, P344, DOI 10.1002/ps.2780150404
   Li Guo-Ping, 2008, Acta Entomologica Sinica, V51, P1260
   Li Y, 2004, J ECON ENTOMOL, V97, P1106, DOI 10.1603/0022-0493(2004)097[1106:EOTRSG]2.0.CO;2
   Lu YH, 2012, NATURE, V487, P362, DOI 10.1038/nature11153
   Lundgren JG, 2009, BIOCONTROL, V54, P135, DOI 10.1007/s10526-008-9165-x
   Mensah C, 2005, CROP SCI, V45, P2228, DOI 10.2135/cropsci2004.0680
   Miao J, 2007, ENVIRON ENTOMOL, V36, P840, DOI 10.1603/0046-225X(2007)36[840:PDOAGH]2.0.CO;2
   Moores GD, 1996, PESTIC BIOCHEM PHYS, V56, P102, DOI 10.1006/pest.1996.0064
   MORSE JG, 1991, J ECON ENTOMOL, V84, P1169, DOI 10.1093/jee/84.4.1169
   Nandihalli B. S., 1992, Karnataka Journal of Agricultural Sciences, V5, P234
   Planes L, 2013, J PEST SCI, V86, P321, DOI 10.1007/s10340-012-0440-3
   Qu YY, 2015, ECOTOXICOLOGY, V24, P479, DOI 10.1007/s10646-014-1396-2
   Ragsdale DW, 2011, ANNU REV ENTOMOL, V56, P375, DOI 10.1146/annurev-ento-120709-144755
   Rix RR, 2016, J PEST SCI, V89, P581, DOI 10.1007/s10340-015-0716-5
   Song Liang, 2013, Acta Entomologica Sinica, V56, P521
   Sota N, 1998, APPL ENTOMOL ZOOL, V33, P435, DOI 10.1303/aez.33.435
   Stark JD, 2003, ANNU REV ENTOMOL, V48, P505, DOI 10.1146/annurev.ento.48.091801.112621
   Tan Y, 2012, ECOTOXICOLOGY, V21, P1989, DOI 10.1007/s10646-012-0933-0
   Wang SuYun, 1996, Soybean Science, V15, P243
   Wang XiaoQiang, 2014, Acta Prataculturae Sinica, V23, P279
   Xiao D, 2016, J APPL ENTOMOL, V140, P598, DOI 10.1111/jen.12302
   Xiao D, 2015, PLOS ONE, V10, DOI 10.1371/journal.pone.0128936
   Yao FL, 2015, CHEMOSPHERE, V128, P49, DOI 10.1016/j.chemosphere.2015.01.010
   Yu YS, 2010, PESTIC BIOCHEM PHYS, V98, P238, DOI 10.1016/j.pestbp.2010.06.013
NR 57
TC 32
Z9 35
U1 1
U2 47
PU SPRINGER
PI DORDRECHT
PA VAN GODEWIJCKSTRAAT 30, 3311 GZ DORDRECHT, NETHERLANDS
SN 0963-9292
EI 1573-3017
J9 ECOTOXICOLOGY
JI Ecotoxicology
PD SEP
PY 2017
VL 26
IS 7
BP 1002
EP 1009
DI 10.1007/s10646-017-1828-x
PG 8
WC Ecology; Environmental Sciences; Toxicology
WE Science Citation Index Expanded (SCI-EXPANDED)
SC Environmental Sciences & Ecology; Toxicology
GA FE0OC
UT WOS:000407918600013
PM 28685415
DA 2023-03-13
ER

PT J
AU Doss, M
AF Doss, Mohan
TI Are We Approaching the End of the Linear No-Threshold Era?
SO JOURNAL OF NUCLEAR MEDICINE
LA English
DT Article
DE LNT model; radiation hormesis; NCRP commentary no. 27; BEIR VII report
ID ATOMIC-BOMB SURVIVORS; SOLID CANCER INCIDENCE; BREAST-CANCER;
   IONIZING-RADIATION; CHILDHOOD LEUKEMIA; NUCLEAR WORKERS; FOLLOW-UP;
   IN-UTERO; MORTALITY; COHORT
AB The linear no-threshold (LNT) model for radiation-induced cancer was adopted by national and international advisory bodies in the 1950s and has guided radiation protection policies worldwide since then. The resulting strict regulations have increased the compliance costs for the various uses of radiation, including nuclear medicine. The concerns about low levels of radiation due to the absence of a threshold have also resulted in adverse consequences. Justification of the LNT model was based on the concept that low levels of radiation increase mutations and that increased mutations imply increased cancers. This concept may not be valid. Low-dose radiation boosts defenses such as antioxidants and DNA repair enzymes. The boosted defenses would reduce the endogenous DNA damage that would have occurred in the subsequent period, and so the result would be reduced DNA damage and mutations. Whereas mutations are necessary for causing cancer, they are not sufficient since the immune system eliminates cancer cells or keeps them under control. The immune system plays an extremely important role in preventing cancer, as indicated by the substantially increased cancer risk in immune-suppressed patients. Hence, since low-dose radiation enhances the immune system, it would reduce cancers, resulting in a phenomenon known as radiation hormesis. There is considerable evidence for radiation hormesis and against the LNT model, including studies of atomic bomb survivors, background radiation, environmental radiation, cancer patients, medical radiation, and occupational exposures. Though Commentary 27 published by the National Council on Radiation Protection and Measurements concluded that recent epidemiologic studies broadly support the LNT model, a critical examination of the studies has shown that they do not. Another deficiency of Commentary 27 is that it did not consider the vast available evidence for radiation hormesis. Other advisory body reports that have supported the LNT model have similar deficiencies. Advisory bodies are urged to critically evaluate the evidence supporting both sides and arrive at an objective conclusion on the validity of the LNT model. Considering the strength of the evidence against the LNT model and the weakness of the evidence for it, the present analysis indicates that advisory bodies would be compelled to reject the LNT model. Hence, we may be approaching the end of the LNT model era.
C1 [Doss, Mohan] Fox Chase Canc Ctr, Diagnost Imaging, 333 Cottman Ave, Philadelphia, PA 19111 USA.
C3 Fox Chase Cancer Center
RP Doss, M (corresponding author), Fox Chase Canc Ctr, Diagnost Imaging, 333 Cottman Ave, Philadelphia, PA 19111 USA.
EM mohan.doss@fccc.edu
RI Doss, Mohan/I-5765-2017
OI Doss, Mohan/0000-0002-0464-5047
CR Acuna SA, 2016, JAMA ONCOL, V2, P463, DOI 10.1001/jamaoncol.2015.5137
   Ahn HS, 2014, NEW ENGL J MED, V371, P1765, DOI 10.1056/NEJMp1409841
   Akiba S, 2012, J RADIOL PROT, V32, P73, DOI 10.1088/0952-4746/32/1/73
   Amitay EL, 2015, JAMA PEDIATR, V169, DOI 10.1001/jamapediatrics.2015.1025
   [Anonymous], 1958, UN SCI COMMITTEE EFF
   Berrington A, 2001, BRIT J RADIOL, V74, P507, DOI 10.1259/bjr.74.882.740507
   Biggar RJ, 2000, JAMA-J AM MED ASSOC, V284, P205, DOI 10.1001/jama.284.2.205
   Boice J. D. Jr., 2015, Annals of the ICRP, V44, P236, DOI 10.1177/0146645315575877
   BOICE JD, 1991, RADIAT RES, V125, P214, DOI 10.2307/3577890
   Boice JD, 2014, RADIAT RES, V181, P208, DOI 10.1667/RR13395.1
   Boice JD, 2011, RADIAT RES, V176, P244, DOI 10.1667/RR2487.1
   Brenner AV, 2011, ENVIRON HEALTH PERSP, V119, P933, DOI 10.1289/ehp.1002674
   Brent RL, 2014, SEMIN FETAL NEONAT M, V19, P203, DOI 10.1016/j.siny.2013.11.009
   Brody AS, 2014, THORAX, V69, P782, DOI 10.1136/thoraxjnl-2014-205499
   Bruce VR, 2012, DOSE-RESPONSE, V10, P516, DOI 10.2203/dose-response.12-040.Bruce
   Calabrese EJ, 2009, ARCH TOXICOL, V83, P203, DOI 10.1007/s00204-009-0412-4
   Cardis E, 2005, BMJ-BRIT MED J, V331, P77, DOI 10.1136/bmj.38499.599861.E0
   Centers for Disease Control and Prevention (CDC), 1999, MMWR Morb Mortal Wkly Rep, V48, P986
   CHAFFEY JT, 1976, INT J RADIAT ONCOL, V1, P399, DOI 10.1016/0360-3016(76)90004-3
   COHEN BL, 1995, HEALTH PHYS, V68, P157, DOI 10.1097/00004032-199502000-00002
   DAVIS FG, 1989, CANCER RES, V49, P6130
   DeGregori J, 2013, ONCOGENE, V32, P1869, DOI 10.1038/onc.2012.281
   Doss M, 2018, BRIT J CANCER, V118, DOI 10.1038/bjc.2017.481
   Doss M, 2014, MED PHYS, V41, DOI 10.1118/1.4881095
   Doss M, 2013, DOSE-RESPONSE, V11, P480, DOI 10.2203/dose-response.13-005.Doss
   Eidemuller M, 2015, MUTAT RES-FUND MOL M, V775, P1, DOI 10.1016/j.mrfmmm.2015.03.002
   Eidemuller M, 2009, MUTAT RES-FUND MOL M, V669, P48, DOI 10.1016/j.mrfmmm.2009.04.009
   EVANS RD, 1974, HEALTH PHYS, V27, P497, DOI 10.1097/00004032-197411000-00010
   Farooque A, 2011, EXPERT REV ANTICANC, V11, P791, DOI [10.1586/era.10.217, 10.1586/ERA.10.217]
   Feinendegen LE, 2013, THERAPEUTIC NUCL MED, P789
   Graham H, 1996, SOC SCI MED, V43, P243, DOI 10.1016/0277-9536(95)00369-X
   Grant EJ, 2017, RADIAT RES, V187, P513, DOI 10.1667/RR14492.1
   Greaves M, 2014, NAT REV CANCER, V14, P209, DOI 10.1038/nrc3703
   Howe GR, 1996, RADIAT RES, V145, P694, DOI 10.2307/3579360
   Hsieh WH, 2017, BRIT J CANCER, V117, P1883, DOI 10.1038/bjc.2017.350
   Kashcheev VV, 2015, RADIAT ENVIRON BIOPH, V54, P13, DOI 10.1007/s00411-014-0572-3
   Kendall GM, 2013, LEUKEMIA, V27, P3, DOI 10.1038/leu.2012.151
   Koana T, 2010, RADIAT RES, V174, P46, DOI 10.1667/RR2085.1
   KOSTYUCHENKO VA, 1994, SCI TOTAL ENVIRON, V142, P119, DOI 10.1016/0048-9697(94)90080-9
   LEWIS EB, 1957, SCIENCE, V125, P965, DOI 10.1126/science.125.3255.965
   Little M. P., 2003, International Journal of Low Radiation, V1, P88, DOI 10.1504/IJLR.2003.003487
   Liu JJ, 2014, OCCUP ENVIRON MED, V71, P819, DOI 10.1136/oemed-2013-101859
   Lubin JH, 2017, J CLIN ENDOCR METAB, V102, P2575, DOI 10.1210/jc.2016-3529
   Luckey T.D., 1980, HORMESIS IONIZING RA, P222
   MILLER AB, 1989, NEW ENGL J MED, V321, P1285, DOI 10.1056/NEJM198911093211902
   National Research Council, 2006, HLTH RISKS EXP LOW L, P424
   NCRP, 2018, COMM 27 IMPL REC EP, P210
   Cobucci RNO, 2012, CANCER EPIDEMIOL, V36, pE69, DOI 10.1016/j.canep.2011.12.002
   Osipov AN, 2013, MUTAT RES-GEN TOX EN, V756, P141, DOI 10.1016/j.mrgentox.2013.04.016
   Ozasa K, 2012, RADIAT RES, V177, P229, DOI 10.1667/RR2629.1
   Pearce MS, 2012, LANCET, V380, P499, DOI 10.1016/S0140-6736(12)60815-0
   Pollycove M, 2003, HUM EXP TOXICOL, V22, P290, DOI 10.1191/0960327103ht365oa
   Preston DL, 2016, BRIT J CANCER, V115, P1105, DOI 10.1038/bjc.2016.292
   Preston DL, 2008, JNCI-J NATL CANCER I, V100, P428, DOI 10.1093/jnci/djn045
   Preston DL, 2003, RADIAT RES, V160, P381, DOI 10.1667/RR3049
   Richardson DB, 2015, BMJ-BRIT MED J, V351, DOI 10.1136/bmj.h5359
   Richardson DB, 2014, AM J EPIDEMIOL, V180, P933, DOI 10.1093/aje/kwu211
   Risques RA, 2018, PLOS GENET, V14, DOI 10.1371/journal.pgen.1007108
   Rudant J, 2015, AM J EPIDEMIOL, V181, P549, DOI 10.1093/aje/kwu298
   Sacks Bill, 2016, Biological Theory, V11, P69, DOI 10.1007/s13752-016-0244-4
   Sakamoto K., 1997, J JPN SOC THER RADIO, V9, P161, DOI DOI 10.11182/JASTRO1989.9.161
   Schonfeld SJ, 2013, RADIAT RES, V179, P183, DOI 10.1667/RR2932.1
   Siegel JA, 2017, J NUCL MED, V58, P1, DOI 10.2967/jnumed.116.180182
   Sokolnikov M, 2015, PLOS ONE, V10, DOI 10.1371/journal.pone.0117784
   Sponsler R., 2005, INT J LOW RADIAT, V1, P463, DOI [10.1504/IJLR.2005.007915, DOI 10.1504/IJLR.2005.007915]
   Sun ZJ, 2016, INT J CANCER, V138, P2875, DOI 10.1002/ijc.30036
   Taghizadeh N, 2016, PLOS ONE, V11, DOI 10.1371/journal.pone.0153310
   Takano T, 2017, ENDOCR J, V64, P237, DOI 10.1507/endocrj.EJ17-0026
   Teng MWL, 2008, J LEUKOCYTE BIOL, V84, P988, DOI 10.1189/jlb.1107774
   Thierry-Chef I, 2015, RADIAT RES, V183, P632, DOI 10.1667/RR14006.1
   Tomasetti C, 2017, SCIENCE, V355, P1330, DOI 10.1126/science.aaf9011
   Tubiana M, 2005, INT J RADIAT ONCOL, V63, P317, DOI 10.1016/j.ijrobp.2005.06.013
   Tubiana Maurice, 2011, Health Phys, V100, P296, DOI 10.1097/HP.0b013e31820a1b35
   Vandevoorde C, 2015, EUR RADIOL, V25, P800, DOI 10.1007/s00330-014-3463-8
   Wakeford R, 2008, RADIAT PROT DOSIM, V132, P166, DOI 10.1093/rpd/ncn272
   Welch HG, 2010, J NATL CANCER I, V102, P605, DOI 10.1093/jnci/djq099
   White MC, 2014, AM J PREV MED, V46, pS7, DOI 10.1016/j.amepre.2013.10.029
   Zablotska LB, 2014, BRIT J CANCER, V110, P214, DOI 10.1038/bjc.2013.592
   Zhivin S, 2016, OCCUP ENVIRON MED, V73, P167, DOI 10.1136/oemed-2015-103142
NR 79
TC 32
Z9 32
U1 0
U2 10
PU SOC NUCLEAR MEDICINE INC
PI RESTON
PA 1850 SAMUEL MORSE DR, RESTON, VA 20190-5316 USA
SN 0161-5505
EI 1535-5667
J9 J NUCL MED
JI J. Nucl. Med.
PD DEC 1
PY 2018
VL 59
IS 12
BP 1786
EP 1793
DI 10.2967/jnumed.118.217182
PG 8
WC Radiology, Nuclear Medicine & Medical Imaging
WE Science Citation Index Expanded (SCI-EXPANDED)
SC Radiology, Nuclear Medicine & Medical Imaging
GA HC7XR
UT WOS:000452015900006
PM 30262515
OA Bronze
DA 2023-03-13
ER

PT J
AU Bell, IR
   Koithan, M
AF Bell, Iris R.
   Koithan, Mary
TI A model for homeopathic remedy effects: low dose nanoparticles,
   allostatic cross-adaptation, and time-dependent sensitization in a
   complex adaptive system
SO BMC COMPLEMENTARY AND ALTERNATIVE MEDICINE
LA English
DT Article
DE Homeopathy; Nanoparticles; Silica; Epitaxy; Hormesis; Cross adaptation;
   Time dependent sensitization; Metaplasticity; Allostasis; Complex
   adaptive system; Stress response network; Resilience; Nanomedicine
ID BOVINE SERUM-ALBUMIN; SILICA NANOPARTICLES; CORTICOSTERONE RESPONSE;
   GELSEMIUM-SEMPERVIRENS; SILVER NANOPARTICLES; GOLD NANOPARTICLES;
   THUJA-OCCIDENTALIS; IMMUNE-RESPONSES; CELLULAR STRESS; DRUG-TREATMENT
AB Background: This paper proposes a novel model for homeopathic remedy action on living systems. Research indicates that homeopathic remedies (a) contain measurable source and silica nanoparticles heterogeneously dispersed in colloidal solution; (b) act by modulating biological function of the allostatic stress response network (c) evoke biphasic actions on living systems via organism-dependent adaptive and endogenously amplified effects; (d) improve systemic resilience.
   Discussion: The proposed active components of homeopathic remedies are nanoparticles of source substance in water-based colloidal solution, not bulk-form drugs. Nanoparticles have unique biological and physico-chemical properties, including increased catalytic reactivity, protein and DNA adsorption, bioavailability, dose-sparing, electromagnetic, and quantum effects different from bulk-form materials. Trituration and/or liquid succussions during classical remedy preparation create "top-down" nanostructures. Plants can biosynthesize remedy-templated silica nanostructures. Nanoparticles stimulate hormesis, a beneficial low-dose adaptive response. Homeopathic remedies prescribed in low doses spaced intermittently over time act as biological signals that stimulate the organism's allostatic biological stress response network, evoking nonlinear modulatory, self-organizing change. Potential mechanisms include time-dependent sensitization (TDS), a type of adaptive plasticity/metaplasticity involving progressive amplification of host responses, which reverse direction and oscillate at physiological limits. To mobilize hormesis and TDS, the remedy must be appraised as a salient, but low level, novel threat, stressor, or homeostatic disruption for the whole organism. Silica nanoparticles adsorb remedy source and amplify effects. Properly-timed remedy dosing elicits disease-primed compensatory reversal in direction of maladaptive dynamics of the allostatic network, thus promoting resilience and recovery from disease.
   Summary: Homeopathic remedies are proposed as source nanoparticles that mobilize hormesis and time-dependent sensitization via non-pharmacological effects on specific biological adaptive and amplification mechanisms. The nanoparticle nature of remedies would distinguish them from conventional bulk drugs in structure, morphology, and functional properties. Outcomes would depend upon the ability of the organism to respond to the remedy as a novel stressor or heterotypic biological threat, initiating reversals of cumulative, cross-adapted biological maladaptations underlying disease in the allostatic stress response network. Systemic resilience would improve. This model provides a foundation for theory-driven research on the role of nanomaterials in living systems, mechanisms of homeopathic remedy actions and translational uses in nanomedicine.
C1 [Bell, Iris R.; Koithan, Mary] Univ Arizona, Coll Med, Dept Family & Community Med, Tucson, AZ 85719 USA.
   [Bell, Iris R.; Koithan, Mary] Univ Arizona, Coll Nursing, Tucson, AZ 85719 USA.
C3 University of Arizona; University of Arizona
RP Bell, IR (corresponding author), Univ Arizona, Coll Med, Dept Family & Community Med, 1450 N Cherry,MS 245052, Tucson, AZ 85719 USA.
EM ibell@email.arizona.edu
FU NIH/NCCAM [T32 AT01287]
FX This work was supported in part by NIH/NCCAM grant T32 AT01287.
CR Abbasi AR, 2012, ULTRASON SONOCHEM, V19, P540, DOI 10.1016/j.ultsonch.2011.08.002
   Abraham WC, 2008, NAT REV NEUROSCI, V9, P387, DOI 10.1038/nrn2356
   ADOLPH EF, 1956, AM J PHYSIOL, V184, P18, DOI 10.1152/ajplegacy.1955.184.1.18
   Albrecht H., 2009, NEW DIRECTIONS HOMEO, P107
   Anick DJ, 2004, BMC COMPLEMENT ALTER, V4, P1
   Antal A, 2008, NEUROPSYCHOLOGIA, V46, P3157, DOI 10.1016/j.neuropsychologia.2008.07.007
   ANTELMAN S, 1982, PHARMACOL BIOCHEM BE, V17, P21, DOI 10.1016/0091-3057(82)90506-8
   ANTELMAN SM, 1991, BRAIN RES, V566, P276, DOI 10.1016/0006-8993(91)91709-A
   Antelman SM, 1997, ANN NY ACAD SCI, V821, P296, DOI 10.1111/j.1749-6632.1997.tb48288.x
   Antelman SM, 1996, CRIT REV NEUROBIOL, V10, P101, DOI 10.1615/CritRevNeurobiol.v10.i1.50
   ANTELMAN SM, 1995, NEUROPSYCHOPHARMACOL, V12, P297, DOI 10.1038/sj.npp.1380264
   Antelman SM, 2000, J NEURAL TRANSM, V107, P369, DOI 10.1007/s007020050031
   ANTELMAN SM, 1992, PSYCHOPHARMACOLOGY, V107, P331, DOI 10.1007/BF02245157
   ANTELMAN SM, 1980, SCIENCE, V207, P329, DOI 10.1126/science.7188649
   Antelman SM, 2000, MOL PSYCHIATR, V5, P350, DOI 10.1038/sj.mp.4000721
   ANTELMAN SM, 1988, BRAIN RES, V445, P380, DOI 10.1016/0006-8993(88)91204-8
   Armstead AL, 2011, INT J NANOMED, V6, P3281, DOI 10.2147/IJN.S27285
   Artola A, 2008, EUR J PHARMACOL, V585, P153, DOI 10.1016/j.ejphar.2007.11.084
   Avena NM, 2006, NEUROSCIENCE, V139, P813, DOI 10.1016/j.neuroscience.2005.12.037
   Avena NA, 2003, PHARMACOL BIOCHEM BE, V74, P635, DOI 10.1016/S0091-3057(02)01050-X
   Avena NM, 2008, NEUROSCI BIOBEHAV R, V32, P20, DOI 10.1016/j.neubiorev.2007.04.019
   Baca HK, 2011, BBA-GEN SUBJECTS, V1810, P259, DOI 10.1016/j.bbagen.2010.09.005
   Bar-Yam Y, 2004, P NATL ACAD SCI USA, V101, P4341, DOI 10.1073/pnas.0400673101
   Barabasi AL, 2011, NAT REV GENET, V12, P56, DOI 10.1038/nrg2918
   Baurngartner S, 2008, COMPLEMENT THER MED, V16, P183, DOI 10.1016/j.ctim.2008.03.001
   Bell IR, 2004, INT J NEUROSCI, V114, P1195, DOI 10.1080/00207450490475724
   Bell IR, 2004, RHEUMATOLOGY, V43, P577, DOI 10.1093/rheumatology/keh111
   Bell IR, 2004, J ALTERN COMPLEM MED, V10, P285, DOI 10.1089/107555304323062275
   Bell IR, 2003, J ALTERN COMPLEM MED, V9, P25, DOI 10.1089/107555303321222928
   Bell IR, 2012, ALTERN THER IN PRESS
   Bell IR, 2012, FRONTIERS B IN PRESS
   Bell IR, 2006, INTEGR CANCER THER, V5, P293, DOI 10.1177/1534735406295293
   Bell IR, 2012, HOMEOPATHY, V101, P182, DOI 10.1016/j.homp.2012.05.007
   Bell IR, 2012, J ALTERN COMPLEM MED, V18, P445, DOI 10.1089/acm.2011.0931
   Bell IR, 2012, FORSCH KOMPLEMENTMED, V19, P15, DOI 10.1159/000335183
   Bell IR, 2011, HOMEOPATHY, V100, P203, DOI 10.1016/j.homp.2011.06.005
   Bell IR, 2011, SLEEP MED, V12, P505, DOI 10.1016/j.sleep.2010.03.013
   Bell NC, 2012, LANGMUIR, V28, P10860, DOI 10.1021/la301351k
   Bellavite P, 2003, Homeopathy, V92, P203, DOI 10.1016/j.homp.2003.08.002
   Bellavite P., 2002, EMERGING SCI HOMEOPA
   Bellavite P, 2007, EVID-BASED COMPL ALT, V4, P149, DOI 10.1093/ecam/nel117
   Bellavite Paolo, 2011, Front Biosci (Schol Ed), V3, P1363
   Bellavite P, 2011, EVID-BASED COMPL ALT, V2011, P1, DOI 10.1093/ecam/nep139
   Belton DJ, 2012, FEBS J, V279, P1710, DOI 10.1111/j.1742-4658.2012.08531.x
   Bershteyn A, 2012, J CONTROL RELEASE, V157, P354, DOI 10.1016/j.jconrel.2011.07.029
   Bertani S, 1999, Br Homeopath J, V88, P101, DOI 10.1054/homp.1999.0310
   Besinis A, 2012, DENT MATER, V28, P1012, DOI 10.1016/j.dental.2012.05.007
   Bhattacharyya Soumya Sundar, 2012, Zhong Xi Yi Jie He Xue Bao, V10, P546, DOI 10.3736/jcim20120510
   Bhattacharyya SS, 2010, EXP BIOL MED, V235, P678, DOI 10.1258/ebm.2010.009338
   Bhattacharyya SS, 2008, EXP BIOL MED, V233, P1591, DOI 10.3181/0805-RM-181
   Bliem B, 2008, J COGNITIVE NEUROSCI, V20, P1517, DOI 10.1162/jocn.2008.20106
   Bornhoft G., 2011, HOMEOPATHY HEALTHCAR
   Bortolotto ZA, 2008, NEUROPHARMACOLOGY, V55, P454, DOI 10.1016/j.neuropharm.2008.06.020
   Brien SB, 2012, HOMEOPATHY, V101, P28, DOI 10.1016/j.homp.2011.10.002
   Brodsky SV, 2012, SEMIN NEPHROL, V32, P192, DOI 10.1016/j.semnephrol.2012.02.005
   Burbano RR, 2009, HOMEOPATHY, V98, P45, DOI 10.1016/j.homp.2008.11.011
   Buzea C, 2007, BIOINTERPHASES, V2, pMR17, DOI 10.1116/1.2815690
   Calabrese EJ, 2011, J CELL COMMUN SIGNAL, V5, P25, DOI 10.1007/s12079-011-0119-1
   Calabrese EJ, 2010, HUM EXP TOXICOL, V29, P527, DOI 10.1177/0960327110369769
   Calabrese EJ, 2010, HUM EXP TOXICOL, V29, P531, DOI 10.1177/0960327110369857
   Calabrese V, 2012, BBA-MOL BASIS DIS, V1822, P753, DOI 10.1016/j.bbadis.2011.11.002
   Cardoso MAT, 2011, INT J PHARMACEUT, V414, P1, DOI 10.1016/j.ijpharm.2011.04.045
   Caron V, 2011, CARBOHYD RES, V346, P2622, DOI 10.1016/j.carres.2011.09.004
   Chae YY, 2004, NEUROSCI LETT, V358, P87, DOI 10.1016/j.neulet.2003.12.121
   Chan HK, 2011, ADV DRUG DELIVER REV, V63, P406, DOI 10.1016/j.addr.2011.03.011
   Chaplin MF, 2007, HOMEOPATHY, V96, P143, DOI 10.1016/j.homp.2007.05.006
   Chi EY, 2005, J PHARM SCI-US, V94, P256, DOI 10.1002/jps.20237
   Chikramane PS, 2010, HOMEOPATHY, V99, P231, DOI 10.1016/j.homp.2010.05.006
   Clarke JH, 1977, DICT PRACTICAL MAT M, V1-3
   Coffey DS, 1998, NAT MED, V4, P882, DOI 10.1038/nm0898-882
   Csermely P, 2001, TRENDS GENET, V17, P701, DOI 10.1016/S0168-9525(01)02495-7
   Curran EJ, 1996, NEUROCHEM RES, V21, P1425, DOI 10.1007/BF02532384
   Daisy P, 2012, INT J NANOMED, V7, P1189, DOI 10.2147/IJN.S26650
   Danese A, 2012, PHYSIOL BEHAV, V106, P29, DOI 10.1016/j.physbeh.2011.08.019
   Dantas F, 2000, Br Homeopath J, V89 Suppl 1, pS35, DOI 10.1038/sj.bhj.5800378
   Das Durba, 2011, Zhong Xi Yi Jie He Xue Bao, V9, P752
   Das S, 2013, COLLOID SURFACE B, V101, P325, DOI 10.1016/j.colsurfb.2012.07.008
   Davies PCW, 2004, BIOSYSTEMS, V78, P69, DOI 10.1016/j.biosystems.2004.07.001
   Day HEW, 2001, J NEUROSCI, V21, P732, DOI 10.1523/JNEUROSCI.21-02-00732.2001
   de Jonge N, 2011, NAT NANOTECHNOL, V6, P695, DOI [10.1038/nnano.2011.161, 10.1038/NNANO.2011.161]
   Oliveira CC, 2008, J CELL BIOCHEM, V104, P1364, DOI 10.1002/jcb.21713
   DeCastro CL, 2002, SYNTHESIS FUNCTIONAL, P1
   Demangeat JL, 2010, J MOL LIQ, V155, P71, DOI 10.1016/j.molliq.2010.05.010
   Demirovic D, 2012, EXP GERONTO IN PRESS
   Elenkov IJ, 2005, NEUROIMMUNOMODULAT, V12, P255, DOI 10.1159/000087104
   Elia V, 2007, HOMEOPATHY, V96, P163, DOI 10.1016/j.homp.2007.05.007
   Elia V, 2004, J THERM ANAL CALORIM, V75, P815, DOI 10.1023/B:JTAN.0000027178.11665.8f
   Elia V, 1999, ANN NY ACAD SCI, V879, P241, DOI 10.1111/j.1749-6632.1999.tb10426.x
   Frank MG, 2011, BRAIN BEHAV IMMUN, V25, pS21, DOI 10.1016/j.bbi.2011.01.005
   Fratini E, 2007, LANGMUIR, V23, P2330, DOI 10.1021/la062023i
   Fredrickson BL, 2005, AM PSYCHOL, V60, P678, DOI 10.1037/0003-066X.60.7.678
   Frei H, 2009, HOMEOPATHY, V98, P49, DOI 10.1016/j.homp.2008.10.002
   Gadek-Michalska A, 2010, PHARMACOL REP, V62, P969, DOI 10.1016/s1734-1140(10)70359-5
   Garcia R, 2008, NEUROBIOL LEARN MEM, V89, P560, DOI 10.1016/j.nlm.2007.10.005
   GARFINKEL A, 1992, SCIENCE, V257, P1230, DOI 10.1126/science.1519060
   Gariboldi S, 2009, PULM PHARMACOL THER, V22, P497, DOI 10.1016/j.pupt.2009.05.002
   Gersten O, 2008, SOC SCI MED, V66, P531, DOI 10.1016/j.socscimed.2007.09.017
   Glatthaar-Saalmuller B, 2007, CAN J PHYSIOL PHARM, V85, P1084, DOI 10.1139/Y07-100
   Goldberger AL, 2002, P NATL ACAD SCI USA, V99, P2466, DOI 10.1073/pnas.012579499
   Hahnemann S., 1843, ORGANON MED ART
   HALE HB, 1969, ENVIRON RES, V2, P423, DOI 10.1016/0013-9351(69)90013-9
   Han B, 2011, PLOS ONE, V6, DOI 10.1371/journal.pone.0017236
   Hanley C, 2009, NANOSCALE RES LETT, V4, P1409, DOI 10.1007/s11671-009-9413-8
   Hardy CL, 2012, J IMMUNOL, V188, P1431, DOI 10.4049/jimmunol.1100156
   Hayley S, 2003, STRESS, V6, P19, DOI 10.1080/1025389031000091167
   Hornung V, 2008, NAT IMMUNOL, V9, P847, DOI 10.1038/ni.1631
   Hyland M E, 2002, Homeopathy, V91, P145, DOI 10.1054/homp.2002.0025
   Iavicoli I, 2010, DOSE-RESPONSE, V8, P501, DOI 10.2203/dose-response.10-016.Iavicoli
   Ive EC, 2012, INT J MOL SCI, V13, P3979, DOI 10.3390/ijms13033979
   Ives JA, 2010, HOMEOPATHY, V99, P15, DOI 10.1016/j.homp.2009.11.006
   Jonas W, 2001, NEUROREPORT, V12, P335, DOI 10.1097/00001756-200102120-00031
   Jutte R, 2005, COMPLEMENT THER MED, V13, P291, DOI 10.1016/j.ctim.2005.10.003
   Karatsoreos IN, 2011, TRENDS COGN SCI, V15, P576, DOI 10.1016/j.tics.2011.10.005
   Karmali PP, 2011, EXPERT OPIN DRUG DEL, V8, P343, DOI 10.1517/17425247.2011.554818
   Karst H, 2010, P NATL ACAD SCI USA, V107, P14449, DOI 10.1073/pnas.0914381107
   Kauffman S, 1996, HOME UNIVERSE SEARCH
   Keck CM, 2006, EUR J PHARM BIOPHARM, V62, P3, DOI 10.1016/j.ejpb.2005.05.009
   Khripin CY, 2011, ACS NANO, V5, P1401, DOI 10.1021/nn1031774
   Khuda-Bukhsh Anisur Rahman, 2011, Zhong Xi Yi Jie He Xue Bao, V9, P901
   Khuda-Bukhsh AR, 2011, EVID-BASED COMPL ALT, V2011
   Kim J, 2010, ACTA BIOMATER, V6, P2740, DOI 10.1016/j.actbio.2009.12.052
   Kliems H, 2011, J ALTERN COMPLEM MED, V17, P265, DOI 10.1089/acm.2010.0158
   Koithan M, 2007, J ALTERN COMPLEM MED, V13, P659, DOI 10.1089/acm.2007.7090
   Koithan M, 2012, FORSCH KOMPLEMENTMED, V19, P7, DOI 10.1159/000335181
   Konakanchi H, 2011, J NANOSCI NANOTECHNO, V11, P6788, DOI 10.1166/jnn.2011.4217
   Kvetnansky R, 2009, PHYSIOL REV, V89, P535, DOI 10.1152/physrev.00042.2006
   Launay JC, 2006, AVIAT SPACE ENVIR MD, V77, P1230
   Lee BR, 2011, NEUROPHARMACOLOGY, V61, P1060, DOI 10.1016/j.neuropharm.2010.12.033
   Lewin SR, 2001, HEPATOLOGY, V34, P1012, DOI 10.1053/jhep.2001.28509
   Li X, 2012, LANGMUIR, V28, P2827, DOI 10.1021/la204443j
   Liu GP, 2012, INT J PHARMACEUT, V422, P516, DOI 10.1016/j.ijpharm.2011.11.025
   Liu L, 2012, J PHARM SCI-US, V101, P2952, DOI 10.1002/jps.23225
   Liu Y, 2011, CURR CANCER DRUG TAR, V11, P156, DOI 10.2174/156800911794328411
   Liu YK, 2007, PHYS REV LETT, V98, DOI 10.1103/PhysRevLett.98.110503
   Loftsson T, 2010, PHARMAZIE, V65, P404, DOI 10.1691/ph.2010.0034R
   Lorton D, 2006, NEUROIMMUNOMODULAT, V13, P357, DOI 10.1159/000104864
   Loscalzo J, 2011, WIRES SYST BIOL MED, V3, P619, DOI 10.1002/wsbm.144
   Lunt HC, 2010, J PHYSIOL-LONDON, V588, P3605, DOI 10.1113/jphysiol.2010.193458
   Magnani P, 2010, PSYCHOPHARMACOLOGY, V210, P533, DOI 10.1007/s00213-010-1855-2
   Mahesh S, 2012, J AM CHEM SOC, V134, P7227, DOI 10.1021/ja301002g
   Malarczyk Elzbieta, 2011, Nonlinear Biomed Phys, V5, P9, DOI 10.1186/1753-4631-5-9
   Marano F, 2011, ARCH TOXICOL, V85, P733, DOI 10.1007/s00204-010-0546-4
   Marotta D, 2003, INT J NEUROSCI, V113, P491, DOI 10.1080/00207450390162245
   Matsumoto M, 2011, IMMUNITY, V34, P703, DOI 10.1016/j.immuni.2011.03.016
   Mattson MP, 2008, AGEING RES REV, V7, P1, DOI 10.1016/j.arr.2007.08.007
   McEwen BS, 2008, EUR J PHARMACOL, V583, P174, DOI 10.1016/j.ejphar.2007.11.071
   McEwen BS, 2007, PHYSIOL REV, V87, P873, DOI 10.1152/physrev.00041.2006
   McGuinness LP, 2011, NAT NANOTECHNOL, V6, P358, DOI [10.1038/nnano.2011.64, 10.1038/NNANO.2011.64]
   Merisko-Liversidge E, 2011, ADV DRUG DELIVER REV, V63, P427, DOI 10.1016/j.addr.2010.12.007
   Mihalik A, 2011, PLOS COMPUT BIOL, V7, DOI 10.1371/journal.pcbi.1002187
   Milgrom LR, 2008, J ALTERN COMPLEM MED, V14, P329, DOI 10.1089/acm.2007.0674
   Mishra N, 2011, J ALTERN COMPLEM MED, V17, P705, DOI 10.1089/acm.2010.0334
   Mohamed BM, 2011, J NANOBIOTECHNOL, V9, DOI 10.1186/1477-3155-9-29
   Montagnier L, 2009, INTERDISCIP SCI, V1, P81, DOI 10.1007/s12539-009-0036-7
   Nair HB, 2010, BIOCHEM PHARMACOL, V80, P1833, DOI 10.1016/j.bcp.2010.07.021
   Nandy P, 2011, HOMEOPATHY, V100, P194, DOI 10.1016/j.homp.2011.04.001
   Napierska D, 2009, SMALL, V5, P846, DOI 10.1002/smll.200800461
   Nascarella MA, 2012, DOSE-RESPONSE, V10, P344, DOI 10.2203/dose-response.10-025.Nascarella
   Neville F, 2011, LANGMUIR, V27, P279, DOI 10.1021/la1033492
   Oberbaum M, 2005, Homeopathy, V94, P196, DOI 10.1016/j.homp.2005.05.004
   OCONNOR TL, 1958, J PHYS CHEM-US, V62, P1195, DOI 10.1021/j150568a008
   Passagne I, 2012, TOXICOLOGY, V299, P112, DOI 10.1016/j.tox.2012.05.010
   Pathak S, 2003, INT J ONCOL, V23, P975
   Patil SV, 2012, APPL BIOCHEM BIOTECH, V167, P776, DOI 10.1007/s12010-012-9710-z
   Pereira WKV, 2005, J INFECTION, V51, P157, DOI 10.1016/j.jinf.2004.09.009
   Perry CC, 2003, COLLOID POLYM SCI, V281, P652, DOI 10.1007/s00396-002-0816-7
   Perry CC, 1998, CHEM COMMUN, P2587, DOI 10.1039/a807404f
   Pincus D, 2010, NONLIN DYNAM PSYCHOL, V14, P353
   Potter-Nerger M, 2009, J NEUROPHYSIOL, V102, P3180, DOI 10.1152/jn.91046.2008
   Ponce Arturo, 2012, Methods Mol Biol, V906, P453, DOI 10.1007/978-1-61779-953-2_37
   Prakash DJ, 2010, PHARMACOGN RES, V2, P330, DOI 10.4103/0974-8490.75450
   Prasad BM, 1998, PSYCHOPHARMACOLOGY, V136, P24, DOI 10.1007/s002130050535
   Rada P, 2005, NEUROSCIENCE, V134, P737, DOI 10.1016/j.neuroscience.2005.04.043
   Ramachandran C, 2007, J ALTERN COMPLEM MED, V13, P403, DOI 10.1089/acm.2007.6292
   RANDOLPH TG, 1978, ANN ALLERGY, V40, P333
   Rao ML, 2007, HOMEOPATHY, V96, P175, DOI 10.1016/j.homp.2007.03.009
   Rattan SIS, 2010, HUM EXP TOXICOL, V29, P551, DOI 10.1177/0960327110369858
   Relaix S, 2011, PHYS REV E, V84, DOI 10.1103/PhysRevE.84.061705
   Rey L, 2003, PHYSICA A, V323, P67, DOI 10.1016/S0378-4371(03)00047-5
   Rey L, 2007, HOMEOPATHY, V96, P170, DOI 10.1016/j.homp.2007.05.004
   Roduner E, 2006, CHEM SOC REV, V35, P583, DOI 10.1039/b502142c
   Roeska Kerstin, 2010, J Immune Based Ther Vaccines, V8, P6, DOI 10.1186/1476-8518-8-6
   Rozman KK, 2003, CRIT REV TOXICOL, V33, P451, DOI 10.1080/713611037
   Ruan BL, 2012, NANOSCALE RES LETT, V7, P1, DOI 10.1186/1556-276X-7-127
   Ruiz-Vega G, 2005, Homeopathy, V94, P86, DOI 10.1016/j.homp.2004.10.002
   Sabban EL, 2007, STRESS, V10, P137, DOI 10.1080/10253890701404078
   Samal S, 2001, CHEM COMMUN, P2224, DOI 10.1039/b105399j
   Scharpf KR, 2010, BEHAV BRAIN RES, V210, P16, DOI 10.1016/j.bbr.2010.01.038
   SCHIFF SJ, 1994, NATURE, V370, P615, DOI 10.1038/370615a0
   Schroder HC, 2008, NAT PROD REP, V25, P455, DOI 10.1039/b612515h
   Seery MD, 2010, PAIN, V150, P507, DOI 10.1016/j.pain.2010.06.007
   Shi ZL, 2010, J BIOMATER APPL, V25, P19, DOI 10.1177/0885328209339396
   Singh SK, 2011, EUR J PHARM BIOPHARM, V78, P441, DOI 10.1016/j.ejpb.2011.03.014
   Smit E, 2009, HOMEOPATHY, V98, P169, DOI 10.1016/j.homp.2009.05.001
   Soboloff J, 2011, NAT CHEM BIOL, V7, P488, DOI 10.1038/nchembio.619
   Song L, 2012, COLLOID SURFACE B, V94, P341, DOI 10.1016/j.colsurfb.2012.02.011
   Song MY, 2012, ENVIRON SCI TECHNOL, V46, P3457, DOI 10.1021/es2039008
   Soo CY, 2012, IMMUNOLOGY, V136, P192, DOI 10.1111/j.1365-2567.2012.03569.x
   Sorg BA, 2001, ANN NY ACAD SCI, V933, P57
   Sorg BA, 2001, BRAIN RES, V898, P314, DOI 10.1016/S0006-8993(01)02208-9
   Stebbing A R D, 2003, Nonlinearity Biol Toxicol Med, V1, P493, DOI 10.1080/15401420390271100
   Stebbing ARD, 2003, CRIT REV TOXICOL, V33, P463, DOI 10.1080/713611038
   Steinsbekk A, 2005, Homeopathy, V94, P10, DOI 10.1016/j.homp.2004.11.016
   Stub T, 2012, FORSCH KOMPLEMENTMED, V19, P13, DOI 10.1159/000335827
   Sukul NC, 2005, J ALTERN COMPLEM MED, V11, P807, DOI 10.1089/acm.2005.11.807
   SUKUL NC, 1986, PSYCHOPHARMACOLOGY, V89, P338
   Sunila ES, 2011, PHARM BIOL, V49, P1065, DOI 10.3109/13880209.2011.565351
   Sunila ES, 2009, EVID-BASED COMPL ALT, V6, P257, DOI 10.1093/ecam/nem082
   Szalay MS, 2007, FEBS LETT, V581, P3675, DOI 10.1016/j.febslet.2007.03.083
   Tai W, 2011, MUCOSAL IMMUNOL, V4, P197, DOI 10.1038/mi.2010.50
   Tang CY, 2011, COLLOID SURFACE B, V86, P189, DOI 10.1016/j.colsurfb.2011.03.041
   Tesson B, 2010, J STRUCT BIOL, V169, P62, DOI 10.1016/j.jsb.2009.08.013
   Upadhyay R.P., 2011, INT J HIGH DILUTION, V10, P299
   Vaiserman AM, 2010, DOSE-RESPONSE, V8, P16, DOI 10.2203/dose-response.09-014.Vaiserman
   Van Wijk R, 1997, Altern Ther Health Med, V3, P33
   Van Wijk R, 2010, HUM EXP TOXICOL, V29, P561, DOI 10.1177/0960327110369860
   Van Wijk Roeland, 2011, Front Biosci (Elite Ed), V3, P1128
   Vazquez A, 2004, P NATL ACAD SCI USA, V101, P17940, DOI 10.1073/pnas.0406024101
   Verma S, 2009, INT J PHARMACEUT, V380, P216, DOI 10.1016/j.ijpharm.2009.07.005
   Vidal M, 2011, CELL, V144, P986, DOI 10.1016/j.cell.2011.02.016
   Vithoulkas G., 1980, SCI HOMEOPATHY
   Walach H, 2003, FORSCH KOMP KLAS NAT, V10, P192, DOI 10.1159/000073475
   Wang DC, 2011, IET NANOBIOTECHNOL, V5, P132, DOI 10.1049/iet-nbt.2011.0013
   Wang TY, 2012, INT J PHARMACEUT, V436, P351, DOI 10.1016/j.ijpharm.2012.06.028
   Wang Y, 2011, NANOSCALE RES LETT, V6, DOI 10.1186/1556-276X-6-114
   West BJ, 2006, STUD NONLIN PHENOM, V11, P283
   White ER, 2012, LANGMUIR, V28, P3695, DOI 10.1021/la2048486
   Wiegant FAC, 2011, DOSE-RESPONSE, V9, P209, DOI 10.2203/dose-response.10-004.Wiegant
   Wiegant FAC, 1998, TOXICOLOGY, V127, P107, DOI 10.1016/S0300-483X(98)00035-3
   Wiegant F, 2010, HOMEOPATHY, V99, P3, DOI 10.1016/j.homp.2009.10.002
   Win-Shwe TT, 2008, NEUROTOXICOLOGY, V29, P940, DOI 10.1016/j.neuro.2008.09.007
   Winter M, 2011, NANOTOXICOLOGY, V5, P326, DOI 10.3109/17435390.2010.506957
   Witt C, 2005, FORSCH KOMP KLAS NAT, V12, P6, DOI 10.1159/000082635
   Witt C, 2009, NEW DIRECTIONS HOMEO
   Witt CM, 2006, FORSCH KOMP KLAS NAT, V13, P15, DOI 10.1159/000090415
   Wolf U, 2011, EVID-BASED COMPL ALT, V2011
   Woolf CJ, 2011, PAIN, V152, pS2, DOI 10.1016/j.pain.2010.09.030
   Xin HLL, 2012, NANO LETT, V12, P1470, DOI 10.1021/nl2041854
   Xu GP, 2004, J NEUROSCI, V24, P8193, DOI 10.1523/JNEUROSCI.1657-04.2004
   Yang XF, 2010, PART FIBRE TOXICOL, V7, DOI 10.1186/1743-8977-7-1
   Yao P, 2009, OPT EXPRESS, V17, P11505, DOI 10.1364/OE.17.011505
   Yoo JW, 2006, J NANOSCI NANOTECHNO, V6, P3343, DOI 10.1166/jnn.2006.006
   Zhang HF, 2011, ENVIRON SCI TECHNOL, V45, P3725, DOI 10.1021/es103309n
   Zhang Q, 2009, TOXICOL APPL PHARM, V237, P345, DOI 10.1016/j.taap.2009.04.005
   Zhu MT, 2012, SMALL, V8, P404, DOI 10.1002/smll.201101708
   Zilinskas J, 2011, MED SCI MONITOR, V17, pCR284
   [No title captured]
NR 247
TC 48
Z9 51
U1 0
U2 37
PU BMC
PI LONDON
PA CAMPUS, 4 CRINAN ST, LONDON N1 9XW, ENGLAND
EI 1472-6882
J9 BMC COMPLEM ALTERN M
JI BMC Complement. Altern. Med.
PD OCT 22
PY 2012
VL 12
AR 191
DI 10.1186/1472-6882-12-191
PG 21
WC Integrative & Complementary Medicine
WE Science Citation Index Expanded (SCI-EXPANDED)
SC Integrative & Complementary Medicine
GA 086PS
UT WOS:000314698800001
PM 23088629
OA Green Published, gold
DA 2023-03-13
ER

PT J
AU Patama, M
   Belz, RG
   Sinkkonen, A
AF Patama, Marjo
   Belz, Regina G.
   Sinkkonen, Aki
TI Realistic low-doses of two emerging contaminants change size
   distribution of an annual flowering plant population
SO ECOTOXICOLOGY
LA English
DT Article
DE Dose-response; Growth stimulation; Hormesis; Low toxin doses; Selective
   toxicity
ID SEWAGE-SLUDGE; CHEMICAL INTERFERENCE; RESOURCE COMPETITION; POLYCYCLIC
   MUSKS; COPPER-SULFATE; HORMESIS; GROWTH; STIMULATION; RESPONSES; WATER
AB HHCB [1,3,4,6,7,8-hexahydro-4,6,6,7,8,8-hexamethylcyclopenta(g)-2-benzopyran] and 4-tert-octylphenol [4-(1,1,3,3-tetramethylbutyl)phenol] are widely used emerging contaminants that have the potential to cause adverse effects in the environment. The purpose of this study was to observe if and how environmentally realistic concentrations of these contaminants alter growth in plant populations. It was hypothesized that within an exposed Gypsophila elegans Bieb (annual baby's breath) population especially fast-growing seedlings are impaired even when the population mean is unaffected, and small doses can cause hormesis and, thus, an increase in shoot or root length. In a dose-response experiment, an experimental population of G. elegans was established (total 15.600 seeds, 50 seeds per replicate, 24 replicates per concentration, 5.2 seedlings/cm(2)) and exposed to 12 doses of HHCB or 4-tert-octylphenol. After five days, shoot and root length values were measured and population averages, as well as slow- and fast-growing subpopulations, were compared with unexposed controls. Growth responses were predominantly monophasic. HHCB seemed to selectively inhibit both root and shoot elongation among slow- and fast-growing individuals, while 4-tert-octylphenol selectively inhibited both root and shoot elongation of mainly fast-growing seedlings. The ED50 values (dose causing 50% inhibition) revealed that the slow-growing seedlings were more sensitive and fast-growing seedlings less sensitive than the average of all individuals. Although there was toxicant specific variation between the effects, selective toxicity was consistently found among both slow- and fast-growing plants starting already at concentrations of 0.0067 mu M, that are usually considered to be harmless. This study indicates that these contaminants can change size distribution of a plant population at low concentrations in the nM/mu M range.
C1 [Patama, Marjo; Belz, Regina G.] Univ Hohenheim, Hans Ruthenberg Inst, Agroecol Unit, Garbenstr 13, D-70599 Stuttgart, Germany.
   [Patama, Marjo; Sinkkonen, Aki] Univ Helsinki, Dept Environm Sci, Environm Ecol Unit, Niemenkatu 73, Lahti 15140, Finland.
C3 University Hohenheim; University of Helsinki
RP Belz, RG (corresponding author), Univ Hohenheim, Hans Ruthenberg Inst, Agroecol Unit, Garbenstr 13, D-70599 Stuttgart, Germany.
EM regina.belz@uni-hohenheim.de
OI sinkkonen, aki/0000-0002-6821-553X; Patama, Marjo/0000-0003-1921-5725
FU German Research Foundation (DFG) [BE4189/1-2, BE4189/1-3]; Business
   Finland (Tekes) [40333/14]
FX This study was funded by the German Research Foundation (DFG, individual
   grant number BE4189/1-2 and BE4189/1-3). AS was funded by Business
   Finland (Tekes grant 40333/14).
CR Agathokleous E, 2019, J FORESTRY RES, V30, P1569, DOI 10.1007/s11676-018-0863-7
   Aina R, 2006, CHEMOSPHERE, V65, P666, DOI 10.1016/j.chemosphere.2006.01.071
   An J, 2009, CHEMOSPHERE, V76, P1428, DOI 10.1016/j.chemosphere.2009.06.004
   Belz RG, 2013, WEED RES, V53, P418, DOI 10.1111/wre.12038
   Belz RG, 2008, DOSE-RESPONSE, V6, P80, DOI 10.2203/dose-response.07-007.Belz
   Belz RG, 2018, SCI TOTAL ENVIRON, V631-632, P510, DOI 10.1016/j.scitotenv.2018.02.336
   Belz RG, 2017, CHEMOSPHERE, V178, P88, DOI 10.1016/j.chemosphere.2017.03.047
   Belz RG, 2016, SCI TOTAL ENVIRON, V566, P1205, DOI 10.1016/j.scitotenv.2016.05.176
   Belz RG, 2014, J PLANT GROWTH REGUL, V33, P499, DOI 10.1007/s00344-013-9400-2
   Belz RG, 2012, PLOS ONE, V7, DOI 10.1371/journal.pone.0033432
   Belz RG, 2010, ENVIRON EXP BOT, V69, P293, DOI 10.1016/j.envexpbot.2010.04.010
   Bolz U, 2001, ENVIRON POLLUT, V115, P291, DOI 10.1016/S0269-7491(01)00100-2
   BRAIN P, 1989, WEED RES, V29, P93, DOI 10.1111/j.1365-3180.1989.tb00845.x
   Brooke D., 2005, ENV RISK EVALUATION
   Calabrese EJ, 2008, ENVIRON TOXICOL CHEM, V27, P1451, DOI [10.1897/07-541.1, 10.1897/07-541]
   Calabrese EJ, 2009, ENVIRON POLLUT, V157, P42, DOI 10.1016/j.envpol.2008.07.028
   CALABRESE EJ, 1976, PHYSIOL PLANTARUM, V37, P163, DOI 10.1111/j.1399-3054.1976.tb03951.x
   Castellano D., 2001, Spanish patent, Patent No. [P 9901565, 9901565]
   Cedergreen N, 2005, ENVIRON TOXICOL CHEM, V24, P3166, DOI 10.1897/05-014R.1
   Cedergreen Nina, 2007, Dose-Response, V5, P150, DOI 10.2203/dose-response.06-008.Cedergreen
   Cedergreen N, 2010, PESTIC BIOCHEM PHYS, V96, P140, DOI 10.1016/j.pestbp.2009.11.002
   Chen WP, 2013, CHEMOSPHERE, V93, P2621, DOI 10.1016/j.chemosphere.2013.09.088
   Chu CJ, 2008, ECOL LETT, V11, P1189, DOI 10.1111/j.1461-0248.2008.01228.x
   Chu CJ, 2009, J ECOL, V97, P1401, DOI 10.1111/j.1365-2745.2009.01562.x
   Damesa TM, 2018, CROP SCI, V58, P1575, DOI 10.2135/cropsci2017.11.0693
   Duke S. O., 2006, Outlooks on Pest Management, V17, P29
   Hansi M, 2014, ENVIRON POLLUT, V184, P443, DOI 10.1016/j.envpol.2013.09.027
   HERA Human & Environmental Risk Assessment on ingredients of Household Cleaning Products, 2004, POL MUSK AHTN CAS 15
   Hernando MD, 2004, J CHROMATOGR A, V1047, P129, DOI 10.1016/j.chroma.2004.06.123
   Hohne C, 2008, ENVIRON SCI POLLUT R, V15, P405, DOI 10.1007/s11356-008-0007-2
   Klaschka U, 2013, ENVIRON SCI POLLUT R, V20, P2456, DOI 10.1007/s11356-012-1120-9
   Kupper T, 2004, CHEMOSPHERE, V54, P1111, DOI 10.1016/j.chemosphere.2003.09.023
   Litz NT, 2007, J SOIL SEDIMENT, V7, P36, DOI 10.1065/jss2006.10.187.2
   Osborne JW, 2010, PRACT ASSESS RES EVA, V15
   Perla V, 2016, DATA NORMALIZATION D
   Piepho HP, 2009, AGRON J, V101, P865, DOI 10.2134/agronj2008.0226x
   Plociniczak T, 2013, APPL SOIL ECOL, V63, P1, DOI 10.1016/j.apsoil.2012.09.009
   Plociniczak T, 2016, FRONT PLANT SCI, V7, DOI [10.3389/fpla.2016.00101, 10.3389/fpls.2016.00101]
   Rodriguez M, 2012, EXP GERONTOL, V47, P581, DOI 10.1016/j.exger.2012.05.005
   Sauve S, 2014, CHEM CENT J, V8, DOI 10.1186/1752-153X-8-15
   Schabenberger O, 1999, AGRON J, V91, P713, DOI 10.2134/agronj1999.914713x
   Seber G. A. F., 1989, NONLINEAR REGRESSION
   Sinkkonen A, 2003, PLANT SOIL, V250, P315, DOI 10.1023/A:1022841503476
   Sinkkonen A, 2001, J CHEM ECOL, V27, P1513, DOI 10.1023/A:1010329612753
   Sinkkonen A., 2016, JULIUS KUHN ARCHIV, V452, P103, DOI DOI 10.5073/JKA.2016.452.014
   Sinkkonen A, 2008, ENVIRON POLLUT, V153, P523, DOI 10.1016/j.envpol.2008.02.020
   Sinkkonen A, 2011, DOSE-RESPONSE, V9, P130, DOI 10.2203/dose-response.09-045.Sinkkonen
   Sinkkonen A, 2009, SCI TOTAL ENVIRON, V407, P4461, DOI 10.1016/j.scitotenv.2009.04.014
   STREIBIG JC, 1988, WEED RES, V28, P479, DOI 10.1111/j.1365-3180.1988.tb00831.x
   Streibig JC, 2000, HERBICIDES THEIR MEC, P295
   Tao XZ, 2011, J ENVIRON MONITOR, V13, P3269, DOI 10.1039/c1em10471c
   VICHI P, 1989, CANCER RES, V49, P2679
   Pablos MV, 2015, ENVIRON SCI POLLUT R, V22, P5417, DOI 10.1007/s11356-015-4119-1
   WEIDENHAMER JD, 1989, J APPL ECOL, V26, P613, DOI 10.2307/2404086
   Yu D, 2015, APPL SOIL ECOL, V92, P47, DOI 10.1016/j.apsoil.2015.03.005
NR 55
TC 6
Z9 6
U1 1
U2 9
PU SPRINGER
PI DORDRECHT
PA VAN GODEWIJCKSTRAAT 30, 3311 GZ DORDRECHT, NETHERLANDS
SN 0963-9292
EI 1573-3017
J9 ECOTOXICOLOGY
JI Ecotoxicology
PD SEP
PY 2019
VL 28
IS 7
BP 732
EP 743
DI 10.1007/s10646-019-02069-3
PG 12
WC Ecology; Environmental Sciences; Toxicology
WE Science Citation Index Expanded (SCI-EXPANDED)
SC Environmental Sciences & Ecology; Toxicology
GA IV9VB
UT WOS:000484610700002
PM 31250287
OA Green Accepted
DA 2023-03-13
ER

PT J
AU Plumb, TN
   Conoscenti, MA
   Minor, TR
   Fanselow, MS
AF Plumb, Traci N.
   Conoscenti, Michael A.
   Minor, Thomas R.
   Fanselow, Michael S.
TI Post-stress glucose consumption facilitates hormesis and resilience to
   severe stress
SO STRESS-THE INTERNATIONAL JOURNAL ON THE BIOLOGY OF STRESS
LA English
DT Article
DE Hormesis; stress resilience; inescapable shock; post-stress glucose;
   learned helplessness
ID CULTURED HIPPOCAMPAL-NEURONS; SHUTTLE-ESCAPE PERFORMANCE;
   GROWTH-HORMONE-SECRETION; SLOW-WAVE SLEEP; INESCAPABLE SHOCK; LEARNED
   HELPLESSNESS; CONTEXTUAL FEAR; ADENOSINE; TRANSPORT; DEPRESSION
AB Oral ingestion of a glucose solution following severe stress is a simple and effective way of preventing several of the negative sequelae of stress in rats. Similar resilience is obtained through hormetic training - pre-exposure to mild-to-moderate stress prior to severe stress. Here, we examined whether hormetic training is facilitated when a glucose solution is available following each hormetic training session. In Experiment 1, all rats were pre-exposed to a 30 min hormetic session of 25 inescapable tailshocks on each of 3 days. The schedule or hormesis differed between groups. The hormetic sessions occurred on either 3 consecutive days or with an interpolated day of rest between each hormetic session. Furthermore, in each of these conditions, one group had access to water and one group had access to a 40% glucose solution immediately after each hormetic session to complete a 2x2 factorial design. All groups were exposed to 100 inescapable tailshocks on the day following the end of hormetic training. Shuttle-escape testing occurred 24 h later. In Experiment 2, rats received two consecutive days of 100 inescapable tailshocks. Water or glucose was available following each session. Testing occurred 24 h after the second shock exposure. Experiment 1 replicated previous findings that rats exposed to hormetic training with interpolated rest did not show exaggerated fear responding or shuttle-escape deficits that normally result from 100 inescapable tailshocks, but training was ineffective if no rest was given between stress sessions. However, all post-stress glucose groups showed an elimination of helpless behavior. In Experiment 2, it was revealed that even 100 tailshocks can be made hormetic by post-stress glucose consumption.
C1 [Plumb, Traci N.; Conoscenti, Michael A.; Minor, Thomas R.; Fanselow, Michael S.] Univ Calif Los Angeles, Departmentof Psychol, Franz Hall, Los Angeles, CA 90095 USA.
   [Fanselow, Michael S.] Univ Calif Los Angeles, Dept Psychiat & Biobehav Sci, Los Angeles, CA 90095 USA.
   [Fanselow, Michael S.] Univ Calif Los Angeles, Staglin Ctr Brain & Behav Hlth, Los Angeles, CA 90095 USA.
C3 University of California System; University of California Los Angeles;
   University of California System; University of California Los Angeles;
   University of California System; University of California Los Angeles
RP Conoscenti, MA (corresponding author), Univ Calif Los Angeles, Departmentof Psychol, Franz Hall, Los Angeles, CA 90095 USA.
EM maconoscenti@g.ucla.edu
FU Stress and Motivated Behavior Institute; NIH [R01-MH115678]; Staglin
   Center for Brain and Behavioral Health; University of California, Los
   Angeles (UCLA) Academic Senate
FX This research was supported by the Stress and Motivated Behavior
   Institute (TRM), by NIH R01-MH115678 (MSF) and the Staglin Center for
   Brain and Behavioral Health (MSF), and the University of California, Los
   Angeles (UCLA) Academic Senate (TRM).
CR Bliss TM, 2001, BRAIN RES, V899, P134, DOI 10.1016/S0006-8993(01)02218-1
   Blum K, 2014, FRONT PSYCHOL, V5, DOI 10.3389/fpsyg.2014.00919
   Calabrese EJ, 2007, TOXICOL APPL PHARM, V222, P122, DOI 10.1016/j.taap.2007.02.015
   CHANDLER RM, 1994, J APPL PHYSIOL, V76, P839, DOI 10.1152/jappl.1994.76.2.839
   Conoscenti MA, 2017, STRESS, V20, P265, DOI 10.1080/10253890.2017.1334052
   Conoscenti M.A, 2020, PARAMETRIC DETERMINA
   Conoscenti MA, 2019, FRONT BEHAV NEUROSCI, V13, DOI 10.3389/fnbeh.2019.00104
   Conoscenti MA, 2019, NUTRIENTS, V11, DOI 10.3390/nu11020361
   Dash R, 1996, EXP NEUROL, V137, P43, DOI 10.1006/exnr.1996.0005
   Fanselow MS, 2000, BEHAV BRAIN RES, V110, P73, DOI 10.1016/S0166-4328(99)00186-2
   Glenn DE, 2014, BIOL PSYCHIAT, V75, P847, DOI 10.1016/j.biopsych.2013.09.022
   Gold PW, 2015, MOL PSYCHIATR, V20, P32, DOI 10.1038/mp.2014.163
   Hanff TC, 2010, ISR J PSYCHIATR REL, V47, P64
   HORNER HC, 1990, NEUROENDOCRINOLOGY, V52, P57
   JACKSON RL, 1988, J EXP PSYCHOL ANIM B, V14, P390, DOI 10.1037/0097-7403.14.4.390
   JARRETT DB, 1990, BIOL PSYCHIAT, V27, P497, DOI 10.1016/0006-3223(90)90441-4
   Koekkoek LL, 2017, FRONT NEUROSCI-SWITZ, V11, DOI 10.3389/fnins.2017.00716
   Li GL, 2009, MED HYPOTHESES, V72, P527, DOI 10.1016/j.mehy.2008.12.037
   Luyten L, 2016, TRANSL PSYCHIAT, V6, DOI 10.1038/tp.2016.183
   Mattson MP, 2008, AGEING RES REV, V7, P1, DOI 10.1016/j.arr.2007.08.007
   McEwen BS, 2011, ANNU REV MED, V62, P431, DOI 10.1146/annurev-med-052209-100430
   MCEWEN BS, 1993, ARCH INTERN MED, V153, P2093, DOI 10.1001/archinte.1993.00410180039004
   Minor T, 2014, AUTACOIDS, V3, P479
   Minor Thomas R., 2006, CNS & Neurological Disorders-Drug Targets, V5, P547, DOI 10.2174/187152706778559282
   Minor TR, 2008, BEHAV NEUROSCI, V122, P1236, DOI 10.1037/a0013143
   MINOR TR, 1994, BEHAV NEUROSCI, V108, P265, DOI 10.1037/0735-7044.108.2.265
   MINOR TR, 1984, J EXP PSYCHOL ANIM B, V10, P168
   MINOR TR, 1994, BEHAV NEUROSCI, V108, P254, DOI 10.1037/0735-7044.108.2.254
   Minor TR, 1997, BIOL PSYCHIAT, V42, P324, DOI 10.1016/S0006-3223(96)00467-2
   MINOR TR, 1994, J EXP PSYCHOL ANIM B, V20, P402, DOI 10.1037/0097-7403.20.4.402
   Patel M, 2001, BRAIN RES, V916, P127, DOI 10.1016/S0006-8993(01)02877-3
   Perras B, 1999, PSYCHONEUROENDOCRINO, V24, P743, DOI 10.1016/S0306-4530(99)00027-X
   Plumb TN, 2013, STRESS BRAIN ADENOSI, P535, DOI DOI 10.1007/978-1-4614-3903-5_25
   Plumb TN, 2015, STRESS, V18, P88, DOI 10.3109/10253890.2014.974154
   Radak Z, 2008, AGEING RES REV, V7, P34, DOI 10.1016/j.arr.2007.04.004
   Sapolsky, 1996, Stress, V1, P1, DOI 10.3109/10253899609001092
   SASSIN JF, 1969, SCIENCE, V165, P513, DOI 10.1126/science.165.3892.513
   SELYE H, 1946, J CLIN ENDOCR METAB, V6, P117, DOI 10.1210/jcem-6-2-117
   Southam CM, 1943, PHYTOPATHOLOGY, V33, P517
   TAKAHASHI Y, 1968, J CLIN INVEST, V47, P2079, DOI 10.1172/JCI105893
NR 40
TC 1
Z9 1
U1 20
U2 74
PU TAYLOR & FRANCIS LTD
PI ABINGDON
PA 2-4 PARK SQUARE, MILTON PARK, ABINGDON OR14 4RN, OXON, ENGLAND
SN 1025-3890
EI 1607-8888
J9 STRESS
JI Stress
PD SEP 3
PY 2021
VL 24
IS 5
BP 645
EP 651
DI 10.1080/10253890.2021.1931677
EA MAY 2021
PG 7
WC Behavioral Sciences; Endocrinology & Metabolism; Neurosciences
WE Science Citation Index Expanded (SCI-EXPANDED)
SC Behavioral Sciences; Endocrinology & Metabolism; Neurosciences &
   Neurology
GA UI7CS
UT WOS:000660979800001
PM 34114932
OA Bronze
DA 2023-03-13
ER

PT J
AU Agathokleous, E
   Araminiene, V
   Belz, RG
   Calatayud, V
   De Marco, A
   Domingos, M
   Feng, ZZ
   Hoshika, Y
   Kitao, M
   Koike, T
   Paoletti, E
   Saitanis, CJ
   Sicard, P
   Calabrese, EJ
AF Agathokleous, Evgenios
   Araminiene, Valda
   Belz, Regina G.
   Calatayud, Vicent
   De Marco, Alessandra
   Domingos, Marisa
   Feng, ZhaoZhong
   Hoshika, Yasutomo
   Kitao, Mitsutoshi
   Koike, Takayoshi
   Paoletti, Elena
   Saitanis, Costas J.
   Sicard, Pierre
   Calabrese, Edward J.
TI A quantitative assessment of hormetic responses of plants to ozone
SO ENVIRONMENTAL RESEARCH
LA English
DT Review
DE Air pollution; Dose-response; Environmental change; Hormesis;
   Non-linear; Ozone; Stress biology; U-shaped curve
ID OPEN-TOP CHAMBER; SURFACE OZONE; DOSE RESPONSES; HORMESIS DATABASE;
   INDUCE HORMESIS; AMBIENT OZONE; CROP YIELD; IMPACT; GROWTH; CULTIVARS
AB Evaluations of ozone effects on vegetation across the globe over the last seven decades have mostly incorporated exposure levels that were multi-fold the preindustrial concentrations. As such, global risk assessments and derivation of critical levels for protecting plants and food supplies were based on extrapolation from high to low exposure levels. These were developed in an era when it was thought that stress biology is framed around a linear dose-response. However, it has recently emerged that stress biology commonly displays non-linear, hormetic processes. The current biological understanding highlights that the strategy of extrapolating from high to low exposure levels may lead to biased estimates. Here, we analyzed a diverse sample of published empirical data of approximately 500 stimulatory, hormetic-like dose-responses induced by ozone in plants. The median value of the maximum stimulatory responses induced by elevated ozone was 124%, and commonly < 150%, of the background response (control), independently of species and response variable. The maximum stimulatory response to ozone was similar among types of response variables and major plant species. It was also similar among clades, between herbaceous and woody plants, between deciduous and evergreen trees, and between annual and perennial herbaceous plants. There were modest differences in the stimulatory response between genera and between families which may reflect different experimental designs and conditions among studies. The responses varied significantly upon type of exposure system, with open-top chambers (OTCs) underestimating the maximum stimulatory response compared to free-air ozone-concentration enrichment (FACE) systems. These findings suggest that plants show a generalized hormetic stimulation by ozone which is constrained within certain limits of biological plasticity, being highly generalizable, evolutionarily based, and maintained over ecological scales. They further highlight that non-linear responses should be taken into account when assessing the ozone effects on plants.
C1 [Agathokleous, Evgenios] Nanjing Univ Informat Sci & Technol, Sch Appl Meteorol, Key Lab Agrometeorol Jiangsu Prov, Inst Ecol, Nanjing 210044, Jiangsu, Peoples R China.
   [Araminiene, Valda] Lithuanian Res Ctr Agr & Forestry, Inst Forestry, Girionys, Lithuania.
   [Belz, Regina G.] Univ Hohenheim, Agroecol Unit, Hans Ruthenberg Inst, D-70593 Stuttgart, Germany.
   [Calatayud, Vicent] Fdn CEAM, Charles R Darwin 14,Parque Tecnol, Paterna 46980, Spain.
   [De Marco, Alessandra] Italian Natl Agcy New Technol Energy & Environm E, CR Casaccia, SSPT PVS, Via Anguillarese 301, I-00123 Rome, Italy.
   [Domingos, Marisa] Inst Bot Nucleo Pesquisa Ecol, POB 68041, BR-04045972 Sao Paulo, SP, Brazil.
   [Feng, ZhaoZhong] Nanjing Univ Informat Sci & Technol, Sch Environm Sci & Engn, Inst Ecol, Nanjing 210044, Jiangsu, Peoples R China.
   [Hoshika, Yasutomo; Paoletti, Elena] CNR, Via Madonna Piano 10, I-50019 Florence, Italy.
   [Kitao, Mitsutoshi] Forest Res & Management Org, Forestry & Forest Prod Res Inst, Hokkaido Res Ctr, 7 Hitsujigaoka, Sapporo, Hokkaido 0628516, Japan.
   [Koike, Takayoshi] Hokkaido Univ, Res Fac Agr, Kita 9 Nishi 9, Sapporo, Hokkaido 0608589, Japan.
   [Saitanis, Costas J.] Agr Univ Athens, Lab Ecol & Environm Sci, Iera Odos 75, Athens 11855, Greece.
   [Sicard, Pierre] ARGANS, 260 Route Pin Montard, F-06410 Biot, France.
   [Calabrese, Edward J.] Univ Massachusetts, Dept Environm Hlth Sci, Morrill 1,N344, Amherst, MA 01003 USA.
C3 Nanjing University of Information Science & Technology; Lithuanian
   Research Centre for Agriculture & Forestry; University Hohenheim;
   Italian National Agency New Technical Energy & Sustainable Economics
   Development; Nanjing University of Information Science & Technology;
   Consiglio Nazionale delle Ricerche (CNR); Forestry & Forest Products
   Research Institute - Japan; Hokkaido University; Agricultural University
   of Athens; University of Massachusetts System; University of
   Massachusetts Amherst
RP Agathokleous, E (corresponding author), Nanjing Univ Informat Sci & Technol, Sch Appl Meteorol, Key Lab Agrometeorol Jiangsu Prov, Inst Ecol, Nanjing 210044, Jiangsu, Peoples R China.
EM evgenios@nuist.edu.cn
RI Paoletti, Elena/AAS-5316-2021; Saitanis, Costas J/N-7549-2017; Domingos,
   Marisa/A-9443-2013; Araminiene, Valda/ABC-1575-2020; SAITANIS,
   Costas/AAK-6423-2021; Agathokleous, Evgenios/D-2838-2016; Calatayud,
   Vicent/AHC-3430-2022; Hoshika, Yasutomo/D-4441-2016
OI Paoletti, Elena/0000-0001-5324-7769; Saitanis, Costas
   J/0000-0001-6077-0806; Araminiene, Valda/0000-0003-3556-3439; SAITANIS,
   Costas/0000-0001-6077-0806; Agathokleous, Evgenios/0000-0002-0058-4857;
   Hoshika, Yasutomo/0000-0002-5263-2945; De Marco,
   Alessandra/0000-0001-7200-2257; SICARD, Pierre/0000-0002-3136-7062;
   Calatayud, Vicent/0000-0002-2792-0988
FU Startup Foundation for Introducing Talent of Nanjing University of
   Information Science & Technology (NUIST), Nanjing, China [P17102]; Japan
   Society for the Promotion of Science (JSPS); JSPS KAKENHI [JP17F17102];
   JSPS; independent administrative institution; German Research Foundation
   [8E4189/1-3]; US Air Force [AFOSR FA9550-13-1-0047]; ExxonMobil
   Foundation [S18200000000256]
FX EA and ZZF acknowledge multi -year support from The Startup Foundation
   for Introducing Talent of Nanjing University of Information Science &
   Technology (NUIST), Nanjing, China. EA was an International Research
   Fellow (ID No: P17102) of the Japan Society for the Promotion of Science
   (JSPS). EA and MK acknowledge JSPS KAKENHI Grant Number JP17F17102 for
   support. JSPS is a non-profit, independent administrative institution.
   RGB acknowledges longtime support from the German Research Foundation
   (8E4189/1-3). EJC acknowledges longtime support from the US Air Force
   (AFOSR FA9550-13-1-0047) and ExxonMobil Foundation (S18200000000256).
   The views and conclusions contained herein are those of the authors and
   should not be interpreted as necessarily representing policies or
   endorsement, either expressed or implied. Sponsors had no involvement in
   study design, collection, analysis, interpretation, writing and decision
   to and where to submit for publication consideration.
CR ADAROS G, 1991, Z PFLANZENK PFLANZEN, V98, P113
   Agathokleous E, 2019, TRENDS PLANT SCI, V24, P318, DOI 10.1016/j.tplants.2019.01.004
   Agathokleous E, 2019, J FORESTRY RES, V30, P1569, DOI 10.1007/s11676-018-0863-7
   Agathokleous E, 2019, ENVIRON POLLUT, V246, P566, DOI 10.1016/j.envpol.2018.12.046
   Agathokleous E, 2019, ENVIRON POLLUT, V244, P332, DOI 10.1016/j.envpol.2018.10.007
   Agathokleous E, 2019, SCI TOTAL ENVIRON, V649, P61, DOI 10.1016/j.scitotenv.2018.08.264
   Agathokleous E, 2018, ENVIRON INT, V120, P489, DOI 10.1016/j.envint.2018.08.035
   Ainsworth EA, 2012, ANNU REV PLANT BIOL, V63, P637, DOI 10.1146/annurev-arplant-042110-103829
   Akimoto H, 2003, SCIENCE, V302, P1716, DOI 10.1126/science.1092666
   Avnery S, 2011, ATMOS ENVIRON, V45, P2297, DOI 10.1016/j.atmosenv.2011.01.002
   Belz RG, 2008, SCI TOTAL ENVIRON, V404, P77, DOI 10.1016/j.scitotenv.2008.06.008
   Belz RG, 2017, CHEMOSPHERE, V178, P88, DOI 10.1016/j.chemosphere.2017.03.047
   Belz RG, 2015, ENVIRON TOXICOL CHEM, V34, P1169, DOI 10.1002/etc.2857
   Belz RG, 2010, ENVIRON EXP BOT, V69, P293, DOI 10.1016/j.envexpbot.2010.04.010
   Brito IPFS, 2018, PEST MANAG SCI, V74, P1064, DOI 10.1002/ps.4523
   Bungener P, 1999, NEW PHYTOL, V142, P283, DOI 10.1046/j.1469-8137.1999.00389.x
   Calabrese EJ, 2019, ENVIRON RES, V170, P337, DOI 10.1016/j.envres.2018.12.020
   Calabrese EJ, 2017, NPJ AGING MECH DIS, V3, DOI 10.1038/s41514-017-0013-z
   Calabrese EJ, 2017, ENVIRON RES, V155, P276, DOI 10.1016/j.envres.2017.02.031
   Calabrese EJ, 2017, ENVIRON RES, V154, P435, DOI 10.1016/j.envres.2016.12.006
   Calabrese EJ, 2015, BIOGERONTOLOGY, V16, P693, DOI 10.1007/s10522-015-9601-0
   Calabrese EJ, 2011, REGUL TOXICOL PHARM, V61, P73, DOI 10.1016/j.yrtph.2011.06.003
   Calabrese EJ, 2009, ARCH TOXICOL, V83, P203, DOI 10.1007/s00204-009-0412-4
   Calabrese EJ, 2009, ENVIRON POLLUT, V157, P42, DOI 10.1016/j.envpol.2008.07.028
   Calabrese EJ, 2005, TOXICOL APPL PHARM, V202, P289, DOI 10.1016/j.taap.2004.06.023
   Calabrese EJ, 1997, HUM ECOL RISK ASSESS, V3, P545, DOI 10.1080/10807039709383710
   Calabrese EJ, 2017, TOXICOL RES APPL, V1, P1, DOI [10.1177/2397847317694998, DOI 10.1177/2397847317694998]
   Cedergreen Nina, 2007, Dose-Response, V5, P150, DOI 10.2203/dose-response.06-008.Cedergreen
   Cedergreen N, 2010, PESTIC BIOCHEM PHYS, V96, P140, DOI 10.1016/j.pestbp.2009.11.002
   Cedergreen N, 2009, FIELD CROP RES, V114, P54, DOI 10.1016/j.fcr.2009.07.003
   Chappelka A, 1997, ENVIRON POLLUT, V95, P13, DOI 10.1016/S0269-7491(96)00120-0
   Christou A, 2018, ENVIRON INT, V114, P360, DOI 10.1016/j.envint.2018.03.003
   Cooper O. R., 2014, Elementa-Science of the Anthropocene, V2, P000029, DOI 10.12952/journal.elementa.000029
   Costantini D, 2010, ECOL LETT, V13, P1435, DOI 10.1111/j.1461-0248.2010.01531.x
   CRANE PR, 1995, NATURE, V374, P27, DOI 10.1038/374027a0
   Drzezdzon J, 2018, ENVIRON INT, V119, P133, DOI 10.1016/j.envint.2018.06.019
   Feng ZZ, 2019, SCI TOTAL ENVIRON, V654, P832, DOI 10.1016/j.scitotenv.2018.11.179
   Feng ZZ, 2018, ENVIRON SCI POLLUT R, V25, P29208, DOI 10.1007/s11356-018-2782-8
   Feng ZZ, 2018, GLOBAL CHANGE BIOL, V24, P2231, DOI 10.1111/gcb.14077
   Feng ZZ, 2009, ATMOS ENVIRON, V43, P1510, DOI 10.1016/j.atmosenv.2008.11.033
   Fuhrer J, 1997, ENVIRON POLLUT, V97, P91, DOI 10.1016/S0269-7491(97)00067-5
   Grantz DA, 2006, PLANT CELL ENVIRON, V29, P1193, DOI 10.1111/j.1365-3040.2006.01521.x
   Gressel J, 2013, PLANT SCI, V213, P123, DOI 10.1016/j.plantsci.2013.09.007
   Hadacek F, 2011, DOSE-RESPONSE, V9, P79, DOI 10.2203/dose-response.09-028.Hadacek
   Iavicoli I, 2018, INT J MOL SCI, V19, DOI 10.3390/ijms19030805
   Jiao YN, 2011, NATURE, V473, P97, DOI 10.1038/nature09916
   Kim SA, 2018, ENVIRON POLLUT, V233, P725, DOI 10.1016/j.envpol.2017.10.124
   Kobayashi K, 2015, J AGRIC METEOROL, V71, P161, DOI 10.2480/agrmet.D-15-00100
   Koike T, 2013, DEV ENVIRONM SCI, V13, P371, DOI 10.1016/B978-0-08-098349-3.00017-7
   KRESS LW, 1982, PLANT DIS, V66, P1149, DOI 10.1094/PD-66-1149
   Lelieveld J, 2000, J GEOPHYS RES-ATMOS, V105, P3531, DOI 10.1029/1999JD901011
   Linning SJ, 2018, BRIT J CRIMINOL, V58, P309, DOI 10.1093/bjc/azx019
   Luckey T.D., 1980, HORMESIS IONIZING RA, VVolume 60
   Marasco V, 2018, P ROY SOC B-BIOL SCI, V285, DOI 10.1098/rspb.2017.2442
   Matyssek R, 2010, ENVIRON POLLUT, V158, P1990, DOI 10.1016/j.envpol.2009.11.033
   McAdam EL, 2017, PLANT CELL ENVIRON, V40, P741, DOI 10.1111/pce.12893
   McClellan RO, 2009, INHAL TOXICOL, V21, P1, DOI 10.1080/08958370903176735
   McGrath JM, 2015, P NATL ACAD SCI USA, V112, P14390, DOI 10.1073/pnas.1509777112
   Mills G, 2007, ATMOS ENVIRON, V41, P2630, DOI 10.1016/j.atmosenv.2006.11.016
   Mills G, 2011, ATMOS ENVIRON, V45, P5064, DOI 10.1016/j.atmosenv.2011.06.009
   Mittler R, 2017, TRENDS PLANT SCI, V22, P11, DOI 10.1016/j.tplants.2016.08.002
   Morgan PB, 2003, PLANT CELL ENVIRON, V26, P1317, DOI 10.1046/j.0016-8025.2003.01056.x
   Morkunas I, 2018, MOLECULES, V23, DOI 10.3390/molecules23092320
   Moura BB, 2014, ENVIRON POLLUT, V192, P65, DOI 10.1016/j.envpol.2014.05.014
   Nussbaum S, 2000, ENVIRON POLLUT, V109, P463, DOI 10.1016/S0269-7491(00)00049-X
   Oksanen E, 2013, ENVIRON POLLUT, V177, P189, DOI 10.1016/j.envpol.2013.02.010
   Osborne SA, 2016, GLOBAL CHANGE BIOL, V22, P3097, DOI 10.1111/gcb.13318
   Pandey AK, 2019, CLIMATE, V7, DOI 10.3390/cli7020023
   Pandey AK, 2015, SCI TOTAL ENVIRON, V532, P230, DOI 10.1016/j.scitotenv.2015.05.040
   Paoletti E, 2017, SCI TOTAL ENVIRON, V575, P1407, DOI 10.1016/j.scitotenv.2016.09.217
   Piikki K, 2008, ATMOS ENVIRON, V42, P6513, DOI 10.1016/j.atmosenv.2008.04.014
   Poschenrieder C, 2013, PLANT SCI, V212, P15, DOI 10.1016/j.plantsci.2013.07.012
   Potvin C, 1988, FUNCT ECOL, V2, P123, DOI 10.2307/2389472
   Qiu YL, 1999, NATURE, V402, P404, DOI 10.1038/46536
   Saitanis CJ, 2014, ENVIRON SCI POLLUT R, V21, P13560, DOI 10.1007/s11356-014-3286-9
   SANDERS GE, 1992, NEW PHYTOL, V122, P63, DOI 10.1111/j.1469-8137.1992.tb00053.x
   Sicard P, 2017, ATMOS CHEM PHYS, V17, P12177, DOI 10.5194/acp-17-12177-2017
   Sicard P, 2016, SCI TOTAL ENVIRON, V541, P729, DOI 10.1016/j.scitotenv.2015.09.113
   STEBBING ARD, 1982, SCI TOTAL ENVIRON, V22, P213, DOI 10.1016/0048-9697(82)90066-3
   Sugai T, 2018, PHOTOSYNTHETICA, V56, P901, DOI 10.1007/s11099-017-0747-7
   Valkama E, 2007, GLOBAL CHANGE BIOL, V13, P184, DOI 10.1111/j.1365-2486.2006.01284.x
   VOLZ A, 1988, NATURE, V332, P240, DOI 10.1038/332240a0
   Wang XP, 2004, ATMOS ENVIRON, V38, P4383, DOI 10.1016/j.atmosenv.2004.03.067
   Wittig VE, 2007, PLANT CELL ENVIRON, V30, P1150, DOI 10.1111/j.1365-3040.2007.01717.x
NR 84
TC 24
Z9 24
U1 5
U2 62
PU ACADEMIC PRESS INC ELSEVIER SCIENCE
PI SAN DIEGO
PA 525 B ST, STE 1900, SAN DIEGO, CA 92101-4495 USA
SN 0013-9351
EI 1096-0953
J9 ENVIRON RES
JI Environ. Res.
PD SEP
PY 2019
VL 176
AR 108527
DI 10.1016/j.envres.2019.108527
PG 10
WC Environmental Sciences; Public, Environmental & Occupational Health
WE Science Citation Index Expanded (SCI-EXPANDED)
SC Environmental Sciences & Ecology; Public, Environmental & Occupational
   Health
GA IU2KV
UT WOS:000483410200055
PM 31203049
DA 2023-03-13
ER

PT J
AU Vingskes, AK
   Spann, N
AF Vingskes, Anna Katharina
   Spann, Nicole
TI The toxicity of a mixture of two antiseptics, triclosan and
   triclocarban, on reproduction and growth of the nematode Caenorhabditis
   elegans
SO ECOTOXICOLOGY
LA English
DT Article
DE Hormesis; Endocrine disruption; Aquatic invertebrates; Dose-response
   modelling; Ecotoxicology
ID PERSONAL CARE PRODUCTS; WASTE-WATER; POTAMOPYRGUS-ANTIPODARUM;
   HORMONE-RECEPTOR; AGENT TRICLOSAN; NORTH TEXAS; EXPOSURE; HORMESIS;
   BIOACCUMULATION; IMPAIRMENT
AB Many widely used healthcare products contain antiseptics, whose persistence in aquatic environments, soils, and sediments leads to the contamination of ecosystems and adversely affects wildlife. Recently, the impact not only of high but also low doses of contaminants and mixtures of several chemicals has become a focus of concern. In this study, toxicity tests of the antiseptics triclosan (TCS) and triclocarban (TCC) were performed in an aquatic test medium using the nematode Caenorhabditis elegans. Nominal concentrations of TCS and TCC were tested in separate single-substance toxicity tests (96-h-exposure), focussing on growth and reproduction endpoints. Median effective concentrations (EC50s) from the single-substance tests were subsequently used to set up five different ratios of TCS:TCC mixtures leading to the same toxicity. Six dilutions of each mixture ratio were tested for effon reproduction of C. elegans. In the single-substance tests, TCC was about 30 times more toxic than TCS when considering effects on growth and concerning reproduction, TCC was about 50 times more toxic than TCS. For both substances, the toxic effect on reproduction was more pronounced than the one on growth. Low doses of TCS (1-10 A mu mol L-1) stimulated reproduction by up to 301% compared to the control, which might be due to endocrine disruption or other stress-related compensation responses (hormesis). Neither antiseptic stimulated growth. In the mixtures, increasing amounts of TCC inhibited the stimulatory effects of TCS on reproduction. In addition, the interactions of TCS and TCC were antagonistic, such that mixtures displayed lower toxicity than would have been expected when TCS and TCC mixtures adhered to the principle of concentration addition.
C1 [Vingskes, Anna Katharina; Spann, Nicole] Bielefeld Univ, Dept Anim Ecol, Fac Biol, Bielefeld, Germany.
C3 University of Bielefeld
RP Vingskes, AK (corresponding author), Bielefeld Univ, Dept Anim Ecol, Fac Biol, Bielefeld, Germany.
EM anna_katharina.vingskes@uni-bielefeld.de
FU German Federal Environmental Foundation (DBU)
FX We thank Stefanie Gehner for her support during the lab work, Prof. Dr.
   Walter Traunspurger for helpful remarks and the German Federal
   Environmental Foundation (DBU) for supporting this project.
CR Allmyr M, 2006, SCI TOTAL ENVIRON, V372, P87, DOI 10.1016/j.scitotenv.2006.08.007
   Amorim MJB, 2010, ENVIRON INT, V36, P338, DOI 10.1016/j.envint.2010.02.001
   [Anonymous], 2014, R LANGUAGE ENV STAT
   [白琦锋 Bai Qifeng], 2012, [环境化学, Environmental Chemistry], V31, P720
   Barros S, 2017, ECOTOX ENVIRON SAFE, V135, P276, DOI 10.1016/j.ecoenv.2016.10.013
   Baylay AJ, 2012, ECOTOXICOLOGY, V21, P1436, DOI 10.1007/s10646-012-0897-0
   Belz RG, 2008, SCI TOTAL ENVIRON, V404, P77, DOI 10.1016/j.scitotenv.2008.06.008
   Bongers T, 1999, TRENDS ECOL EVOL, V14, P224, DOI 10.1016/S0169-5347(98)01583-3
   Boyd WA, 2010, TOXICOL APPL PHARM, V245, P153, DOI 10.1016/j.taap.2010.02.014
   Brausch JM, 2011, CHEMOSPHERE, V82, P1518, DOI 10.1016/j.chemosphere.2010.11.018
   BRENNER S, 1974, GENETICS, V77, P71
   Brinke M, 2011, ECOTOX ENVIRON SAFE, V74, P1824, DOI 10.1016/j.ecoenv.2011.07.007
   Brinke M, 2010, AQUAT TOXICOL, V99, P126, DOI 10.1016/j.aquatox.2010.04.008
   Calabrese EJ, 2005, TOXICOL APPL PHARM, V202, P289, DOI 10.1016/j.taap.2004.06.023
   Calabrese EJ, 2001, CRIT REV TOXICOL, V31, P353, DOI 10.1080/20014091111730
   Chalew TEA, 2009, J AM WATER RESOUR AS, V45, P4, DOI 10.1111/j.1752-1688.2008.00284.x
   Chen JG, 2008, ENDOCRINOLOGY, V149, P1173, DOI 10.1210/en.2007-1057
   Coogan MA, 2008, ENVIRON TOXICOL CHEM, V27, P1788, DOI 10.1897/07-374.1
   Coogan MA, 2007, CHEMOSPHERE, V67, P1911, DOI 10.1016/j.chemosphere.2006.12.027
   Crofton KM, 2007, ENVIRON TOXICOL PHAR, V24, P194, DOI 10.1016/j.etap.2007.04.008
   Dhillon GS, 2015, INT J ENV RES PUB HE, V12, P5657, DOI 10.3390/ijerph120505657
   Ding TD, 2018, J HAZARD MATER, V344, P200, DOI 10.1016/j.jhazmat.2017.09.033
   Dussault EB, 2008, ENVIRON TOXICOL CHEM, V27, P425, DOI 10.1897/07-354R.1
   Escalada MG, 2005, J ANTIMICROB CHEMOTH, V55, P879, DOI 10.1093/jac/dki123
   Geiss C, 2016, J ENVIRON SCI HEAL A, V51, P1173, DOI 10.1080/10934529.2016.1206388
   Giudice BD, 2010, ENVIRON TOXICOL CHEM, V29, P966, DOI 10.1002/etc.105
   Halden RU, 2014, ENVIRON SCI TECHNOL, V48, P3603, DOI 10.1021/es500495p
   Halden RU, 2005, ENVIRON SCI TECHNOL, V39, P1420, DOI 10.1021/es049071e
   Hoss S, 2007, ECOTOXICOLOGY, V16, P15, DOI 10.1007/s10646-006-0108-y
   Hoss S, 2009, NEMATODES AS ENVIRONMENTAL INDICATORS, P208, DOI 10.1079/9781845933852.0208
   International Organization for Standardization (ISO), 2010, 108722010 ISO
   Gonzalez-Perez BK, 2018, ECOTOX ENVIRON SAFE, V147, P275, DOI 10.1016/j.ecoenv.2017.08.049
   KOSTROUCH Z, 1995, P NATL ACAD SCI USA, V92, P156, DOI 10.1073/pnas.92.1.156
   Liu F, 2009, ECOTOX ENVIRON SAFE, V72, P86, DOI 10.1016/j.ecoenv.2008.06.009
   Ludewig AH, 2017, GENE DEV, V18, P2120
   Martinez-Paz P, 2017, ECOTOX ENVIRON SAFE, V140, P185, DOI 10.1016/j.ecoenv.2017.02.047
   McMurry LM, 1998, NATURE, V394, P531, DOI 10.1038/28970
   Mimoto A, 2007, BIOCHEM BIOPH RES CO, V364, P883, DOI 10.1016/j.bbrc.2007.10.089
   Orvos DR, 2002, ENVIRON TOXICOL CHEM, V21, P1338, DOI 10.1897/1551-5028(2002)021<1338:ATOT>2.0.CO;2
   Peng Y, 2013, ECOTOXICOLOGY, V22, P1384, DOI 10.1007/s10646-013-1124-3
   Perron MM, 2012, ENVIRON TOXICOL CHEM, V31, P1861, DOI 10.1002/etc.1884
   Raut SA, 2010, ENVIRON TOXICOL CHEM, V29, P1287, DOI 10.1002/etc.150
   Ristau K, 2015, ENVIRON TOXICOL CHEM, V34, P2347, DOI 10.1002/etc.3069
   Ritz C, 2009, ENVIRON TOXICOL CHEM, V29, P220
   Rowett CJ, 2016, SCI TOTAL ENVIRON, V565, P222, DOI 10.1016/j.scitotenv.2016.04.170
   Schultz MM, 2012, ARCH ENVIRON CON TOX, V63, P114, DOI 10.1007/s00244-011-9748-x
   Singer H, 2002, ENVIRON SCI TECHNOL, V36, P4998, DOI 10.1021/es025750i
   Snyder EH, 2011, CHEMOSPHERE, V82, P460, DOI 10.1016/j.chemosphere.2010.09.054
   Tamura I, 2013, J APPL TOXICOL, V33, P1222, DOI 10.1002/jat.2771
   Tatarazako Norihisa, 2004, Environ Sci, V11, P133
   Traunspurger W, 2006, FRESHWATER NEMATODES: ECOLOGY AND TAXONOMY, P46, DOI 10.1079/9780851990095.0046
   Ura K, 2002, J HEALTH SCI, V48, P583, DOI 10.1248/jhs.48.583
   Wang PP, 2016, ECOTOX ENVIRON SAFE, V134, P124, DOI 10.1016/j.ecoenv.2016.08.026
   Weltje L, 2005, HUM EXP TOXICOL, V24, P431, DOI 10.1191/0960327105ht551oa
   Witorsch RJ, 2014, CRIT REV TOXICOL, V44, P535, DOI 10.3109/10408444.2014.910754
   Xu XL, 2015, B ENVIRON CONTAM TOX, V95, P728, DOI 10.1007/s00128-015-1641-2
   Yang L.H., 2007, ENVIRON TOXICOL CHEM, V27, P1201
   Zhang LL, 2016, ECOTOX ENVIRON SAFE, V127, P30, DOI 10.1016/j.ecoenv.2015.12.043
NR 58
TC 18
Z9 19
U1 4
U2 62
PU SPRINGER
PI DORDRECHT
PA VAN GODEWIJCKSTRAAT 30, 3311 GZ DORDRECHT, NETHERLANDS
SN 0963-9292
EI 1573-3017
J9 ECOTOXICOLOGY
JI Ecotoxicology
PD MAY
PY 2018
VL 27
IS 4
BP 420
EP 429
DI 10.1007/s10646-018-1905-9
PG 10
WC Ecology; Environmental Sciences; Toxicology
WE Science Citation Index Expanded (SCI-EXPANDED)
SC Environmental Sciences & Ecology; Toxicology
GA GC6WB
UT WOS:000429932600004
PM 29411206
DA 2023-03-13
ER

PT J
AU Alonso-Alvarez, C
   Canelo, T
   Romero-Haro, AA
AF Alonso-Alvarez, Carlos
   Canelo, Tara
   Angela Romero-Haro, Ana
TI The Oxidative Cost of Reproduction: Theoretical Questions and
   Alternative Mechanisms
SO BIOSCIENCE
LA English
DT Article
DE hormesis; life history trade-offs; senescence; oxidative stress;
   terminal investment
ID HISTORY TRADE-OFFS; REACTIVE OXYGEN; LIFE-SPAN; CAENORHABDITIS-ELEGANS;
   SUPEROXIDE-PRODUCTION; NORMAL-PREGNANCY; CANCER EVIDENCE; NADPH
   OXIDASES; NOX FAMILY; 1ST BIRTH
AB The role of reproduction in increasing oxidative stress may be fundamental to understanding aging and the evolutionary trade-off between survival and fecundity. However, contradictory results among experimental studies have challenged the oxidative cost of reproduction. Limitations in experimental design may explain inconsistent findings. Nonetheless, some authors have argued that the hypothesis is founded on the faulty assumptions of an energy-based allocation trade-off and a direct positive link between metabolic rates and the production of reactive oxygen species (ROS) by the mitochondria. We propose that evolutionary trade-offs do not require the allocation of limiting resources and that reproduction may result in ROS-induced oxidative stress without increased mitochondrial ROS. We discuss the previously published oxidative-shielding hypothesis and propose two new hypotheses: hormesis and extortion for reproduction. These hypotheses aim to explain the counterintuitive results indicating that there is less oxidative damage in animals allowed to breed compared with those prevented from reproducing.
C1 [Alonso-Alvarez, Carlos] Museo Nacl Ciencias Nat, Dept Ecol Evolut, Madrid, Spain.
   [Canelo, Tara; Angela Romero-Haro, Ana] Inst Invest Recursos Cineget, Ciudad Real, Spain.
C3 Consejo Superior de Investigaciones Cientificas (CSIC); CSIC - Museo
   Nacional de Ciencias Naturales (MNCN); Consejo Superior de
   Investigaciones Cientificas (CSIC); CSIC - Instituto de Investigacion en
   Recursos Cinegeticos (IREC); Universidad de Castilla-La Mancha
RP Alonso-Alvarez, C (corresponding author), Museo Nacl Ciencias Nat, Dept Ecol Evolut, Madrid, Spain.
EM carlos.alonso@csic.es
RI Alonso-Alvarez, Carlos/M-6804-2014
OI Alonso-Alvarez, Carlos/0000-0002-4765-551X; Canelo,
   Tara/0000-0002-8831-1924; Romero Haro, Ana Angela/0000-0002-7127-4733
FU Formacion de Personal de Investigacion [BES-2010-035013]; Ministerio de
   Economia y Competitividad, MINECO, Spanish Government; MINECO, Spain
   [CGL2012-40229-C02-01, CGL2015-69338-C22-P]
FX We thank Thomas Flatt, Malene Hansen, and Hugo Aguilaniu for fruitful
   discussions on the role of reorganization of lipid stores and germline
   signals in longevity. Dr. Chen Hou also contributed to clarifying the
   link the biosynthetic rate and oxidative stress. We acknowledge
   Professor Neil Metcalfe for comments on previous versions of the text.
   We are also grateful to Mara Benfato, Pawel Brzek, and David Costantini
   for providing details on their experimental designs and to Sarah Young
   for her English review. We also acknowledge comments from the five
   reviewers that helped to improve the first versions of the text. Ana
   Angela Romero-Haro was funded by a Formacion de Personal de
   Investigacion grant (no. BES-2010-035013; Ministerio de Economia y
   Competitividad, MINECO, Spanish Government) and project nos.
   CGL2012-40229-C02-01 and CGL2015-69338-C22-P (MINECO, Spain).
CR Alberici LC, 2009, FREE RADICAL BIO MED, V47, P1432, DOI 10.1016/j.freeradbiomed.2009.08.013
   Alonso-Alvarez C, 2004, ECOL LETT, V7, P363, DOI 10.1111/j.1461-0248.2004.00594.x
   Alonso-Alvarez C, 2012, EVOLUTION OF PARENTAL CARE, P40
   Altenhofer S, 2015, ANTIOXID REDOX SIGN, V23, P406, DOI 10.1089/ars.2013.5814
   Amunugama K, 2016, EXP GERONTOL, V82, P73, DOI 10.1016/j.exger.2016.05.015
   [Anonymous], EVOLUTION
   [Anonymous], 2002, HLTH POPULATION PERS
   [Anonymous], 2007, FREE RADICAL BIO MED
   Barja G, 2013, ANTIOXID REDOX SIGN, V19, P1420, DOI 10.1089/ars.2012.5148
   Bedard K, 2007, PHYSIOL REV, V87, P245, DOI 10.1152/physrev.00044.2005
   Blount JD, 2016, BIOL REV, V91, P483, DOI 10.1111/brv.12179
   Bosch FX, 2006, INT J GYNECOL OBSTET, V94, pS8, DOI 10.1016/S0020-7292(07)60004-6
   Briga M, 2015, EXP GERONTOL, V71, P21, DOI 10.1016/j.exger.2015.09.002
   Brown DI, 2009, FREE RADICAL BIO MED, V47, P1239, DOI 10.1016/j.freeradbiomed.2009.07.023
   Castillo C, 2005, VET J, V169, P286, DOI 10.1016/j.tvjl.2004.02.001
   Chang CC, 2010, PANCREAS, V39, P567, DOI 10.1097/MPA.0b013e3181c7341e
   CLUTTONBROCK TH, 1984, AM NAT, V123, P212, DOI 10.1086/284198
   Costantini D., 2014, OXIDATIVE STRESS HOR, DOI [DOI 10.1007/978-3-642-54663-1, 10.1007/978-3-642-54663-1]
   Costantini D, 2016, FRONT ECOL EVOL, V4, DOI 10.3389/fevo.2016.00010
   Costantini D, 2016, FUNCT ECOL, V30, P1169, DOI 10.1111/1365-2435.12608
   Costantini D, 2015, PLOS ONE, V10, DOI 10.1371/journal.pone.0133967
   Costantini D, 2014, J EXP BIOL, V217, P4237, DOI 10.1242/jeb.114116
   Covarrubias L, 2008, DEV BIOL, V320, P1, DOI 10.1016/j.ydbio.2008.04.041
   da Silva ACA, 2013, BIOGERONTOLOGY, V14, P411, DOI 10.1007/s10522-013-9440-9
   DEJONG G, 1992, AM NAT, V139, P749, DOI 10.1086/285356
   Drummond GR, 2014, TRENDS ENDOCRIN MET, V25, P452, DOI 10.1016/j.tem.2014.06.012
   Dymkowska D, 2014, ARCH BIOCHEM BIOPHYS, V542, P7, DOI 10.1016/j.abb.2013.11.008
   Edward DA, 2011, TRENDS ECOL EVOL, V26, P647, DOI 10.1016/j.tree.2011.07.012
   Flatt T, 2013, Q REV BIOL, V88, P185, DOI 10.1086/671484
   Flatt T, 2011, EXP GERONTOL, V46, P369, DOI 10.1016/j.exger.2010.10.008
   Forman HJ, 2004, AM J PHYSIOL-CELL PH, V287, pC246, DOI 10.1152/ajpcell.00516.2003
   Gago-Dominguez M, 2005, CANCER EPIDEM BIOMAR, V14, P2829, DOI 10.1158/1055-9965.EPI-05-0015
   Garratt M, 2013, J EXP BIOL, V216, P2879, DOI 10.1242/jeb.082669
   Garratt M, 2012, FUNCT ECOL, V26, P423, DOI 10.1111/j.1365-2435.2011.01952.x
   Alabarse PVG, 2011, EXP GERONTOL, V46, P241, DOI 10.1016/j.exger.2010.10.009
   Go YM, 2011, FREE RADICAL BIO MED, V50, P495, DOI 10.1016/j.freeradbiomed.2010.11.029
   Halliwell B, 2010, ANTIOXID REDOX SIGN, V13, P145, DOI 10.1089/ars.2009.2934
   Hansen M, 2013, CELL METAB, V17, P10, DOI 10.1016/j.cmet.2012.12.003
   Hawkes K, 2004, NATURE, V428, P128, DOI 10.1038/428128a
   Hou C, 2015, MECH AGEING DEV, V149, P50, DOI 10.1016/j.mad.2015.06.003
   Hsin H, 1999, NATURE, V399, P362, DOI 10.1038/20694
   Isaksson C, 2011, BIOSCIENCE, V61, P194, DOI 10.1525/bio.2011.61.3.5
   Jones DP, 2006, ANTIOXID REDOX SIGN, V8, P1865, DOI 10.1089/ars.2006.8.1865
   Jonsson KI, 1997, OIKOS, V78, P57, DOI 10.2307/3545800
   KIRKWOOD TBL, 1977, NATURE, V270, P301, DOI 10.1038/270301a0
   Krause KH, 2007, EXP GERONTOL, V42, P256, DOI 10.1016/j.exger.2006.10.011
   Labuschagne CF, 2013, AGING CELL, V12, P214, DOI 10.1111/acel.12043
   Lapierre LR, 2013, AUTOPHAGY, V9, P278, DOI 10.4161/auto.22930
   Little RE, 1999, REPROD TOXICOL, V13, P347, DOI 10.1016/S0890-6238(99)00033-7
   Ma HY, 2006, BREAST CANCER RES, V8, DOI [10.1186/bcr1525, 10.1186/bcr1512]
   Martinez ME, 1997, CANCER EPIDEM BIOMAR, V6, P1
   Merrill RM, 2005, GYNECOL ONCOL, V96, P583, DOI 10.1016/j.ygyno.2004.11.038
   Metcalfe NB, 2013, TRENDS ECOL EVOL, V28, P347, DOI 10.1016/j.tree.2013.01.015
   Mihu D, 2012, J MATERN-FETAL NEO M, V25, P944, DOI 10.3109/14767058.2011.600796
   Moller AP, 2000, AVIAN POULT BIOL REV, V11, P137
   Olsson M, 2009, NATURWISSENSCHAFTEN, V96, P25, DOI 10.1007/s00114-008-0444-2
   Perez-Rodriguez L, 2015, PHYSIOL BIOCHEM ZOOL, V88, P345, DOI 10.1086/680688
   Ratnappan R, 2014, PLOS GENET, V10, DOI 10.1371/journal.pgen.1004829
   Ren Yingxue, 2014, F1000Res, V3, P125, DOI 10.12688/f1000research.3975.1
   Rey B, 2016, FREE RADICAL BIO MED, V97, P577, DOI 10.1016/j.freeradbiomed.2016.07.015
   Ristow M, 2014, DOSE-RESPONSE, V12, P288, DOI 10.2203/dose-response.13-035.Ristow
   Ristow M, 2009, P NATL ACAD SCI USA, V106, P8665, DOI 10.1073/pnas.0903485106
   Romero-Haro AA, 2015, FRONT ECOL EVOL, V3, DOI 10.3389/fevo.2015.00035
   Sakellariou GK, 2014, FREE RADICAL RES, V48, P12, DOI 10.3109/10715762.2013.830718
   Salin K, 2015, BIOL LETTERS, V11, DOI 10.1098/rsbl.2015.0538
   Salin K, 2012, J EXP BIOL, V215, P863, DOI 10.1242/jeb.062745
   Salmon AB, 2001, EVOLUTION, V55, P1600, DOI 10.1111/j.0014-3820.2001.tb00679.x
   Salomon TB, 2013, EXP GERONTOL, V48, P940, DOI 10.1016/j.exger.2013.06.010
   Santos ESA, 2012, J EVOLUTION BIOL, V25, P1911, DOI 10.1111/j.1420-9101.2012.02569.x
   Schakel C, 2015, 8TH ACM INTERNATIONAL CONFERENCE ON PERVASIVE TECHNOLOGIES RELATED TO ASSISTIVE ENVIRONMENTS (PETRA 2015), DOI 10.1145/2769493.2769499
   Schuler S, 2013, ARCH GYNECOL OBSTET, V287, P1187, DOI 10.1007/s00404-013-2784-1
   Schulz TJ, 2007, CELL METAB, V6, P280, DOI 10.1016/j.cmet.2007.08.011
   Seah NE, 2016, AUTOPHAGY, V12, P261, DOI 10.1080/15548627.2015.1127464
   Seehuus SC, 2006, P NATL ACAD SCI USA, V103, P962, DOI 10.1073/pnas.0502681103
   Serpillon S, 2009, AM J PHYSIOL-HEART C, V297, pH153, DOI 10.1152/ajpheart.01142.2008
   SIES H, 1985, PHILOS T ROY SOC B, V311, P617, DOI 10.1098/rstb.1985.0168
   Speakman JR, 2008, PHILOS T R SOC B, V363, P375, DOI 10.1098/rstb.2007.2145
   Speakman JR, 2014, BIOESSAYS, V36, P93, DOI 10.1002/bies.201300108
   Stier A, 2012, FRONT ZOOL, V9, DOI 10.1186/1742-9994-9-37
   Tapia PC, 2006, MED HYPOTHESES, V66, P832, DOI 10.1016/j.mehy.2005.09.009
   TATAR M, 1995, ECOLOGY, V76, P2066, DOI 10.2307/1941681
   Tatar Marc, 2001, P128
   Toescu V, 2004, CLIN SCI, V106, P93, DOI 10.1042/CS20030175
   Velando A, 2008, BIOESSAYS, V30, P1212, DOI 10.1002/bies.20838
   Vittecoq M, 2015, ANIM BEHAV, V101, P19, DOI 10.1016/j.anbehav.2014.12.001
   Wang Y, 2001, EXP GERONTOL, V36, P1349, DOI 10.1016/S0531-5565(01)00095-X
   Wiersma P, 2004, P ROY SOC B-BIOL SCI, V271, pS360, DOI 10.1098/rsbl.2004.0171
   Wu CH, 2011, J GASTROEN HEPATOL, V26, P334, DOI 10.1111/j.1440-1746.2010.06365.x
   Xu YC, 2014, FUNCT ECOL, V28, P402, DOI 10.1111/1365-2435.12168
   Yang DB, 2013, J EXP BIOL, V216, P4242, DOI 10.1242/jeb.092049
   Zera AJ, 2001, ANNU REV ECOL SYST, V32, P95, DOI 10.1146/annurev.ecolsys.32.081501.114006
NR 91
TC 24
Z9 24
U1 0
U2 25
PU OXFORD UNIV PRESS
PI OXFORD
PA GREAT CLARENDON ST, OXFORD OX2 6DP, ENGLAND
SN 0006-3568
EI 1525-3244
J9 BIOSCIENCE
JI Bioscience
PD MAR
PY 2017
VL 67
IS 3
BP 258
EP 270
DI 10.1093/biosci/biw176
PG 13
WC Biology
WE Science Citation Index Expanded (SCI-EXPANDED)
SC Life Sciences & Biomedicine - Other Topics
GA EP1SG
UT WOS:000397164000009
OA Bronze
DA 2023-03-13
ER

PT J
AU Stamelou, ML
   Sperdouli, I
   Pyrri, I
   Adamakis, IDS
   Moustakas, M
AF Stamelou, Maria-Lavrentia
   Sperdouli, Ilektra
   Pyrri, Ioanna
   Adamakis, Ioannis-Dimosthenis S.
   Moustakas, Michael
TI Hormetic Responses of Photosystem II in Tomato to Botrytis cinerea
SO PLANTS-BASEL
LA English
DT Article
DE biotic stress; reactive oxygen species (ROS); photoprotection;
   non-photochemical quenching (NPQ); hormesis; hydrogen peroxide (H2O2);
   photosynthesis; toxicity; stress defense; chlorophyll fluorescence
   imaging
ID SINGLET OXYGEN PRODUCTION; FLUORESCENCE IMAGING ANALYSIS;
   ARABIDOPSIS-THALIANA; PHOTOPROTECTIVE MECHANISM; ANTHOCYANIN
   ACCUMULATION; POINSETTIA LEAVES; OXIDATIVE STRESS; LEAF AGE; HORMESIS;
   PHOTOSYNTHESIS
AB Botrytis cinerea, a fungal pathogen that causes gray mold, is damaging more than 200 plant species, and especially tomato. Photosystem II (PSII) responses in tomato (Solanum lycopersicum L.) leaves to Botrytis cinerea spore suspension application were evaluated by chlorophyll fluorescence imaging analysis. Hydrogen peroxide (H2O2) that was detected 30 min after Botrytis application with an increasing trend up to 240 min, is possibly convening tolerance against B. cinerea at short-time exposure, but when increasing at relative longer exposure, is becoming a damaging molecule. In accordance, an enhanced photosystem II (PSII) functionality was observed 30 min after application of B. cinerea, with a higher fraction of absorbed light energy to be directed to photochemistry (phi(PS Iota Iota)). The concomitant increase in the photoprotective mechanism of non-photochemical quenching of photosynthesis (NPQ) resulted in a significant decrease in the dissipated non-regulated energy (phi(NO)), indicating a possible decreased singlet oxygen (O-1(2)) formation, thus specifying a modified reactive oxygen species (ROS) homeostasis. Therefore, 30 min after application of Botrytis spore suspension, before any visual symptoms appeared, defense response mechanisms were triggered, with PSII photochemistry to be adjusted by NPQ in a such way that PSII functionality to be enhanced, but being fully inhibited at the application spot and the adjacent area, after longer exposure (240 min). Hence, the response of tomato PSII to B. cinerea, indicates a hormetic temporal response in terms of "stress defense response" and "toxicity", expanding the features of hormesis to biotic factors also. The enhanced PSII functionality 30 min after Botrytis application can possible be related with the need of an increased sugar production that is associated with a stronger plant defense potential through the induction of defense genes.
C1 [Stamelou, Maria-Lavrentia; Adamakis, Ioannis-Dimosthenis S.] Natl & Kapodistrian Univ Athens, Sect Bot, Dept Biol, GR-15784 Athens, Greece.
   [Sperdouli, Ilektra] Hellen Agr Org Demeter, Inst Plant Breeding & Genet Resources, GR-57001 Thessaloniki, Greece.
   [Pyrri, Ioanna] Natl & Kapodistrian Univ Athens, Dept Biol, Sect Ecol & Systemat, GR-15784 Athens, Greece.
   [Moustakas, Michael] Aristotle Univ Thessaloniki, Dept Bot, GR-54124 Thessaloniki, Greece.
C3 National & Kapodistrian University of Athens; National & Kapodistrian
   University of Athens; Aristotle University of Thessaloniki
RP Moustakas, M (corresponding author), Aristotle Univ Thessaloniki, Dept Bot, GR-54124 Thessaloniki, Greece.
EM marilorast@yahoo.gr; ilektras@bio.auth.gr; ipyrri@biol.uoa.gr;
   iadamaki@biol.uoa.gr; moustak@bio.auth.gr
RI Moustakas, Michael/B-4420-2010
OI Moustakas, Michael/0000-0003-0480-9387; Pyrri,
   Ioanna/0000-0003-1076-6627; Sperdouli, Ilektra/0000-0002-8755-0421
FU National and Kapodistrian University of Athens [5032778]
FX M.-L.S. was partly supported by the internship program of the National
   and Kapodistrian University of Athens, mis code 5032778, operational
   program "Competitiveness-Entrepreneurship & Innovation 2014-2020", ESPA
   partnership agreements 2014-2020.
CR Adamakis IDS, 2021, INT J MOL SCI, V22, DOI 10.3390/ijms22010041
   Adamakis IDS, 2021, J HAZARD MATER, V404, DOI 10.1016/j.jhazmat.2020.124001
   Adamakis IDS, 2020, FRONT PLANT SCI, V11, DOI 10.3389/fpls.2020.01196
   Agathokleous E, 2020, TRENDS PLANT SCI, V25, P1076, DOI 10.1016/j.tplants.2020.05.006
   Agathokleous E, 2020, SCI TOTAL ENVIRON, V726, DOI 10.1016/j.scitotenv.2020.138637
   Agathokleous E, 2019, ENVIRON INT, V131, DOI 10.1016/j.envint.2019.105044
   Agathokleous E, 2019, TOXICOLOGY, V425, DOI 10.1016/j.tox.2019.152249
   Agathokleous E, 2019, DOSE-RESPONSE, V17, DOI 10.1177/1559325819838420
   Agathokleous E, 2019, TRENDS PLANT SCI, V24, P318, DOI 10.1016/j.tplants.2019.01.004
   Agathokleous E, 2018, ECOTOX ENVIRON SAFE, V148, P1042, DOI 10.1016/j.ecoenv.2017.12.003
   Asfi M, 2012, ENVIRON SCI POLLUT R, V19, P2363, DOI 10.1007/s11356-012-0746-y
   Asfi M, 2012, ECOTOX ENVIRON SAFE, V80, P69, DOI 10.1016/j.ecoenv.2012.02.030
   Barbagallo RP, 2003, PLANT PHYSIOL, V132, P485, DOI 10.1104/pp.102.018093
   Baycu G, 2018, MATERIALS, V11, DOI 10.3390/ma11122580
   Berger S, 2004, PHYSIOL PLANTARUM, V122, P419, DOI 10.1111/j.1399-3054.2004.00433.x
   Bolouri Moghaddam MR, 2012, J EXP BOT, V63, P3989, DOI 10.1093/jxb/ers129
   Brestic M., 2017, CHLOROPHYLL FLUORESC, V1st ed., P236
   Calabrese EJ, 2021, ENVIRON POLLUT, V274, DOI 10.1016/j.envpol.2021.116526
   Calabrese EJ, 2018, INT J MOL SCI, V19, DOI 10.3390/ijms19102871
   Calabrese EJ, 2013, CRIT REV TOXICOL, V43, P580, DOI 10.3109/10408444.2013.808172
   Christou A, 2018, ENVIRON INT, V114, P360, DOI 10.1016/j.envint.2018.03.003
   Colmenares AJ, 2002, J CHEM ECOL, V28, P997, DOI 10.1023/A:1015209817830
   Courbier S, 2020, PLANT CELL ENVIRON, V43, P2769, DOI 10.1111/pce.13870
   Cristescu SM, 2002, APPL ENVIRON MICROB, V68, P5342, DOI 10.1128/AEM.68.11.5342-5350.2002
   Czarnocka W, 2018, FREE RADICAL BIO MED, V122, P4, DOI 10.1016/j.freeradbiomed.2018.01.011
   De Vega D, 2021, PLANT CELL ENVIRON, V44, P290, DOI 10.1111/pce.13921
   Dean R, 2012, MOL PLANT PATHOL, V13, P414, DOI 10.1111/j.1364-3703.2011.00783.x
   Dietz KJ, 2011, PLANT PHYSIOL, V155, P1477, DOI 10.1104/pp.110.170043
   Gawronski P, 2021, PLANT J, V105, P619, DOI 10.1111/tpj.15058
   Gawronski P, 2014, MOL PLANT, V7, P1151, DOI 10.1093/mp/ssu060
   Guidi L, 2014, ENVIRON EXP BOT, V103, P42, DOI 10.1016/j.envexpbot.2013.12.007
   HIDEG E, 1994, PHOTOSYNTH RES, V39, P191, DOI 10.1007/BF00029386
   Hou RR, 2020, WASTE BIOMASS VALORI, V11, P6555, DOI 10.1007/s12649-020-00938-1
   Kalaji HM, 2016, ACTA PHYSIOL PLANT, V38, DOI 10.1007/s11738-016-2113-y
   Kasajima I, 2011, P NATL ACAD SCI USA, V108, P13835, DOI 10.1073/pnas.1104809108
   Krieger-Liszkay A, 2008, PHOTOSYNTH RES, V98, P551, DOI 10.1007/s11120-008-9349-3
   Kulheim C, 2002, SCIENCE, V297, P91, DOI 10.1126/science.1072359
   Kuzniak E, 2014, J PLANT INTERACT, V9, P167, DOI 10.1080/17429145.2013.791729
   Li H, 2018, FOOD QUAL SAF-OXFORD, V2, P111, DOI 10.1093/fqsafe/fyy016
   Li XP, 2002, P NATL ACAD SCI USA, V99, P15222, DOI 10.1073/pnas.232447699
   Li ZR, 2009, ANNU REV PLANT BIOL, V60, P239, DOI 10.1146/annurev.arplant.58.032806.103844
   Perez-Bueno M, 2019, FRONT PLANT SCI, V10, DOI 10.3389/fpls.2019.01135
   Malea P, 2019, MATERIALS, V12, DOI 10.3390/ma12132101
   Malkowski E., 2019, PLANT METALLOMICS FU, P253, DOI DOI 10.1007/978-3-030-19103-0_10
   Malkowski E, 2020, INT J MOL SCI, V21, DOI 10.3390/ijms21062099
   Meng LJ, 2020, FRONT PLANT SCI, V11, DOI 10.3389/fpls.2020.01233
   Meng LJ, 2019, ENVIRON EXP BOT, V157, P35, DOI 10.1016/j.envexpbot.2018.09.025
   Mittler R, 2017, TRENDS PLANT SCI, V22, P11, DOI 10.1016/j.tplants.2016.08.002
   Moustaka J, 2020, ENVIRON EXP BOT, V175, DOI 10.1016/j.envexpbot.2020.104065
   Moustaka J, 2018, MATERIALS, V11, DOI 10.3390/ma11091772
   Moustaka J, 2018, ENVIRON EXP BOT, V154, P44, DOI 10.1016/j.envexpbot.2018.01.006
   Moustaka J, 2016, BIOMETALS, V29, P611, DOI 10.1007/s10534-016-9938-0
   Moustaka J, 2015, INT J MOL SCI, V16, P13989, DOI 10.3390/ijms160613989
   Moustaka J, 2014, PESTIC BIOCHEM PHYS, V111, P1, DOI 10.1016/j.pestbp.2014.04.006
   Moustakas M, 2021, MATERIALS, V14, DOI 10.3390/ma14030549
   Moustakas M, 2020, PLANTS-BASEL, V9, DOI 10.3390/plants9080962
   Moustakas M, 2019, MATERIALS, V12, DOI 10.3390/ma12182953
   Moustakas M, 2019, ENVIRON SCI POLLUT R, V26, P6613, DOI 10.1007/s11356-019-04126-0
   Muller P, 2001, PLANT PHYSIOL, V125, P1558, DOI 10.1104/pp.125.4.1558
   Muniz CR, 2014, PHOTOSYNTHETICA, V52, P529, DOI 10.1007/s11099-014-0061-6
   Murchie EH, 2013, J EXP BOT, V64, P3983, DOI 10.1093/jxb/ert208
   Muszynska E, 2019, INT J MOL SCI, V20, DOI 10.3390/ijms20133117
   Nishiyama Y, 2001, EMBO J, V20, P5587, DOI 10.1093/emboj/20.20.5587
   op den Camp RGL, 2003, PLANT CELL, V15, P2320, DOI 10.1105/tpc.014662
   Papadakis IE, 2007, PHOTOSYNTHETICA, V45, P208, DOI 10.1007/s11099-007-0034-0
   Ren HR, 2020, PLANT J, V103, P1839, DOI 10.1111/tpj.14871
   Roach T, 2020, J EXP BOT, V71, P2650, DOI 10.1093/jxb/eraa022
   Rolke Y, 2004, MOL PLANT PATHOL, V5, P17, DOI 10.1111/j.1364-3703.2004.00201.x
   Rossi FR, 2017, PLANT J, V92, P761, DOI 10.1111/tpj.13718
   Rozhko TV, 2020, INT J MOL SCI, V21, DOI 10.3390/ijms21228464
   Rozhko TV, 2019, J ENVIRON RADIOACTIV, V208, DOI 10.1016/j.jenvrad.2019.106035
   Ruban AV, 2016, PLANT PHYSIOL, V170, P1903, DOI 10.1104/pp.15.01935
   Sekulska-Nalewajko J, 2019, PLANT METHODS, V15, DOI 10.1186/s13007-019-0401-4
   Sperdouli I, 2015, PHOTOSYNTHETICA, V53, P471, DOI 10.1007/s11099-015-0116-3
   Sperdouli I, 2012, PLANT BIOLOGY, V14, P118, DOI 10.1111/j.1438-8677.2011.00473.x
   Sperdouli I, 2019, MATERIALS, V12, DOI 10.3390/ma12152498
   Sperdouli I, 2014, J PLANT RES, V127, P481, DOI 10.1007/s10265-014-0635-1
   Sperdouli I, 2014, J PLANT PHYSIOL, V171, P587, DOI 10.1016/j.jplph.2013.11.014
   Sperdouli I, 2012, ACTA PHYSIOL PLANT, V34, P1267, DOI 10.1007/s11738-011-0920-8
   Telfer A, 2014, PLANT CELL PHYSIOL, V55, P1216, DOI 10.1093/pcp/pcu040
   Triantaphylides C, 2009, TRENDS PLANT SCI, V14, P219, DOI 10.1016/j.tplants.2009.01.008
   Valeri MC, 2021, NEW PHYTOL, V229, P173, DOI 10.1111/nph.16513
   van Rensburg HCJ, 2020, ANTIOXIDANTS-BASEL, V9, DOI 10.3390/antiox9121174
   Vitale L, 2020, PLANTS-BASEL, V9, DOI 10.3390/plants9091192
   Williamson B, 2007, MOL PLANT PATHOL, V8, P561, DOI 10.1111/J.1364-3703.2007.00417.X
   Yu WQ, 2018, J AGR FOOD CHEM, V66, P9923, DOI 10.1021/acs.jafc.8b03971
   Zhang S, 2015, J EXP BOT, V66, P1951, DOI 10.1093/jxb/eru538
NR 87
TC 18
Z9 18
U1 8
U2 17
PU MDPI
PI BASEL
PA ST ALBAN-ANLAGE 66, CH-4052 BASEL, SWITZERLAND
EI 2223-7747
J9 PLANTS-BASEL
JI Plants-Basel
PD MAR
PY 2021
VL 10
IS 3
AR 521
DI 10.3390/plants10030521
PG 14
WC Plant Sciences
WE Science Citation Index Expanded (SCI-EXPANDED)
SC Plant Sciences
GA RE3QO
UT WOS:000634073300001
PM 33802218
OA Green Published, gold
DA 2023-03-13
ER

PT J
AU Brown, RJ
   Rundle, SD
   Hutchinson, TH
   Williams, TD
   Jones, MB
AF Brown, RJ
   Rundle, SD
   Hutchinson, TH
   Williams, TD
   Jones, MB
TI A copepod life-cycle test and growth model for interpreting the effects
   of lindane
SO AQUATIC TOXICOLOGY
LA English
DT Article
DE copepod; life cycle; lindane; mode of action; growth model; hormesis
ID GAMMARUS-PULEX L; DAPHNIA-MAGNA; EQUIPROPORTIONAL DEVELOPMENT;
   POPULATION RESPONSES; CHIRONOMUS-RIPARIUS; ESTROGEN-RECEPTOR;
   HYALELLA-AZTECA; TOXICITY; HORMESIS; XENOBIOTICS
AB A full life-cycle test was performed to measure the effects of lindane (3.2-3200 mug l(-1)) on the survival, development and reproduction of the freshwater copepod Bryocamptus zschokkei. This copepod survived at relatively high concentrations of lindane compared with other freshwater crustaceans with a 10 day LC50 of 241 mug l(-1) (95% CL of 141-440). 'Equiproportional development', which assumes that each moult stage represents a specific proportion of the total development time, and is not affected by processes that influence metabolism such as temperature and food quality, was used to determine the mode of action of lindane on development in B. zschokkei. Development to adult was significantly longer at 100 mug l(-1) lindane compared with the controls, however, development remained equiproportional regardless of lindane exposure. Increased development times, therefore, are not due to a direct effect of lindane on the moulting process but are due probably to reduced food intake or increased metabolism through the stress imposed by toxicant exposure. Although the survival data suggest that B. zschokkei is relatively tolerant of lindane exposure, reproduction was affected at low lindane concentrations. At 32 mug l(-1) lindane, significantly fewer eggs and viable offspring were produced per female compared with the solvent control. At very low lindane concentrations (3.2 and 10 mug l(-1)), there was a significant increase in the numbers of offspring produced per female compared with the controls and this is interpreted as a hormesis effect. In conclusion, a full life-cycle test demonstrated B. zschokkei is relatively sensitive to lindane compared with other freshwater crustaceans. Incorporating a copepod growth model (equiproportional development) into the life-cycle test design, provided information on the dominant mode of action of the toxicant. (C) 2002 Elsevier Science B.V. All rights reserved.
C1 Univ Plymouth, Sch Biol Sci, Plymouth Environm Res Ctr, Plymouth PL4 8AA, Devon, England.
   AstraZeneca Global Safety, Hlth & Environm, Brixham Environm Lab, Brixham TQ5 8BA, Devon, England.
C3 University of Plymouth; AstraZeneca
RP Brown, RJ (corresponding author), Univ Plymouth, Sch Biol Sci, Plymouth Environm Res Ctr, Drake Circus, Plymouth PL4 8AA, Devon, England.
EM rjbrown@plymouth.ac.uk
OI Hutchinson, Tom/0000-0001-8823-5442
CR Andersen HR, 1999, ECOTOX ENVIRON SAFE, V44, P56, DOI 10.1006/eesa.1999.1800
   *ASTM, 1999, BIOTECHNOLOGY PESTIC, V11, P1706
   Barata C, 2000, AQUAT TOXICOL, V48, P195, DOI 10.1016/S0166-445X(99)00038-7
   Blockwell SJ, 1999, ENVIRON TOXICOL CHEM, V18, P1264, DOI [10.1897/1551-5028(1999)018&lt;1264:EOTOIL&gt;2.3.CO;2, 10.1002/etc.5620180628]
   Blockwell SJ, 1998, ARCH ENVIRON CON TOX, V34, P41, DOI 10.1007/s002449900284
   Blockwell SJ, 1996, CHEMOSPHERE, V32, P1795, DOI 10.1016/0045-6535(96)00111-7
   Blockwell SJ, 1998, ARCH ENVIRON CON TOX, V35, P432, DOI 10.1007/s002449900399
   BROWN RJ, 2001, THESIS U PLYMOUTH
   BURTON SM, 2002, IN PRESS J AQUAT ECO
   CAIRNS J, 1989, HYDROBIOLOGIA, V188, P5, DOI 10.1007/BF00027769
   Calabrese EJ, 1999, BIOSCIENCE, V49, P725, DOI 10.2307/1313596
   COOPER RL, 1989, TOXICOL APPL PHARM, V99, P384, DOI 10.1016/0041-008X(89)90148-8
   DEPLEDGE M, 1989, AMBIO, V18, P301
   Dinan L, 2001, ENVIRON TOXICOL CHEM, V20, P2038, DOI [10.1002/etc.5620200924, 10.1897/1551-5028(2001)020&lt;2038:SOECFE&gt;2.0.CO;2]
   ELENDT BP, 1990, WATER RES, V24, P1157, DOI 10.1016/0043-1354(90)90180-E
   FERRANDO MD, 1995, J ENVIRON SCI HEAL B, V30, P815, DOI 10.1080/03601239509372967
   FISHER SW, 1985, ECOTOX ENVIRON SAFE, V10, P202
   Fliedner A, 1996, ECOTOX ENVIRON SAFE, V33, P228, DOI 10.1006/eesa.1996.0029
   FLOURIOT G, 1995, J MOL ENDOCRINOL, V15, P143, DOI 10.1677/jme.0.0150143
   Forbes VE, 2000, FUNCT ECOL, V14, P12, DOI 10.1046/j.1365-2435.2000.00392.x
   GLIWICZ MZ, 1986, LIMNOL OCEANOGR, V31, P1132, DOI 10.4319/lo.1986.31.5.1132
   HART RC, 1990, HYDROBIOLOGIA, V206, P175, DOI 10.1007/BF00014085
   Hart RC, 1998, HYDROBIOLOGIA, V380, P77, DOI 10.1023/A:1003486520147
   Ingersoll CG, 1999, SETAC TECH PUBLICAT, P107
   LAY JP, 1987, CHEMOSPHERE, V16, P1527, DOI 10.1016/0045-6535(87)90093-2
   MAUND SJ, 1992, FRESHWATER BIOL, V28, P29, DOI 10.1111/j.1365-2427.1992.tb00559.x
   Morse JG, 1998, HUM EXP TOXICOL, V17, P266, DOI 10.1191/096032798678908738
   NEUGEBAURBUCHLE.KE, 1991, J WATER WASTEWATER R, V24, P81
   ODOHERTY EC, 1985, LIMNOL OCEANOGR, V30, P554, DOI 10.4319/lo.1985.30.3.0554
   Peither A, 1996, ENVIRON POLLUT, V93, P49, DOI 10.1016/0269-7491(96)00015-2
   Petit F, 1997, J MOL ENDOCRINOL, V19, P321, DOI 10.1677/jme.0.0190321
   RUNDLE SD, 1993, ARCH HYDROBIOL, V128, P91
   Rundle SD, 2000, FRESHWATER BIOL, V44, P123, DOI 10.1046/j.1365-2427.2000.00593.x
   STEBBING ARD, 1982, SCI TOTAL ENVIRON, V22, P213, DOI 10.1016/0048-9697(82)90066-3
   Stebbing ARD, 1998, MUTAT RES-FUND MOL M, V403, P249, DOI 10.1016/S0027-5107(98)00014-1
   TAYLOR EJ, 1991, ARCH ENVIRON CON TOX, V21, P371, DOI 10.1007/BF01060358
   VANDENBOSCH F, 1994, LIMNOL OCEANOGR, V39, P1528, DOI 10.4319/lo.1994.39.7.1528
   WALKER CH, 1996, PRINCIPLES ECOTOXICO, P131
   Zou EM, 1997, ECOTOX ENVIRON SAFE, V38, P281, DOI 10.1006/eesa.1997.1589
NR 39
TC 42
Z9 45
U1 1
U2 17
PU ELSEVIER SCIENCE BV
PI AMSTERDAM
PA PO BOX 211, 1000 AE AMSTERDAM, NETHERLANDS
SN 0166-445X
J9 AQUAT TOXICOL
JI Aquat. Toxicol.
PD MAR 17
PY 2003
VL 63
IS 1
BP 1
EP 11
AR PII S0166-445X(02)00120-0
DI 10.1016/S0166-445X(02)00120-0
PG 11
WC Marine & Freshwater Biology; Toxicology
WE Science Citation Index Expanded (SCI-EXPANDED)
SC Marine & Freshwater Biology; Toxicology
GA 654JN
UT WOS:000181493000001
PM 12615417
DA 2023-03-13
ER

PT J
AU Teeguarden, JG
   Dragan, Y
   Pitot, HC
AF Teeguarden, JG
   Dragan, Y
   Pitot, HC
TI Hazard assessment of chemical carcinogens: the impact of hormesis
SO JOURNAL OF APPLIED TOXICOLOGY
LA English
DT Article
DE hormesis; risk assessment; chemical carcinogens; U-shaped dose-response
   curve; biologically based models; hazard assessment; beta-curve;
   carcinogen risk assessment guidelines
ID RISK ASSESSMENT; DOSE-RESPONSE; BEHAVIORAL TOXICITY; CELL-PROLIFERATION;
   CANCER RISKS; HEPATIC FOCI; RAT-LIVER;
   2,3,7,8-TETRACHLORODIBENZO-P-DIOXIN; DIETHYLNITROSAMINE; PROMOTION
AB The recent report of reductions in the number and area of preneoplastic hepatic lesions in response to low doses of the tumor promoter phenobarbital provides important new support for the existence of hermetic responses to carcinogens. The presence of hermetic responses to carcinogenic agents and the corollary that beneficial doses of these compounds can be determined have several implications for the bioassay and hazard assessment of carcinogens as well as for public policy regulating exposure to these agents. To be adequately sensitive to detect and quantify hermetic or other non-linear dose-response functions, current study designs must be modified to include lower doses and sufficiently large numbers of animals. Short- or medium-term animal studies are a cost-effective means of addressing these needs and have been used recently to describe a classical hermetic response to the non-genotoxic carcinogen phenobarbital. These basic changes should be supported by a continuing emphasis on mechanistic research and the development of biologically based quantitative models of toxicant action. Linking these models with physiologically based pharmacokinetic model descriptions of target dose holds the greatest promise for improving the description of the dose-response curve at low doses. These approaches are generally encouraged by the USEPA in the form of The 1996 Proposed Carcinogen Risk Assessment Guidelines. However, there remain substantial questions regarding integration of the concept of hormesis into hazard testing and public policy that require careful consideration. Herein, we explore the issues that surround testing for hermetic responses and the implications for public policy. Copyright (C) 2000 John Wiley & Sons, Ltd.
C1 Univ Wisconsin, Sch Med, Mcardle Lab Canc Res, Madison, WI 53706 USA.
   Univ Wisconsin, Ctr Environm Toxicol, Madison, WI 53706 USA.
C3 University of Wisconsin System; University of Wisconsin Madison;
   University of Wisconsin System; University of Wisconsin Madison
RP Teeguarden, JG (corresponding author), ICF Kaiser Inc, POB 14348, Res Triangle Pk, NC 27709 USA.
OI Teeguarden, Justin/0000-0003-3817-4391
CR AHLBORG UG, 1995, CRIT REV TOXICOL, V25, P463, DOI 10.3109/10408449509017924
   Andersen ME, 1997, TOXICOL APPL PHARM, V144, P145, DOI 10.1006/taap.1996.8067
   ANGELIQUE PJM, 1994, TOXICOL APPL PHARM, V127, P209
   ASHBY J, 1995, GUIDELINES PROPER RO
   Becher H, 1998, ENVIRON HEALTH PERSP, V106, P623, DOI 10.1289/ehp.98106623
   BERTAZZI PA, 1993, EPIDEMIOLOGY, V4, P398, DOI 10.1097/00001648-199309000-00004
   BERTAZZI PA, 1989, AM J EPIDEMIOL, V129, P1187, DOI 10.1093/oxfordjournals.aje.a115240
   Calabrese EJ, 1996, ECOTOX ENVIRON SAFE, V34, P94, DOI 10.1006/eesa.1996.0049
   CALABRESE EJ, 1987, HEALTH PHYS, V52, P531, DOI 10.1097/00004032-198705000-00002
   Calabrese EJ, 1997, HUM ECOL RISK ASSESS, V3, P545, DOI 10.1080/10807039709383710
   CAMPBELL HA, 1982, CANCER RES, V42, P465
   Cassee FR, 1998, CRIT REV TOXICOL, V28, P73, DOI 10.1080/10408449891344164
   Conolly RB, 1997, TOXICOL APPL PHARM, V146, P281, DOI 10.1006/taap.1997.8248
   CONOLLY RB, 1995, TOXICOLOGY, V102, P179, DOI 10.1016/0300-483X(95)03046-I
   CORYSLECHTA DA, 1984, ADV BEHAV PHARMACOL, V4, P211
   CORYSLECHTA DA, 1983, TOXICOL APPL PHARM, V71, P342, DOI 10.1016/0041-008X(83)90021-2
   Crawford M, 1996, HUM ECOL RISK ASSESS, V2, P305, DOI 10.1080/10807039609383610
   DAVIS D, 1989, TOXICOL LETT, V48, P35, DOI 10.1016/0378-4274(89)90183-5
   DAVIS JM, 1990, J TOXICOL ENV HEALTH, V30, P71, DOI 10.1080/15287399009531412
   DEVITO MJ, 1995, FUND APPL TOXICOL, V24, P145, DOI 10.1006/faat.1995.1016
   FORAN JA, 1998, BELLE NEWSL, V7, P11
   GOLD BG, 1984, NEUROTOXICOLOGY, V5, P1
   GOLDSWORTHY TL, 1985, J TOXICOL ENV HEALTH, V16, P389, DOI 10.1080/15287398509530749
   HASEMAN JK, 1993, ENVIRON HEALTH PERSP, V101, P50, DOI 10.2307/3431571
   HASEMAN JK, 1983, FUND APPL TOXICOL, V3, P1, DOI 10.1016/S0272-0590(83)80165-1
   Ito N., 1997, J TOXICOL PATHOL, V10, P1, DOI [10.3109/03602539409029807, DOI 10.3109/03602539409029807]
   Kimbell JS, 1997, MUTAT RES-FUND MOL M, V380, P143, DOI 10.1016/S0027-5107(97)00132-2
   Kitano M, 1998, CARCINOGENESIS, V19, P1475, DOI 10.1093/carcin/19.8.1475
   KOCIBA RJ, 1978, TOXICOL APPL PHARM, V46, P279, DOI 10.1016/0041-008X(78)90075-3
   KREWSKI D, 1994, ENVIRON HEALTH PERSP, V102, P37, DOI 10.1289/ehp.94102s1137
   LARSON JL, 1994, FUND APPL TOXICOL, V22, P90, DOI 10.1006/faat.1994.1012
   MARONPOT RR, 1993, ENVIRON HEALTH PERSP, V101, P634
   Moolgavkar SH, 1996, TOXICOL APPL PHARM, V138, P31, DOI 10.1006/taap.1996.0094
   NAROTSKY MG, 1995, FUND APPL TOXICOL, V27, P203, DOI 10.1006/faat.1995.1125
   Nishi M, 1996, JPN J CLIN ONCOL, V26, P42, DOI 10.1093/oxfordjournals.jjco.a023177
   NORDBERG GF, 1981, ENVIRON HEALTH PERSP, V40, P65, DOI 10.2307/3429221
   PITOT HC, 1980, CANCER RES, V40, P3616
   POLLYCOVE M, 1997, BELLE, V6, P13
   Portier CJ, 1996, TOXICOL APPL PHARM, V138, P20, DOI 10.1006/taap.1996.0093
   Purchase IFH, 1995, REGUL TOXICOL PHARM, V22, P199, DOI 10.1006/rtph.1995.0001
   SIELKEN RL, 1998, BELLE NEWSLETTER, V6, P13
   SILKWORTH JB, 1993, TOXICOL APPL PHARM, V119, P236, DOI 10.1006/taap.1993.1065
   STAMPFER MJ, 1987, CANCER SURV, V6, P623
   Teuschler LK, 1995, TOXICOLOGY, V105, P137, DOI 10.1016/0300-483X(95)03207-V
   USEPA, 1996, FED REG, V61
   WALINDER G, 1987, HEALTH PHYS, V52, P675, DOI 10.1097/00004032-198705000-00022
   YOUNG SS, 1984, FUND APPL TOXICOL, V4, P632, DOI 10.1016/0272-0590(84)90054-X
NR 47
TC 21
Z9 21
U1 0
U2 8
PU JOHN WILEY & SONS LTD
PI W SUSSEX
PA BAFFINS LANE CHICHESTER, W SUSSEX PO19 1UD, ENGLAND
SN 0260-437X
J9 J APPL TOXICOL
JI J. Appl. Toxicol.
PD MAR-APR
PY 2000
VL 20
IS 2
BP 113
EP 120
DI 10.1002/(SICI)1099-1263(200003/04)20:2<113::AID-JAT641>3.0.CO;2-9
PG 8
WC Toxicology
WE Science Citation Index Expanded (SCI-EXPANDED)
SC Toxicology
GA 294DL
UT WOS:000085895800005
PM 10715608
DA 2023-03-13
ER

PT J
AU Rojas, JC
   Bruchey, AK
   Gonzalez-Lima, F
AF Rojas, Julio C.
   Bruchey, Aleksandra K.
   Gonzalez-Lima, F.
TI Neurometabolic mechanisms for memory enhancement and neuroprotection of
   methylene blue
SO PROGRESS IN NEUROBIOLOGY
LA English
DT Review
DE Methylene blue; Methylthioninium chloride; Memory; Neuroprotection;
   Cytochrome oxidase; Mitochondria
ID CYTOCHROME-C-OXIDASE; IFOSFAMIDE-INDUCED ENCEPHALOPATHY; MITOCHONDRIAL
   RESPIRATORY-CHAIN; POSTERIOR CINGULATE CORTEX; NITRIC-OXIDE;
   ALZHEIMERS-DISEASE; METHYLMALONIC ACIDEMIA; MONOAMINE-OXIDASE;
   ANIMAL-MODEL; SEPTIC SHOCK
AB This paper provides the first review of the memory-enhancing and neuroprotective metabolic mechanisms of action of methylene blue in vivo. These mechanisms have important implications as a new neurobiological approach to improve normal memory and to treat memory impairment and neurodegeneration associated with mitochondrial dysfunction. Methylene blue's action is unique because its neurobiological effects are not determined by regular drug-receptor interactions or drug-response paradigms. Methylene blue shows a hormetic dose-response, with opposite effects at low and high doses. At low doses, methylene blue is an electron cycler in the mitochondrial electron transport chain, with unparalleled antioxidant and cell respiration-enhancing properties that affect the function of the nervous system in a versatile manner. A major role of the respiratory enzyme cytochrome oxidase on the memory-enhancing effects of methylene blue is supported by available data. The memory-enhancing effects have been associated with improvement of memory consolidation in a network-specific and use-dependent fashion. In addition, low doses of methylene blue have also been used for neuroprotection against mitochondrial dysfunction in humans and experimental models of disease. The unique auto-oxidizing property of methylene blue and its pleiotropic effects on a number of tissue oxidases explain its potent neuroprotective effects at low doses. The evidence reviewed supports a mechanistic role of low-dose methylene blue as a promising and safe intervention for improving memory and for the treatment of acute and chronic conditions characterized by increased oxidative stress, neurodegeneration and memory impairment. (C) 2011 Elsevier Ltd. All rights reserved.
C1 [Gonzalez-Lima, F.] Univ Texas Austin, Dept Psychol, Austin, TX 78712 USA.
   Univ Texas Austin, Dept Pharmacol, Austin, TX 78712 USA.
   Univ Texas Austin, Dept Toxicol, Austin, TX 78712 USA.
C3 University of Texas System; University of Texas Austin; University of
   Texas System; University of Texas Austin; University of Texas System;
   University of Texas Austin
RP Gonzalez-Lima, F (corresponding author), Univ Texas Austin, Dept Psychol, 1 Univ Stn A8000, Austin, TX 78712 USA.
EM al7663073@hotmail.com; aleksandra.bruchey@gmail.com;
   gonzalez-lima@mail.utexas.edu
RI Rojas, Julio/AAL-7973-2020
OI Gonzalez-Lima, Francisco/0000-0001-9856-0775
FU NIH [MH65728, MH076847]
FX Supported in part by NIH grants MH65728 and MH076847 to FGL.
CR Adante A, 2008, BBA-BIOENERGETICS, V1777, P1289, DOI 10.1016/j.bbabio.2008.07.004
   Allexsaht WJ, 1938, PSYCHIAT QUART, V12, P245, DOI 10.1007/BF01566188
   Andresen M, 1998, J CRIT CARE, V13, P164, DOI 10.1016/S0883-9441(98)90001-6
   [Anonymous], 1998, CYTOCHROME OXIDASE N
   ARIEFF AJ, 1960, JAMA-J AM MED ASSOC, V173, P794, DOI 10.1001/jama.1960.73020250011008d
   Artuch R, 2004, NEUROPEDIATRICS, V35, P95, DOI 10.1055/s-2004-815830
   Atamna H, 2008, FASEB J, V22, P703, DOI 10.1096/fj.07-9610com
   Atamna H, 2009, J BIOENERG BIOMEMBR, V41, P457, DOI 10.1007/s10863-009-9246-2
   Auerbach SS, 2010, FOOD CHEM TOXICOL, V48, P169, DOI 10.1016/j.fct.2009.09.034
   Barrett D, 2003, J NEUROSCI, V23, P5740
   Barron ESG, 1930, J GEN PHYSIOL, V13, P483, DOI 10.1085/jgp.13.4.483
   Bennett M C, 1992, J Geriatr Psychiatry Neurol, V5, P93
   Bennett MC, 1998, CYTOCHROME OXIDASE IN NEURONAL METABOLISM AND ALZHEIMER'S DISEASE, P217
   Berndt JD, 2001, J TOXICOL ENV HEAL A, V63, P67, DOI 10.1080/152873901750128380
   Betarbet R, 2000, NAT NEUROSCI, V3, P1301, DOI 10.1038/81834
   BLASS N, 1976, ANESTHESIOLOGY, V45, P458, DOI 10.1097/00000542-197610000-00020
   Bruchey Aleksandra K, 2008, Am J Pharmacol Toxicol, V3, P72
   Brusque AM, 2002, NEUROCHEM INT, V40, P593, DOI 10.1016/S0197-0186(01)00130-9
   Buchholz K, 2008, ANTIMICROB AGENTS CH, V52, P183, DOI 10.1128/AAC.00773-07
   Calabrese EJ, 2007, TOXICOL APPL PHARM, V222, P122, DOI 10.1016/j.taap.2007.02.015
   Calabrese EJ, 2010, HUM EXP TOXICOL, V29, P980, DOI 10.1177/0960327110383625
   Calabrese EJ, 2010, HUM EXP TOXICOL, V29, P667, DOI 10.1177/0960327109358917
   Callaway NL, 2004, PHARMACOL BIOCHEM BE, V77, P175, DOI 10.1016/j.pbb.2003.10.007
   Callaway NL, 2002, NEUROSCI LETT, V332, P83, DOI 10.1016/S0304-3940(02)00827-3
   CLEETER MWJ, 1994, FEBS LETT, V345, P50, DOI 10.1016/0014-5793(94)00424-2
   Clifton Jack 2nd, 2003, Am J Ther, V10, P289
   Cohen N, 2000, ACTA ORTHOP SCAND, V71, P630, DOI 10.1080/000164700317362299
   Cooper CE, 2002, TRENDS BIOCHEM SCI, V27, P33, DOI 10.1016/S0968-0004(01)02035-7
   DAEMENGUBBELS CRGH, 1995, CRIT CARE MED, V23, P1363, DOI 10.1097/00003246-199508000-00009
   Deiana S, 2009, PSYCHOPHARMACOLOGY, V202, P53, DOI 10.1007/s00213-008-1394-2
   Deutsch SI, 1997, CLIN NEUROPHARMACOL, V20, P357, DOI 10.1097/00002826-199708000-00008
   Dhar SS, 2009, BBA-MOL CELL RES, V1793, P1604, DOI 10.1016/j.bbamcr.2009.07.001
   Dhar SS, 2009, J NEUROCHEM, V108, P1595, DOI 10.1111/j.1471-4159.2009.05929.x
   Dhar SS, 2009, J NEUROSCI, V29, P483, DOI 10.1523/JNEUROSCI.3704-08.2009
   Du H, 2010, P NATL ACAD SCI USA, V107, P18670, DOI 10.1073/pnas.1006586107
   Dufour C, 2006, ARCH PEDIATRIE, V13, P140, DOI 10.1016/j.arcped.2005.10.021
   Furian AF, 2007, NEUROCHEM INT, V50, P164, DOI 10.1016/j.neuint.2006.07.012
   Gabrielli D, 2004, PHOTOCHEM PHOTOBIOL, V79, P227, DOI 10.1562/BE-03-27.1
   Gillman PK, 2008, CAN J ANAESTH, V55, P311, DOI 10.1007/BF03017212
   Gonzalez-Lima F, 1998, CYTOCHROME OXIDASE IN NEURONAL METABOLISM AND ALZHEIMER'S DISEASE, P171
   Gonzalez-Lima F, 1998, NATO ADV SCI I A-LIF, V296, P205
   Gonzalez-Lima F, 2004, LEARN MEMORY, V11, P633, DOI 10.1101/lm.82404
   GonzalezLima F, 1997, BRAIN RES, V752, P117, DOI 10.1016/S0006-8993(96)01464-3
   GONZALEZLIMA F, 1992, NATO ADV SCI I D-BEH, V68, P39
   Govindaiah, 2000, DEV BRAIN RES, V124, P117
   Harvey BH, 2010, BIOCHEM PHARMACOL, V80, P1580, DOI 10.1016/j.bcp.2010.07.037
   HEIDENREICH R, 1988, J PEDIATR-US, V113, P1022, DOI 10.1016/S0022-3476(88)80574-2
   HENRIQUEZ H, 1994, BRAIN DEV-JPN, V16, P86, DOI 10.1016/0387-7604(94)90101-5
   HEVNER RF, 1993, J NEUROSCI METH, V50, P309, DOI 10.1016/0165-0270(93)90038-S
   Ishiwata A, 2006, ACTA NEUROL SCAND, V114, P91, DOI 10.1111/j.1600-0404.2006.00661.x
   Juffermans NP, 2010, NITRIC OXIDE-BIOL CH, V22, P275, DOI 10.1016/j.niox.2010.01.006
   Kelner M J, 1988, Basic Life Sci, V49, P895
   KELNER MJ, 1988, ARCH BIOCHEM BIOPHYS, V262, P422, DOI 10.1016/0003-9861(88)90393-1
   KLATT P, 1992, J BIOL CHEM, V267, P11374
   Kupfer A, 1996, EUR J CLIN PHARMACOL, V50, P249, DOI 10.1007/s002280050102
   KUPFER A, 1994, LANCET, V343, P763, DOI 10.1016/S0140-6736(94)91839-2
   LARSSON NG, 1991, ANN NEUROL, V30, P701, DOI 10.1002/ana.410300511
   Lee RB, 2002, ARTHRITIS RHEUM, V46, P3190, DOI 10.1002/art.10686
   Lensman M, 2006, BRAIN RES, V1114, P187, DOI 10.1016/j.brainres.2006.06.103
   Liang WS, 2008, P NATL ACAD SCI USA, V105, P4441, DOI 10.1073/pnas.0709259105
   LINDAHL PE, 1961, EXP CELL RES, V23, P228, DOI 10.1016/0014-4827(61)90033-7
   Lupien Sonia J., 2005, Nonlinearity in Biology Toxicology and Medicine, V3, P23, DOI 10.2201/nonlin.003.01.003
   Martijn C, 2010, BMC MED GENOMICS, V3, DOI 10.1186/1755-8794-3-27
   Martindale SJ, 2003, ANAESTHESIA, V58, P1041, DOI 10.1046/j.1365-2044.2003.03415_23.x
   MARTINEZ JL, 1978, PHYSIOL PSYCHOL, V6, P387
   MAYER B, 1993, BIOCHEM PHARMACOL, V45, P367, DOI 10.1016/0006-2952(93)90072-5
   Medina DX, 2011, BRAIN PATHOL, V21, P140, DOI 10.1111/j.1750-3639.2010.00430.x
   Michel H, 1998, ANNU REV BIOPH BIOM, V27, P329, DOI 10.1146/annurev.biophys.27.1.329
   Miclescu A, 2007, RESUSCITATION, V75, P88, DOI 10.1016/j.resuscitation.2007.03.014
   Midescu A, 2006, CRIT CARE MED, V34, P2806, DOI 10.1097/01.CCM.0000242517.23324.27
   Minoshima S, 1997, ANN NEUROL, V42, P85, DOI 10.1002/ana.410420114
   Moosmann B, 2001, BIOL CHEM, V382, P1601, DOI 10.1515/BC.2001.195
   MORROW G, 1975, PEDIATR RES, V9, P641, DOI 10.1203/00006450-197508000-00006
   Nascarella MA, 2009, DOSE-RESPONSE, V7, P160, DOI 10.2203/dose-response.08-025.Nascarella
   NAYLOR GJ, 1986, BIOL PSYCHIAT, V21, P915, DOI 10.1016/0006-3223(86)90265-9
   Necula M, 2007, BIOCHEMISTRY-US, V46, P8850, DOI 10.1021/bi700411k
   O'Leary JC, 2010, MOL NEURODEGENER, V5, DOI 10.1186/1750-1326-5-45
   Ohlow MJ, 2011, DRUG DISCOV TODAY, V16, P119, DOI 10.1016/j.drudis.2011.01.001
   Okun JG, 2002, J BIOL CHEM, V277, P14674, DOI 10.1074/jbc.M200997200
   Oz M, 2011, MED RES REV, V31, P93, DOI 10.1002/med.20177
   Oz M, 2009, BIOCHEM PHARMACOL, V78, P927, DOI 10.1016/j.bcp.2009.04.034
   Pelgrims J, 2000, BRIT J CANCER, V82, P291, DOI 10.1054/bjoc.1999.0917
   Peter C, 2000, EUR J CLIN PHARMACOL, V56, P247, DOI 10.1007/s002280000124
   Pfaffendorf M, 1997, BRIT J PHARMACOL, V122, P95, DOI 10.1038/sj.bjp.0701355
   Poirier GL, 2011, NEUROSCIENCE, V174, P71, DOI 10.1016/j.neuroscience.2010.11.025
   POPPERS PJ, 1970, ANESTHESIOLOGY, V33, P335, DOI 10.1097/00000542-197009000-00014
   Poremba A, 1998, EUR J NEUROSCI, V10, P3035, DOI 10.1046/j.1460-9568.1998.00304.x
   Poremba A, 1997, NEUROBIOL LEARN MEM, V68, P154, DOI 10.1006/nlme.1997.3792
   Quirk GJ, 2006, BIOL PSYCHIAT, V60, P337, DOI 10.1016/j.biopsych.2006.03.010
   Rainer M, 2000, J NEURAL TRANSM, V107, P1475, DOI 10.1007/s007020070011
   Ramsay RR, 2007, BRIT J PHARMACOL, V152, P946, DOI 10.1038/sj.bjp.0707430
   Rhein V, 2009, CELL MOL NEUROBIOL, V29, P1063, DOI 10.1007/s10571-009-9398-y
   Riha PD, 2008, NEUROBIOL LEARN MEM, V90, P112, DOI 10.1016/j.nlm.2008.01.011
   Riha PD, 2005, EUR J PHARMACOL, V511, P151, DOI 10.1016/j.ejphar.2005.02.001
   Riha PD, 2011, NEUROIMAGE, V54, P2623, DOI 10.1016/j.neuroimage.2010.11.023
   Rojas JC, 2009, NEUROSCIENCE, V163, P877, DOI 10.1016/j.neuroscience.2009.07.012
   Rojas JC, 2011, EYE BRAIN, V3, P49, DOI 10.2147/EB.S21391
   Rojas JC, 2010, EYE BRAIN, V2, P21
   Rojas JC, 2009, NEUROTOX RES, V15, P260, DOI 10.1007/s12640-009-9027-z
   SALARIS SC, 1991, BIOCHEM PHARMACOL, V42, P499, DOI 10.1016/0006-2952(91)90311-R
   SCHNEIDER F, 1992, INTENS CARE MED, V18, P309, DOI 10.1007/BF01706481
   SCOTT A, 1966, J BIOL CHEM, V241, P1060
   Sharma HS, 2011, J NEURAL TRANSM, V118, P87, DOI 10.1007/s00702-010-0486-4
   Shumake J, 2003, Behav Cogn Neurosci Rev, V2, P198, DOI 10.1177/1534582303259057
   SMITH RP, 1972, J PHARMACOL EXP THER, V183, P549
   Sweet G, 2007, J AM COLL SURGEONS, V204, P454, DOI 10.1016/j.jamcollsurg.2006.12.030
   Taniguchi S, 2005, J BIOL CHEM, V280, P7614, DOI 10.1074/jbc.M408714200
   Teichert J, 2003, J CLIN PHARMACOL, V43, P1257, DOI 10.1177/0091270003258654
   Vaiserman AM, 2010, DOSE-RESPONSE, V8, P172, DOI 10.2203/dose-response.09-037.Vaiserman
   Valla J, 2010, J ALZHEIMERS DIS, V22, P307, DOI 10.3233/JAD-2010-100129
   Visarius TM, 1999, J PHARMACOL EXP THER, V289, P820
   Visarius TM, 1997, FEBS LETT, V412, P157, DOI 10.1016/S0014-5793(97)00767-9
   Volke V, 1999, BRAIN RES, V826, P303, DOI 10.1016/S0006-8993(99)01253-6
   Vutskits L, 2008, ANESTHESIOLOGY, V108, P684, DOI 10.1097/ALN.0b013e3181684be4
   Wainwright M, 2002, J CHEMOTHERAPY, V14, P431, DOI 10.1179/joc.2002.14.5.431
   Wen Y, 2011, J BIOL CHEM, V286, DOI 10.1074/jbc.M110.208447
   Wischik CM, 1996, P NATL ACAD SCI USA, V93, P11213, DOI 10.1073/pnas.93.20.11213
   Wong-Riley M, 2000, GENE, V247, P63, DOI 10.1016/S0378-1119(00)00121-9
   Wong-Riley MTT, 1998, CYTOCHROME OXIDASE IN NEURONAL METABOLISM AND ALZHEIMER'S DISEASE, P1
   WONGRILEY MTT, 1989, TRENDS NEUROSCI, V12, P94, DOI 10.1016/0166-2236(89)90165-3
   Wright RO, 1999, ANN EMERG MED, V34, P646, DOI 10.1016/S0196-0644(99)70167-8
   Wrubel KM, 2007, PHARMACOL BIOCHEM BE, V86, P712, DOI 10.1016/j.pbb.2007.02.018
   Wrubel KM, 2007, NEUROBIOL LEARN MEM, V87, P209, DOI 10.1016/j.nlm.2006.08.009
   Zhang XA, 2006, NEUROTOX RES, V9, P47, DOI 10.1007/BF03033307
NR 124
TC 126
Z9 132
U1 1
U2 36
PU PERGAMON-ELSEVIER SCIENCE LTD
PI OXFORD
PA THE BOULEVARD, LANGFORD LANE, KIDLINGTON, OXFORD OX5 1GB, ENGLAND
SN 0301-0082
EI 1873-5118
J9 PROG NEUROBIOL
JI Prog. Neurobiol.
PD JAN
PY 2012
VL 96
IS 1
BP 32
EP 45
DI 10.1016/j.pneurobio.2011.10.007
PG 14
WC Neurosciences
WE Science Citation Index Expanded (SCI-EXPANDED)
SC Neurosciences & Neurology
GA 904PQ
UT WOS:000301210800002
PM 22067440
OA Green Accepted
DA 2023-03-13
ER

PT J
AU Hashmi, MZ
   Khan, KY
   Hu, JX
   Naveedullah
   Su, XM
   Abbas, G
   Yu, CN
   Shen, CF
AF Hashmi, Muhammad Zaffar
   Khan, Kiran Yasmin
   Hu, Jinxing
   Naveedullah
   Su, Xiaomei
   Abbas, Ghulam
   Yu, Chunna
   Shen, Chaofeng
TI Hormetic effects of noncoplanar PCB exposed to human lung fibroblast
   cells (HELF) and possible role of oxidative stress
SO ENVIRONMENTAL TOXICOLOGY
LA English
DT Article
DE hormesis; oxidative stress; relationship; noncoplanar PCB; HELF cells
ID POLY(ADP-RIBOSE) POLYMERASE-1 ACTIVATION; POLYCHLORINATED-BIPHENYLS
   PCBS; SODIUM ARSENITE; RISK-ASSESSMENT; DNA-DAMAGE; IN-VITRO; KAPPA-B;
   PROLIFERATION; HORMESIS; INDUCTION
AB Hormesis, a biphasic dose-response phenomenon, which is characterized by stimulation of an end point at a low-dose and inhibition at a high-dose. In the present study we used human lungs fibroblast (HELF) cells as a test model to evaluate the role of oxidative stress (OS) in hormetic effects of non coplanar PCB 101. Results from 3-(4,5-dime-thylthiazol-2-yl)-2,5-diphenyltetrazo-lium bromide (MTT) assay indicated that PCB101 at lower concentrations (10(-5) to 10(-1) g mL(-1)) stimulated HELF cell proliferation and inhibited at high concentrations (1, 5, 10, and 20 g mL(-1)) in a dose- and time-dependent manner. Reactive oxygen species (ROS), malondialdehyde (MDA) and superoxide dismutase (SOD) (except 48 h) showed a significant increase at higher concentrations of PCB 101 than those at the lower concentrations with the passage of time. Antioxidant enzymes such as glutathione peroxidase (GSH-Px) exhibited decreasing trends in dose and time dependent manner. Lipid peroxidation assay resulted in a significant increase (P<0.05) of MDA level in PCB 101-treated HELF cells compared with controls, suggesting that OS plays a key role in PCB 101-induced toxicity. Comet assay indicated a significant increase in genotoxicity at higher concentrations of PCB 101 exposure compared to lower concentrations. Overall, we found that HELF cell proliferation was higher at low ROS level and vice versa, which revealed activation of cell signaling-mediated hormetic mechanisms. The results suggested that PCB 101 has hormetic effects to HELF cells and these were associated with oxidative stress. (C) 2014 Wiley Periodicals, Inc.
C1 [Hashmi, Muhammad Zaffar; Hu, Jinxing; Naveedullah; Su, Xiaomei; Abbas, Ghulam; Shen, Chaofeng] Zhejiang Univ, Coll Environm & Resource Sci, Dept Environm Engn, Hangzhou 310058, Zhejiang, Peoples R China.
   [Khan, Kiran Yasmin] Zhejiang Univ, Coll Environm & Resource Sci, Minist Educ, Key Lab Environm Remediat & Ecol Hlth, Hangzhou 310058, Zhejiang, Peoples R China.
   [Yu, Chunna] Hangzhou Normal Univ, Ctr Biomed & Hlth, Hangzhou 311121, Zhejiang, Peoples R China.
C3 Zhejiang University; Zhejiang University; Hangzhou Normal University
RP Shen, CF (corresponding author), Zhejiang Univ, Coll Environm & Resource Sci, Dept Environm Engn, Hangzhou 310058, Zhejiang, Peoples R China.
EM ysxzt@zju.edu.cn
RI Hashmi, Muhammad Zaffar/F-3427-2015; Shen, Chaofeng/I-7138-2013; Abbas,
   Ghulam/ABE-8608-2020
OI Shen, Chaofeng/0000-0002-6394-7416; Abbas, Ghulam/0000-0002-4525-566X
FU National Natural Science Foundation of China [81001475, 41271334];
   Science and Technology Development Foundation of Hangzhou [20101131N05];
   Zhejiang Provincial Natural Science Foundation of China [LR12D01001]
FX National Natural Science Foundation of China.; 81001475, 41271334.;
   Science and Technology Development Foundation of Hangzhou.;
   20101131N05.; Zhejiang Provincial Natural Science Foundation of China.;
   LR12D01001.
CR Azad N, 2008, J TOXICOL ENV HEAL B, V11, P1, DOI 10.1080/10937400701436460
   Calabrese EJ, 2013, CRIT REV TOXICOL, V43, P580, DOI 10.3109/10408444.2013.808172
   Calabrese EJ, 2003, NATURE, V421, P691, DOI 10.1038/421691a
   Calabrese EJ, 2000, HUM EXP TOXICOL, V19, P2, DOI 10.1191/096032700678815585
   Chen F, 2010, J ENVIRON SCI HEAL A, V45, P932, DOI 10.1080/10934521003772311
   Chen YX, 2010, J HAZARD MATER, V180, P773, DOI 10.1016/j.jhazmat.2010.04.041
   DiPietrantonio AM, 2000, CANCER RES, V60, P4331
   Fischer LJ, 1998, TOXICOL SCI, V41, P49
   Foldbjerg R, 2011, ARCH TOXICOL, V85, P743, DOI 10.1007/s00204-010-0545-5
   Guo B, 2007, ENVIRON POLLUT, V147, P743, DOI 10.1016/j.envpol.2006.09.007
   Haddad JJ, 2002, CRIT CARE, V6, P481, DOI 10.1186/cc1839
   Hashmi MZ, 2014, ENVIRON INT, V64, P28, DOI 10.1016/j.envint.2013.11.018
   He XQ, 2007, TOXICOL APPL PHARM, V220, P18, DOI 10.1016/j.taap.2006.12.021
   Jiang GF, 2009, TOXICOL IN VITRO, V23, P973, DOI 10.1016/j.tiv.2009.06.029
   Levin M, 2005, J TOXICOL ENV HEAL A, V68, P1977, DOI 10.1080/15287390500227126
   Lin CH, 2006, CHEM-BIOL INTERACT, V162, P181, DOI 10.1016/j.cbi.2006.06.009
   Lin CH, 2009, TOXICOL LETT, V188, P11, DOI 10.1016/j.toxlet.2009.02.009
   Lin PH, 2007, TOXICOL LETT, V172, P146, DOI 10.1016/j.toxlet.2007.06.003
   Liu YS, 1996, FREE RADICAL BIO MED, V21, P771, DOI 10.1016/0891-5849(96)00176-1
   Meister A., 1989, BIOCH GLUTATHIONE GL, P3
   MORRIS PE, 1994, AM J MED SCI, V307, P119, DOI 10.1097/00000441-199402000-00010
   Nguyen C, 2003, P NATL ACAD SCI USA, V100, P1169, DOI 10.1073/pnas.0437889100
   Norstrom K, 2010, ENVIRON INT, V36, P855, DOI 10.1016/j.envint.2009.03.005
   Oberdorster G, 2005, ENVIRON HEALTH PERSP, V113, P823, DOI 10.1289/ehp.7339
   Poli G, 2004, CURR MED CHEM, V11, P1163, DOI 10.2174/0929867043365323
   Prince MM, 2006, ENVIRON HEALTH PERSP, V114, P1508, DOI 10.1289/ehp.9175
   Ptak A, 2006, TOXICOL LETT, V166, P200, DOI 10.1016/j.toxlet.2006.07.304
   Razinger J, 2008, ENVIRON POLLUT, V153, P687, DOI 10.1016/j.envpol.2007.08.018
   Rodricks JV, 2003, TOXICOL SCI, V71, P134, DOI 10.1093/toxsci/71.2.134
   Ruiz-Ramos R, 2009, MUTAT RES-GEN TOX EN, V674, P109, DOI 10.1016/j.mrgentox.2008.09.021
   SAFE SH, 1994, CRIT REV TOXICOL, V24, P87, DOI 10.3109/10408449409049308
   Sauer H, 2001, CELL PHYSIOL BIOCHEM, V11, P173, DOI 10.1159/000047804
   Sturrock A, 2006, AM J PHYSIOL-LUNG C, V290, pL661, DOI 10.1152/ajplung.00269.2005
   Tice RR, 2000, ENVIRON MOL MUTAGEN, V35, P206, DOI 10.1002/(SICI)1098-2280(2000)35:3<206::AID-EM8>3.0.CO;2-J
   Yang P, 2007, J TOXICOL ENV HEAL A, V70, P976, DOI 10.1080/15287390701290832
   Zhang JY, 2009, J ENVIRON SCI-CHINA, V21, P1284, DOI 10.1016/S1001-0742(08)62416-X
   Zhang Y, 2009, ENVIRON POLLUT, V157, P3064, DOI 10.1016/j.envpol.2009.05.039
NR 37
TC 7
Z9 8
U1 4
U2 39
PU WILEY
PI HOBOKEN
PA 111 RIVER ST, HOBOKEN 07030-5774, NJ USA
SN 1520-4081
EI 1522-7278
J9 ENVIRON TOXICOL
JI Environ. Toxicol.
PD DEC
PY 2015
VL 30
IS 12
BP 1385
EP 1392
DI 10.1002/tox.22008
PG 8
WC Environmental Sciences; Toxicology; Water Resources
WE Science Citation Index Expanded (SCI-EXPANDED)
SC Environmental Sciences & Ecology; Toxicology; Water Resources
GA CW1WF
UT WOS:000364781900004
PM 24942145
DA 2023-03-13
ER

PT J
AU Zhang, HX
   Zhou, YM
   Kong, Q
   Dong, WL
   Lin, ZH
AF Zhang, Huanxin
   Zhou, Yumiao
   Kong, Qiang
   Dong, Wenlong
   Lin, Zhihao
TI Toxicity of Naphthenic Acids on the Chlorophyll Fluorescence Parameters
   and Antioxidant Enzyme Activity of Heterosigma akashiwo
SO ANTIOXIDANTS
LA English
DT Article
DE naphthenic acids (NAs); hormesis; antioxidant system; photosynthesis;
   cell morphology; Heterosigma akashiwo (H. akashiwo)
ID GROWTH-INHIBITION; WATERS; PHYTOPLANKTON; RESPONSES; HORMESIS; FRESH
AB Petroleum hydrocarbons can serve as a carbon source for marine phytoplankton; so, marine high-acid crude oil pollution events are likely to result in algal outbreaks or harmful algal blooms (HABs) in surface waters. Naphthenic acids (NAs) are the primary acidic component of crude oil, and red tide is of great concern due to its high diffusivity and strong destructive properties. It is important to study the mechanism of the toxic effect of NAs on the typical red tide algae, Heterosigma akashiwo, for the balance and stability of marine algae. The mechanism of NAs' damage effect was investigated in terms of the antioxidant enzyme activity, cell number, the chlorophyll positive fluorescence parameters, and the cell morphology of microalgae. Experiments confirmed the hormesis of low-concentration (0.5, 2, and 4 mg/L) NAs on Heterosigma akashiwo, and the indicators of high-concentration (8 and 16 mg/L) NA exposures showed inhibition. In this study, the toxic effect of NAs on the target organism showed a clear concentration-dose relationship. The 16 mg/L NAs stress caused severe damage to the morphology and structure of the target biological cells in a short time (96 h), and the population growth decreased. The target organisms showed a staged oxidative stress response to NAs. The behavior in the low-concentration treatment groups showed toxicant excitatory effects on the photosynthetic efficiency and antioxidant enzyme activity of the target organisms. This study provides theoretical and practical data for the development of an important toxicological model of the toxicant's excitement effects and antioxidant defense mechanisms. In addition, it provides prospective research data for the prediction and avoidance of ecological risk from NA pollution in marine environments.
C1 [Zhang, Huanxin; Zhou, Yumiao; Kong, Qiang] Shandong Normal Univ, Coll Geog & Environm, Jinan 250000, Peoples R China.
   [Dong, Wenlong] Shandong Marine Forecast & Hazard Mitigat Serv, Qingdao 266104, Peoples R China.
   [Lin, Zhihao] Ocean Univ China, Coll Marine Life Sci, Qingdao 266100, Peoples R China.
C3 Shandong Normal University; Ocean University of China
RP Zhang, HX (corresponding author), Shandong Normal Univ, Coll Geog & Environm, Jinan 250000, Peoples R China.
EM qshdzhhx@126.com; zhouyumiao0802@163.com; kongqiang0531@hotmail.com;
   dongwenlong529@163.com; linzhihao@stu.ouc.edu.cn
OI Zhang, Huan xin/0000-0001-9585-4727
FU National Natural Science Foundation of China [61902368, 41976132];
   Natural Science Foundation of Shandong Province [ZR2020YD41]
FX FundingThis study was financially supported by the National Natural
   Science Foundation of China (No. 61902368, 41976132), and the Natural
   Science Foundation of Shandong Province (No. ZR2020YD41).
CR Agathokleous E, 2019, ENVIRON INT, V131, DOI 10.1016/j.envint.2019.105044
   Agathokleous E, 2019, TRENDS PLANT SCI, V24, P318, DOI 10.1016/j.tplants.2019.01.004
   Agathokleous E, 2018, DOSE-RESPONSE, V16, DOI 10.1177/1559325818765280
   Almeda R, 2018, ENVIRON SCI TECHNOL, V52, P5718, DOI 10.1021/acs.est.8b00335
   Calderon-Delgado IC, 2019, ENVIRON MONIT ASSESS, V191, DOI 10.1007/s10661-019-7519-8
   Carvalho MEA, 2020, J HAZARD MATER, V384, DOI 10.1016/j.jhazmat.2019.121434
   Chen B, 2019, J COASTAL RES, P185, DOI 10.2112/SI93-026.1
   Cunha V, 2020, ENVIRON INT, V143, DOI 10.1016/j.envint.2020.105913
   Demeter MA, 2014, CHEMOSPHERE, V97, P78, DOI 10.1016/j.chemosphere.2013.11.016
   Dissanayake A, 2016, ENVIRON SCI POLLUT R, V23, P7060, DOI 10.1007/s11356-016-6268-2
   El-Sheekh MM, 2005, ENVIRON TOXICOL PHAR, V19, P357, DOI 10.1016/j.etap.2004.09.005
   Fan HY, 2019, SCI TOTAL ENVIRON, V651, P570, DOI 10.1016/j.scitotenv.2018.09.106
   Goodhew P.J., 2000, ELECT MICROSCOPY ANA, VThird
   Gutierrez-Villagomez JM, 2019, ENVIRON SCI TECHNOL, V53, P2095, DOI 10.1021/acs.est.8b04461
   Hassan IA, 2018, CLEAN-SOIL AIR WATER, V46, DOI 10.1002/clen.201800124
   Headley JV, 2008, J ENVIRON SCI HEAL A, V43, P227, DOI 10.1080/10934520701792670
   Huang R, 2018, J APPL PHYCOL, V30, P3395, DOI 10.1007/s10811-018-1521-3
   Jeong HJ, 2015, HARMFUL ALGAE, V47, P97, DOI 10.1016/j.hal.2015.06.004
   Jinliang P, 2001, ZHONGGUO HUANJING KE, V21, P140
   Joye SB, 2015, SCIENCE, V349, P592, DOI 10.1126/science.aab4133
   Laxa M, 2019, ANTIOXIDANTS-BASEL, V8, DOI 10.3390/antiox8040094
   Leung SS, 2003, AQUAT TOXICOL, V62, P11, DOI 10.1016/S0166-445X(02)00057-7
   Liu DD, 2018, SCI TOTAL ENVIRON, V622, P1572, DOI 10.1016/j.scitotenv.2017.10.021
   Marampouti C, 2021, ENVIRON SCI POLLUT R, V28, P3837, DOI 10.1007/s11356-020-10383-1
   Marcellin-Gros R, 2020, MAR DRUGS, V18, DOI 10.3390/md18020078
   Marentette JR, 2017, AQUAT TOXICOL, V182, P11, DOI 10.1016/j.aquatox.2016.11.003
   Marentette JR, 2015, AQUAT TOXICOL, V164, P108, DOI 10.1016/j.aquatox.2015.04.024
   McKenzie N, 2014, CHEMOSPHERE, V109, P164, DOI 10.1016/j.chemosphere.2014.02.001
   Mhamdi A, 2010, J EXP BOT, V61, P4197, DOI 10.1093/jxb/erq282
   Monaghan J, 2021, SCI TOTAL ENVIRON, V765, DOI 10.1016/j.scitotenv.2020.144206
   Niehus NC, 2018, AQUAT TOXICOL, V198, P190, DOI 10.1016/j.aquatox.2018.03.002
   Olascoaga MJ, 2010, NONLINEAR PROC GEOPH, V17, P685, DOI 10.5194/npg-17-685-2010
   Park BS, 2020, HARMFUL ALGAE, V95, DOI 10.1016/j.hal.2020.101802
   Park J, 2019, BIORESOURCE TECHNOL, V291, DOI 10.1016/j.biortech.2019.121846
   Pinzon-Espinosa A, 2020, SCI TOTAL ENVIRON, V729, DOI 10.1016/j.scitotenv.2020.138119
   Rosa AC, 2021, INT J BIOL MACROMOL, V168, P846, DOI 10.1016/j.ijbiomac.2020.11.149
   Scott AC, 2005, ENVIRON SCI TECHNOL, V39, P8388, DOI 10.1021/es051003k
   Scott AC, 2009, SCI TOTAL ENVIRON, V407, P2451, DOI 10.1016/j.scitotenv.2008.12.028
   Subashchandrabose SR, 2019, SCI TOTAL ENVIRON, V659, P724, DOI 10.1016/j.scitotenv.2018.12.453
   Tan X, 2019, INT J ENV RES PUB HE, V16, DOI 10.3390/ijerph16203947
   Thomas KV, 2009, ENVIRON SCI TECHNOL, V43, P8066, DOI 10.1021/es9014212
   Wang J, 2015, ENVIRON POLLUT, V204, P264, DOI 10.1016/j.envpol.2015.05.006
   Wang TT, 2014, BIOTECHNOL BIOFUELS, V7, DOI 10.1186/1754-6834-7-58
   Woodworth APJ, 2012, ECOTOX ENVIRON SAFE, V86, P156, DOI 10.1016/j.ecoenv.2012.09.007
   Yang ZY, 2020, MAR POLLUT BULL, V157, DOI 10.1016/j.marpolbul.2020.111304
   Zan SJ, 2019, MAR POLLUT BULL, V140, P597, DOI 10.1016/j.marpolbul.2019.01.061
   Zhang HX, 2018, ENVIRON POLLUT, V240, P549, DOI 10.1016/j.envpol.2018.04.126
   Zhang J, 2017, BIO-PROTOCOL, V7, DOI 10.21769/BioProtoc.2505
NR 48
TC 4
Z9 4
U1 5
U2 26
PU MDPI
PI BASEL
PA ST ALBAN-ANLAGE 66, CH-4052 BASEL, SWITZERLAND
EI 2076-3921
J9 ANTIOXIDANTS-BASEL
JI Antioxidants
PD OCT
PY 2021
VL 10
IS 10
AR 1582
DI 10.3390/antiox10101582
PG 13
WC Biochemistry & Molecular Biology; Chemistry, Medicinal; Food Science &
   Technology
WE Science Citation Index Expanded (SCI-EXPANDED)
SC Biochemistry & Molecular Biology; Pharmacology & Pharmacy; Food Science
   & Technology
GA WO8EU
UT WOS:000712681500001
PM 34679717
OA gold, Green Published
DA 2023-03-13
ER

PT J
AU de Garcia, SO
   Garcia-Encina, PA
   Irusta-Mata, R
AF Ortiz de Garcia, Sheyla
   Garcia-Encina, Pedro A.
   Irusta-Mata, Ruben
TI Dose-response behavior of the bacterium Vibrio fischeri exposed to
   pharmaceuticals and personal care products
SO ECOTOXICOLOGY
LA English
DT Article
DE Bioluminescence; Ecotoxicity; Hormesis; Pharmaceuticals and Personal
   Care Products
ID WASTE-WATER; MIXTURE TOXICITY; ANTIINFLAMMATORY DRUGS; RISK-ASSESSMENT;
   HORMESIS; MODEL; ECOTOXICOLOGY; LUMINESCENCE; CONTAMINANTS; ENVIRONMENT
AB The presence of pharmaceuticals and personal care products (PPCPs) in the environment has become a real and widespread concern in recent years. Therefore, the primary goal of this study was to investigate 20 common and widely used PPCPs to assess their individual and combined effect on an important species in one trophic level, i.e., bacteria. The ecotoxicological effects of PPCPs at two different concentration ranges were determined in the bacterium Vibrio fischeri using Microtox (R) and were statistically analyzed using three models in the GraphPad Prism 6 program for Windows, v.6.03. A four-parameter model best fit the majority of the compounds. The half maximal effective concentration (EC50) of each PPCP was estimated using the best-fitting model and was compared with the results from a recent study. Comparative analysis indicated that most compounds showed the same level of toxicity. Moreover, the stimulatory effects of PPCPs at environmental concentrations (low doses) were assessed. These results indicated that certain compounds have traditional inverted U- or J-shaped dose-response curves, and 55 % of them presented a stimulatory effect below the zero effect-concentration point. Effective concentrations of 0 (EC0), 5 (EC5) and 50 % (EC50) were calculated for each PPCP as the ecotoxicological points. All compounds that presented narcosis as a mode of toxic action at high doses also exhibited stimulation at low concentrations. The maximum stimulatory effect of a mixture was higher than the highest stimulatory effect of each individually tested compound. Moreover, when the exposure time was increased, the hormetic effect decreased. Hormesis is being increasingly included in dose-response studies because this may have a harmful, beneficial or indifferent effect in an environment. Despite the results obtained in this research, further investigations need to be conducted to elucidate the behavior of PPCPs in aquatic environments.
C1 [Ortiz de Garcia, Sheyla; Garcia-Encina, Pedro A.] Univ Valladolid, Dept Chem Engn & Environm Technol, Calle Dr Mergelina S-N, E-47011 Valladolid, Spain.
   [Irusta-Mata, Ruben] Univ Valladolid, Dept Chem Engn & Environm Technol, Paseo Cauce 59, E-47011 Valladolid, Spain.
   [Ortiz de Garcia, Sheyla] Univ Carabobo, Fac Sci & Technol, Dept Chem, Av Salvador Allende,Campus Barbula, Valencia, Carabobo State, Venezuela.
C3 Universidad de Valladolid; Universidad de Valladolid
RP de Garcia, SO (corresponding author), Univ Valladolid, Dept Chem Engn & Environm Technol, Calle Dr Mergelina S-N, E-47011 Valladolid, Spain.; de Garcia, SO (corresponding author), Univ Carabobo, Fac Sci & Technol, Dept Chem, Av Salvador Allende,Campus Barbula, Valencia, Carabobo State, Venezuela.
EM sortizk@uc.edu.ve; pedro@iq.uva.es; rubiru@eii.uva.es
RI de Garcia, Sheyla Ortiz/AAJ-2619-2020; Irusta-Mata, Rubén/AAF-9784-2019;
   Garcia-Encina, Pedro Antonio/A-4233-2011; Irusta-Mata, Rubén/I-3188-2015
OI Irusta-Mata, Rubén/0000-0002-0082-2528; Garcia-Encina, Pedro
   Antonio/0000-0002-3077-3181; Irusta-Mata, Rubén/0000-0002-0082-2528
FU Environmental Technology Group of the University of Valladolid; Carabobo
   University, Venezuela [CD-3417, CD-2155]
FX The authors would like to thank the Environmental Technology Group of
   the University of Valladolid for supporting this research and Carabobo
   University, Venezuela for the Ph.D. scholarship Grants (Nos. CD-3417 and
   CD-2155).
CR [Anonymous], 2011, GLOB HARM SYST CLASS
   Azur Environmental, 1999, MICR SOFTW WIND 95 9, P1
   Backhaus T, 1999, CHEMOSPHERE, V38, P3291, DOI 10.1016/S0045-6535(98)00560-8
   Backhaus T, 2011, ENVIRON TOXICOL CHEM, V30, P2030, DOI 10.1002/etc.586
   Batt AL, 2008, ANAL CHEM, V80, P5021, DOI 10.1021/ac800066n
   Beckon W, 2008, ENVIRON SCI TECHNOL, V42, P1308, DOI 10.1021/es071148m
   Belz RG, 2008, SCI TOTAL ENVIRON, V404, P77, DOI 10.1016/j.scitotenv.2008.06.008
   Bouki C, 2013, ECOTOX ENVIRON SAFE, V91, P1, DOI 10.1016/j.ecoenv.2013.01.016
   Breitholtz M, 2008, CHEMOSPHERE, V72, P1242, DOI 10.1016/j.chemosphere.2008.05.004
   Calabrese EJ, 2008, TOXICOL APPL PHARM, V229, P262, DOI 10.1016/j.taap.2008.01.024
   Calabrese EJ, 2008, ENVIRON TOXICOL CHEM, V27, P1451, DOI [10.1897/07-541.1, 10.1897/07-541]
   Calabrese EJ, 2001, TRENDS PHARMACOL SCI, V22, P285, DOI 10.1016/S0165-6147(00)01719-3
   Calabrese EJ, 2005, ENVIRON POLLUT, V138, P378, DOI 10.1016/j.envpol.2004.10.001
   Calabrese EJ, 2005, TOXICOL APPL PHARM, V202, P289, DOI 10.1016/j.taap.2004.06.023
   Calabrese EJ, 2003, ANNU REV PHARMACOL, V43, P175, DOI 10.1146/annurev.pharmtox.43.100901.140223
   Calabrese EJ, 1999, ECOTOX ENVIRON SAFE, V42, P135, DOI 10.1006/eesa.1998.1729
   Calabrese EJ, 2000, HUM EXP TOXICOL, V19, P2, DOI 10.1191/096032700678815585
   Cedergreen N, 2005, ENVIRON TOXICOL CHEM, V24, P3166, DOI 10.1897/05-014R.1
   Chapman PM, 2002, SCI TOTAL ENVIRON, V288, P131, DOI 10.1016/S0048-9697(01)01120-2
   Choi K, 2001, ENVIRON TOXICOL, V16, P136, DOI 10.1002/tox.1017
   Christofi N, 2002, ECOTOX ENVIRON SAFE, V52, P227, DOI 10.1006/eesa.2002.2203
   Cleuvers M, 2004, ECOTOX ENVIRON SAFE, V59, P309, DOI 10.1016/S0147-6513(03)00141-6
   Cleuvers M, 2003, TOXICOL LETT, V142, P185, DOI 10.1016/S0378-4274(03)00068-7
   Conolly RB, 2004, TOXICOL SCI, V77, P151, DOI 10.1093/toxsci/kfh007
   Daughton CG, 2004, ENVIRON IMPACT ASSES, V24, P711, DOI 10.1016/j.eiar.2004.06.003
   Daughton CG, 1999, ENVIRON HEALTH PERSP, V107, P907, DOI 10.2307/3434573
   Deng ZQ, 2012, ENVIRON SCI TECHNOL, V46, P7746, DOI 10.1021/es203490f
   Devier MH, 2011, CR CHIM, V14, P766, DOI 10.1016/j.crci.2011.04.006
   EPA, 2009, EST PROGR INT SUIT T
   Escher BI, 2005, ENVIRON SCI TECHNOL, V39, P3090, DOI 10.1021/es048590e
   Fent K, 2006, AQUAT TOXICOL, V76, P122, DOI 10.1016/j.aquatox.2005.09.009
   Fernandez-Pinas F, 2014, ADV BIOCHEM ENG BIOT, V145, P65, DOI 10.1007/978-3-662-43619-6_3
   Ge HL, 2011, ENVIRON SCI TECHNOL, V45, P1623, DOI 10.1021/es1018948
   Gonzalez-Marino I, 2011, ANAL CHIM ACTA, V684, P59, DOI 10.1016/j.aca.2010.10.049
   Heberer T, 2002, TOXICOL LETT, V131, P5, DOI 10.1016/S0378-4274(02)00041-3
   International Organization for Standardization, 2007, 113483 ISO
   Kefford BJ, 2008, ENVIRON POLLUT, V151, P516, DOI 10.1016/j.envpol.2007.04.019
   Kortenkamp A., 2009, STATE ART REPORT MIX
   Kot-Wasik A, 2006, CHROMATOGRAPHIA, V64, P13, DOI 10.1365/s10337-006-0797-7
   Kot-Wasik A, 2007, TRAC-TREND ANAL CHEM, V26, P557, DOI 10.1016/j.trac.2006.11.004
   Kummerer K, 2009, J ENVIRON MANAGE, V90, P2354, DOI 10.1016/j.jenvman.2009.01.023
   Liu SS, 2009, CHEMOSPHERE, V75, P381, DOI 10.1016/j.chemosphere.2008.12.026
   Ma X., 2012, J WATER SUSTAIN, V2, P209
   Mattson MP, 2008, AGEING RES REV, V7, P1, DOI 10.1016/j.arr.2007.08.007
   Milton DL, 2006, INT J MED MICROBIOL, V296, P61, DOI 10.1016/j.ijmm.2006.01.044
   de Garcia SO, 2013, J ENVIRON MANAGE, V129, P384, DOI 10.1016/j.jenvman.2013.06.035
   de Garcia SAO, 2014, ECOTOXICOLOGY, V23, P1517, DOI 10.1007/s10646-014-1293-8
   OSPAR Commission, 2007, OSPAR COMM PUBL
   Parvez S, 2006, ENVIRON INT, V32, P265, DOI 10.1016/j.envint.2005.08.022
   Parvez S, 2008, CHEMOSPHERE, V73, P1049, DOI 10.1016/j.chemosphere.2008.07.078
   Parvez S, 2009, CHEMOSPHERE, V75, P1429, DOI 10.1016/j.chemosphere.2009.03.005
   Qin LT, 2010, CHEMOSPHERE, V78, P327, DOI 10.1016/j.chemosphere.2009.10.029
   Ruby EG, 1998, APPL ENVIRON MICROB, V64, P805
   Santos LHMLM, 2010, J HAZARD MATER, V175, P45, DOI 10.1016/j.jhazmat.2009.10.100
   Shen KL, 2009, BIOL RES, V42, P183, DOI [10.4067/S0716-97602009000200006, /S0716-97602009000200006]
   Silva E, 2002, ENVIRON SCI TECHNOL, V36, P1751, DOI 10.1021/es0101227
   SRC PhysProp Database, 2014, SRC PHYSPR DAT
   Stebbing ARD, 1998, MUTAT RES-FUND MOL M, V403, P249, DOI 10.1016/S0027-5107(98)00014-1
   Stebbing ARD, 2000, J APPL TOXICOL, V20, P93, DOI 10.1002/(SICI)1099-1263(200003/04)20:2<93::AID-JAT640>3.0.CO;2-7
   Teeguarden JG, 2000, J APPL TOXICOL, V20, P113, DOI 10.1002/(SICI)1099-1263(200003/04)20:2<113::AID-JAT641>3.0.CO;2-9
   Ternes T, 2001, J CHROMATOGR A, V938, P175, DOI 10.1016/S0021-9673(01)01205-5
   van der Grinten E, 2010, CHEMOSPHERE, V80, P1, DOI 10.1016/j.chemosphere.2010.04.011
   Vighi M, 2009, ECOTOX ENVIRON SAFE, V72, P154, DOI 10.1016/j.ecoenv.2008.05.008
   Villa S, 2012, ECOTOX ENVIRON SAFE, V86, P93, DOI 10.1016/j.ecoenv.2012.08.030
   Warne Michael St J., 2008, Australasian Journal of Ecotoxicology, V14, P1
   Zhang J, 2011, CHEMOSPHERE, V82, P1024, DOI 10.1016/j.chemosphere.2010.10.063
   Zhang J, 2013, J HAZARD MATER, V258, P70, DOI 10.1016/j.jhazmat.2013.02.057
   Zhang J, 2013, CHEMOSPHERE, V91, P462, DOI 10.1016/j.chemosphere.2012.11.070
   Zou XM, 2013, CHEMOSPHERE, V90, P2070, DOI 10.1016/j.chemosphere.2012.09.042
NR 69
TC 24
Z9 25
U1 3
U2 81
PU SPRINGER
PI DORDRECHT
PA VAN GODEWIJCKSTRAAT 30, 3311 GZ DORDRECHT, NETHERLANDS
SN 0963-9292
EI 1573-3017
J9 ECOTOXICOLOGY
JI Ecotoxicology
PD JAN
PY 2016
VL 25
IS 1
BP 141
EP 162
DI 10.1007/s10646-015-1576-8
PG 22
WC Ecology; Environmental Sciences; Toxicology
WE Science Citation Index Expanded (SCI-EXPANDED)
SC Environmental Sciences & Ecology; Toxicology
GA DE6AS
UT WOS:000370715500014
PM 26518677
DA 2023-03-13
ER

PT J
AU Mack, SLA
AF Mack, Shaina-Lynn A.
TI Eliminating the stigma: A systematic review of the health effects of
   low-dose radiation within the diagnostic imaging department and its
   implications for the future of medical radiation
SO JOURNAL OF MEDICAL IMAGING AND RADIATION SCIENCES
LA English
DT Review
DE Hormesis; radiation; exposure; public health; diagnostic imaging
ID IONIZING-RADIATION; HORMESIS; EXPOSURE; RISKS
AB Background: Low-dose radiation exposure to Canadians is exponentially increasing due to the influx of diagnostic imaging and medical procedures that utilize radiation. Despite the use of medical radiation since 1896, the standardized acceptable dose for the Canadian public is still debated. The current annual dose limit for the public is set at 1 millisievert (mSv). This set dose limit intrinsically restricts the use of medical radiation for diagnosis due to concerns of public health.
   Methods: This systematic review is in the form of a retrospective meta-analysis of previous experimental studies and observational reviews of low-dose radiation health effects. A database search using PubMed and Medscape identified 1,296 articles using the terms ''low-dose radiation'', ''radiation hormesis'', ''radiation safety'', ''dose exposure'', and ''medical radiation''. Full text articles were excluded for the following reasons: radiation dose level not <100mSv, results of radiation effects not included, or no inclusion of biologic effects on living tissue. After screening, 15 studies were selected for inclusion.
   Results: The concerns of radiation exposure are based on epidemiological and experimental studies that have indicated that high-dose ionizing radiation has toxic effects and increases cancer risk. In contrast, low-dose radiation has experimentally demonstrated various beneficial effects through a combination of molecular and cohort studies, randomized control trials, and observational analysis. The limitation of radiation in medical imaging is founded on the assumption that low-dose radiation health risks are a linear extrapolation of high-dose radiation.
   Discussion/conclusions: Through a systematic review of research, it is proposed that the current dose-response extrapolation for radiation-related health risks cannot be linearly based on the effects at high doses. By altering this knowledge, we could effectively improve patient diagnosis and public health by redefining the restrictions of current radiation limits within diagnostic imaging.
C1 [Mack, Shaina-Lynn A.] Confederat Coll, Med Radiat Technol MRT Program, Thunder Bay, ON, Canada.
RP Mack, SLA (corresponding author), Confederat Coll, Med Radiat Technol MRT Program, Thunder Bay, ON, Canada.
EM s.lynnmack@gmail.com
CR Al-Lamki Lamk, 2011, Sultan Qaboos Univ Med J, V11, P1
   [Anonymous], 2007, Ann ICRP, V37, P1, DOI 10.1016/j.icrp.2008.08.001
   Baldwin J, 2015, J NUCL MED TECHNOL, V43, P242, DOI 10.2967/jnmt.115.166074
   Blimkie MSJ, 2014, RADIAT RES, V181, P548, DOI 10.1667/RR13324.1
   Canadian Nuclear Safety Commission, 2019, RAD DOS
   Canadian Nuclear Safety Commission, 2015, TYP SOURC RAD
   Cuttler JM, 2016, HEALTH PHYS, V110, P267, DOI 10.1097/HP.0000000000000383
   Government of Canada, 2020, RAD PROT BUR
   Hendee WR, 2012, RADIOLOGY, V264, P312, DOI 10.1148/radiol.12112678
   Jargin SV, 2012, HUM EXP TOXICOL, V31, P671, DOI 10.1177/0960327111431705
   Johansson L, 2003, EUR J NUCL MED MOL I, V30, P921, DOI 10.1007/s00259-003-1185-2
   Jones JGA, 2012, WEST J EMERG MED, V13, P202, DOI 10.5811/westjem.2011.11.6804
   Kamiya K, 2015, LANCET, V386, P469, DOI 10.1016/S0140-6736(15)61167-9
   Li W, 2004, EXP HEMATOL, V32, P1088, DOI 10.1016/j.exphem.2004.07.015
   Little MP, 2009, RADIOLOGY, V251, P6, DOI [10.1148/radiol.2511081686, 10.1148/radiol.1.2511081686]
   LUCKEY TD, 1986, RADIAT RES, V108, P215, DOI 10.2307/3576827
   Merriam-Webster, STOCH DET
   Nuclear Regulatory Commission, 2017, MEAS RAD
   Song KH, 2017, TOXICOL APPL PHARM, V333, P17, DOI 10.1016/j.taap.2017.08.008
   Szumiel I, 2012, INT J RADIAT BIOL, V88, P619, DOI 10.3109/09553002.2012.699698
   Thomas GA, 2016, CLIN ONCOL-UK, V28, P231, DOI 10.1016/j.clon.2016.01.007
   U.S. National Academy of Sciences, 2006, HLTH RISKS EXP LOW L, V2
   United Nations, 2017, REP UN SCI COMM EFF
   Wang GJ, 2008, HUM EXP TOXICOL, V27, P135, DOI 10.1177/0960327108090752
   2019, CONNECT COMMUNIT, P1
NR 25
TC 4
Z9 4
U1 0
U2 3
PU ELSEVIER SCIENCE INC
PI NEW YORK
PA STE 800, 230 PARK AVE, NEW YORK, NY 10169 USA
SN 1939-8654
J9 J MED IMAGING RADIAT
JI J. Med. Imaging Radiat. Sci.
PD DEC
PY 2020
VL 51
IS 4
BP 662
EP 670
DI 10.1016/j.jmir.2020.07.052
PG 9
WC Radiology, Nuclear Medicine & Medical Imaging
WE Emerging Sources Citation Index (ESCI)
SC Radiology, Nuclear Medicine & Medical Imaging
GA PZ4RO
UT WOS:000612728500024
PM 33342484
DA 2023-03-13
ER

PT J
AU Spinoso-Castillo, JL
   Chavez-Santoscoy, RA
   Bogdanchikova, N
   Perez-Sato, JA
   Morales-Ramos, V
   Bello-Bello, JJ
AF Spinoso-Castillo, J. L.
   Chavez-Santoscoy, R. A.
   Bogdanchikova, Nina
   Perez-Sato, J. A.
   Morales-Ramos, V.
   Bello-Bello, J. J.
TI Antimicrobial and hormetic effects of silver nanoparticles on in vitro
   regeneration of vanilla (Vanilla planifolia Jacks. ex Andrews) using a
   temporary immersion system
SO PLANT CELL TISSUE AND ORGAN CULTURE
LA English
DT Article
DE Micropropagation; Nanobiotechnology; Hormesis; RITA (R)
ID COPPER-OXIDE NANOPARTICLES; BIOCHEMICAL-CHANGES; SEED-GERMINATION;
   GROWTH; HORMESIS; NITRATE; STRESS; L.; ORCHIDACEAE; PHYSIOLOGY
AB Microbial contamination is a serious problem in temporary immersion systems (TIS) during commercial micropropagation. The use of adequate doses of silver nanoparticles (AgNPs), formulated as Argovit (TM), is an alternative to reduce the contamination indices and promote development in plants. The aim of this study was to evaluate the antimicrobial and hormetic effects of Argovit on in vitro regeneration of vanilla (Vanilla planifolia) using a TIS. In vitro regenerated shoots were grown in Murashige and Skoog (MS) liquid medium with Argovit at five different concentrations (0, 25, 50, 100 and 200 mg/l) using a temporary immersion bioreactor system (RITA(A (R))). At 30 days of culture, contamination percentage was evaluated and shoot regeneration and length were used to determine the hormetic response. Analysis of macro and micronutrient contents was performed. In addition, the effect of Argovit on total phenolic content (TPC), reactive oxygen species (ROS) production, antioxidant capacity (ORAC) and lipid peroxidation (LP-MDA) was determined. Results showed that bacterial contamination was reduced at 50, 100 and 200 mg/l of Argovit. Growth stimulation was observed at 25 and 50 mg/l of Argovit, while significant inhibition was detected at 100 and 200 mg/l of Argovit. Mineral nutrient analysis revealed changes in macro and micronutrient concentrations exerted by Argovit. Moreover, the presence of Argovit induced the production of ROS and increased total phenolic content, antioxidant capacity and lipid peroxidation with a dose-dependent effect. Results suggested that the production of ROS and mineral nutrition are key mechanisms of AgNPs-induced hormesis for vanilla. Therefore, the addition of 50 mg/l of Argovit in the culture media had an antimicrobial and hormetic effect. Use of Argovit could be an efficient strategy for commercial micropropagation of vanilla and other species.
C1 [Spinoso-Castillo, J. L.; Perez-Sato, J. A.; Morales-Ramos, V.; Bello-Bello, J. J.] Colegio Postgrad, Congregac Manuel Leon, Campus Cordoba, Municipio Amatlan Reyes 94946, Veracruz, Mexico.
   [Chavez-Santoscoy, R. A.] Univ Autonoma Baja California, Fac Ciencias Quim & Ingn, Calzada Univ 14418,Parque Ind Int Tijuana, Tijuana 22390, Baja California, Mexico.
   [Bogdanchikova, Nina] Univ Nacl Autonoma Mexico, Ctr Nanociencias & Nanotecnol, Carretera Tijuana Ensenada Km 107, Ensenada 22800, Baja California, Mexico.
C3 Colegio de Postgraduados - Mexico; Universidad Autonoma de Baja
   California; Universidad Nacional Autonoma de Mexico
RP Bello-Bello, JJ (corresponding author), Colegio Postgrad, Congregac Manuel Leon, Campus Cordoba, Municipio Amatlan Reyes 94946, Veracruz, Mexico.
EM jericobello@gmail.com
RI Sato, Juan Antonio Perez/AAC-7562-2019; Bogdanchikova,
   Nina/HNJ-0288-2023; Morales-Ramos, Victorino/AAJ-8436-2021;
   Bogdanchikova, Nina/ABE-4576-2020; Chavez-Santoscoy, Rocio
   Alejandra/AAG-5643-2020; Bello Bello, Jerico/H-3449-2018
OI Sato, Juan Antonio Perez/0000-0002-8842-6262; Morales-Ramos,
   Victorino/0000-0001-9416-4070; Chavez-Santoscoy, Rocio
   Alejandra/0000-0002-4551-1862; Bello Bello, Jerico/0000-0002-2617-3079;
   Bogdanchikova, Nina/0000-0003-0929-3535
FU Mexican PAPIIT-UNAM [IT200114]; CONACyT [270242]
FX This work was supported by Mexican PAPIIT-UNAM No IT200114 and CONACyT
   No 270242 projects.
CR Adrees M, 2015, ENVIRON SCI POLLUT R, V22, P8148, DOI 10.1007/s11356-015-4496-5
   Almutairi ZM, 2015, INT SCH SCI RES INNO, V9, P551
   Amooaghaie R, 2015, ECOTOX ENVIRON SAFE, V113, P259, DOI 10.1016/j.ecoenv.2014.12.017
   Ramirez-Mosqueda MA, 2015, SCI HORTIC-AMSTERDAM, V197, P573, DOI 10.1016/j.scienta.2015.10.019
   AOAC, 1990, OFF METH AN AOA
   Arab Mohammad M., 2014, Journal of Genetic Engineering and Biotechnology, V12, P103, DOI 10.1016/j.jgeb.2014.10.002
   Arenas MA, 2003, GENERA ORCHIDACEARUM, V3, P321
   Borrego B, 2016, NANOMED-NANOTECHNOL, V12, P1185, DOI 10.1016/j.nano.2016.01.021
   Bory S, 2008, AM J BOT, V95, P805, DOI 10.3732/ajb.2007332
   Calabrese EJ, 2008, AGEING RES REV, V7, P8, DOI 10.1016/j.arr.2007.07.001
   Calabrese Edward J, 2003, Nonlinearity Biol Toxicol Med, V1, P455, DOI 10.1080/15401420390271056
   Calabrese EJ, 2016, PHARMACOL RES, V110, P265, DOI 10.1016/j.phrs.2015.12.020
   Calabrese EJ, 2016, PHARMACOL RES, V110, P242, DOI 10.1016/j.phrs.2015.12.021
   Calabrese EJ, 2013, ENVIRON POLLUT, V182, P452, DOI 10.1016/j.envpol.2013.07.046
   Calabrese EJ, 2011, J CELL COMMUN SIGNAL, V5, P25, DOI 10.1007/s12079-011-0119-1
   Calabrese V, 2010, METHODS MOL BIOL, V610, P285, DOI 10.1007/978-1-60327-029-8_17
   CARPITA N, 1979, SCIENCE, V205, P1144, DOI 10.1126/science.205.4411.1144
   Da Costa MVJ, 2016, PHOTOSYNTHETICA, V54, P110, DOI 10.1007/s11099-015-0167-5
   Du WC, 2015, ENVIRON SCI TECHNOL, V49, P11884, DOI 10.1021/acs.est.5b03055
   Gallage NJ, 2015, MOL PLANT, V8, P40, DOI 10.1016/j.molp.2014.11.008
   Geisler-Lee J, 2013, NANOTOXICOLOGY, V7, P323, DOI 10.3109/17435390.2012.658094
   Greule M, 2010, EUR FOOD RES TECHNOL, V231, P933, DOI 10.1007/s00217-010-1346-z
   Gubbins EJ, 2011, ENVIRON POLLUT, V159, P1551, DOI 10.1016/j.envpol.2011.03.002
   Harborne J.B., 1973, NITROGEN COMPOUNDS P, P166, DOI [10.1007/978-94-009-5921-7_5, DOI 10.1007/978-94-009-5921-7_5]
   Hoffmann GR, 2009, DOSE-RESPONSE, V7, P1, DOI 10.2203/dose-response.08-023.Hoffmann
   Homaee Mozafar Bagherzadeh, 2015, Indian Journal of Plant Physiology, V20, P353, DOI 10.1007/s40502-015-0188-x
   Hong FH, 2005, BIOL TRACE ELEM RES, V105, P269, DOI 10.1385/BTER:105:1-3:269
   Hopkins W.G., 2004, INTRO PLANT PHYSL
   Huang DJ, 2002, J AGR FOOD CHEM, V50, P4437, DOI 10.1021/jf0201529
   Hyde CL, 1996, IN VITRO CELL DEV-PL, V32, P72
   Iavicoli I, 2010, DOSE-RESPONSE, V8, P501, DOI 10.2203/dose-response.10-016.Iavicoli
   Jhanzab HM, 2015, INT J AGRON AGR RES, V7, P15
   Jiang HS, 2012, ENVIRON TOXICOL CHEM, V31, P1880, DOI 10.1002/etc.1899
   Juarez-Moreno K, 2017, HUM EXP TOXICOL, V36, P931, DOI 10.1177/0960327116675206
   Kjeldahl J., 1883, Z F R ANALYTISCHE CH, V22, P366
   Kole C, 2013, BMC BIOTECHNOL, V13, DOI 10.1186/1472-6750-13-37
   Kumari M, 2011, J HAZARD MATER, V190, P613, DOI 10.1016/j.jhazmat.2011.03.095
   Kumari M, 2009, SCI TOTAL ENVIRON, V407, P5243, DOI 10.1016/j.scitotenv.2009.06.024
   Lee WM, 2012, CHEMOSPHERE, V86, P491, DOI 10.1016/j.chemosphere.2011.10.013
   Lee-Espinosa HE, 2008, HORTSCIENCE, V43, P454, DOI 10.21273/HORTSCI.43.2.454
   Li SF, 2015, ARCH BIOL SCI, V67, P385, DOI 10.2298/ABS140910006L
   Liau SY, 1997, LETT APPL MICROBIOL, V25, P279, DOI 10.1046/j.1472-765X.1997.00219.x
   Lopez-Moreno ML, 2016, SCI TOTAL ENVIRON, V550, P45, DOI 10.1016/j.scitotenv.2016.01.063
   Lu ChangMei, 2002, Soybean Science, V21, P168
   Luna-Lopez A, 2014, J CELL COMMUN SIGNAL, V8, P323, DOI 10.1007/s12079-014-0248-4
   Ma YH, 2010, CHEMOSPHERE, V78, P273, DOI 10.1016/j.chemosphere.2009.10.050
   Mahna N., 2013, J NANOMED NANOTECHNO, V4, P161, DOI DOI 10.4172/2157-7439.1000161
   Salazar-Rojas VM, 2012, GENET RESOUR CROP EV, V59, P875, DOI 10.1007/s10722-011-9729-y
   Martinez-Fernandez D, 2016, ENVIRON SCI POLLUT R, V23, P1732, DOI 10.1007/s11356-015-5423-5
   Moradpour M., 2016, J NANOMED NANOTECHNO, V7, P2, DOI [10.4172/2157-7439.1000375, DOI 10.4172/2157-7439.1000375]
   MURASHIGE T, 1962, PHYSIOL PLANTARUM, V15, P473, DOI 10.1111/j.1399-3054.1962.tb08052.x
   Nair PMG, 2015, ACTA PHYSIOL PLANT, V37, DOI 10.1007/s11738-014-1719-1
   Nair PMG, 2014, BIOL TRACE ELEM RES, V162, P342, DOI 10.1007/s12011-014-0106-5
   Nair PMG, 2014, ENVIRON SCI POLLUT R, V21, P8858, DOI 10.1007/s11356-014-2822-y
   Najafi S, 2014, J STRESS PHYSL BIOCH, V10, P317
   Nascarella MA, 2012, DOSE-RESPONSE, V10, P344, DOI 10.2203/dose-response.10-025.Nascarella
   Payet B, 2006, J AGR FOOD CHEM, V54, P7270, DOI 10.1021/jf060808o
   Perkin-Elmer B, 1996, ANAL METHODS ATOMIC, P132
   Phata J., 2010, J PHYTOL, V2, P83
   Podkopaev DO, 2014, NANOTECHNOL RUSS, V9, P93, DOI 10.1134/S1995078014010121
   Pokhrel LR, 2013, SCI TOTAL ENVIRON, V452, P321, DOI 10.1016/j.scitotenv.2013.02.059
   Poschenrieder C, 2013, PLANT SCI, V212, P15, DOI 10.1016/j.plantsci.2013.07.012
   Rai M, 2009, BIOTECHNOL ADV, V27, P76, DOI 10.1016/j.biotechadv.2008.09.002
   Rajeshwari A, 2016, RSC ADV, V6, P24000, DOI 10.1039/c6ra04712b
   Ramirez-Mosqueda MA, 2016, IN VITRO CELL DEV-PL, V52, P154, DOI 10.1007/s11627-015-9735-4
   Ramirez-Mosqueda MA, 2015, PLANT CELL TISS ORG, V123, P657, DOI 10.1007/s11240-015-0868-2
   Ramos-Castella A, 2014, IN VITRO CELL DEV-PL, V50, P576, DOI 10.1007/s11627-014-9602-8
   Rani PU, 2016, ACTA PHYSIOL PLANT, V38, DOI 10.1007/s11738-016-2074-1
   Rattan Suresh I. S., 2005, Dose-Response, V3, P533, DOI 10.2203/dose-response.003.04.008
   Razzaq A., 2016, J NANOSCI TECH, V2, P55
   Safavi K, 2011, INT PR CHEM BIO ENV, V3, P159
   Salama H. M. H., 2012, International Research Journal of Biotechnology, V3, P190
   San B, 2015, PLANT CELL TISS ORG, V120, P757, DOI 10.1007/s11240-014-0645-7
   Santana-Buzzy N, 2006, HORTSCIENCE, V41, P405, DOI 10.21273/HORTSCI.41.2.405
   Sarmast MK, 2011, ACTA BIOL HUNG, V62, P477, DOI 10.1556/ABiol.62.2011.4.12
   SEMARNAT (Secretaria de Medio Ambiente y Recursos Naturales), 2010, DIARIO OFICIAL FEDER, V6, P2
   Shah V, 2009, WATER AIR SOIL POLL, V197, P143, DOI 10.1007/s11270-008-9797-6
   Sharma P, 2012, APPL BIOCHEM BIOTECH, V167, P2225, DOI 10.1007/s12010-012-9759-8
   Silver S, 1996, ANNU REV MICROBIOL, V50, P753, DOI 10.1146/annurev.micro.50.1.753
   Soltanloo H, 2010, AUSTR J BASIC APPL S, V4, P5338
   Soto-Arenas M, 1999, J101 SNIBCONABIO I C
   Soto-Arenas M., 2010, LANKESTERIANA, V9, P355, DOI [10.15517/lank.v0i0.12071, DOI 10.15517/LANK.V0I0.12071]
   Sreedhar RV, 2009, J PLANT GROWTH REGUL, V28, P46, DOI 10.1007/s00344-008-9073-4
   Stampoulis D, 2009, ENVIRON SCI TECHNOL, V43, P9473, DOI 10.1021/es901695c
   Stark M, 2012, DOSE-RESPONSE, V10, P66, DOI 10.2203/dose-response.11-010.Stark
   Stovbun SV, 2012, B EXP BIOL MED+, V153, P455, DOI 10.1007/s10517-012-1739-z
   Tahmasbi D, 2010, INT J AGRIC BIOL, V13, P986
   Taran N, 2016, NANOSCALE RES LETT, V11, DOI 10.1186/s11671-016-1294-z
   Thuesombat P, 2014, ECOTOX ENVIRON SAFE, V104, P302, DOI 10.1016/j.ecoenv.2014.03.022
   Torres-Gonzalez M. J., 2011, Agroproductividad, V4, P3
   Vaiserman AM, 2011, AGEING RES REV, V10, P413, DOI 10.1016/j.arr.2011.01.004
   Vazquez-Munoz R, 2014, PLOS ONE, V9, DOI 10.1371/journal.pone.0108876
   Vikas S., 2014, AFR J BIOTECHNOL, V13, P546, DOI DOI 10.5897/AJB2013.13147
   Wiegant FAC, 2011, DOSE-RESPONSE, V9, P209, DOI 10.2203/dose-response.10-004.Wiegant
   Yasur J, 2013, ENVIRON SCI POLLUT R, V20, P8636, DOI 10.1007/s11356-013-1798-3
   Yin LY, 2012, PLOS ONE, V7, DOI 10.1371/journal.pone.0047674
   Zuverza-Mena N, 2016, FRONT PLANT SCI, V7, DOI 10.3389/fpls.2016.00090
NR 97
TC 90
Z9 92
U1 2
U2 42
PU SPRINGER
PI DORDRECHT
PA VAN GODEWIJCKSTRAAT 30, 3311 GZ DORDRECHT, NETHERLANDS
SN 0167-6857
EI 1573-5044
J9 PLANT CELL TISS ORG
JI Plant Cell Tissue Organ Cult.
PD MAY
PY 2017
VL 129
IS 2
BP 195
EP 207
DI 10.1007/s11240-017-1169-8
PG 13
WC Biotechnology & Applied Microbiology; Plant Sciences
WE Science Citation Index Expanded (SCI-EXPANDED)
SC Biotechnology & Applied Microbiology; Plant Sciences
GA ES0YV
UT WOS:000399256000002
DA 2023-03-13
ER

PT J
AU Satti, JA
AF Satti, Jahangir A.
TI PRACTICAL IMPLICATIONS OF NANODOSIMETRY IN MEDICINE
SO DOSE-RESPONSE
LA English
DT Article
DE nano; dosimetry; hormesis; apoptosis; cancer
ID ASPIRIN; RISK
AB The grandiose promises made decades ago of cost reduction, miracle cures for cancers and universal availability of nanomedicine are still a far cry. Even we do not have any viable model to exploit nanotechnology in medicine. The most important arena of the nanotechnology is the development of nanoscale drugs for routine clinical practice. The current chemo protocols are based on maximum tolerable dose philosophy. Such a dose, when translated into active nanoscale clusters, quantitatively outnumbers the cells in an average human body. These nanoscale drug issues are discussed in this paper. A theoretical framework for commonly used drug aspirin has been considered as an example. The possible quantum physical effects have also been theoretically evaluated. Further, the amount of drug molecules in a standardized aspirin dose of 100 milligram has been computed into nanoclusters. The calculations show that the processing of nanoscale drug is a monumental task which requires new types of manufacturing facilities. Also there is a need to develop new protocols which will help realize the practical implementation of nanodosimetry in day to day drug administrations. These protocols will need to examine the implications of dose-responses such as necrosis, apoptosis and hormesis in medicine for routine clinical practice.
C1 Albany Med Coll, Dept Radiat Oncol, Albany, NY 12208 USA.
C3 Albany Medical College
RP Satti, JA (corresponding author), Albany Med Coll, Dept Radiat Oncol, MC 95, Albany, NY 12208 USA.
EM Satti@StanfordMedAlumni.org
CR Anderson D. W., 1984, ABSORPTION IONIZING
   Chan AT, 2005, JAMA-J AM MED ASSOC, V294, P914, DOI 10.1001/jama.294.8.914
   Cole BF, 2009, J NATL CANCER I, V101, P256, DOI 10.1093/jnci/djn485
   Collins R, 2009, LANCET, V373, P1849, DOI 10.1016/S0140-6736(09)60503-1
   Douer D, 2000, Curr Treat Options Oncol, V1, P31, DOI 10.1007/s11864-000-0013-1
   Elwood PC, 1998, POSTGRAD MED J, V74, P587, DOI 10.1136/pgmj.74.876.587
   Gaillard S, 2009, RADIAT RES, V171, P513, DOI 10.1667/RR1658.1
   Grau MV, 2009, J NATL CANCER I, V101, P267, DOI 10.1093/jnci/djn484
   Kuffner EK, 2007, BMC MED, V5, DOI 10.1186/1741-7015-5-13
   Malhotra S, 2003, INTERN MED J, V33, P350, DOI 10.1046/j.1445-5994.2003.00360.x
   Poole Jr C. P., 2003, INTRO NANOTECHNOLOGY
   Satti J, 2009, DOSE-RESPONSE, V7, P208, DOI 10.2203/dose-response.08-010.Satti
   Tsutani K, 2007, INTERNAL MED, V46, P157, DOI 10.2169/internalmedicine.46.1843
NR 13
TC 1
Z9 1
U1 0
U2 1
PU SAGE PUBLICATIONS INC
PI THOUSAND OAKS
PA 2455 TELLER RD, THOUSAND OAKS, CA 91320 USA
SN 1559-3258
J9 DOSE-RESPONSE
JI Dose-Response
PY 2012
VL 10
IS 3
SI SI
BP 355
EP 363
DI 10.2203/dose-response.10-027.Satti
PG 9
WC Pharmacology & Pharmacy; Radiology, Nuclear Medicine & Medical Imaging;
   Toxicology
WE Science Citation Index Expanded (SCI-EXPANDED)
SC Pharmacology & Pharmacy; Radiology, Nuclear Medicine & Medical Imaging;
   Toxicology
GA 993DR
UT WOS:000307836500005
PM 22942869
OA gold, Green Published
DA 2023-03-13
ER

PT J
AU Brugmann, WB
   Firmani, MA
AF Brugmann, WB
   Firmani, MA
TI Low concentrations of nitric oxide exert a hormetic effect on
   Mycobacterium tuberculosis in vitro
SO JOURNAL OF CLINICAL MICROBIOLOGY
LA English
DT Article
ID REACTIVE NITROGEN; SUSCEPTIBILITY; HORMESIS; STRAINS; INHIBITION
AB Susceptibilities of 12 clinical Mycobacterium tuberculosis isolates to acidified sodium nitrite (ASN) were compared. The results demonstrate that 8 of the 12 isolates exhibited enhanced survival levels in 1.5 mM ASN compared to levels in medium alone, suggesting that low concentrations of reactive nitrogen intermediates have a hormetic effect on M. tuberculosis in vitro.
C1 Louisiana State Univ, Hlth Sci Ctr, Sch Allied Hlth Profess, Dept Clin Lab Sci, New Orleans, LA 70112 USA.
C3 Louisiana State University System; Louisiana State University Health
   Sciences Center New Orleans
RP Firmani, MA (corresponding author), Louisiana State Univ, Hlth Sci Ctr, Sch Allied Hlth Profess, Dept Clin Lab Sci, 1900 Gravier St, New Orleans, LA 70112 USA.
EM mfirma@lsuhse.edu
CR CALABRESE EJ, 1987, HEALTH PHYS, V52, P531, DOI 10.1097/00004032-198705000-00002
   Calabrese EJ, 2003, ANNU REV PHARMACOL, V43, P175, DOI 10.1146/annurev.pharmtox.43.100901.140223
   DOI T, 1993, INFECT IMMUN, V61, P1980, DOI 10.1128/IAI.61.5.1980-1989.1993
   Firmani MA, 2002, J CLIN MICROBIOL, V40, P3162, DOI 10.1128/JCM.40.9.3162-3166.2002
   Firmani MA, 2002, INFECT IMMUN, V70, P3965, DOI 10.1128/IAI.70.7.3965-3968.2002
   FLESCH I, 1987, J IMMUNOL, V138, P4408
   Flynn J, 2003, HUM EXP TOXICOL, V22, P31, DOI 10.1191/0960327103ht316oa
   Friedman CR, 1997, J INFECT DIS, V176, P478, DOI 10.1086/514067
   Gerber LM, 1999, Q REV BIOL, V74, P273, DOI 10.1086/393162
   GROVER AA, 1967, J BACTERIOL, V94, P832, DOI 10.1128/JB.94.4.832-835.1967
   Jagannath C, 1998, NITRIC OXIDE-BIOL CH, V2, P174, DOI 10.1006/niox.1998.9999
   JOINER MC, 1994, INT J RADIAT BIOL, V65, P79, DOI 10.1080/09553009414550111
   LUCKEY TD, 1982, HEALTH PHYS, V43, P771, DOI 10.1097/00004032-198212000-00001
   OBRIEN L, 1994, INFECT IMMUN, V62, P5187, DOI 10.1128/IAI.62.11.5187-5190.1994
   Rhoades ER, 1997, INFECT IMMUN, V65, P1189, DOI 10.1128/IAI.65.4.1189-1195.1997
   STUEHR DJ, 1989, J EXP MED, V169, P1543, DOI 10.1084/jem.169.5.1543
   Valway SE, 1998, NEW ENGL J MED, V338, P633, DOI 10.1056/NEJM199803053381001
   Yu K., 1999, Tubercle and Lung Disease, V79, P191, DOI 10.1054/tuld.1998.0203
NR 18
TC 14
Z9 16
U1 1
U2 4
PU AMER SOC MICROBIOLOGY
PI WASHINGTON
PA 1752 N ST NW, WASHINGTON, DC 20036-2904 USA
SN 0095-1137
EI 1098-660X
J9 J CLIN MICROBIOL
JI J. Clin. Microbiol.
PD SEP
PY 2005
VL 43
IS 9
BP 4844
EP 4846
DI 10.1128/JCM.43.9.4844-4846.2005
PG 3
WC Microbiology
WE Science Citation Index Expanded (SCI-EXPANDED)
SC Microbiology
GA 966LD
UT WOS:000232020400086
PM 16145155
OA Green Published
DA 2023-03-13
ER

PT J
AU Iwanowicz, D
   Black, MC
   Blazer, VS
   Zappia, H
   Bryant, W
AF Iwanowicz, D.
   Black, M. C.
   Blazer, V. S.
   Zappia, H.
   Bryant, W.
TI Effects of urban land-use on largescale stonerollers in the Mobile River
   Basin, Birmingham, AL
SO ECOTOXICOLOGY
LA English
DT Article
DE Biomarkers; Largescale stoneroller; Campostoma; Liver glutathione; Urban
   land-use gradient (ULUG)
ID CHEMICAL CONTAMINANTS; FISH; STREAM; GLUTATHIONE; APOPTOSIS; HEALTH;
   URBANIZATION; ACCUMULATION; BIOMARKERS; ORGANISMS
AB During the spring and fall of 2001 and the spring of 2002 a study was conducted to evaluate the health of the largescale stoneroller (Campostoma oligolepis) populations in streams along an urban land-use gradient. Sites were selected from a pool of naturally similar sub-basins (eco-region, basin size, and geology) of the Mobile River basin (MRB), using an index of urban intensity derived from infrastructure, socioeconomic, and land-use data. This urban land-use gradient (ULUG) is a multimetric indicator of urban intensity, ranging from 0 (background) to 100 (intense urbanization). Campostoma sp. have been used previously as indicators of stream health and are common species found in all sites within the MRB. Endpoints used to determine the effects of urban land-use on the largescale stoneroller included total glutathione, histology, hepatic apoptosis, condition factor and external lesions. Liver glutathione levels were positively associated with increasing urban land-use (r(2) = 0.94). Histopathological examination determined that some abnormalities and lesions were correlated with the ULUG and generally increased in prevalence or severity with increasing urbanization. Liver macrophage aggregates were positively correlated to the ULUG. The occurrence of nucleosomal ladders (indicating apoptotic cell death) did not correspond with urban intensity in a linear fashion. Apoptosis, as well as prevalence and severity of a myxozoan parasite, appeared to have a hormetic dose-response relationship. The majority of the biomarkers suggested fish health was compromised in areas where the ULUG a parts per thousand yen 36.
C1 [Iwanowicz, D.; Blazer, V. S.] US Geol Survey, Natl Fish Hlth Res Lab, 11649 Leetown Rd, Kearneysville, WV 25430 USA.
   [Black, M. C.] Univ Georgia, Dept Environm Hlth Sci, 150 E Green St, Athens, GA 30602 USA.
   [Zappia, H.] Ctr Threat Preparedness, 2007 Riffee Ridge, Given, WV 25425 USA.
   [Bryant, W.] CK Associates Environm Consultants, 17170 Perkins Rd, Baton Rouge, LA 70810 USA.
C3 United States Department of the Interior; United States Geological
   Survey; University System of Georgia; University of Georgia
RP Iwanowicz, D (corresponding author), US Geol Survey, Natl Fish Hlth Res Lab, 11649 Leetown Rd, Kearneysville, WV 25430 USA.
EM diwanowicz@usgs.gov
CR Adams SM, 2001, BIOMARKERS, V6, P33, DOI 10.1080/135475001452779
   ARENDS MJ, 1990, AM J PATHOL, V136, P593
   Atkins JB, 2004, CIRCULAR, V1231, P40
   Au DWT, 2004, MAR POLLUT BULL, V48, P817, DOI 10.1016/j.marpolbul.2004.02.032
   Azevedo JS, 2012, WATER AIR SOIL POLL, V223, P3911, DOI 10.1007/s11270-012-1160-2
   Bellucci CJ, 2013, ENVIRON MANAGE, V51, P1274, DOI 10.1007/s00267-013-0033-9
   Birge WJ, 2000, ENVIRON TOXICOL CHEM, V19, P1199, DOI [10.1002/etc.5620190454, 10.1897/1551-5028(2000)019&lt;1199:MBBABS&gt;2.3.CO;2]
   BLAZER VS, 1987, AQUAT TOXICOL, V10, P199, DOI 10.1016/0166-445X(87)90012-9
   Bryer PJ, 2006, ECOTOXICOLOGY, V15, P241, DOI 10.1007/s10646-005-0055-z
   Burger J, 2005, ENVIRON MONIT ASSESS, V110, P171, DOI 10.1007/s10661-005-6689-8
   Calabrese EJ, 2001, CRIT REV TOXICOL, V31, P607, DOI 10.1080/20014091111866
   Calabrese EJ, 2001, CRIT REV TOXICOL, V31, P353, DOI 10.1080/20014091111730
   Calabrese EJ, 2001, ANNU REV PUBL HEALTH, V22, P15, DOI 10.1146/annurev.publhealth.22.1.15
   Chang S, 1998, ICES J MAR SCI, V55, P954, DOI 10.1006/jmsc.1998.0354
   Cohen J., 2003, APPL MULTIPLE REGRES, V3rd Edn
   Colombo JC, 2007, CHEMOSPHERE, V68, P2128, DOI 10.1016/j.chemosphere.2007.02.001
   Conners DE, 2000, AQUAT TOXICOL, V50, P341, DOI 10.1016/S0166-445X(00)00092-8
   Cuffney TF, 2005, AM FISH S S, V47, P361
   DELEVE LD, 1991, PHARMACOL THERAPEUT, V52, P287, DOI 10.1016/0163-7258(91)90029-L
   Elkin K, 2013, ECOHYDROLOGY, V6, P355, DOI 10.1002/eco.1282
   Fischer JD, 2012, BIOSCIENCE, V62, P809, DOI 10.1525/bio.2012.62.9.6
   Fitzpatrick F.A., 1998, US GEOLOGICAL SURVEY, P67
   Giddings EA, 2006, WEST N AM NATURALIST, V66, P155, DOI 10.3398/1527-0904(2006)66[155:ROFCTE]2.0.CO;2
   Hester ET, 2013, J AM WATER RESOUR AS, V49, P328, DOI 10.1111/jawr.12019
   Hill WR, 1997, ARCH ENVIRON CON TOX, V32, P449, DOI 10.1007/s002449900212
   Iannuzzi J, 2011, ENVIRON TOXICOL CHEM, V30, P1721, DOI 10.1002/etc.550
   Iwanowicz DD, 2013, J PARASITOL, V99, P102, DOI 10.1645/GE-2890.1
   Johnson GC, 2002, 024162 US GEOL SURV, P62
   Jonas WB, 2001, CRIT REV TOXICOL, V31, P655
   Kim JH, 2013, INT J ENVIRON RES, V7, P759
   Lafferty KD, 1999, LIMNOL OCEANOGR, V44, P925, DOI 10.4319/lo.1999.44.3_part_2.0925
   Lai H-L, 1996, STOCK ASSESSMENT QUA
   Lazorchak JM, 2003, ENVIRON TOXICOL CHEM, V22, P545, DOI [10.1897/1551-5028(2003)022&lt;0545:COFISO&gt;2.0.CO;2, 10.1002/etc.5620220312]
   Liu SZ, 1996, MUTAT RES-FUND MOL M, V358, P185, DOI 10.1016/S0027-5107(96)00119-4
   Lockshin RA, 2001, NAT REV MOL CELL BIO, V2, P545, DOI 10.1038/35080097
   Luna L.G., 1992, HISTOPATHOLOGICAL ME
   Marcogliese DJ, 2011, TRENDS PARASITOL, V27, P123, DOI 10.1016/j.pt.2010.11.002
   McMahon G, 2000, J AM WATER RESOUR AS, V36, P1247, DOI 10.1111/j.1752-1688.2000.tb05724.x
   McMahon G, 2001, ENVIRON MANAGE, V28, P293, DOI 10.1007/s0026702429
   McPherson AK, 2003, 034203 US GEOL SURV, P109
   Meador MR, 2005, EFFECTS URBANIZATION
   Mettee M.F., 1996, FISHES ALABAMA MOBIL
   Myers MS, 2002, BIOL INDICATORS AQUA
   Nowell LH, 2013, ARCH ENVIRON CON TOX, V64, P32, DOI 10.1007/s00244-012-9813-0
   Osachoff HL, 2013, COMP BIOCHEM PHYS D, V8, P32, DOI 10.1016/j.cbd.2012.10.002
   OTTO DME, 1995, PHARMACOL TOXICOL, V77, P281, DOI 10.1111/j.1600-0773.1995.tb01028.x
   Paul MJ, 2001, ANNU REV ECOL SYST, V32, P333, DOI 10.1146/annurev.ecolsys.32.081501.114040
   Rafferty SD, 2009, J GREAT LAKES RES, V35, P496, DOI 10.1016/j.jglr.2009.07.005
   Ramirez A, 2012, URBAN ECOSYST, V15, P315, DOI 10.1007/s11252-011-0214-3
   Rocher B, 2006, AQUAT TOXICOL, V79, P65, DOI 10.1016/j.aquatox.2006.05.005
   Sayeed I, 2003, ECOTOX ENVIRON SAFE, V56, P295, DOI 10.1016/S0147-6513(03)00009-5
   Schmidt K, 2005, AQUAT TOXICOL, V71, P49, DOI 10.1016/j.aquatox.2004.10.012
   Srikanth K, 2013, ENVIRON SCI POLLUT R, V20, P2133, DOI 10.1007/s11356-012-1459-y
   Staley K, 1997, CELL DEATH DIFFER, V4, P66, DOI 10.1038/sj.cdd.4400207
   Tate CM, 2005, AM FISH S S, V47, P291
   van Dyk JC, 2012, CHEMOSPHERE, V87, P301, DOI 10.1016/j.chemosphere.2011.12.002
   WEAVER LA, 1994, T AM FISH SOC, V123, P162, DOI 10.1577/1548-8659(1994)123<0162:UOAWAH>2.3.CO;2
   Winer B. J., 1991, STAT PRINCIPLES EXPT
   Zandbergen PA, 1998, J HAZARD MATER, V61, P163, DOI 10.1016/S0304-3894(98)00120-4
   Zappia H, 2005, EFFECTS URBANIZATION
   Zappia H, 2002, 024160 US GEOL SURV, P34
   [No title captured]
NR 62
TC 2
Z9 2
U1 1
U2 17
PU SPRINGER
PI DORDRECHT
PA VAN GODEWIJCKSTRAAT 30, 3311 GZ DORDRECHT, NETHERLANDS
SN 0963-9292
EI 1573-3017
J9 ECOTOXICOLOGY
JI Ecotoxicology
PD APR
PY 2016
VL 25
IS 3
BP 608
EP 621
DI 10.1007/s10646-016-1620-3
PG 14
WC Ecology; Environmental Sciences; Toxicology
WE Science Citation Index Expanded (SCI-EXPANDED)
SC Environmental Sciences & Ecology; Toxicology
GA DF8WA
UT WOS:000371640000019
PM 26892787
DA 2023-03-13
ER

PT J
AU Chen, YJ
   Yao, J
   Wang, F
   Zhou, Y
   Chen, HL
   Gai, N
   Chen, HY
   Chen, K
   Maskow, T
   Ceccanti, B
   Trebse, P
   Zaray, G
AF Chen, Yanjiao
   Yao, Jun
   Wang, Fei
   Zhou, Yong
   Chen, Huilun
   Gai, Nan
   Chen, Haiyan
   Chen, Ke
   Maskow, Thomas
   Ceccanti, Brunello
   Trebse, Polonca
   Zaray, Gyula
TI Toxic effect of inorganic arsenite [As(III)] on metabolic activity of
   Bacillus subtilis by combined methods
SO CURRENT MICROBIOLOGY
LA English
DT Article
ID MICROCALORIMETRIC METHOD; MICROBIAL ACTIVITY; GROWTH; HORMESIS; CELLS;
   SOILS; MODEL
AB In this study, microcalorimetry and measurement of culture turbidity were applied to evaluate the As(III) toxic effect on the metabolic growth of Bacillus subtilis. Using a multichannel thermal activity monitor, the power-time curves of the metabolic activity of B. subtilis during growth in the absence and presence of various concentrations of As(III) were obtained and studied. The turbidity changes during B. subtilis growth with As(III) were investigated by ultraviolet-visible spectrophotometry and the data agree with the results obtained by microcalorimetry. As(III) of various concentrations has different effects on the metabolic growth of B. subtilis with biphasic dose-response relationships called hormesis [i.e., low-concentration stimulation (10 mu g/mL) and high-concentration inhibition (20-160 mu g/mL). Typical J-shapes of the relationship between the growth rate constant (k) and c, and toxicity at the half-inhibitory concentration (IC50) of 98.82 +/- 7.32 mu g/mL were obtained. The similarity between the two methods corroborates the validity and sensitivity of the microcalorimetric technique to investgate the toxic effect of As(III) on mircoorganisms.
C1 [Chen, Yanjiao; Yao, Jun; Wang, Fei; Zhou, Yong; Chen, Huilun; Gai, Nan; Chen, Haiyan; Chen, Ke] China Univ Geosci, Sch Environm Studies, Wuhan 430074, Peoples R China.
   [Chen, Yanjiao; Yao, Jun; Wang, Fei; Zhou, Yong; Chen, Huilun; Gai, Nan; Chen, Haiyan; Chen, Ke] China Univ Geosci, Key Lab Biogeol & Environm Geol, Chinese Minist Educ, Wuhan 430074, Peoples R China.
   [Chen, Yanjiao; Yao, Jun; Wang, Fei; Zhou, Yong; Chen, Huilun; Gai, Nan; Chen, Haiyan; Chen, Ke] China Univ Geosci, Sino Hungarian Joint Lab Environm Sci & Hlth, Wuhan 430074, Peoples R China.
   [Maskow, Thomas] UFZ Helmholtz Ctr Environm Res, Ctr Environm Res Leipzig, D-04318 Leipzig, Germany.
   [Ceccanti, Brunello] Inst European Studies, Natl Res Council, Res Unit Pisa, Area Ric, I-56124 Pisa, Italy.
   [Trebse, Polonca] Univ Nova Gorica, Environm Res Lab, Nova Gorica 5000, Slovenia.
   [Zaray, Gyula] Eotvos Lorand Univ, Dept Chem Technol & Environm Chem, H-1518 Budapest, Hungary.
C3 China University of Geosciences; China University of Geosciences; China
   University of Geosciences; Helmholtz Association; Helmholtz Center for
   Environmental Research (UFZ); University of Nova Gorica; Eotvos Lorand
   University
RP Yao, J (corresponding author), China Univ Geosci, Sch Environm Studies, Wuhan 430074, Peoples R China.
EM yaojun@cug.edu.cn
RI Chen, Haiyan/HGB-6216-2022; chen, huilun/AAF-4448-2019
OI Maskow, Thomas/0000-0003-2939-5723
CR ASCAR L, 2007, CHEMOSPHERE IN PRESS
   Azcue Jose M., 1994, V26, P1
   BACKMAN P, 1994, PURE APPL CHEM, V66, P375, DOI 10.1351/pac199466030375
   Barja MI, 1997, THERMOCHIM ACTA, V303, P155, DOI 10.1016/S0040-6031(97)00262-1
   BASINGER MA, 1981, RES COMMUN CHEM PATH, V32, P355
   Calabrese EJ, 2005, ENVIRON POLLUT, V138, P378, DOI 10.1016/j.envpol.2004.10.001
   Calabrese EJ, 2005, TOXICOL APPL PHARM, V204, P1, DOI 10.1016/j.taap.2004.11.015
   Critter SAM, 2004, THERMOCHIM ACTA, V417, P275, DOI 10.1016/j.tca.2003.09.033
   CULLEN WR, 1989, CHEM REV, V89, P713, DOI 10.1021/cr00094a002
   Das HK, 2004, ENVIRON INT, V30, P383, DOI 10.1016/j.envint.2003.09.005
   Lantz AE, 2006, J BIOTECHNOL, V121, P544, DOI 10.1016/j.jbiotec.2005.08.007
   Liao XY, 2005, ENVIRON INT, V31, P791, DOI 10.1016/j.envint.2005.05.030
   Liu GS, 2003, J VIROL METHODS, V112, P137, DOI 10.1016/S0166-0934(03)00214-3
   MCGUINNESS SM, 1991, ENVIRON SCI TECHNOL, V25, P1092, DOI 10.1021/es00018a012
   Newhook R, 2003, SCI TOTAL ENVIRON, V301, P23, DOI 10.1016/S0048-9697(02)00229-2
   PONTIUS FW, 1994, J AM WATER WORKS ASS, V86, P52
   Squibb K.S., 1983, BIOL ENV EFFECTS ARS, V233
   Stebbing ARD, 1998, MUTAT RES-FUND MOL M, V403, P249, DOI 10.1016/S0027-5107(98)00014-1
   Stebbing ARD, 2000, HUM ECOL RISK ASSESS, V6, P301, DOI 10.1080/10807030009380064
   Thomas DJ, 2001, TOXICOL APPL PHARM, V176, P127, DOI 10.1006/taap.2001.9258
   Wadso I, 1995, THERMOCHIM ACTA, V269, P337, DOI 10.1016/0040-6031(95)02673-8
   Wolff S, 2007, J CHROMATOGR B, V849, P129, DOI 10.1016/j.jchromb.2006.09.029
   Xie Y, 1998, J PHARMACOL TOXICOL, V40, P137, DOI 10.1016/S1056-8719(98)00037-9
   Yao J, 2005, J THERM ANAL CALORIM, V79, P39, DOI 10.1007/s10973-004-0559-4
   Yao J, 2007, ECOTOXICOLOGY, V16, P503, DOI 10.1007/s10646-007-0157-x
NR 25
TC 16
Z9 16
U1 0
U2 16
PU SPRINGER
PI NEW YORK
PA 233 SPRING ST, NEW YORK, NY 10013 USA
SN 0343-8651
EI 1432-0991
J9 CURR MICROBIOL
JI Curr. Microbiol.
PD SEP
PY 2008
VL 57
IS 3
BP 258
EP 263
DI 10.1007/s00284-008-9186-9
PG 6
WC Microbiology
WE Science Citation Index Expanded (SCI-EXPANDED)
SC Microbiology
GA 332DL
UT WOS:000258062200015
PM 18612684
DA 2023-03-13
ER

PT J
AU Khalil, S
   Luciano, J
   Chen, WJ
   Liu, AYC
AF Khalil, S
   Luciano, J
   Chen, WJ
   Liu, AYC
TI Dynamic regulation and involvement of the heat shock transcriptional
   response in arsenic carcinogenesis
SO JOURNAL OF CELLULAR PHYSIOLOGY
LA English
DT Article
ID GENE-EXPRESSION; PROTEIN-KINASES; STRESS; MECHANISMS; HSP70; ACTIVATION;
   PROTECTION; INDUCTION; TRIOXIDE; RECEPTOR
AB The objective of this study is to better define induction of the heat shock response by arsenite, and to evaluation if induction of heat shock proteins (HSPs) contributes to the carcinogenic activity of arsenite. We show here that arsenite is a ubiquitous inducer of the heat shock response in mammalian cells: that it activated heat shock transcription factor 1 (HSF1) DNA-binding activity, enhanced hsp 70 promoter, and induced hsp70mRNA and synthesis of HSP chaperones. Using a high throughput hsp70 promoter-luciferase reporter assay, we observed a hormetic dose response where low concentrations of arsenite stimulated and high concentrations inhibited. Further, the response was time-dependent such that with longer times of incubation, the dose response shifted to the left. The effect of arsenite in inducing the hsp 70-luciferase reporter absolutely required a functional HSF1 as it was not observed in HSF1 minus cells but re-instated by expression of HSF1. Consistent with the suggestion that arsenic targets vicinal cysteine-SH, we showed that dithiothreitol blocked the effect of arsenite. Assays of cell viability and caspase showed that arsenite caused a dose-dependent increase in cell death by activation of caspase 3/7 and pre-induction of HSPs blunted these effects. Using anchorage independent cell growth as a late stage tumor promotion assay, we showed that low concentrations of arsenite had a growth promoting effect, which was enhanced by moderate heat shock. Our study provides evidence that induction of the heat shock response is a sensitive biomarker of arsenic exposure and that induction of HSPs likely contributes to the tumor promotion effect of arsenic.
C1 Rutgers State Univ, Dept Cell Biol & Neurosci, Div Life Sci, Piscataway, NJ 08854 USA.
   Rutgers State Univ, Rutgers Coll, Piscataway, NJ USA.
C3 Rutgers State University New Brunswick; Rutgers State University New
   Brunswick
RP Liu, AYC (corresponding author), Rutgers State Univ, Dept Cell Biol & Neurosci, Div Life Sci, 604 Allison Rd, Piscataway, NJ 08854 USA.
EM liu@biology.rutgers.edu
OI Liu, Alice Y./0000-0002-6984-1671
FU NIEHS NIH HHS [P30ES05022-17] Funding Source: Medline
CR [Anonymous], 1980, IARC MON EV CARC RIS, V23
   Au WY, 2003, BLOOD, V102, P407, DOI 10.1182/blood-2003-01-0298
   Barnes JA, 2002, ENVIRON MOL MUTAGEN, V40, P236, DOI 10.1002/em.10116
   Brown JL, 1996, CANCER LETT, V98, P227
   Calabrese EJ, 2003, NATURE, V421, P691, DOI 10.1038/421691a
   COLBURN N H, 1980, Teratogenesis Carcinogenesis and Mutagenesis, V1, P87
   Cooper KL, 2004, TOXICOL APPL PHARM, V200, P177, DOI 10.1016/j.taap.2004.04.023
   Del Razo LM, 2001, TOXICOL APPL PHARM, V177, P132, DOI 10.1006/taap.2001.9291
   Dong ZG, 2002, ENVIRON HEALTH PERSP, V110, P757, DOI 10.1289/ehp.02110s5757
   Fauconneau B, 2002, J NEUROCHEM, V83, P1338, DOI 10.1046/j.1471-4159.2002.01230.x
   GABER BP, 1972, BIOINORG CHEM, V2, P135
   GITLER C, 2003, CELLULAR IMPLICATION, P257
   Hendrick JP, 1995, FASEB J, V9, P1559, DOI 10.1096/fasebj.9.15.8529835
   Huang CS, 1999, CANCER RES, V59, P3053
   Huang CS, 1999, J BIOL CHEM, V274, P14595, DOI 10.1074/jbc.274.21.14595
   HUANG LE, 1994, J BIOL CHEM, V269, P30718
   Hughes MF, 2002, TOXICOL LETT, V133, P1, DOI 10.1016/S0378-4274(02)00084-X
   *INT AG RES CANC, 1987, IARC MONOGRAPHS S7, V1
   Ke N, 2004, BIOTECHNIQUES, V36, P826, DOI 10.2144/04365ST07
   Liu J, 2001, TOXICOL SCI, V61, P314, DOI 10.1093/toxsci/61.2.314
   Manalo DJ, 2002, BIOCHEMISTRY-US, V41, P2580, DOI 10.1021/bi0159682
   Manalo DJ, 2001, J BIOL CHEM, V276, P23554, DOI 10.1074/jbc.M011300200
   McMillan DR, 1998, J BIOL CHEM, V273, P7523, DOI 10.1074/jbc.273.13.7523
   Miller WH, 2002, CANCER RES, V62, P3893
   MORIMOTO RI, 1993, SCIENCE, V259, P1409, DOI 10.1126/science.8451637
   Morimoto RI, 1994, BIOL HEAT SHOCK PROT
   Mosser DD, 2000, MOL CELL BIOL, V20, P7146, DOI 10.1128/MCB.20.19.7146-7159.2000
   Rossman TG, 2003, MUTAT RES-FUND MOL M, V533, P37, DOI 10.1016/j.mrfmmm.2003.07.009
   Sanz MA, 2005, HAEMATOLOGICA, V90, P1231
   Schmid C, 2004, LANCET, V364, P789, DOI 10.1016/S0140-6736(04)16940-7
   SHIN SI, 1975, P NATL ACAD SCI USA, V72, P4435, DOI 10.1073/pnas.72.11.4435
   Simeonova Petia P., 2000, Journal of Environmental Pathology Toxicology and Oncology, V19, P281
   Simeonova PP, 2002, J BIOL CHEM, V277, P2945, DOI 10.1074/jbc.M109136200
   SOIGNET SL, 2005, NEW ENGL J MED, V339, P1341
   Takeshita A, 2004, LEUKEMIA, V18, P647, DOI 10.1038/sj.leu.2403248
   WU B, 1985, MOL CELL BIOL, V5, P330, DOI 10.1128/MCB.5.2.330
   Wu C, 1995, ANNU REV CELL DEV BI, V11, P441, DOI 10.1146/annurev.cb.11.110195.002301
   Yanagida Y, 2000, J BIOTECHNOL, V79, P53, DOI 10.1016/S0168-1656(00)00214-5
   Zhan K, 2002, MOL CELL BIOL, V22, P7134, DOI 10.1128/MCB.22.20.7134-7146.2002
NR 39
TC 22
Z9 23
U1 0
U2 6
PU WILEY
PI HOBOKEN
PA 111 RIVER ST, HOBOKEN 07030-5774, NJ USA
SN 0021-9541
EI 1097-4652
J9 J CELL PHYSIOL
JI J. Cell. Physiol.
PD MAY
PY 2006
VL 207
IS 2
BP 562
EP 569
DI 10.1002/jcp.20599
PG 8
WC Cell Biology; Physiology
WE Science Citation Index Expanded (SCI-EXPANDED)
SC Cell Biology; Physiology
GA 030RK
UT WOS:000236651800033
PM 16447264
DA 2023-03-13
ER

PT J
AU Rozhko, TV
   Kolesnik, OV
   Badun, GA
   Stom, DI
   Kudryasheva, NS
AF Rozhko, Tatiana V.
   Kolesnik, Olga V.
   Badun, Gennadii A.
   Stom, Devard I.
   Kudryasheva, Nadezhda S.
TI Humic Substances Mitigate the Impact of Tritium on Luminous Marine
   Bacteria. Involvement of Reactive Oxygen Species
SO INTERNATIONAL JOURNAL OF MOLECULAR SCIENCES
LA English
DT Article
DE tritium; humic substances; luminous marine bacterium; bioassay;
   detoxification; reactive oxygen species; toxicity; adaptive response;
   hormesis
ID IONIZING-RADIATION; OXIDATIVE STRESS; DETOXIFICATION PROCESSES;
   TRITIATED-WATER; MECHANISMS; BIOLUMINESCENCE; SYSTEM; EXPOSURE;
   KINETICS; BIOLOGY
AB The paper studies the combined effects of beta-emitting radionuclide tritium and Humic Substances (HS) on the marine unicellular microorganism-luminous bacteria-under conditions of low-dose radiation exposures (<0.04 Gy). Tritium was used as a component of tritiated water. Bacterial luminescence intensity was considered as a tested physiological parameter. The bioluminescence response of the marine bacteria to tritium corresponded to the "hormesis" model: it included stages of bioluminescence inhibition and activation, as well as the absence of the effect. HS were shown to decrease the inhibition and activation effects of tritium, similar to those of americium-241, alpha-emitting radionuclide, studied earlier. Correlations between the bioluminescence intensity and the content of Reactive Oxygen Species (ROS) were found in the radioactive bacterial suspensions. The results demonstrate an important role of HS in natural processes in the regions of low radioactive contamination: HS can mitigate radiotoxic effects and adaptive response of microorganisms to low-dose radioactive exposures. The involvement of ROS in these processes was demonstrated.
C1 [Rozhko, Tatiana V.] Krasnoyarsk State Med Acad, Krasnoyarsk 660022, Russia.
   [Kolesnik, Olga V.; Kudryasheva, Nadezhda S.] RAS, Inst Biophys, Fed Res Ctr Krasnoyarsk Sci Ctr, SB, Krasnoyarsk 660036, Russia.
   [Badun, Gennadii A.] Moscow MV Lomonosov State Univ, Dept Chem, Moscow 119991, Russia.
   [Stom, Devard I.] Irkutsk State Univ, Biol Dept, Irkutsk 664003, Russia.
   [Kudryasheva, Nadezhda S.] Siberian Fed Univ, Dept Biophys, Svobodny 79, Krasnoyarsk 660041, Russia.
C3 Krasnoyarsk State Medical University; Russian Academy of Sciences;
   Krasnoyarsk Science Center of the Siberian Branch of the Russian Academy
   of Sciences; Biophysics Institute, Siberian Branch, Russian Academy of
   Sciences; Lomonosov Moscow State University; Irkutsk State University;
   Siberian Federal University
RP Rozhko, TV (corresponding author), Krasnoyarsk State Med Acad, Krasnoyarsk 660022, Russia.
EM gutniktv72@mail.ru; olga.kolesnik.krsk@gmail.com; badunga@yandex.ru;
   stomd@mail.ru; n-qdr@yandex.ru
RI Kolesnik, Olga/AAU-7952-2021; Rozhko, Tatiana/H-8439-2017; Badun,
   Gennadii A/D-3492-2015; Stom, Devard I/A-4144-2017; Kudryasheva,
   Nadezhda/S-2184-2016
OI Badun, Gennadii A/0000-0002-9792-8432; Kolesnik,
   Olga/0000-0002-4637-875X; Stom, Devard/0000-0001-9496-2961; Kudryasheva,
   Nadezhda/0000-0001-5315-8002
FU RFBR-Krasnoyarsk Regional Foundation [N 18-44-242002, 18-44-240004]
FX This work was supported by RFBR-Krasnoyarsk Regional Foundation N
   18-44-242002, 18-44-240004.
CR Abbas M, 2018, SCI TOTAL ENVIRON, V626, P1295, DOI 10.1016/j.scitotenv.2018.01.066
   Alexandrova M, 2011, J ENVIRON RADIOACTIV, V102, P407, DOI 10.1016/j.jenvrad.2011.02.011
   Aprioku Jonah Sydney, 2013, J Reprod Infertil, V14, P158
   Artifon V, 2019, SCI TOTAL ENVIRON, V649, P1620, DOI 10.1016/j.scitotenv.2018.08.385
   Azzam EI, 2012, CANCER LETT, V327, P48, DOI 10.1016/j.canlet.2011.12.012
   Brynildsen MP, 2013, NAT BIOTECHNOL, V31, P160, DOI 10.1038/nbt.2458
   BULICH AA, 1981, ISA T, V20, P29
   Calabrese EJ, 2018, INT J MOL SCI, V19, DOI 10.3390/ijms19102871
   D'Agostino R.B., 1986, SERIES TEXTBOOKS MON
   Dickinson BC, 2011, NAT CHEM BIOL, V7, P504, DOI [10.1038/NCHEMBIO.607, 10.1038/nchembio.607]
   Ezraty B, 2017, NAT REV MICROBIOL, V15, P385, DOI 10.1038/nrmicro.2017.26
   Fedorova E, 2007, J PHOTOCH PHOTOBIO B, V88, P131, DOI 10.1016/j.jphotobiol.2007.05.007
   Fetoni AR, 2019, FREE RADICAL BIO MED, V135, P46, DOI 10.1016/j.freeradbiomed.2019.02.022
   Ge HL, 2020, INT J MOL SCI, V21, DOI 10.3390/ijms21020481
   Griendling KK, 2016, CIRC RES, V119, pE39, DOI 10.1161/RES.0000000000000110
   Hancock JT, 2001, BIOCHEM SOC T, V29, P345, DOI 10.1042/0300-5127:0290345
   Harrison J, 2009, J RADIOL PROT, V29, P335, DOI 10.1088/0952-4746/29/3/S02
   Imlay JA, 2013, NAT REV MICROBIOL, V11, P443, DOI 10.1038/nrmicro3032
   Jacob K.K., 2019, INT J APPL PHARM, V11, P1, DOI DOI 10.22159/IJAP.2019V11I3.31421
   Jargin SV, 2018, HUM EXP TOXICOL, V37, P1233, DOI 10.1177/0960327118765332
   Jella KK, 2018, PLOS ONE, V13, DOI 10.1371/journal.pone.0195371
   Kamnev AA, 2014, STRUCT CHEM, V25, P649, DOI 10.1007/s11224-013-0367-1
   Kamnev AA, 2013, SPECTROCHIM ACTA A, V100, P171, DOI 10.1016/j.saa.2012.06.003
   Kashmiri Z., 2014, INT J CURR MICROBIOL, V3, P34, DOI DOI 10.1103/PHYSREVC.62.014309
   Khan P, 2014, APPL BIOCHEM BIOTECH, V173, P333, DOI 10.1007/s12010-014-0850-1
   Kirillova TN, 2011, ANAL BIOANAL CHEM, V400, P343, DOI 10.1007/s00216-011-4716-x
   Kovalchuk A, 2017, CELL CYCLE, V16, P1266, DOI 10.1080/15384101.2017.1320003
   Kratasyuk VA, 2015, COMB CHEM HIGH T SCR, V18, P952, DOI 10.2174/1386207318666150917100257
   Kudryasheva NS, 2017, J ENVIRON RADIOACTIV, V169, P64, DOI 10.1016/j.jenvrad.2017.01.002
   Kudryasheva NS, 2015, J ENVIRON RADIOACTIV, V142, P68, DOI 10.1016/j.jenvrad.2015.01.012
   Kudryasheva NS, 2015, ENVIRON SCI POLLUT R, V22, P155, DOI 10.1007/s11356-014-3459-6
   Kudryasheva NS, 2006, J PHOTOCH PHOTOBIO B, V83, P77, DOI 10.1016/j.jphotobiol.2005.10.003
   Kudryashov Yu.B., 2004, RAD BIOPHYSICS IONIZ
   Kuznetsov A.M., 1996, BIOTEKHNOLOGIYA, V9, P57
   Levinsky B.V., 2003, ALL HUMATES
   Liberti MV, 2016, TRENDS BIOCHEM SCI, V41, P211, DOI 10.1016/j.tibs.2015.12.001
   Lipczynska-Kochany E, 2018, CHEMOSPHERE, V202, P420, DOI 10.1016/j.chemosphere.2018.03.104
   Luzina EL, 2009, EUR J MED CHEM, V44, P4944, DOI 10.1016/j.ejmech.2009.08.007
   Matsumoto H, 2007, J RADIAT RES, V48, P97, DOI 10.1269/jrr.06090
   Moloney JN, 2018, SEMIN CELL DEV BIOL, V80, P50, DOI 10.1016/j.semcdb.2017.05.023
   Morozesk M, 2017, CHEMOSPHERE, V184, P309, DOI 10.1016/j.chemosphere.2017.06.007
   Nadeev A.D., 2015, CARDIOVASC DIS, V4, P80, DOI [10.17802/2306-1278-2014-4-80-94, DOI 10.17802/2306-1278-2014-4-80-94]
   Nehete SV, 2017, J CHROMATOGR A, V1496, P105, DOI 10.1016/j.chroma.2017.03.042
   Nemtseva E.V., 2007, RUSS CHEM REV+, V76, P91, DOI [10.1002/chin.200722275, DOI 10.1070/RC2007V076N01ABEH003648, 10.1070/RC2007v076n01ABEH003648]
   Perminova IV, 2019, J SOIL SEDIMENT, V19, P2663, DOI 10.1007/s11368-019-02330-6
   PROCTOR P, 1972, PHYSIOL CHEM PHYS M, V4, P349
   Reisz JA, 2014, ANTIOXID REDOX SIGN, V21, P260, DOI 10.1089/ars.2013.5489
   Rozhko TV, 2017, J ENVIRON RADIOACTIV, V177, P261, DOI 10.1016/j.jenvrad.2017.07.010
   Rozhko TV, 2016, J ENVIRON RADIOACTIV, V157, P131, DOI 10.1016/j.jenvrad.2016.03.017
   Rozhko T, 2011, ANAL BIOANAL CHEM, V400, P329, DOI 10.1007/s00216-010-4442-9
   Rozhko TV, 2007, PHOTOCH PHOTOBIO SCI, V6, P67, DOI 10.1039/b614162p
   Rozhko TV, 2019, J ENVIRON RADIOACTIV, V208, DOI 10.1016/j.jenvrad.2019.106035
   Sachkova AS, 2019, J SOIL SEDIMENT, V19, P2689, DOI 10.1007/s11368-018-2134-9
   Selivanova MA, 2014, CENT EUR J BIOL, V9, P951, DOI 10.2478/s11535-014-0331-0
   Selivanova MA, 2013, J ENVIRON RADIOACTIV, V120, P19, DOI 10.1016/j.jenvrad.2013.01.003
   Shah ZH, 2018, FRONT PLANT SCI, V9, DOI 10.3389/fpls.2018.00263
   Shibamoto Y, 2018, INT J MOL SCI, V19, DOI 10.3390/ijms19082387
   Siragusa M, 2018, INT J RADIAT BIOL, V94, P157, DOI 10.1080/09553002.2018.1419301
   Smith RW, 2013, INT J RADIAT BIOL, V89, P118, DOI 10.3109/09553002.2013.732252
   Sokolov M, 2018, BIOMED REP, V9, P99, DOI 10.3892/br.2018.1110
   Srinivas US, 2019, REDOX BIOL, V25, DOI 10.1016/j.redox.2018.101084
   Stasiuk M, 2010, CELL MOL LIFE SCI, V67, P841, DOI 10.1007/s00018-009-0193-1
   Suzen S, 2017, MOLECULES, V22, DOI 10.3390/molecules22010181
   Tarasova AS, 2015, ENVIRON MONIT ASSESS, V187, DOI 10.1007/s10661-015-4304-1
   Tarasova AS, 2012, J PHOTOCH PHOTOBIO B, V117, P164, DOI 10.1016/j.jphotobiol.2012.09.020
   Tarasova AS, 2011, ENVIRON TOXICOL CHEM, V30, P1013, DOI 10.1002/etc.472
   Valentin J., 2005, ICRP PUBL, V99
   Vasil'ev RF, 2014, KINET CATAL+, V55, P148, DOI 10.1134/S0023158414020153
   Vasilenko I.Y., 2001, AT ENERGY B, V12, P34
   Vetrova EV, 2007, PHOTOCH PHOTOBIO SCI, V6, P35, DOI 10.1039/b608152e
   Wilson T, 1998, ANNU REV CELL DEV BI, V14, P197, DOI 10.1146/annurev.cellbio.14.1.197
   Yamauchi M, 2017, IND HEALTH, V55, P580, DOI 10.2486/indhealth.2017-0128
   Zakhvataev VE, 2016, MED HYPOTHESES, V90, P57, DOI 10.1016/j.mehy.2016.03.008
NR 74
TC 7
Z9 7
U1 3
U2 8
PU MDPI
PI BASEL
PA ST ALBAN-ANLAGE 66, CH-4052 BASEL, SWITZERLAND
EI 1422-0067
J9 INT J MOL SCI
JI Int. J. Mol. Sci.
PD SEP
PY 2020
VL 21
IS 18
AR 6783
DI 10.3390/ijms21186783
PG 12
WC Biochemistry & Molecular Biology; Chemistry, Multidisciplinary
WE Science Citation Index Expanded (SCI-EXPANDED)
SC Biochemistry & Molecular Biology; Chemistry
GA OD8ZW
UT WOS:000580135600001
PM 32947870
OA Green Published, gold
DA 2023-03-13
ER

PT J
AU Jiang, HH
   Chen, Y
   Ni, J
   Song, J
   Li, L
   Yu, ZY
   Pang, L
   Qi, HY
AF Jiang, Houhui
   Chen, Yin
   Ni, Juan
   Song, Jia
   Li, Li
   Yu, Zanyang
   Pang, Lei
   Qi, Hongyi
TI Biphasic Dose-Response of Components FromCoptis chinensison Feeding and
   Detoxification Enzymes ofSpodoptera lituraLarvae
SO DOSE-RESPONSE
LA English
DT Article
DE Coptis chinensis; hormesis; Spodoptera litura(Fabricius) larvae;
   traditional Chinese medicine; mode of action
ID HORMESIS; PLANTS
AB Due to long-term coevolution, secondary metabolites present in plants apparently function as chemical defense against insect feeding, while various detoxification enzymes in insects are adaptively induced as a prosurvival mechanism.Coptis chinensis, a medicinal plant used in traditional Chinese medicine for a thousand years, was found to be less prey to insects in our earlier field observations. Herein, 4 crude extracts obtained from sequential partition of aqueous extract ofRhizoma coptidiswith petroleum ether, ethyl acetate, and n-butanol exhibited antifeedant activity againstSpodoptera litura(Fabricius) larvae at high doses and inducing activity at low doses. Furthermore, a similar biphasic dose-response of the antifeedant activity againstS lituralarvae was also observed for jateorhizine, palmatine, and obakunone inCoptis chinensis. Notably, the enzyme activities of glutathione-S-transferase and carboxyl esterase inS lituralarvae affected by the different components (jateorhizine, palmatine, obakunone, berberine, and coptisine) ofC chinensisalso showed a biphasic dose-response with an increasing trend at low doses and a decreasing trend at high doses. Together, our study suggests that the components ofC chinensismay play a chemical defensive role againstS lituralarvae in a hormetic manner.
C1 [Jiang, Houhui; Chen, Yin; Ni, Juan; Song, Jia; Li, Li; Yu, Zanyang; Pang, Lei; Qi, Hongyi] Southwest Univ, Coll Pharmaceut Sci, 2 Tiansheng Rd, Chongqing 400716, Peoples R China.
   [Jiang, Houhui; Chen, Yin; Ni, Juan; Song, Jia; Li, Li; Yu, Zanyang; Pang, Lei; Qi, Hongyi] Southwest Univ, Coll Chinese Med, 2 Tiansheng Rd, Chongqing 400716, Peoples R China.
C3 Southwest University - China; Southwest University - China
RP Qi, HY (corresponding author), Southwest Univ, Coll Pharmaceut Sci, 2 Tiansheng Rd, Chongqing 400716, Peoples R China.; Qi, HY (corresponding author), Southwest Univ, Coll Chinese Med, 2 Tiansheng Rd, Chongqing 400716, Peoples R China.
EM hongyiqi@swu.edu.cn
FU Capacity Building Project for the Sustainable Utilization of Valuable
   Traditional Chinese Medicine Resources [2060302]
FX The author(s) disclosed receipt of the following financial support for
   the research, authorship, and/or publication of this article: This work
   was supported by Capacity Building Project for the Sustainable
   Utilization of Valuable Traditional Chinese Medicine Resources
   (no.2060302).
CR Adeniyi SA, 2010, INT J PHYS SCI, V5, P753
   Agathokleous E, 2019, TOXICOLOGY, V425, DOI 10.1016/j.tox.2019.152249
   Calabrese EJ, 2016, GERONTOLOGY, V62, P530, DOI 10.1159/000441520
   Chattopadhyay D, 2017, BIOGERONTOLOGY, V18, P397, DOI 10.1007/s10522-017-9700-1
   Chen Qi-Jin, 2000, Entomological Knowledge, V37, P325
   EHRLICH PR, 1964, EVOLUTION, V18, P586, DOI 10.1111/j.1558-5646.1964.tb01674.x
   Harborne J. B., 1990, CIBA F SYMP, V154, P126
   Jung JiYoung, 2015, Mokchae Konghak = Journal of the Korean Wood Science and Technology, V43, P274, DOI 10.5658/WOOD.2015.43.2.274
   KAWAGUCHI H, 1989, AGR BIOL CHEM TOKYO, V53, P2635, DOI 10.1080/00021369.1989.10869702
   Leow SS, 2018, EXP GERONTOL, V106, P198, DOI 10.1016/j.exger.2018.03.013
   Mattson MP, 2008, AGEING RES REV, V7, P1, DOI 10.1016/j.arr.2007.08.007
   Meng FC, 2018, CHIN MED-UK, V13, DOI 10.1186/s13020-018-0171-3
   Padro J, 2018, EVOL BIOL, V45, P170, DOI 10.1007/s11692-017-9441-8
   Park IK, 2000, J ECON ENTOMOL, V93, P331, DOI 10.1603/0022-0493-93.2.331
   Rane RV, 2019, CURR OPIN INSECT SCI, V31, P131, DOI 10.1016/j.cois.2018.12.008
   Rattan RS, 2010, CROP PROT, V29, P913, DOI 10.1016/j.cropro.2010.05.008
   Singh SP, 2001, EUR J BIOCHEM, V268, P2912, DOI 10.1046/j.1432-1327.2001.02179.x
   Wang J, 2019, PHARM BIOL, V57, P193, DOI 10.1080/13880209.2019.1577466
   Wang J, 2018, CHIN MED-UK, V13, DOI 10.1186/s13020-018-0184-y
   Xu HH, 2003, J AGR FOOD CHEM, V51, P2544, DOI 10.1021/jf021164x
   Yi Y, 2018, EVID-BASED COMPL ALT, V2018, DOI 10.1155/2018/7104513
   Zhang N, 2016, INSECT SCI, V23, P675, DOI 10.1111/1744-7917.12202
NR 22
TC 2
Z9 2
U1 4
U2 9
PU SAGE PUBLICATIONS INC
PI THOUSAND OAKS
PA 2455 TELLER RD, THOUSAND OAKS, CA 91320 USA
SN 1559-3258
J9 DOSE-RESPONSE
JI Dose-Response
PD JUL
PY 2020
VL 18
IS 3
AR 1559325820916345
DI 10.1177/1559325820916345
PG 8
WC Pharmacology & Pharmacy; Radiology, Nuclear Medicine & Medical Imaging;
   Toxicology
WE Science Citation Index Expanded (SCI-EXPANDED)
SC Pharmacology & Pharmacy; Radiology, Nuclear Medicine & Medical Imaging;
   Toxicology
GA NW2YD
UT WOS:000574874900001
PM 32973415
OA gold, Green Published
DA 2023-03-13
ER

PT J
AU Rosemberg, DB
   Braga, MM
   Rico, EP
   Loss, CM
   Cordova, SD
   Mussulini, BM
   Blaser, RE
   Leite, CE
   Campos, MM
   Dias, RD
   Calcagnotto, ME
   de Oliveira, DL
   Souza, DO
AF Rosemberg, Denis B.
   Braga, Marcos M.
   Rico, Eduardo P.
   Loss, Cassio M.
   Cordova, Sandro D.
   Mussulini, Ben Hur M.
   Blaser, Rachel E.
   Leite, Carlos E.
   Campos, Maria M.
   Dias, Renato D.
   Calcagnotto, Maria E.
   de Oliveira, Diogo L.
   Souza, Diogo O.
TI Behavioral effects of taurine pretreatment in zebrafish acutely exposed
   to ethanol
SO NEUROPHARMACOLOGY
LA English
DT Article
DE Taurine; Ethanol; Zebrafish; Behavior; Open tank
ID DANIO-RERIO; ADULT ZEBRAFISH; ACETYLCHOLINESTERASE ACTIVITY;
   NUCLEUS-ACCUMBENS; RAT-BRAIN; IN-VIVO; ALCOHOL; RESPONSES; ANXIETY;
   ASTROCYTES
AB Taurine (TAU) is an amino sulfonic acid that plays protective roles against neurochemical impairments induced by ethanol (EtOH). Mounting evidence shows the applicability of zebrafish for evaluating locomotor parameters and anxiety-like behavioral phenotypes after EtOH exposure in a large scale manner. In this study, we assess the effects of TAU pretreatment on the behavior of zebrafish in the open tank after acute 1% EtOH (v/v) exposure (20 and 60 min of duration) and on brain alcohol contents. The exposure for 20 min exerted significant anxiolytic effects, which were prevented by 42,150, and 400 mg/L TAU. Conversely, the 60-min condition induced depressant/sedative effects, in which the changes on vertical activity were associated to modifications on the exploratory profile. Although all TAU concentrations kept locomotor parameters at basal levels, 150 mg/L TAU, did not prevent the impairment on vertical activity of EtOH[60]. Despite the higher brain EtOH content detected in the 60-min exposure, 42, 150, and 400 mg/L TAU attenuated the increase of alcohol content in EtOH[60] group. In conclusion, our data suggest that both protocols of acute EtOH exposure induce significant changes in the spatio-temporal behavior of zebrafish and that TAU may exert a preventive role by antagonizing the effects induced by EtOH possibly due to its neuromodulatory role and also by decreasing brain EtOH levels. The hormetic dose-response of TAU on vertical exploration suggests a complex interaction between TAU and EtOH in the central nervous system. (C) 2012 Elsevier Ltd. All rights reserved.
C1 [Rosemberg, Denis B.; Braga, Marcos M.; Rico, Eduardo P.; Loss, Cassio M.; Cordova, Sandro D.; Mussulini, Ben Hur M.; Dias, Renato D.; Calcagnotto, Maria E.; de Oliveira, Diogo L.; Souza, Diogo O.] Univ Fed Rio Grande do Sul, Inst Ciencias Basicas Saude, Dept Bioquim, Programa Posgrad Bioquim, BR-90035003 Porto Alegre, RS, Brazil.
   [Rosemberg, Denis B.; Braga, Marcos M.; Rico, Eduardo P.; Dias, Renato D.; Calcagnotto, Maria E.; de Oliveira, Diogo L.; Souza, Diogo O.] INCT EN, BR-90035003 Porto Alegre, RS, Brazil.
   [Blaser, Rachel E.] Univ San Diego, Dept Psychol, San Diego, CA 92110 USA.
   [Leite, Carlos E.; Campos, Maria M.] Pontificia Univ Catolica Grande Sul, Inst Toxicol & Farmacol, BR-90619900 Porto Alegre, RS, Brazil.
C3 Universidade Federal do Rio Grande do Sul; University of San Diego
RP Rosemberg, DB (corresponding author), Univ Fed Rio Grande do Sul, Inst Ciencias Basicas Saude, Dept Bioquim, Programa Posgrad Bioquim, Rua Ramiro Barcelos 2600 Anexo, BR-90035003 Porto Alegre, RS, Brazil.
EM dbrosemberg@gmail.com
RI Loss, Cássio M/H-6500-2015; calcagnotto, maria elisa/B-1645-2013;
   Campos, Maria Martha M/J-8829-2015; Blaser, Rachel E/A-3341-2012;
   Rosemberg, Denis B/E-5971-2016; Souza, Diogo O/J-8894-2014; Loss,
   Cássio/Z-1748-2019; CALCAGNOTTO, MARIA ELISA/AAU-7718-2020; Leite,
   Carlos Eduardo/U-4395-2017
OI Loss, Cássio M/0000-0003-0552-421X; calcagnotto, maria
   elisa/0000-0001-8196-0596; Campos, Maria Martha M/0000-0002-1153-3633;
   Blaser, Rachel E/0000-0002-4342-532X; Souza, Diogo
   O/0000-0002-4322-0404; Loss, Cássio/0000-0003-0552-421X; CALCAGNOTTO,
   MARIA ELISA/0000-0001-8196-0596; Rosemberg, Denis/0000-0003-2538-8761;
   Campos, Maria/0000-0001-7738-9892; Marins Mussulini, Ben
   Hur/0000-0003-4321-5709; Martins Braga, Marcos/0000-0001-7474-0704;
   Losch de Oliveira, Diogo/0000-0002-9028-6959; Leite, Carlos
   Eduardo/0000-0002-6845-1612
FU Coordenacao de Aperfeicoamento de Pessoal de Nivel Superior (CAPES);
   Conselho Nacional de Desenvolvimento Cientifico e Tecnologico (CNPq);
   INCT para Excitotoxicidade e Neuroprotecao; Fundacao de Amparo a
   Pesquisa do Estado do Rio Grande do Sul (FAPERGS); FINEP [01.06.0842-00,
   01.11.0014-00]
FX This study was supported by Coordenacao de Aperfeicoamento de Pessoal de
   Nivel Superior (CAPES), Conselho Nacional de Desenvolvimento Cientifico
   e Tecnologico (CNPq), INCT para Excitotoxicidade e Neuroprotecao,
   Fundacao de Amparo a Pesquisa do Estado do Rio Grande do Sul (FAPERGS),
   and by the FINEP research grants: "Rede Instituto Brasileiro de
   Neurociencia (IBN-Net)" #01.06.0842-00 and "Implantacao, Modernizacao e
   Qualificacao de Estrutura de Pesquisa da PUCRS" (PUCRSINFRA)
   #01.11.0014-00. The funders had no role in study design, data collection
   and analysis, decision to publish, or preparation of the manuscript.
   D.B.R., D.L.O., and D.O.S. are members of the Zebrafish Neuroscience
   Research Consortium (ZNRC).
CR Adermark L, 2011, ADDICT BIOL, V16, P43, DOI 10.1111/j.1369-1600.2010.00206.x
   Savio LEB, 2012, PROG NEURO-PSYCHOPH, V36, P258, DOI 10.1016/j.pnpbp.2011.10.002
   Banerjee R, 2008, TRENDS BIOCHEM SCI, V33, P413, DOI 10.1016/j.tibs.2008.06.006
   Bardina L. R., 2010, Biomeditsinskaya Khimiya, V56, P499
   Bencan Z, 2009, PHARMACOL BIOCHEM BE, V94, P75, DOI 10.1016/j.pbb.2009.07.009
   Bilotta J, 2004, NEUROTOXICOL TERATOL, V26, P737, DOI 10.1016/j.ntt.2004.06.011
   Blaser RE, 2012, ANIM BEHAV, V83, P953, DOI 10.1016/j.anbehav.2012.01.014
   Blaser RE, 2011, PHYSIOL BEHAV, V104, P831, DOI 10.1016/j.physbeh.2011.07.029
   Blaser RE, 2010, BEHAV BRAIN RES, V208, P56, DOI 10.1016/j.bbr.2009.11.009
   Brager A, 2011, AM J PHYSIOL-REG I, V301, pR1032, DOI 10.1152/ajpregu.00179.2011
   Brand A, 1997, CELL MOL BIOL, V43, P645
   Cachat J, 2011, PLOS ONE, V6, DOI 10.1371/journal.pone.0017597
   Cachat J, 2010, NAT PROTOC, V5, P1786, DOI 10.1038/nprot.2010.140
   Calabrese EJ, 2008, CRIT REV TOXICOL, V38, P249, DOI 10.1080/10408440801981957
   Calabrese EJ, 2001, ANNU REV PUBL HEALTH, V22, P15, DOI 10.1146/annurev.publhealth.22.1.15
   Camarini Rosana, 2010, Curr Drug Abuse Rev, V3, P205
   Chatterjee D, 2009, BEHAV BRAIN RES, V200, P208, DOI 10.1016/j.bbr.2009.01.016
   Chen SW, 2004, LIFE SCI, V75, P1503, DOI 10.1016/j.lfs.2004.03.010
   Devi SL, 2010, EUR J PHARMACOL, V647, P161, DOI 10.1016/j.ejphar.2010.08.011
   Dlugos CA, 2003, PHARMACOL BIOCHEM BE, V74, P471, DOI 10.1016/S0091-3057(02)01026-2
   Echevarria DJ, 2011, REV NEUROSCIENCE, V22, P85, DOI 10.1515/RNS.2011.010
   Egan RJ, 2009, BEHAV BRAIN RES, V205, P38, DOI 10.1016/j.bbr.2009.06.022
   El Idrissi A, 2008, AMINO ACIDS, V34, P321, DOI 10.1007/s00726-006-0396-9
   Ericson M, 2011, ADDICT BIOL, V16, P377, DOI 10.1111/j.1369-1600.2010.00245.x
   Ferreira MP, 2008, APPL PHYSIOL NUTR ME, V33, P12, DOI 10.1139/H07-175
   Gebauer DL, 2011, PHARMACOL BIOCHEM BE, V99, P480, DOI 10.1016/j.pbb.2011.04.021
   Gerlai R, 2000, PHARMACOL BIOCHEM BE, V67, P773, DOI 10.1016/S0091-3057(00)00422-6
   Gerlai R, 2008, ALCOHOL CLIN EXP RES, V32, P1763, DOI 10.1111/j.1530-0277.2008.00761.x
   Grossman L, 2010, BEHAV BRAIN RES, V214, P277, DOI 10.1016/j.bbr.2010.05.039
   Hammes TO, 2012, DIGEST DIS SCI, V57, P675, DOI 10.1007/s10620-011-1931-4
   HUXTABLE RJ, 1992, PHYSIOL REV, V72, P101, DOI 10.1152/physrev.1992.72.1.101
   Joenje H, 2011, NATURE, V475, P45, DOI 10.1038/475045a
   Junyent F, 2011, J NEUROSCI RES, V89, P1043, DOI 10.1002/jnr.22637
   Junyent F, 2010, J NEUROSCI RES, V88, P136, DOI 10.1002/jnr.22192
   Kang YS, 2009, ADV EXP MED BIOL, V643, P513, DOI 10.1007/978-0-387-75681-3_53
   Klamt F, 2005, J BIOL CHEM, V280, P21346, DOI 10.1074/jbc.M501170200
   Kong WX, 2006, PHARMACOL BIOCHEM BE, V83, P271, DOI 10.1016/j.pbb.2006.02.007
   Kozlowski DJ, 2008, LIFE SCI, V82, P1004, DOI 10.1016/j.lfs.2008.02.015
   Kumazawa T, 1996, CHROMATOGRAPHIA, V43, P393, DOI 10.1007/BF02271017
   Lawrence AJ, 2007, DRUG ALCOHOL REV, V26, P3, DOI 10.1080/09595230601036937
   Leite CE, 2012, ANAL BIOCHEM, V421, P534, DOI 10.1016/j.ab.2011.11.038
   Levin ED, 2007, PHYSIOL BEHAV, V90, P54, DOI 10.1016/j.physbeh.2006.08.026
   Lieschke GJ, 2007, NAT REV GENET, V8, P353, DOI 10.1038/nrg2091
   Marc RE, 2001, J NEUROCYTOL, V30, P593, DOI 10.1023/A:1016516818393
   Mathur P, 2011, BEHAV BRAIN RES, V219, P234, DOI 10.1016/j.bbr.2011.01.019
   Mathur P, 2011, NAT PROTOC, V6, DOI 10.1038/nprot.2010.201
   Mathur P, 2011, BEHAV BRAIN RES, V217, P128, DOI 10.1016/j.bbr.2010.10.015
   Maximino C, 2011, PROG NEURO-PSYCHOPH, V35, P624, DOI 10.1016/j.pnpbp.2011.01.006
   Maximino C, 2010, BEHAV BRAIN RES, V210, P1, DOI 10.1016/j.bbr.2010.01.031
   Mintz M, 2005, BEHAV PHARMACOL, V16, P227, DOI 10.1097/01.fbp.0000169182.44998.8e
   Pan Y, 2012, PHYSIOL BEHAV, V107, P773, DOI 10.1016/j.physbeh.2012.01.017
   Peng JS, 2009, J NEUROSCI, V29, P8408, DOI 10.1523/JNEUROSCI.0714-09.2009
   Razvodovsky Yu. E., 2007, Eksperimental'naya i Klinicheskaya Farmakologiya, V70, P38
   Rico EP, 2011, NEUROTOXICOL TERATOL, V33, P608, DOI 10.1016/j.ntt.2011.07.007
   Rico EP, 2007, TOXICOL LETT, V174, P25, DOI 10.1016/j.toxlet.2007.08.005
   Rodriguez-Navarro JA, 2009, J NEUROSCI RES, V87, P208, DOI 10.1002/jnr.21818
   Rosemberg DB, 2010, NEUROSCIENCE, V171, P683, DOI 10.1016/j.neuroscience.2010.09.030
   Rosemberg DB, 2011, PLOS ONE, V6, DOI 10.1371/journal.pone.0019397
   Rosemberg DB, 2010, NEUROSCI LETT, V481, P105, DOI 10.1016/j.neulet.2010.06.062
   Saransaari P, 2010, NEUROCHEM RES, V35, P1948, DOI 10.1007/s11064-010-0265-5
   Seibt KJ, 2010, BEHAV BRAIN RES, V214, P417, DOI 10.1016/j.bbr.2010.06.014
   Sison M, 2011, BEHAV BRAIN RES, V220, P331, DOI 10.1016/j.bbr.2011.02.019
   Speedie N, 2008, BEHAV BRAIN RES, V188, P168, DOI 10.1016/j.bbr.2007.10.031
   Stewart A, 2012, NEUROPHARMACOLOGY, V62, P135, DOI 10.1016/j.neuropharm.2011.07.037
   Stewart A, 2011, REV NEUROSCIENCE, V22, P95, DOI 10.1515/RNS.2011.011
   Stewart A, 2010, BEHAV PROCESS, V85, P198, DOI 10.1016/j.beproc.2010.07.009
   Sylvain NJ, 2011, NEUROTOXICOL TERATOL, V33, P313, DOI 10.1016/j.ntt.2010.12.001
   TAPPAZ M, 1994, ADV EXP MED BIOL, V359, P257
   Taranukhin AG, 2009, ADV EXP MED BIOL, V643, P159, DOI 10.1007/978-0-387-75681-3_16
   Vengeliene V, 2008, BRIT J PHARMACOL, V154, P299, DOI 10.1038/bjp.2008.30
   Vitvitsky V, 2011, J BIOL CHEM, V286, P32002, DOI 10.1074/jbc.M111.253344
   Wagle M, 2011, J NEUROSCI, V31, P214, DOI 10.1523/JNEUROSCI.3339-10.2011
   Ward RJ, 2001, ALCOHOL ALCOHOLISM, V36, P39, DOI 10.1093/alcalc/36.1.39
   Wong K, 2010, BRAIN RES, V1348, P209, DOI 10.1016/j.brainres.2010.06.012
   Wong K, 2010, BEHAV BRAIN RES, V208, P450, DOI 10.1016/j.bbr.2009.12.023
   Wu H, 2005, BRAIN RES, V1038, P123, DOI 10.1016/j.brainres.2005.01.058
   Wu JY, 2010, J BIOMED SCI, V17, DOI 10.1186/1423-0127-17-S1-S1
   Zhang CG, 2007, ANN NUTR METAB, V51, P379, DOI 10.1159/000107687
NR 78
TC 112
Z9 114
U1 0
U2 26
PU PERGAMON-ELSEVIER SCIENCE LTD
PI OXFORD
PA THE BOULEVARD, LANGFORD LANE, KIDLINGTON, OXFORD OX5 1GB, ENGLAND
SN 0028-3908
EI 1873-7064
J9 NEUROPHARMACOLOGY
JI Neuropharmacology
PD SEP
PY 2012
VL 63
IS 4
BP 613
EP 623
DI 10.1016/j.neuropharm.2012.05.009
PG 11
WC Neurosciences; Pharmacology & Pharmacy
WE Science Citation Index Expanded (SCI-EXPANDED)
SC Neurosciences & Neurology; Pharmacology & Pharmacy
GA 977DX
UT WOS:000306637700013
PM 22634362
DA 2023-03-13
ER

PT J
AU Heilman, C
   Ibarreta, J
   Salonga, GA
   Hon, MC
   Caracci, AM
   Badial, T
   Crivello, S
   Henry, SA
   Nguyen, TM
   So, CH
AF Heilman, Christian
   Ibarreta, Janeen
   Salonga, Glecille Ann
   Hon, Michelle C.
   Caracci, Angela M.
   Badial, Tajinder
   Crivello, Selina
   Henry, Stacy A.
   Nguyen, Tina M.
   So, Christopher H.
TI G protein coupled receptor kinases modulate Caenorhabditis elegans
   reactions to heat stresses
SO BIOCHEMICAL AND BIOPHYSICAL RESEARCH COMMUNICATIONS
LA English
DT Article
DE Aging; Biological control; Caenorhabditis elegans (C. elegans); G
   protein coupled receptor (GPCR); G protein coupled receptor kinase
   (GRK); Heat stress; Resistance; Stress response
ID HORMESIS; GRKS
AB In this report, we explored if G protein coupled receptor kinases (GRKs) can help modulate the heat stress responses of Caenorhabditis (C.) elegans. Loss of function grk-2 C. elegans mutants were more tolerant to increases in heat and display an ability for heat stress-associated hormesis at a longer exposure time unlike the wild type N2 animals and the loss of function grk-1 C. elegans mutants. The loss of function grk-1 mutants recovered more from acute heat stress compared to the wild type N2 animals. Animals with low Ce-GRK2 protein expression showed increased DAF-16 nuclear localization during the early stages of heat stress exposure compared to the other RNAi-treated animals, demonstrating altered insulin/insulin-like growth factor signaling (IIS) pathway activity in response to the stress. pdk-1 and akt-1 may play key roles in conjunction with Ce-GRK2 in the heat stress response. Collectively, these findings demonstrate that GRKs influence C. elegans heat stress behaviors. (c) 2020 Elsevier Inc. All rights reserved.
C1 [Heilman, Christian; Ibarreta, Janeen; Salonga, Glecille Ann; Hon, Michelle C.; Caracci, Angela M.; Crivello, Selina; Henry, Stacy A.; Nguyen, Tina M.; So, Christopher H.] Roseman Univ Hlth Sci, Sch Pharm, 11 Sunset Way, Henderson, NV 89014 USA.
   [Badial, Tajinder] Touro Univ Nevada, Henderson, NV 89014 USA.
RP So, CH (corresponding author), Roseman Univ Hlth Sci, Sch Pharm, 11 Sunset Way, Henderson, NV 89014 USA.
EM cso@roseman.edu
OI So, Christopher/0000-0002-1393-0333
CR Chen XQ, 2010, J BIOL CHEM, V285, P12823, DOI 10.1074/jbc.M109.094243
   Cypser JR, 2006, EXP GERONTOL, V41, P935, DOI 10.1016/j.exger.2006.09.004
   Cypser JR, 2002, J GERONTOL A-BIOL, V57, pB109, DOI 10.1093/gerona/57.3.B109
   Fukuto HS, 2004, NEURON, V42, P581, DOI 10.1016/S0896-6273(04)00252-1
   Gurevich EV, 2012, PHARMACOL THERAPEUT, V133, P40, DOI 10.1016/j.pharmthera.2011.08.001
   Henderson ST, 2001, CURR BIOL, V11, P1975, DOI 10.1016/S0960-9822(01)00594-2
   Hunt PR, 2011, PLOS ONE, V6, DOI 10.1371/journal.pone.0021922
   Kamath RS, 2001, GENOME BIOL, V2, DOI 10.1186/gb-2000-2-1-research0002
   Kleibeuker W, 2008, J NEUROCHEM, V104, P979, DOI 10.1111/j.1471-4159.2007.05023.x
   Kumsta C, 2017, NAT COMMUN, V8, DOI 10.1038/ncomms14337
   Lagman J, 2019, MOL CELL BIOCHEM, V461, P103, DOI 10.1007/s11010-019-03594-9
   Landis GN, 2005, MECH AGEING DEV, V126, P365, DOI 10.1016/j.mad.2004.08.012
   Martini JS, 2008, P NATL ACAD SCI USA, V105, P12457, DOI 10.1073/pnas.0803153105
   McCulloch D, 2003, EXP GERONTOL, V38, P129, DOI 10.1016/S0531-5565(02)00147-X
   Moore CAC, 2007, ANNU REV PHYSIOL, V69, P451, DOI 10.1146/annurev.physiol.69.022405.154712
   Nogues L, 2016, EBIOMEDICINE, V13, P132, DOI 10.1016/j.ebiom.2016.09.030
   Peppel K, 2000, CIRCULATION, V102, P793, DOI 10.1161/01.CIR.102.7.793
   Pronin AN, 2000, J BIOL CHEM, V275, P26515, DOI 10.1074/jbc.M003542200
   Rodriguez M, 2013, TRENDS GENET, V29, P367, DOI 10.1016/j.tig.2013.01.010
   Steury MD, 2017, BIOCHEM J, V474, P2301, DOI 10.1042/BCJ20170093
   Stiernagle Theresa, 2006, WormBook, P1
   Sun WY, 2018, ACTA PHARMACOL SIN, V39, P1699, DOI 10.1038/s41401-018-0049-z
   Wang JJ, 2017, J BIOL CHEM, V292, P5943, DOI [10.1074/jbc.M116.760850, 10.1074/jbc.m116.760850]
   Zevian SC, 2014, METHODS, V68, P450, DOI 10.1016/j.ymeth.2014.04.015
   Zheng HY, 2012, P NATL ACAD SCI USA, V109, P7055, DOI 10.1073/pnas.1118359109
   Zou CG, 2013, PLOS PATHOG, V9, DOI 10.1371/journal.ppat.1003660
NR 26
TC 0
Z9 0
U1 2
U2 16
PU ACADEMIC PRESS INC ELSEVIER SCIENCE
PI SAN DIEGO
PA 525 B ST, STE 1900, SAN DIEGO, CA 92101-4495 USA
SN 0006-291X
EI 1090-2104
J9 BIOCHEM BIOPH RES CO
JI Biochem. Biophys. Res. Commun.
PD OCT 1
PY 2020
VL 530
IS 4
BP 692
EP 698
DI 10.1016/j.bbrc.2020.07.121
PG 7
WC Biochemistry & Molecular Biology; Biophysics
WE Science Citation Index Expanded (SCI-EXPANDED)
SC Biochemistry & Molecular Biology; Biophysics
GA NI9DP
UT WOS:000565646300012
PM 32768194
DA 2023-03-13
ER

PT J
AU Naka, T
   Naga, T
   Sakamoto, J
   Maruyama, S
   Sakagami, H
   Ohkawa, S
AF Naka, T
   Naga, T
   Sakamoto, J
   Maruyama, S
   Sakagami, H
   Ohkawa, S
TI Modulation of branching morphogenesis of fetal mouse submandibular gland
   by sodium ascorbate and epigallocatechin gallate
SO IN VIVO
LA English
DT Article
DE sodium ascorbate; epigallocatechin gallate; branching morphogenesis;
   hormesis; SMG
ID EPIDERMAL GROWTH-FACTOR; HYPOPHYSECTOMIZED MALE-MICE; CANCER CELL-LINES;
   GREEN TEA; IN-VITRO; EXPRESSION; INDUCTION; DEXAMETHASONE; APOPTOSIS;
   COMPONENT
AB As an initial step to study the effect of antioxidants on the oral environment, we here investigated how sodium ascorbate and (-)-epigallocatechin 3-O-gallate (EGCG) affect the branching morphogenesis of the fetal mouse submandibular gland (SMG). When mouse SMG was prepared from the embryo at 13-day post prenatal stage and cultured, gradual development of branching morphogenesis was observed. Addition of sodium ascorbate affected this morphological change in a bimodal fashion. At lower concentrations of sodium ascorbate (0.25 similar to 2.27 mM), the branching morphogenesis was slightly but significantly (about 60%) enhanced, whereas at higher concentrations of sodium ascorbate (682 similar to 10.1 mM), the branching morphogenesis was inhibited. The addition of EGCG failed to stimulate, but inhibited the branching morphogenesis in a dose-dependent manner. These data support that the addition of a lower concentration of sodium ascorbate is essential to stimulate the growth of SMG, and that sodium ascorbate, but not all antioxidants, induces hormesis (beneficial action at lower concentration) in the present SMG system.
C1 Meikai Univ, Sch Dent, Dept Diagnost & Therapeut Sci, Div Pharmacol, Sakado, Saitama 3500283, Japan.
   Meikai Univ, Sch Dent, Dept Restorat & Biomat Sci, Div Prosthodont, Sakado, Saitama 3500283, Japan.
C3 Meikai University; Meikai University
RP Sakagami, H (corresponding author), Meikai Univ, Sch Dent, Dept Diagnost & Therapeut Sci, Div Pharmacol, Keyakidai 1-1, Sakado, Saitama 3500283, Japan.
EM sakagami@dent.meikai.ac.jp
OI Sakagami, Hiroshi/0000-0001-8001-2121
CR BOEDTKER H, 1956, J AM CHEM SOC, V78, P4267, DOI 10.1021/ja01598a024
   D'Angelo G, 2003, J BIOL CHEM, V278, P38183, DOI 10.1074/jbc.M302244200
   FUJITA Y, 1989, JPN J CANCER RES, V80, P503, DOI 10.1111/j.1349-7006.1989.tb01666.x
   Garbisa S, 2001, CANCER-AM CANCER SOC, V91, P822, DOI 10.1002/1097-0142(20010215)91:4<822::AID-CNCR1070>3.0.CO;2-G
   HARDMAN P, 1994, DEV GROWTH DIFFER, V36, P567
   Hoffman MP, 2002, DEVELOPMENT, V129, P5767, DOI 10.1242/dev.00172
   HOSOI K, 1992, ENDOCRINOLOGY, V130, P1044, DOI 10.1210/en.130.2.1044
   Ikari T, 2003, DEV DYNAM, V228, P173, DOI 10.1002/dvdy.10377
   Jaskoll T, 1999, ANAT REC, V256, P252
   Jung YD, 2001, BRIT J CANCER, V84, P844, DOI 10.1054/bjoc.2000.1691
   Kaiser J, 2003, SCIENCE, V302, P376, DOI 10.1126/science.302.5644.376
   Kashimata M, 2000, DEV BIOL, V220, P183, DOI 10.1006/dbio.2000.9639
   Kashimata M, 1997, DEV DYNAM, V208, P149, DOI 10.1002/(SICI)1097-0177(199702)208:2<149::AID-AJA2>3.0.CO;2-I
   Kurihara K, 1996, J HISTOCHEM CYTOCHEM, V44, P703, DOI 10.1177/44.7.8675991
   Kurihara K, 1999, ENDOCRINOLOGY, V140, P3003, DOI 10.1210/en.140.7.3003
   MARUYAMA S, 1985, J ENDOCRINOL, V106, P329, DOI 10.1677/joe.0.1060329
   MARUYAMA S, 1993, ENDOCRINOLOGY, V133, P1051, DOI 10.1210/en.133.3.1051
   NAGATSU T, 1991, NEUROSCI RES, V12, P315, DOI 10.1016/0168-0102(91)90001-F
   Okabe S, 1999, JPN J CANCER RES, V90, P733, DOI 10.1111/j.1349-7006.1999.tb00808.x
   Paschka AG, 1998, CANCER LETT, V130, P1, DOI 10.1016/S0304-3835(98)00084-6
   Sakagami H, 2000, CELL MOL BIOL, V46, P129
   Sakagami H, 2001, ANTICANCER RES, V21, P2633
   SAKAGAMI H, 2001, HOSP DENT TOKYO, V13, P2
   SAKAGAMI H, 2005, IN PRESS FUNCTIONAL
   TODA M, 1997, SHOWA MED J, V57, P175
NR 25
TC 2
Z9 2
U1 0
U2 2
PU INT INST ANTICANCER RESEARCH
PI ATHENS
PA EDITORIAL OFFICE 1ST KM KAPANDRITIOU-KALAMOU RD KAPANDRITI, PO BOX 22,
   ATHENS 19014, GREECE
SN 0258-851X
EI 1791-7549
J9 IN VIVO
JI In Vivo
PD SEP-OCT
PY 2005
VL 19
IS 5
BP 883
EP 888
PG 6
WC Medicine, Research & Experimental
WE Science Citation Index Expanded (SCI-EXPANDED)
SC Research & Experimental Medicine
GA 951AU
UT WOS:000230901900012
PM 16097443
DA 2023-03-13
ER

PT J
AU Wiegant, F
   Van Wijk, R
AF Wiegant, Fred
   Van Wijk, Roeland
TI The similia principle: Results obtained in a cellular model system
SO HOMEOPATHY
LA English
DT Article
DE Similia principle; Self-recovery; Adaptive response; Symptom
   aggravation; Postconditioning hormesis; Homeopathy
ID HEAT-SHOCK PROTEINS; RAT HEPATOMA-CELLS; STRESSOR-SPECIFIC INDUCTION;
   MINUTE AMOUNTS; THERMOTOLERANCE; PROTEOTOXICITY; TOLERANCE; HORMESIS;
   DISEASE; SENSITIZATION
AB This paper describes the results of a research program focused on the beneficial effect of low dose stress conditions that were applied according to the similia principle to cells previously disturbed by more severe stress conditions. In first instance, we discuss criteria for research on the similia principle at the cellular level. Then, the homologous ('isopathic') approach is reviewed, in which the initial (high dose) stress used to disturb cellular physiology and the subsequent (low dose) stress are identical.
   Beneficial effects of low dose stress are described in terms of increased cellular survival capacity and at the molecular level as an increase in the synthesis of heat shock proteins (hsps). Both phenomena reflect a stimulation of the endogenous cellular self-recovery capacity. Low dose stress conditions applied in a homologous approach stimulate the synthesis of hsps and enhance survival in comparison with stressed cells that were incubated in the absence of low dose stress conditions. Thirdly, the specificity of the low dose stress condition is described where the initial (high dose) stress is different in nature from the subsequently applied (low dose) stress; the heterologous or 'heteropathic' approach.
   The results support the similia principle at the cellular level and add to understanding of how low dose stress conditions influence the regulatory processes underlying self-recovery. In addition, the phenomenon of 'symptom aggravation' which is also observed at the cellular level, is discussed in the context of self-recovery. Finally, the difference in efficiency between the homologous and the heterologous approach is discussed; a perspective is indicated for further research; and the relationship between studies on the similia principle and the recently introduced concept of 'postconditioning hormesis' is emphasized. Homeopathy (2010) 99, 3-14.
C1 [Wiegant, Fred; Van Wijk, Roeland] Univ Utrecht, Fac Sci, Dept Biol, NL-3508 TB Utrecht, Netherlands.
   [Van Wijk, Roeland] Int Inst Biophys, Neuss, Germany.
C3 Utrecht University
RP Wiegant, F (corresponding author), Univ Utrecht, Fac Sci, Dept Biol Mol Cell Biol Cellular Dynam, POB 80056, NL-3508 TB Utrecht, Netherlands.
EM f.a.c.wiegant@uu.nl
FU Dutch Ministry of Health
FX The financial support of the Dutch Ministry of Health for this research
   program is acknowledged.
CR Calabrese EJ, 2008, ENVIRON TOXICOL CHEM, V27, P1451, DOI [10.1897/07-541.1, 10.1897/07-541]
   Calabrese EJ, 2007, TOXICOL APPL PHARM, V222, P122, DOI 10.1016/j.taap.2007.02.015
   Cohen E, 2008, NAT REV NEUROSCI, V9, P759, DOI 10.1038/nrn2474
   CSERMELY P, 2007, MOL ASPECTS STRESS R
   DELPINO A, 1992, RADIAT ENVIRON BIOPH, V31, P323, DOI 10.1007/BF01210212
   Gregersen N, 2006, ANNU REV GENOM HUM G, V7, P103, DOI 10.1146/annurev.genom.7.080505.115737
   Hahn G. M., 1990, STRESS PROTEINS BIOL, P79
   HIGHTOWER LE, 1991, CELL, V66, P191, DOI 10.1016/0092-8674(91)90611-2
   LASZLO A, 1988, EXP CELL RES, V178, P401, DOI 10.1016/0014-4827(88)90409-0
   Liu M, 2007, P NATL ACAD SCI USA, V104, P15841, DOI 10.1073/pnas.0702697104
   Luckey T.D., 1980, HORMESIS IONIZING RA, VVolume 60
   Mattson MP, 2008, HUM EXP TOXICOL, V27, P155, DOI 10.1177/0960327107083417
   Morimoto RI, 2008, GENE DEV, V22, P1427, DOI 10.1101/gad.1657108
   OVELGONNE HH, 1995, TOXICOL APPL PHARM, V132, P146, DOI 10.1006/taap.1995.1095
   PARSELL DA, 1993, ANNU REV GENET, V27, P437, DOI 10.1146/annurev.ge.27.120193.002253
   PILOT HC, 1964, NATL CANCER I MONOGR, V13, P229
   PRINS HAB, 2009, POSTCONDITIONI UNPUB
   Ryan J A, 1996, EXS, V77, P411
   SCHAMHART DHJ, 1992, INT J HYPERTHER, V8, P701, DOI 10.3109/02656739209038005
   Selye H., 1978, STRESS LIFE
   Souren JEM, 1999, CELL MOL LIFE SCI, V55, P799, DOI 10.1007/s000180050333
   Souren JEM, 1999, CELL MOL LIFE SCI, V55, P1473, DOI 10.1007/s000180050386
   Stebbing ARD, 2003, CRIT REV TOXICOL, V33, P463, DOI 10.1080/713611038
   Van Wijk R, 1997, Altern Ther Health Med, V3, P33
   van Wijk R, 1994, ENV MANAGE HLTH, V5, P13
   Van Wijk R, 2008, INDIAN J EXP BIOL, V46, P273
   VANWIJK R, 1994, INT J HYPERTHER, V10, P115, DOI 10.3109/02656739409009337
   VANWIJK R, 1983, INT REV CYTOL, V85, P63, DOI 10.1016/S0074-7696(08)62370-0
   VANWIJK R, 2006, SIMILIA PRINCIPLE EX
   Westerheide SD, 2005, J BIOL CHEM, V280, P33097, DOI 10.1074/jbc.R500010200
   WIEGANT FAC, 1993, CELL BIOL TOXICOL, V9, P49, DOI 10.1007/BF00755139
   Wiegant FAC, 1996, J CELL PHYSIOL, V169, P364, DOI 10.1002/(SICI)1097-4652(199611)169:2<364::AID-JCP16>3.0.CO;2-9
   Wiegant FAC, 1997, TOXICOLOGY, V116, P27, DOI 10.1016/S0300-483X(96)03518-4
   Wiegant FAC, 1999, HUM EXP TOXICOL, V18, P460, DOI 10.1191/096032799678840273
   WIEGANT FAC, 1994, TOXICOLOGY, V94, P143, DOI 10.1016/0300-483X(94)90034-5
   Wiegant FAC, 1998, TOXICOLOGY, V127, P107, DOI 10.1016/S0300-483X(98)00035-3
   WILDER J, 1957, J NERV MENT DIS, V125, P73, DOI 10.1097/00005053-195701000-00009
   Zhao ZQ, 2003, AM J PHYSIOL-HEART C, V285, pH579, DOI 10.1152/ajpheart.01064.2002
NR 38
TC 19
Z9 19
U1 0
U2 7
PU THIEME MEDICAL PUBL INC
PI NEW YORK
PA 333 SEVENTH AVE, NEW YORK, NY 10001 USA
SN 1475-4916
EI 1476-4245
J9 HOMEOPATHY
JI Homeopathy
PD JAN
PY 2010
VL 99
IS 1
SI SI
BP 3
EP 14
DI 10.1016/j.homp.2009.10.002
PG 12
WC Integrative & Complementary Medicine
WE Science Citation Index Expanded (SCI-EXPANDED)
SC Integrative & Complementary Medicine
GA 548AY
UT WOS:000273932400002
PM 20129172
DA 2023-03-13
ER

PT J
AU Lindsay, DG
AF Lindsay, DG
TI Nutrition, hormetic stress and health
SO NUTRITION RESEARCH REVIEWS
LA English
DT Review
DE hormesis; stress responses; phytochemicals; radiation; energy
   restriction; antioxidant response element
ID GENE-EXPRESSION PROFILE; GAMMA-GLUTAMYLCYSTEINE SYNTHETASE; OXIDATIVE
   STRESS; HYDROGEN-PEROXIDE; CALORIC RESTRICTION; DROSOPHILA-MELANOGASTER;
   MOLECULAR-MECHANISMS; FUNCTIONAL GENOMICS; IONIZING-RADIATION;
   CELL-PROLIFERATION
AB Hormesis defines an effect where exposure to a low dose of a toxic agent results in a beneficial response. It has been described in organisms exposed to low-dose radiation, heat stress, and chemicals. The effect is characterised by a J-shaped dose-response as opposed to a linear dose-response. Confirmation of the general phenomena of hormesis has proved difficult due to the lack of appropriate methodology and the absence of well-defined mechanisms to support the experimental observations. In the nutritional field there are few reports of its existence. The clearest illustration of the effect is seen in animals that are energy restricted when there is a clear benefit in the reduction of age-related disease, and an extension of maximum lifespan. DNA microarray experiments have shown that there is a down regulation of the stress-response genes that are up regulated through the ageing process. Electrophilic phytochemicals, that have been shown to have beneficial health effects at low doses, up regulate the antioxidant-electrophile response element. This probably occurs through an alteration in the redox state of the target cells which causes activation of protein kinases, the activation of the Nrf2 transcription factor and the up regulation of the phase II enzymes, similar to responses that occur under mild chemical stress. This situation might enable organisms to adapt to stress such that the effects of a subsequent exposure to a harmful challenge are reduced. There may be a permanent alteration in cellular homeostasis, or redox state, if the low level exposure is maintained. It remains to be proven if such a situation occurs in response to chronic low-dose exposure to dietary phytochemicals such that the target cells are better able to respond to a subsequent stress challenge.
C1 CSIC, CEBAS, Murcia 30100, Spain.
C3 Consejo Superior de Investigaciones Cientificas (CSIC); CSIC - Centro de
   Edafologia y Biologia Aplicada del Segura (CEBAS)
RP Lindsay, DG (corresponding author), CSIC, CEBAS, Campus Espinardo,Apartado Correos 4195, Murcia 30100, Spain.
EM dlindsay@terra.es
CR Alexieva V, 2001, PLANT CELL ENVIRON, V24, P1337, DOI 10.1046/j.1365-3040.2001.00778.x
   Alsbury S, 2004, MECH AGEING DEV, V125, P201, DOI 10.1016/j.mad.2003.11.015
   Andoh T, 2003, J BIOL CHEM, V278, P885, DOI 10.1074/jbc.M209914200
   Arts ICW, 2004, BRIT J NUTR, V91, P841, DOI 10.1079/BJN20041123
   Brandt K, 2004, TRENDS FOOD SCI TECH, V15, P384, DOI 10.1016/j.tifs.2003.12.003
   Brenner DJ, 2003, P NATL ACAD SCI USA, V100, P13761, DOI 10.1073/pnas.2235592100
   Calabrese EJ, 1999, RISK ANAL, V19, P261, DOI 10.1111/j.1539-6924.1999.tb00404.x
   Calabrese EJ, 2001, CRIT REV TOXICOL, V31, P353, DOI 10.1080/20014091111730
   Cao SX, 2001, P NATL ACAD SCI USA, V98, P10630, DOI 10.1073/pnas.191313598
   COOK RR, 1994, BIOL EFFECTS LOW LEV, P99
   Davies KJA, 1995, BIOCHEM SOC SYMP, P1, DOI 10.1042/bss0610001
   Dhahbi JM, 2004, P NATL ACAD SCI USA, V101, P5524, DOI 10.1073/pnas.0305300101
   Dybing E, 2002, FOOD CHEM TOXICOL, V40, P237, DOI 10.1016/S0278-6915(01)00115-6
   Flores MJ, 1996, MUTAT RES-FUND MOL M, V372, P9, DOI 10.1016/S0027-5107(96)00082-6
   Fornace AJ, 1999, GENE EXPRESSION, V7, P387
   Gmel G, 2003, EUR J EPIDEMIOL, V18, P631, DOI 10.1023/A:1024805021504
   Guo GZ, 2003, MOL CELL BIOL, V23, P2362, DOI 10.1128/MCB.23.7.2362-2378.2003
   Hansen SL, 2003, J SCI FOOD AGR, V83, P1010, DOI 10.1002/jsfa.1442
   Itoh K, 1999, GENE DEV, V13, P76, DOI 10.1101/gad.13.1.76
   Kinoshita A, 2003, CARCINOGENESIS, V24, P1389, DOI 10.1093/carcin/bgg079
   Kitano M, 1998, CARCINOGENESIS, V19, P1475, DOI 10.1093/carcin/19.8.1475
   Koch-Paiz CA, 2004, MUTAT RES-FUND MOL M, V549, P65, DOI 10.1016/j.mrfmmm.2004.01.010
   Koga T, 1999, J GEN APPL MICROBIOL, V45, P155, DOI 10.2323/jgam.45.155
   Kroon PA, 2004, AM J CLIN NUTR, V80, P15
   Kultz D, 2005, ANNU REV PHYSIOL, V67, P225, DOI 10.1146/annurev.physiol.67.040403.103635
   Kwak MK, 2003, MOL CELL BIOL, V23, P8786, DOI 10.1128/MCB.23.23.8786-8794.2003
   Landis GN, 2004, P NATL ACAD SCI USA, V101, P7663, DOI 10.1073/pnas.0307605101
   LAVAL F, 1988, MUTAT RES, V201, P73, DOI 10.1016/0027-5107(88)90112-1
   Lee BR, 1999, EXP CELL RES, V248, P430, DOI 10.1006/excr.1999.4409
   Lee CK, 2002, P NATL ACAD SCI USA, V99, P14988, DOI 10.1073/pnas.232308999
   Lee CK, 1999, SCIENCE, V285, P1390, DOI 10.1126/science.285.5432.1390
   Lee CK, 2000, NAT GENET, V25, P294, DOI 10.1038/77046
   Lepore DA, 2001, CELL STRESS CHAPERON, V6, P93, DOI 10.1379/1466-1268(2001)006<0093:ROPSAH>2.0.CO;2
   Loo G, 2003, J NUTR BIOCHEM, V14, P64, DOI 10.1016/S0955-2863(02)00251-6
   Luckey TD, 1999, NUTR CANCER, V34, P1, DOI 10.1207/S15327914NC340101
   Lutz U, 1997, FUND APPL TOXICOL, V39, P131, DOI 10.1006/faat.1997.2354
   Maisin JR, 1996, RADIAT RES, V146, P453, DOI 10.2307/3579307
   Marmot MG, 2001, INT J EPIDEMIOL, V30, P724, DOI 10.1093/ije/30.4.724
   Mary P, 2003, INT J FOOD MICROBIOL, V87, P121, DOI 10.1016/S0168-1605(03)00061-8
   Masuda C, 2001, CANCER LETT, V163, P179, DOI 10.1016/S0304-3835(00)00687-X
   Mattison JA, 2003, EXP GERONTOL, V38, P35, DOI 10.1016/S0531-5565(02)00146-8
   McArdle A, 2002, AGEING RES REV, V1, P79, DOI 10.1016/S0047-6374(01)00368-2
   MITCHEL RE, 2004, RADIAT RES, V162, P30
   Mukamal Kenneth J, 2003, Prev Cardiol, V6, P93, DOI 10.1111/j.1520-037X.2003.01333.x
   Nguyen T, 2004, FREE RADICAL BIO MED, V37, P433, DOI 10.1016/j.freeradbiomed.2004.04.033
   Preston DL, 2003, RADIAT RES, V160, P381, DOI 10.1667/RR3049
   Rattan SIS, 2004, J GERONTOL A-BIOL, V59, P705
   Razzaghi M, 2001, HUM ECOL RISK ASSESS, V7, P933, DOI 10.1080/20018091094745
   Reynolds K, 2003, JAMA-J AM MED ASSOC, V289, P579, DOI 10.1001/jama.289.5.579
   Rodricks JV, 2003, TOXICOL SCI, V71, P134, DOI 10.1093/toxsci/71.2.134
   ROE FJC, 1995, FOOD CHEM TOXICOL, V33, pS1, DOI 10.1016/0278-6915(94)00139-F
   Schulz H., 1888, PFLUGERS ARCH GES PH, V42, P517, DOI DOI 10.1007/BF01669373
   Sejerkilde M, 2003, J INSECT PHYSIOL, V49, P719, DOI 10.1016/S0022-1910(03)00095-7
   Seo YJ, 2004, FREE RADICAL BIO MED, V37, P1272, DOI 10.1016/j.freeradbiomed.2004.07.012
   Singh MAF, 2002, J GERONTOL A-BIOL, V57, pM262, DOI 10.1093/gerona/57.5.M262
   SMITHSONNEBORN J, 1992, ROLE STRESS PROTEIN, V1, P4
   SPITZ DR, 1987, J CELL PHYSIOL, V131, P364, DOI 10.1002/jcp.1041310308
   Sukata T, 2002, INT J CANCER, V99, P112, DOI 10.1002/ijc.10312
   Tannenbaum A, 1944, CANCER RES, V4, P673
   Tian L, 1997, ARCH BIOCHEM BIOPHYS, V342, P126, DOI 10.1006/abbi.1997.9997
   Upton AC, 2001, CRIT REV TOXICOL, V31, P681, DOI 10.1080/20014091111956
   *USDA, 2005, USDA DIET GUID ADV C
   van't Veer P, 2000, FREE RADICAL RES, V33, pS109
   Venkatraman JT, 1997, AGING CLIN EXP RES, V9, P42, DOI 10.1007/BF03340127
   Wakabayashi N, 2004, P NATL ACAD SCI USA, V101, P2040, DOI 10.1073/pnas.0307301101
   Welle S, 2003, PHYSIOL GENOMICS, V14, P149, DOI 10.1152/physiolgenomics.00049.2003
   WIESE AG, 1995, ARCH BIOCHEM BIOPHYS, V318, P231, DOI 10.1006/abbi.1995.1225
   World Cancer Research Fund/American Institute for Cancer Research, 1997, FOOD NUTR PREV CANC
   Xu YD, 1996, RADIAT ENVIRON BIOPH, V35, P89, DOI 10.1007/s004110050014
   Yamane Y, 1998, J BIOL CHEM, V273, P31075, DOI 10.1074/jbc.273.47.31075
   YU BP, 1985, J GERONTOL, V40, P657, DOI 10.1093/geronj/40.6.657
NR 71
TC 25
Z9 28
U1 0
U2 9
PU CAMBRIDGE UNIV PRESS
PI CAMBRIDGE
PA EDINBURGH BLDG, SHAFTESBURY RD, CB2 8RU CAMBRIDGE, ENGLAND
SN 0954-4224
EI 1475-2700
J9 NUTR RES REV
JI Nutr. Res. Rev.
PD DEC
PY 2005
VL 18
IS 2
BP 249
EP 258
DI 10.1079/NRR2005110
PG 10
WC Nutrition & Dietetics
WE Science Citation Index Expanded (SCI-EXPANDED); Social Science Citation Index (SSCI)
SC Nutrition & Dietetics
GA 996AI
UT WOS:000234146400008
PM 19079909
OA Bronze
DA 2023-03-13
ER

PT J
AU Scott, G
   Almasrahi, A
   Mansoorkhani, FM
   Rupar, M
   Dickinson, M
   Shama, G
AF Scott, G.
   Almasrahi, A.
   Mansoorkhani, F. Malekpoor
   Rupar, M.
   Dickinson, M.
   Shama, G.
TI Hormetic UV-C seed treatments for the control of tomato diseases
SO PLANT PATHOLOGY
LA English
DT Article
DE biostimulation; disease control; seed treatments; Solanum lycopersicum;
   UV-C hormesis
ID INDUCED RESISTANCE; BOTRYTIS-CINEREA; PHYSIOLOGICAL-BASIS;
   HIGH-INTENSITY; HORMESIS; LIGHT; ACCUMULATION; FRUIT; LEAF; ROT
AB Hormesis is a dose response phenomenon in which low, non-damaging doses of a stressor bring about a positive response in the organism undergoing treatment. Evidence is provided here that hormetic UV-C treatments of tomato seed can control disease caused by Botrytis cinerea, Fusarium oxysporum f. sp. lycopersici (FOL) and f. sp. radicis-lycopersici (FORL) on tomato (Solanum lycopersicum). Treating seeds with a 4 kJ m(-2) dose of UV-C significantly reduced both the disease incidence and progression of B. cinerea, with approximately 10% reductions in both on cv. Shirley. Disease severity assays for FOL and FORL on cv. Moneymaker showed dose-dependent responses: UV-C treatments of 4 and 6 kJ m(-2) significantly reduced the disease severity scores of FOL, whilst only the 6 kJ m(-2) showed significant reductions for FORL. To determine the effects of treatment on germination and seedling growth, UV-C doses of 4, 8 and 12 kJ m(-2) were performed on cv. Shirley. No negative impacts on germination or seedling growth were observed for any of the treatments. However, the 8 kJ m(-2) treatment showed significant biostimulation, with increases in seedling, root and hypocotyl dry weight of 11.4%, 23.1% and 12.0%, respectively, when compared to the control. Furthermore, significant increases in the root-mass fraction (10.6%) and root:shoot ratio (13.1%) along with a decrease in shoot-mass fraction (2.0%) indicates that the 8 kJ m(-2) treatment stimulated root growth to the greatest extent. There was no effect on hypocotyl and primary root length or the number of lateral roots, indicating no adverse effects to basic root architecture or seedling growth.
C1 [Scott, G.; Almasrahi, A.; Mansoorkhani, F. Malekpoor; Rupar, M.; Dickinson, M.] Univ Nottingham, Div Plant & Crop Sci, Sutton Bonington Campus, Loughborough LE12 5RD, England.
   [Scott, G.; Shama, G.] Loughborough Univ, Dept Chem Engn, Loughborough LE11 3TU, Leics, England.
C3 University of Nottingham; Loughborough University
RP Scott, G (corresponding author), Univ Nottingham, Div Plant & Crop Sci, Sutton Bonington Campus, Loughborough LE12 5RD, England.; Scott, G (corresponding author), Loughborough Univ, Dept Chem Engn, Loughborough LE11 3TU, Leics, England.
EM g.scott@lboro.ac.uk
OI Papp-Rupar, Matevz/0000-0001-6248-685X; Scott,
   George/0000-0002-4468-4366
FU Agriculture and Horticulture Development Board's Horticulture Department
   (AHDB Horticulture), Loughborough University; King Saud University
FX The study was financed by the Agriculture and Horticulture Development
   Board's Horticulture Department (AHDB Horticulture), Loughborough
   University and King Saud University. All research was carried out at the
   University of Nottingham's Division of Plant and Crop Sciences.
CR Aboul Fotouh M.M., 2014, ENVIRON SCI-TOKYO, V9, P391
   Beyers T, 2014, PLANT PATHOL, V63, P165, DOI 10.1111/ppa.12075
   Borges Álefe Vitorino, 2014, Summa phytopathol., V40, P221, DOI 10.1590/0100-5405/1929
   Brown JE, 2001, CROP PROT, V20, P873, DOI 10.1016/S0261-2194(01)00037-0
   Charles MT, 2008, POSTHARVEST BIOL TEC, V47, P10, DOI 10.1016/j.postharvbio.2007.05.013
   Charles MT, 2008, POSTHARVEST BIOL TEC, V47, P41, DOI 10.1016/j.postharvbio.2007.05.019
   COOLBEAR P, 1984, J EXP BOT, V35, P1609, DOI 10.1093/jxb/35.11.1609
   Costa L, 2006, POSTHARVEST BIOL TEC, V39, P204, DOI 10.1016/j.postharvbio.2005.10.012
   D'hallewin G, 1999, J AM SOC HORTIC SCI, V124, P702, DOI 10.21273/JASHS.124.6.702
   EGHBALL B, 1993, AGRON J, V85, P147, DOI 10.2134/agronj1993.00021962008500010027x
   Hamid N., 2011, PAKISTAN J CHEM, V1, P164, DOI [10.15228/2011.v01.i04.p04, DOI 10.15228/2011.V01.I04.P04]
   Jeger MJ, 2001, THEOR APPL GENET, V102, P32, DOI 10.1007/s001220051615
   Kasim R., 2012, World Applied Sciences Journal, V17, P509
   KHARB RPS, 1994, SEED SCI TECHNOL, V22, P461
   Lu J. Y., 1987, J FOOD PROCESS PRES, V12, P53
   McPherson M, 2015, CROP DIS ARE WE LOSI
   MONK C, 1966, B TORREY BOT CLUB, V93, P402, DOI 10.2307/2483412
   Neelamegam R., 2015, International Journal of Current Microbiology and Applied Sciences, V4, P430
   Nirmaladevi D, 2016, SCI REP-UK, V6, DOI 10.1038/srep21367
   Ouhibi C, 2014, PLANT PHYSIOL BIOCH, V83, P126, DOI 10.1016/j.plaphy.2014.07.019
   Parke J.L., 1992, METHODS RES SOILBORN, P27
   Pongprasert N., 2011, INT FOOD RES J, V18, P741
   Poorter H, 2015, NEW PHYTOL, V206, P1188, DOI 10.1111/nph.13438
   Ranal Marli A., 2009, Braz. J. Bot., V32, P849, DOI 10.1590/S0100-84042009000400022
   Ranganna B, 1997, CAN J PLANT PATHOL, V19, P30, DOI 10.1080/07060669709500568
   Reis A, 2007, HORTIC BRAS, V25, P451, DOI 10.1590/S0102-05362007000300025
   Ribeiro C., 2012, Emirates Journal of Food and Agriculture, V24, P586, DOI 10.9755/ejfa.v24i6.586597
   Ron M, 2013, PLANT PHYSIOL, V162, P755, DOI 10.1104/pp.113.217802
   Ruijter JM, 2006, RETROVIROLOGY, V3, DOI 10.1186/1742-4690-3-2
   Scott G, 2018, POSTHARVEST BIOL TEC, V137, P46, DOI 10.1016/j.postharvbio.2017.10.017
   Scott G, 2017, POSTHARVEST BIOL TEC, V125, P52, DOI 10.1016/j.postharvbio.2016.10.012
   Shama G, 2005, TRENDS FOOD SCI TECH, V16, P128, DOI 10.1016/j.tifs.2004.10.001
   Siddiqui A, 2011, PAK J BOT, V43, P2221
   Turtoi M., 2013, Journal of Agroalimentary Processes and Technologies, V19, P325
   Urban L, 2016, PLANT PHYSIOL BIOCH, V105, P1, DOI 10.1016/j.plaphy.2016.04.004
   WALKERSIMMONS M, 1987, PLANT PHYSIOL, V84, P61, DOI 10.1104/pp.84.1.61
NR 36
TC 4
Z9 5
U1 4
U2 21
PU WILEY
PI HOBOKEN
PA 111 RIVER ST, HOBOKEN 07030-5774, NJ USA
SN 0032-0862
EI 1365-3059
J9 PLANT PATHOL
JI Plant Pathol.
PD MAY
PY 2019
VL 68
IS 4
BP 700
EP 707
DI 10.1111/ppa.12987
PG 8
WC Agronomy; Plant Sciences
WE Science Citation Index Expanded (SCI-EXPANDED)
SC Agriculture; Plant Sciences
GA HW1CG
UT WOS:000466419500009
OA Green Accepted
DA 2023-03-13
ER

PT J
AU Kang, CH
   Avery, L
AF Kang, Chanhee
   Avery, Leon
TI Systemic regulation of starvation response in Caenorhabditis elegans
SO GENES & DEVELOPMENT
LA English
DT Article
DE Starvation; amino acid response; autophagy; hormesis
ID CELL-DEATH; C-ELEGANS; AUTOPHAGY; SURVIVAL; GENETICS; HORMESIS; CIRCUIT;
   GENES
AB When the supply of environmental nutrients is limited, multicellular animals can make both physiological and behavioral changes so as to cope with nutrient starvation. Although physiological and behavioral effects of starvation are well known, the mechanisms by which animals sense starvation systemically remain elusive. Furthermore, what constituent of food is sensed and how it modulates starvation response is still poorly understood. In this study, we use a starvation-hypersensitive mutant to identify molecules and mechanisms that modulate starvation signaling. We found that specific amino acids could suppress the starvation-induced death of gpb-2 mutants, and that MGL-1 and MGL-2, Caenorhabditis elegans homologs of metabotropic glutamate receptors, were involved. MGL-1 and MGL-2 acted in AIY and AIB neurons, respectively. Treatment with leucine suppressed starvation-induced stress resistance and life span extension in wild-type worms, and mutation of mgl-1 and mgl-2 abolished these effects of leucine. Taken together, our results suggest that metabotropic glutamate receptor homologs in AIY and AIB neuron may modulate a systemic starvation response, and that C. elegans senses specific amino acids as an anti-hunger signal.
C1 [Kang, Chanhee; Avery, Leon] Univ Texas SW Med Ctr Dallas, Dept Mol Biol, Dallas, TX 75390 USA.
C3 University of Texas System; University of Texas Southwestern Medical
   Center Dallas
RP Kang, CH (corresponding author), Univ Texas SW Med Ctr Dallas, Dept Mol Biol, Dallas, TX 75390 USA.
EM Chanhee.Kang@UTSouthwestern.edu
RI Kang, Chanhee/AAS-1323-2021
OI Kang, Chanhee/0000-0003-4350-5706
FU U. S. Public Health Service [HL46154]
FX We thank S. Cameron, B. Levine, M. Cobb, and C. Bargmann for helpful
   discussions; S. Cameron, C. Bargmann, K. Ashrafi, I. Katsura, and T.
   Ishihara for providing plasmids; the C. elegans Genetics Center and S.
   Mitani (National Bioresource Project) for providing strains; and Y. Choi
   for helping statistic analyses. C. K. thanks M. S. Kim and D. Kang for
   unfailing support and encouragement. This work was supported by research
   grant HL46154 from the U. S. Public Health Service.
CR Altun-Gultekin Z, 2001, DEVELOPMENT, V128, P1951
   BRENNER S, 1974, GENETICS, V77, P71
   Chalasani SH, 2007, NATURE, V450, P63, DOI 10.1038/nature06292
   Chang AJ, 2006, PLOS BIOL, V4, P1588, DOI 10.1371/journal.pbio.0040274
   Codogno P, 2005, CELL DEATH DIFFER, V12, P1509, DOI 10.1038/sj.cdd.4401751
   Conigrave AD, 2006, TRENDS ENDOCRIN MET, V17, P398, DOI 10.1016/j.tem.2006.10.012
   Conradt B, 1998, CELL, V93, P519, DOI 10.1016/S0092-8674(00)81182-4
   Cota D, 2006, SCIENCE, V312, P927, DOI 10.1126/science.1124147
   Cypser JR, 2006, EXP GERONTOL, V41, P935, DOI 10.1016/j.exger.2006.09.004
   Dillon J, 2006, BIOCHEM SOC T, V34, P942, DOI 10.1042/BST0340942
   Gems D, 2008, CELL METAB, V7, P200, DOI 10.1016/j.cmet.2008.01.001
   Gietzen DW, 2006, TRENDS NEUROSCI, V29, P91, DOI 10.1016/j.tins.2005.12.007
   Greer ER, 2008, CELL METAB, V8, P118, DOI 10.1016/j.cmet.2008.06.005
   Kang CH, 2008, AUTOPHAGY, V4, P82, DOI 10.4161/auto.5154
   Kang C, 2007, GENE DEV, V21, P2161, DOI 10.1101/gad.1573107
   Klionsky DJ, 2008, AUTOPHAGY, V4, P151, DOI 10.4161/auto.5338
   Lee RYN, 1999, J NEUROSCI, V19, P159, DOI 10.1523/JNEUROSCI.19-01-00159.1999
   Levine B, 2005, J CLIN INVEST, V115, P2679, DOI 10.1172/JCI26390
   Levine B, 2008, CELL, V132, P27, DOI 10.1016/j.cell.2007.12.018
   Lum JJ, 2005, NAT REV MOL CELL BIO, V6, P439, DOI 10.1038/nrm1660
   Melendez A, 2003, SCIENCE, V301, P1387, DOI 10.1126/science.1087782
   Mori I, 1999, ANNU REV GENET, V33, P399, DOI 10.1146/annurev.genet.33.1.399
   Prahlad V, 2008, SCIENCE, V320, P811, DOI 10.1126/science.1156093
   Szewczyk NJ, 2003, BMC BIOTECHNOL, V3, DOI 10.1186/1472-6750-3-19
   Tullet JMA, 2008, CELL, V132, P1025, DOI 10.1016/j.cell.2008.01.030
   Weinkove D, 2006, BMC BIOL, V4, DOI 10.1186/1741-7007-4-1
   WHITE JG, 1986, PHILOS T R SOC B, V314, P1, DOI 10.1098/rstb.1986.0056
   You YJ, 2006, CELL METAB, V3, P237, DOI 10.1016/j.cmet.2006.02.012
NR 28
TC 45
Z9 51
U1 0
U2 24
PU COLD SPRING HARBOR LAB PRESS, PUBLICATIONS DEPT
PI WOODBURY
PA 500 SUNNYSIDE BLVD, WOODBURY, NY 11797-2924 USA
SN 0890-9369
J9 GENE DEV
JI Genes Dev.
PD JAN 1
PY 2009
VL 23
IS 1
BP 12
EP 17
DI 10.1101/gad.1723409
PG 6
WC Cell Biology; Developmental Biology; Genetics & Heredity
WE Science Citation Index Expanded (SCI-EXPANDED)
SC Cell Biology; Developmental Biology; Genetics & Heredity
GA 393JN
UT WOS:000262369700002
PM 19136622
OA Green Published, gold
DA 2023-03-13
ER

PT J
AU Liu, S
   Wang, W
   Zhou, XY
   Gu, RH
   Ding, ZL
AF Liu, Shu
   Wang, Wei
   Zhou, Xueyi
   Gu, Runhuan
   Ding, Zongli
TI Dose responsive effects of cisplatin in L02 cells using NMR-based
   metabolomics
SO ENVIRONMENTAL TOXICOLOGY AND PHARMACOLOGY
LA English
DT Article
DE Cisplatin; Toxicological effects; L02 cell; NMR; Metabolomics
ID CLAM RUDITAPES-PHILIPPINARUM; EXPOSURE; HORMESIS
AB Cisplatin is an effective chemotherapeutic agent for the treatment of various cancers, such as bladder cancer, epithelial ovarian cancer, cervical cancer, and so on. However, cisplatin can cause various side effects. In this study, the dose-responsive effects of cisplatin were investigated in an in vitro model of human liver cells (L02) using NMR-based metabolomics. The inverted U-shaped curve of cell proliferation confirmed the hormetic effects of cisplatin (from 1 nM to 1 mM) in L02 cells. However, the metabolite changes revealed both U-shaped (ethanol, lactate, aspartate, choline, etc.) and inverted U-shaped (glutamate, glutamine, 4-aminobutyrate, myo-inositol, etc.) curves induced by three typical concentrations of cisplatin which covered the inverted U-shaped curve as indicated by the cell proliferation assay. These findings suggested that a macroscopic hormesis phenomenon on the cell proliferation could be reflected by both stimulated and inhibited metabolites and corresponding metabolic pathways to cisplatin treatments. Therefore, a global analysis using metabolomics may give a broader view into the dose-response relationship than using a single endpoint at molecular levels. (C) 2013 Elsevier B.V. All rights reserved.
C1 [Liu, Shu; Wang, Wei; Zhou, Xueyi; Gu, Runhuan; Ding, Zongli] 2nd Peoples Hosp Huaian, Huaian 223002, Peoples R China.
RP Wang, W (corresponding author), 2nd Peoples Hosp Huaian, Huaian 223002, Peoples R China.
EM weiwanghuaian2013@gmail.com
RI zhou, xuan/GZA-8157-2022
CR ASH D C, 1980, Journal of Clinical Hematology and Oncology, V10, P55
   Calabrese EJ, 1999, TOXICOL PATHOL, V27, P195, DOI 10.1177/019262339902700207
   Dondero F, 2006, AQUAT TOXICOL, V78, pS13, DOI 10.1016/j.aquatox.2006.02.025
   Elbaz A, 2010, ECOTOXICOLOGY, V19, P1285, DOI 10.1007/s10646-010-0514-z
   Fan WMT, 1996, PROG NUCL MAG RES SP, V28, P161, DOI 10.1016/0079-6565(95)01017-3
   Feng JH, 2013, METABOLOMICS, V9, P874, DOI 10.1007/s11306-013-0499-8
   Feng JH, 2011, J NANOPART RES, V13, P2049, DOI 10.1007/s11051-010-9959-5
   Griffin JL, 2003, BBA-GEN SUBJECTS, V1619, P151, DOI 10.1016/S0304-4165(02)00475-0
   Hansen PD, 1998, TRAC-TREND ANAL CHEM, V17, P448, DOI 10.1016/S0165-9936(98)00020-X
   Ji CL, 2013, J PROTEOMICS, V91, P405, DOI 10.1016/j.jprot.2013.08.004
   Ji CL, 2013, AQUAT TOXICOL, V140, P449, DOI 10.1016/j.aquatox.2013.07.009
   Katsiadaki I, 2010, AQUAT TOXICOL, V97, P174, DOI 10.1016/j.aquatox.2009.07.005
   KELLAND LR, 1992, CANCER CHEMOTH PHARM, V30, P444, DOI 10.1007/BF00685595
   Kendig EL, 2010, INT J TOXICOL, V29, P235, DOI 10.1177/1091581810363012
   KIM YK, 1995, TOXICOL APPL PHARM, V130, P19, DOI 10.1006/taap.1995.1003
   Li ZF, 2006, CHEM J CHINESE U, V27, P438
   Lin CY, 2007, METABOLOMICS, V3, P55, DOI 10.1007/s11306-006-0043-1
   Liu T, 2012, TOXICOL APPL PHARM, V264, P423, DOI 10.1016/j.taap.2012.08.019
   Liu XL, 2013, PLOS ONE, V8, DOI 10.1371/journal.pone.0064041
   Liu XL, 2011, ENVIRON TOXICOL PHAR, V31, P323, DOI 10.1016/j.etap.2010.12.003
   Liu XL, 2011, ECOTOXICOLOGY, V20, P177, DOI 10.1007/s10646-010-0569-x
   Malarczyk Elzbieta, 2003, Nonlinearity Biol Toxicol Med, V1, P123, DOI 10.1080/15401420390844500
   MELLISH KJ, 1993, BRIT J CANCER, V68, P240, DOI 10.1038/bjc.1993.322
   MINGEOTLECLERCQ MP, 1995, J TOXICOL ENV HEALTH, V44, P263, DOI 10.1080/15287399509531960
   Morre D.J., 2008, AM J PHARM TOXICOL, V3, P19
   Oliveira PF, 2011, INT J ANDROL, V34, pE612, DOI 10.1111/j.1365-2605.2011.01205.x
   Parsons HM, 2007, BMC BIOINFORMATICS, V8, DOI 10.1186/1471-2105-8-234
   Rato L, 2012, BIOSCIENCE REP, V32, P61, DOI 10.1042/BSR20110030
   Saavedra C, 2006, AQUACULTURE, V256, P1, DOI 10.1016/j.aquaculture.2006.02.023
   Santos EM, 2010, ENVIRON SCI TECHNOL, V44, P820, DOI 10.1021/es902558k
   Williams TD, 2009, ENVIRON SCI TECHNOL, V43, P6341, DOI 10.1021/es9008689
   Wu HF, 2005, ANAL BIOCHEM, V340, P99, DOI 10.1016/j.ab.2005.01.057
   Wu HF, 2008, ANAL BIOCHEM, V372, P204, DOI 10.1016/j.ab.2007.10.002
   Wu HF, 2013, AQUAT TOXICOL, V136, P91, DOI 10.1016/j.aquatox.2013.03.020
   Wu HF, 2010, AQUAT TOXICOL, V100, P339, DOI 10.1016/j.aquatox.2010.08.005
   Xu L, 2004, METHODS CHEMOMETRICS, P221
   Zhang L, 2011, ENVIRON TOXICOL PHAR, V32, P218, DOI 10.1016/j.etap.2011.05.006
   Zhang LB, 2011, MAR ENVIRON RES, V72, P33, DOI 10.1016/j.marenvres.2011.04.002
NR 38
TC 15
Z9 18
U1 0
U2 37
PU ELSEVIER SCIENCE BV
PI AMSTERDAM
PA PO BOX 211, 1000 AE AMSTERDAM, NETHERLANDS
SN 1382-6689
EI 1872-7077
J9 ENVIRON TOXICOL PHAR
JI Environ. Toxicol. Pharmacol.
PD JAN
PY 2014
VL 37
IS 1
BP 150
EP 157
DI 10.1016/j.etap.2013.11.016
PG 8
WC Environmental Sciences; Pharmacology & Pharmacy; Toxicology
WE Science Citation Index Expanded (SCI-EXPANDED)
SC Environmental Sciences & Ecology; Pharmacology & Pharmacy; Toxicology
GA AD0JH
UT WOS:000332919800017
PM 24322623
DA 2023-03-13
ER

PT J
AU Zuo, YY
   Peng, C
   Liang, YT
   Ma, KY
   Chan, HYE
   Huang, Y
   Chen, ZY
AF Zuo, Yuanyuan
   Peng, Cheng
   Liang, Yintong
   Ma, Ka Ying
   Chan, Ho Yin Edwin
   Huang, Yu
   Chen, Zhen-Yu
TI Sesamin extends the mean lifespan of fruit flies
SO BIOGERONTOLOGY
LA English
DT Article
DE Ageing; Hormesis; Hormetin; Oxidative stress
ID DROSOPHILA; MODEL; METABOLITES; A-BETA-42; STRESS
AB The present study investigated the anti-ageing activity of sesamin and its effect on gene expression of superoxide dismutase (SOD), catalase (CAT), methuselah (Mth) and Rpn11 in Drosophila melanogaster. Results demonstrated that 0.2 % sesamin in diet prolonged the mean lifespan of OR wild fruit flies by 12 %, accompanied by up-regulation of SOD1, SOD2, CAT and Rpn11. Sesamin at 0.2 % in diet also attenuated paraquat-induced neurodegeneration with up-regulation of SOD1, SOD2 and Rpn11 in OR wild fruit flies. Supplementation of 0.2 % sesamin in diet increased the survival time of OR wild type flies and Alzheimer flies A beta 42 33769 when they were challenged with paraquat. Furthermore, sesamin-induced increase in the activity and expression of antioxidant enzymes also suggests that the longevity promoting activity of sesamin are possibly due to its action as a hormetin by inducing oxidative stress response-mediated hormesis. It was concluded that sesamin extended the mean lifespan and alleviated the neurodegeneration in Drosophila melanogaster at least mediated by its interaction with genes SOD1, SOD2, CAT, and Rpn11, but not with gene Mth.
C1 [Zuo, Yuanyuan; Peng, Cheng; Liang, Yintong; Ma, Ka Ying; Chan, Ho Yin Edwin; Chen, Zhen-Yu] Chinese Univ Hong Kong, Food & Nutr Sci Programme, Sch Life Sci, Shatin, Hong Kong, Peoples R China.
   [Huang, Yu] Chinese Univ Hong Kong, Sch Biomed Sci, Shatin, Hong Kong, Peoples R China.
C3 Chinese University of Hong Kong; Chinese University of Hong Kong
RP Chen, ZY (corresponding author), Chinese Univ Hong Kong, Food & Nutr Sci Programme, Sch Life Sci, Shatin, Hong Kong, Peoples R China.
EM zhenyuchen@cuhk.edu.hk
RI Chan, Edwin/A-9478-2011; Ma, Ruby/AAT-4527-2021; Huang, Yu/K-2866-2017
OI Chan, Edwin/0000-0003-4307-474X; Ma, Ruby/0000-0002-6084-9204; Huang,
   Yu/0000-0002-1277-6784
CR [Anonymous], [No title captured]
   Bahadorani S, 2008, NUTR RES, V28, P377, DOI 10.1016/j.nutres.2008.03.018
   BUS JS, 1984, ENVIRON HEALTH PERSP, V55, P37, DOI 10.2307/3429690
   COMFORT A, 1971, NATURE, V229, P254, DOI 10.1038/229254a0
   Crowther DC, 2005, NEUROSCIENCE, V132, P123, DOI 10.1016/j.neuroscience.2004.12.025
   Gaman L, 2011, J Med Life, V4, P346
   Gutierrez E, 2007, NATURE, V445, P275, DOI 10.1038/nature05382
   Halliwell B, 1996, ANNU REV NUTR, V16, P33, DOI 10.1146/annurev.nu.16.070196.000341
   Hibasami H, 2000, ONCOL REP, V7, P1213
   HIROSE N, 1992, ANTICANCER RES, V12, P1259
   Hou RCW, 2004, NEUROSCI LETT, V367, P10, DOI 10.1016/j.neulet.2004.05.073
   Hou RCW, 2003, J NEUROSCI RES, V74, P123, DOI 10.1002/jnr.10749
   Iijima K, 2004, P NATL ACAD SCI USA, V101, P6623, DOI 10.1073/pnas.0400895101
   Jeng K., 2005, CURR ENZYME INHIB, V1, P11, DOI [10.2174/1573408052952748, DOI 10.2174/1573408052952748]
   Kenyon CJ, 2010, NATURE, V464, P504, DOI 10.1038/nature08980
   Lahaie-Collins V, 2008, OXID MED CELL LONGEV, V1, P54, DOI 10.4161/oxim.1.1.6958
   Lin YJ, 1998, SCIENCE, V282, P943, DOI 10.1126/science.282.5390.943
   Minois N, 2006, AGEING RES REV, V5, P52, DOI 10.1016/j.arr.2005.08.001
   Morgan TH, 1914, BIOL BULL-US, V26, P195, DOI 10.2307/1536193
   Nakai M, 2003, J AGR FOOD CHEM, V51, P1666, DOI 10.1021/jf0258961
   Nakano D, 2003, BIOL PHARM BULL, V26, P1701, DOI 10.1248/bpb.26.1701
   Nakano D, 2006, J PHARMACOL EXP THER, V318, P328, DOI 10.1124/jpet.105.100149
   Noguchi Takanori, 2004, Clin Exp Pharmacol Physiol, V31 Suppl 2, pS24, DOI 10.1111/j.1440-1681.2004.04103.x
   Ouardouz M, 2003, NEURON, V40, P53, DOI 10.1016/j.neuron.2003.08.016
   Owsiak A, 2010, CELL BIOL INT, V34, P731, DOI 10.1042/CBI20100134
   Peng C, 2012, EXP GERONTOL, V47, P170, DOI 10.1016/j.exger.2011.12.001
   Peng C, 2011, J AGR FOOD CHEM, V59, P2097, DOI 10.1021/jf1046267
   Rattan SIS, 2006, HORMESIS REVOLUTION, P165
   Rattan SIS, 2008, AGEING RES REV, V7, P63, DOI 10.1016/j.arr.2007.03.002
   Rattan SIS, 2012, EXPERT OPIN DRUG DIS, V7, P439, DOI 10.1517/17460441.2012.677430
   Rattan SIS, 2012, BIOGERONTOLOGY, V13, P83, DOI 10.1007/s10522-011-9354-3
   Seong KM, 2011, BIOGERONTOLOGY, V12, P93, DOI 10.1007/s10522-010-9295-2
   Tan DX, 2007, J PINEAL RES, V42, P28, DOI 10.1111/j.1600-079X.2006.00407.x
   Tan LH, 2008, PLOS ONE, V3, DOI 10.1371/journal.pone.0003966
   Tonoki A, 2009, MOL CELL BIOL, V29, P1095, DOI 10.1128/MCB.01227-08
   WELLS WW, 1990, J BIOL CHEM, V265, P15361
   Yamashita K, 1990, J JPN SOC NUTR FOOD, V43, P445
NR 37
TC 23
Z9 24
U1 3
U2 28
PU SPRINGER
PI NEW YORK
PA 233 SPRING ST, NEW YORK, NY 10013 USA
SN 1389-5729
EI 1573-6768
J9 BIOGERONTOLOGY
JI Biogerontology
PD APR
PY 2013
VL 14
IS 2
BP 107
EP 119
DI 10.1007/s10522-012-9413-4
PG 13
WC Geriatrics & Gerontology
WE Science Citation Index Expanded (SCI-EXPANDED)
SC Geriatrics & Gerontology
GA 147KV
UT WOS:000319166600001
PM 23291977
DA 2023-03-13
ER

PT J
AU Hartwig, K
   Heidler, T
   Moch, J
   Daniel, H
   Wenzel, U
AF Hartwig, Kai
   Heidler, Tanja
   Moch, Jan
   Daniel, Hannelore
   Wenzel, Uwe
TI Feeding a ROS-generator to Caenorhabditis elegans leads to increased
   expression of small heat shock protein HSP-16.2 and hormesis
SO GENES AND NUTRITION
LA English
DT Article
DE Caenorhabditis elegans; Hormesis; Reactive oxygen species; Aging; Heat
   shock protein; Glutathione
ID LIFE-SPAN EXTENSION; C-ELEGANS; TRANSCRIPTIONAL TARGETS; SIGNALING
   PATHWAY; OXIDATIVE STRESS; DAF-16; RESTRICTION; GLUTATHIONE; CRYSTALLIN;
   RESISTANCE
AB Reactive oxygen species (ROS) are thought to be a driving force in the aging process. In transgenic Caenorhabditis elegans expressing green fluorescent protein (GFP) under control of the hsp-16.2 promoter (CL2070) 100 mu M of the ROS-generator juglone induced GFP-expression. This was associated with translocation of DAF-16 to the nucleus as visualized in a transgenic strain expressing a DAF-16:: GFP fusion protein (TJ356) and with increased cellular levels of reduced glutathione. RNA-interference for DAF-16 in CL2070 blocked the juglone-induced HSP-16.2 expression and the increase in glutathione levels. Higher concentrations of juglone did not further increase the adaptive responses but caused premature death, indicating hormetic adaptations unless the stressor exceeds the intrinsic protective capacity. The addition of the ROS-scavenger ascorbic acid finally blocked lifespan reductions and all of the adaptations to juglone stressing that ROS are indeed the molecular species that require protective response.
C1 [Moch, Jan; Wenzel, Uwe] Univ Giessen, Interdisciplinary Res Ctr, D-35392 Giessen, Germany.
   [Hartwig, Kai; Heidler, Tanja; Daniel, Hannelore] Tech Univ Munich, Mol Nutr Unit, Dept Food & Nutr, D-85350 Freising Weihenstephan, Germany.
C3 Justus Liebig University Giessen; Technical University of Munich
RP Wenzel, U (corresponding author), Univ Giessen, Interdisciplinary Res Ctr, Heinrich Buff Ring 26-32, D-35392 Giessen, Germany.
EM uwe.wenzel@ernaehrung.uni-giessen.de
RI Daniel, Hannelore/B-8982-2009
FU BASF, Ludwigshafen, Germany
FX We thank the Caenorhabditis Genetics Center, University of Minnesota for
   supplying the Bristol N2, CL2070 and TJ356 strains. We acknowledge Mr.
   A. Stamfort for statistical advice. This work was supported by the BASF,
   Ludwigshafen, Germany.
CR Aebi H., 1984, METHOD ENZYMOL, V105, P121, DOI DOI 10.1016/S0076-6879(84)05016-3
   Avery L, 2003, J EXP BIOL, V206, P2441, DOI 10.1242/jeb.00433
   BLUM J, 1983, ARCH BIOCHEM BIOPHYS, V222, P35, DOI 10.1016/0003-9861(83)90499-X
   BRENNER S, 1974, GENETICS, V77, P71
   Clark J, 2006, J BIOMED BIOTECHNOL, DOI 10.1155/JBB/2006/45716
   de Jong WW, 1998, INT J BIOL MACROMOL, V22, P151, DOI 10.1016/S0141-8130(98)00013-0
   Garigan D, 2002, GENETICS, V161, P1101
   Hekimi S, 2003, SCIENCE, V299, P1351, DOI 10.1126/science.1082358
   Houthoofd K, 2005, NEUROBIOL AGING, V26, P689, DOI 10.1016/j.neurobiolaging.2004.06.011
   Houthoofd K, 2003, EXP GERONTOL, V38, P947, DOI 10.1016/S0531-5565(03)00161-X
   Houthoofd K, 2002, EXP GERONTOL, V37, P1371, DOI 10.1016/S0531-5565(02)00173-0
   Hsu AL, 2003, SCIENCE, V300, P1142, DOI 10.1126/science.1083701
   Ji LL, 1999, P SOC EXP BIOL MED, V222, P283, DOI 10.1046/j.1525-1373.1999.d01-145.x
   JONES D, 1989, DNA-J MOLEC CELL BIO, V8, P481, DOI 10.1089/dna.1.1989.8.481
   Jones D, 1999, J EXP ZOOL, V284, P147, DOI 10.1002/(SICI)1097-010X(19990701)284:2&lt;147::AID-JEZ4&gt;3.0.CO;2-Z
   Kamath RS, 2001, GENOME BIOL, V2, DOI 10.1186/gb-2000-2-1-research0002
   KENYON C, 1993, NATURE, V366, P461, DOI 10.1038/366461a0
   Lamitina ST, 2005, AM J PHYSIOL-CELL PH, V288, pC467, DOI 10.1152/ajpcell.00451.2004
   LARSEN PL, 1993, P NATL ACAD SCI USA, V90, P8905, DOI 10.1073/pnas.90.19.8905
   Link CD, 1999, CELL STRESS CHAPERON, V4, P235, DOI 10.1379/1466-1268(1999)004<0235:DOOSRI>2.3.CO;2
   Link CD, 2003, NEUROBIOL AGING, V24, P397, DOI 10.1016/S0197-4580(02)00224-5
   MARKLUND S, 1974, EUR J BIOCHEM, V47, P469
   Mehlen P, 1996, EMBO J, V15, P2695, DOI 10.1002/j.1460-2075.1996.tb00630.x
   Murphy CT, 2006, EXP GERONTOL, V41, P910, DOI 10.1016/j.exger.2006.06.040
   Murphy CT, 2003, NATURE, V424, P277, DOI 10.1038/nature01789
   Olsen A, 2006, BIOGERONTOLOGY, V7, P221, DOI 10.1007/s10522-006-9018-x
   Preville X, 1999, EXP CELL RES, V247, P61, DOI 10.1006/excr.1998.4347
   Rahman I, 2006, NAT PROTOC, V1, P3159, DOI 10.1038/nprot.2006.378
   Rea SL, 2005, NAT GENET, V37, P894, DOI 10.1038/ng1608
   Schaffitzel E, 2006, EXP GERONTOL, V41, P557, DOI 10.1016/j.exger.2006.02.008
   Soti C, 2007, J BIOSCIENCES, V32, P511, DOI 10.1007/s12038-007-0050-z
   STIERNAGEL T, 1999, C ELEGANS PRACTICAL, V281, P21
   Szewczyk NJ, 2006, J EXP BIOL, V209, P4129, DOI 10.1242/jeb.02492
   Valdez MM, 2002, EUR J BIOCHEM, V269, P1806, DOI 10.1046/j.1432-1033.2002.02812.x
   Walker GA, 2003, AGING CELL, V2, P131, DOI 10.1046/j.1474-9728.2003.00045.x
   Yanase S, 2002, MECH AGEING DEV, V123, P1579, DOI 10.1016/S0047-6374(02)00093-3
NR 36
TC 67
Z9 73
U1 1
U2 33
PU BMC
PI LONDON
PA CAMPUS, 4 CRINAN ST, LONDON N1 9XW, ENGLAND
SN 1555-8932
EI 1865-3499
J9 GENES NUTR
JI Genes Nutr.
PD MAR
PY 2009
VL 4
IS 1
BP 59
EP 67
DI 10.1007/s12263-009-0113-x
PG 9
WC Genetics & Heredity; Nutrition & Dietetics
WE Science Citation Index Expanded (SCI-EXPANDED)
SC Genetics & Heredity; Nutrition & Dietetics
GA 454DX
UT WOS:000266663300006
PM 19252938
OA Bronze, Green Published
DA 2023-03-13
ER

PT J
AU Hansen, TO
   Sarup, P
   Loeschcke, V
   Rattan, SIS
AF Hansen, Tina Ostergaard
   Sarup, Pernille
   Loeschcke, Volker
   Rattan, Suresh I. S.
TI Age-related and sex-specific differences in proteasome activity in
   individual Drosophila flies from wild type, longevity-selected and
   stress resistant strains
SO BIOGERONTOLOGY
LA English
DT Article
DE Longevity selection; Hormesis; Stress resistance; Variance; Ageing;
   Drosophila melanogaster
ID LIFE-SPAN EXTENSION; PROTEIN OXIDATION; HUMAN FIBROBLASTS;
   GENETIC-VARIATION; DEGRADATION; RESPONSES; MELANOGASTER; SENESCENCE;
   HORMESIS
AB We have measured the caspase-like proteasome activity in individual male and female Drosophila flies by using a non-denaturing lysing technique that consistently extracts total protein. The mean proteasome activity in control C1 females was more than two times higher as compared with that in C1 males. However, in longevity-selected LS1 flies the proteasome activity was significantly lower compared to C1 flies, but the sex differences were maintained to some extent. Five other stress resistant lines also had significantly reduced proteasome activity in both sexes. During ageing, there was a progressive decrease in proteasome activity in C1 females, but not in C1 males. This age-related decline in proteasome activity observed in C1 females was not observed in LS1 flies. We conclude that the proteasome activity in control male and female flies is significantly different from each other and that increased lifespan and stress resistance lead to a reduction in proteasome activity and recession of the age-related decline observed in control females.
C1 [Hansen, Tina Ostergaard] Univ So Denmark, Dept Clin Immunol, Odense, Denmark.
   [Sarup, Pernille] Univ Melbourne, Dept Genet, Melbourne, Vic, Australia.
   [Loeschcke, Volker] Aarhus Univ, Dept Biosci, Aarhus, Denmark.
   [Rattan, Suresh I. S.] Aarhus Univ, Lab Cellular Ageing, Dept Mol Biol & Genet, Aarhus, Denmark.
C3 University of Southern Denmark; University of Melbourne; Aarhus
   University; Aarhus University
RP Hansen, TO (corresponding author), Univ So Denmark, Dept Clin Immunol, Odense, Denmark.
EM toehansen@gmail.com
RI Loeschcke, Volker/J-2527-2013; Sarup, Pernille/AAY-2230-2020; Sarup,
   Pernille/B-8632-2014
OI Loeschcke, Volker/0000-0003-1450-0754; Sarup,
   Pernille/0000-0002-5838-1251; Rattan, Suresh I.S./0000-0002-3478-1381;
   Funck, Tina/0000-0002-1211-9565
FU Natural Science Research Council
FX We are grateful to Oleg Bubliy for providing data on mortality, to Doth
   Andersen for support with handling flies in the Drosophila lab, and to
   the Natural Science Research Council for financial support.
CR Anselmi B, 1998, J GERONTOL A-BIOL, V53, pB173, DOI 10.1093/gerona/53A.3.B173
   Beedholm R, 2004, CELL STRESS CHAPERON, V9, P49, DOI 10.1379/475.1
   Bubliy OA, 2005, J EVOLUTION BIOL, V18, P789, DOI 10.1111/j.1420-9101.2005.00928.x
   Bubliy OA, 2002, HEREDITY, V89, P70, DOI 10.1038/sj.hdy.6800104
   Bulteau AL, 2000, EXP GERONTOL, V35, P767, DOI 10.1016/S0531-5565(00)00136-4
   Carrard G, 2003, INT J BIOCHEM CELL B, V35, P728, DOI 10.1016/S1357-2725(02)00356-4
   Chondrogianni N, 2004, BIOGERONTOLOGY, V5, P55, DOI 10.1023/B:BGEN.0000017687.55667.42
   da Cunha FM, 2011, FREE RADICAL BIO MED, V51, P664, DOI 10.1016/j.freeradbiomed.2011.05.035
   Fallis LC, 2011, GENETICA, V139, P1331, DOI 10.1007/s10709-012-9635-z
   Grune T, 2005, FREE RADICAL BIO MED, V39, P1208, DOI 10.1016/j.freeradbiomed.2005.06.009
   Hercus MJ, 2003, BIOGERONTOLOGY, V4, P149, DOI 10.1023/A:1024197806855
   KIRKWOOD TBL, 1977, NATURE, V270, P301, DOI 10.1038/270301a0
   Le Bourg Eric, 2008, P1
   Le Bourg E, 2010, DOSE-RESPONSE, V8, P1, DOI 10.2203/dose-response.09-052.LeBourg
   Lima CF, 2010, METHODS MOL BIOL, V648, P183, DOI 10.1007/978-1-60761-756-3_12
   Markaki M, 2011, BIOGERONTOLOGY, V12, P377, DOI 10.1007/s10522-011-9324-9
   MUELLER LD, 1985, GENETICS, V111, P517
   Olsen A, 2006, BIOGERONTOLOGY, V7, P221, DOI 10.1007/s10522-006-9018-x
   Peng C, 2012, EXP GERONTOL, V47, P170, DOI 10.1016/j.exger.2011.12.001
   Rattan SIS, 2008, AGEING RES REV, V7, P63, DOI 10.1016/j.arr.2007.03.002
   Rattan SIS, 2006, FREE RADICAL RES, V40, P1230, DOI 10.1080/10715760600911303
   Sarup P, 2011, BIOGERONTOLOGY, V12, P109, DOI 10.1007/s10522-010-9298-z
   Sarup P, 2011, AGE, V33, P69, DOI 10.1007/s11357-010-9162-8
   Shang F, 2011, FREE RADICAL BIO MED, V51, P5, DOI 10.1016/j.freeradbiomed.2011.03.031
   Sitte N, 2000, FREE RADICAL BIO MED, V28, P701, DOI 10.1016/S0891-5849(99)00279-8
   Sorensen JG, 2007, J EVOLUTION BIOL, V20, P1624, DOI 10.1111/j.1420-9101.2007.01326.x
   Tatarenkov A, 2007, J GENET, V86, P125, DOI 10.1007/s12041-007-0017-8
   Vernace VA, 2007, AGING CELL, V6, P599, DOI 10.1111/j.1474-9726.2007.00329.x
   Yanase S, 2002, MECH AGEING DEV, V123, P1579, DOI 10.1016/S0047-6374(02)00093-3
NR 29
TC 14
Z9 14
U1 0
U2 6
PU SPRINGER
PI NEW YORK
PA 233 SPRING ST, NEW YORK, NY 10013 USA
SN 1389-5729
EI 1573-6768
J9 BIOGERONTOLOGY
JI Biogerontology
PD AUG
PY 2012
VL 13
IS 4
BP 429
EP 438
DI 10.1007/s10522-012-9387-2
PG 10
WC Geriatrics & Gerontology
WE Science Citation Index Expanded (SCI-EXPANDED)
SC Geriatrics & Gerontology
GA 985HQ
UT WOS:000307254400007
PM 22752735
DA 2023-03-13
ER

PT J
AU Deocaris, CC
   Taira, K
   Kaul, SC
   Wadhwa, R
AF Deocaris, CC
   Taira, K
   Kaul, SC
   Wadhwa, R
TI Mimotope-hormesis and mortalin/grp75/mthsp70: a new hypothesis on how
   infectious disease-associated epitope mimicry may explain low cancer
   burden in developing nations
SO FEBS LETTERS
LA English
DT Article
DE mortalin; autoimmunity; heat shock protein; mimotope; cancer
ID HEAT-SHOCK-PROTEIN; T-CELL EPITOPES; COMBINATORIAL PEPTIDE LIBRARIES;
   MYCOBACTERIAL 65-KDA; HSP70 FAMILY; DROSOPHILA-MELANOGASTER;
   DEVELOPING-COUNTRIES; MULTIPLE-SCLEROSIS; IONIZING-RADIATION;
   TUMOR-REGRESSION
AB It is generally observed that countries with heavy infectious burden show lower cancer incidence as compared to more affluent nations. With the emerging paradigm on microbial heat shock proteins (hsps) as molecular link between infections and autoimmune diseases, we posit a new hypothesis, the "mimotope-hormesis", on the immunologic impact of infections on regional cancer prevention. According to this, assaults of infection during early adulthood could fortify the immune system to evoke more potent defenses against late-onset diseases, such as cancer, via autoimmunity. Interestingly, both experimental and clinical data support the beneficial role of autoimmunity in long-term cancer survivors. We illustrate this by a comprehensive in silico mimotope (epitope mimicry) analysis of human infectious pathogens against mortalin (mthsp70/PB74/GRP75), a type of hsp70 protein involved in the control of cell proliferation, immortalization and tumorigenesis. (C) 2004 Federation of European Biochemical Societies. Published by Elsevier B.V. All rights reserved.
C1 Natl Inst Adv Ind Sci & Technol, AIST, Gene Funct Res Ctr, Cell Proliferat Res Team, Tsukuba, Ibaraki 3058562, Japan.
   Univ Tokyo, Sch Engn, Dept Chem & Biotechnol, Tokyo 1138656, Japan.
   PNRI, Atom Res Div, Quezon City 1101, Philippines.
C3 National Institute of Advanced Industrial Science & Technology (AIST);
   University of Tokyo
RP Wadhwa, R (corresponding author), Natl Inst Adv Ind Sci & Technol, AIST, Gene Funct Res Ctr, Cell Proliferat Res Team, 1-1-1 Higashi, Tsukuba, Ibaraki 3058562, Japan.
EM renu-wadhwa@aist.go.jp
RI Kaul, Sunil C/L-8671-2018; Deocaris, Custer C/P-6123-2018; Wadhwa,
   Renu/L-8898-2018
OI Kaul, Sunil C/0000-0002-0046-3916; Wadhwa, Renu/0000-0001-8248-5192
CR Abdel-Rahim AY, 2001, DIGEST DIS, V19, P288, DOI 10.1159/000050695
   Benoist C, 2001, NAT IMMUNOL, V2, P797, DOI 10.1038/ni0901-797
   Bian HJ, 2003, METHODS, V29, P299, DOI 10.1016/S1046-2023(02)00352-3
   Clark PR, 2001, CELL STRESS CHAPERON, V6, P121, DOI 10.1379/1466-1268(2001)006<0121:TIHAAM>2.0.CO;2
   Cochlovius B, 2000, J IMMUNOL, V165, P4731, DOI 10.4049/jimmunol.165.8.4731
   Consogno G, 2003, BLOOD, V101, P1038, DOI 10.1182/blood-2002-03-0933
   DAHLSEID JN, 1994, MOL BIOL CELL, V5, P1265, DOI 10.1091/mbc.5.11.1265
   DOMANICO SZ, 1993, MOL CELL BIOL, V13, P3598, DOI 10.1128/MCB.13.6.3598
   Gutierrez MI, 2004, MODERN PATHOL, V17, P1268, DOI 10.1038/modpathol.3800177
   Hansen MH, 2001, INT J ONCOL, V19, P1303
   Hercus MJ, 2003, BIOGERONTOLOGY, V4, P149, DOI 10.1023/A:1024197806855
   Jensen P, 2001, J AUTOIMMUN, V17, P165, DOI 10.1006/jaut.2001.0532
   KAROPOULOS C, 1995, J AUTOIMMUN, V8, P235, DOI 10.1006/jaut.1995.0018
   KATO H, 1987, HEALTH PHYS, V52, P645, DOI 10.1097/00004032-198705000-00017
   KAUFMANN S H E, 1991, Current Biology, V1, P359, DOI 10.1016/0960-9822(91)90192-Y
   Kaul SC, 2002, EXP GERONTOL, V37, P1157, DOI 10.1016/S0531-5565(02)00135-3
   Kohchi C, 2004, ANTICANCER RES, V24, P3311
   Kristensen TN, 2003, J GENET, V82, P89, DOI 10.1007/BF02715811
   Kuper H, 2000, J INTERN MED, V248, P171, DOI 10.1046/j.1365-2796.2000.00742.x
   Kwok WW, 2001, TRENDS IMMUNOL, V22, P583, DOI 10.1016/S1471-4906(01)02038-5
   Lehner T, 1997, Int Rev Immunol, V14, P21, DOI 10.3109/08830189709116842
   Linnemann T, 2001, EUR J IMMUNOL, V31, P156, DOI 10.1002/1521-4141(200101)31:1<156::AID-IMMU156>3.0.CO;2-P
   Luckey TD, 1999, NUTR CANCER, V34, P1, DOI 10.1207/S15327914NC340101
   Massa C, 2004, CANCER RES, V64, P1502, DOI 10.1158/0008-5472.CAN-03-2936
   Meyer AL, 2000, P NATL ACAD SCI USA, V97, P11433, DOI 10.1073/pnas.190335897
   Millar DG, 2003, NAT MED, V9, P1469, DOI 10.1038/nm962
   MINDEN P, 1976, J IMMUNOL, V116, P1407
   Mintz PJ, 2003, NAT BIOTECHNOL, V21, P57, DOI 10.1038/nbt774
   Murray CJL, 1997, LANCET, V349, P1269, DOI 10.1016/S0140-6736(96)07493-4
   MURRAY PR, 1998, MED MICROBIOLOGY
   PALO J, 1977, J NEUROL, V216, P217, DOI 10.1007/BF00313623
   Pockley AG, 2003, LANCET, V362, P469, DOI 10.1016/S0140-6736(03)14075-5
   RAMBUKKANA A, 1993, J INVEST DERMATOL, V100, P87, DOI 10.1111/1523-1747.ep12354979
   Ran QT, 2000, BIOCHEM BIOPH RES CO, V275, P174, DOI 10.1006/bbrc.2000.3237
   Rankin EB, 2003, CANCER BIOL THER, V2, P687
   Rattan SIS, 2004, ANN NY ACAD SCI, V1019, P554, DOI 10.1196/annals.1297.103
   Raz I, 2001, LANCET, V358, P1749, DOI 10.1016/S0140-6736(01)06801-5
   Riemer AB, 2004, J IMMUNOL, V173, P394, DOI 10.4049/jimmunol.173.1.394
   Sadekova S, 1997, INT J RADIAT BIOL, V72, P653, DOI 10.1080/095530097142807
   SALVETTI M, 1992, J AUTOIMMUN, V5, P691, DOI 10.1016/0896-8411(92)90186-T
   Sherev T, 2003, MOL BIOTECHNOL, V25, P53, DOI 10.1385/MB:25:1:53
   SHEVLIAGIN V, 1989, ZH MIKROBIOL EPIDEMI, V4, P14
   Shin BK, 2003, J BIOL CHEM, V278, P7607, DOI 10.1074/jbc.M210455200
   Sioud M, 2002, MOL MED, V8, P115, DOI 10.1007/BF03402004
   SMILEY JD, 1991, AM J MED SCI, V301, P138, DOI 10.1097/00000441-199102000-00009
   Sturniolo T, 1999, NAT BIOTECHNOL, V17, P555, DOI 10.1038/9858
   Todryk SM, 2003, IMMUNOLOGY, V110, P1, DOI 10.1046/j.1365-2567.2003.01725.x
   Tumenjargal S, 2003, EUR J IMMUNOL, V33, P3175, DOI 10.1002/eji.200324244
   Verbeke P, 2000, EXP GERONTOL, V35, P787, DOI 10.1016/S0531-5565(00)00143-1
   Vijh AK, 2004, MED HYPOTHESES, V63, P208, DOI 10.1016/j.mehy.2004.02.023
   Vijh AK, 2004, MED HYPOTHESES, V62, P233, DOI 10.1016/S0306-9877(03)00339-6
   WADHWA R, 1993, J BIOL CHEM, V268, P6615
   WADHWA R, 1995, EXP CELL RES, V216, P101, DOI 10.1006/excr.1995.1013
   Wadhwa R, 2002, CELL STRESS CHAPERON, V7, P309, DOI 10.1379/1466-1268(2002)007<0309:AHFCMM>2.0.CO;2
   Wang Xiang-Yang, 2000, Immunological Investigations, V29, P131, DOI 10.3109/08820130009062296
   Weigl E, 1999, FOLIA MICROBIOL, V44, P561, DOI 10.1007/BF02816261
   Wendling U, 2000, J IMMUNOL, V164, P2711, DOI 10.4049/jimmunol.164.5.2711
   Xu L, 2003, MOL CANCER THER, V2, P301
   YAKOVLEV AY, 1993, MATH BIOSCI, V116, P197, DOI 10.1016/0025-5564(93)90066-J
   Ye WM, 2004, JNCI-J NATL CANCER I, V96, P388, DOI 10.1093/jnci/djh057
   YOKOTA S, 1993, CLIN IMMUNOL IMMUNOP, V67, P163, DOI 10.1006/clin.1993.1060
   Zhu JH, 2004, CIRCULATION, V109, P36, DOI 10.1161/01.CIR.0000105513.37677.B3
   Zugel U, 1999, CLIN MICROBIOL REV, V12, P19, DOI 10.1128/CMR.12.1.19
NR 63
TC 8
Z9 9
U1 0
U2 1
PU WILEY
PI HOBOKEN
PA 111 RIVER ST, HOBOKEN 07030-5774, NJ USA
SN 1873-3468
J9 FEBS LETT
JI FEBS Lett.
PD JAN 31
PY 2005
VL 579
IS 3
BP 586
EP 590
DI 10.1016/j.febslet.2004.11.108
PG 5
WC Biochemistry & Molecular Biology; Biophysics; Cell Biology
WE Science Citation Index Expanded (SCI-EXPANDED)
SC Biochemistry & Molecular Biology; Biophysics; Cell Biology
GA 895PM
UT WOS:000226875400004
PM 15670812
DA 2023-03-13
ER

PT J
AU Le Bourg, E
AF Le Bourg, Eric
TI Combining three mild stresses in Drosophila melanogaster flies does not
   have a more positive effect on resistance to a severe cold stress than
   combining two mild stresses
SO BIOGERONTOLOGY
LA English
DT Article
DE Mild stress; Fasting; Hypergravity; Cold stress; Hormesis; Drosophila
   melanogaster
ID LONGEVITY; HYPERGRAVITY; YOUNG; HORMESIS; MALES; LIFE
AB Among other positive effects, mild stresses can increase resistance to severe stresses. Previous studies combining two mild stresses showed that when each mild stress had positive effects their combination had more positive effects than each mild stress. The present study tested whether combining three mild stresses could still provide positive additive effects, or whether this combination has negative effects because it is no longer a mild stress but rather a strong stress with negative effects. Flies were subjected to either fasting, hypergravity for one or two weeks, or cold shocks, to combinations of two or of the three mild stresses, and survival to a severe cold stress was observed at 13 or 20 days of age. Positive effects of each mild stress and of combining two stresses could be observed, but combining the three stresses provided a similar survival or a lower survival than the combination of two stresses. Thus, combining three stresses was not more efficient than combining two stresses.
C1 [Le Bourg, Eric] Univ Toulouse, CNRS, UPS, Ctr Rech Cognit Anim,Ctr Biol Integrat, Toulouse, France.
C3 Centre National de la Recherche Scientifique (CNRS); Universite de
   Toulouse; Universite Toulouse III - Paul Sabatier
RP Le Bourg, E (corresponding author), Univ Toulouse, CNRS, UPS, Ctr Rech Cognit Anim,Ctr Biol Integrat, Toulouse, France.
EM eric.le-bourg@univ-tlse3.fr
CR Calabrese EJ, 2015, BIOGERONTOLOGY, V16, P693, DOI 10.1007/s10522-015-9601-0
   Gomez FH, 2016, BIOGERONTOLOGY, V17, P883, DOI 10.1007/s10522-016-9658-4
   Henten AMV, 2016, BIOGERONTOLOGY, V17, P337, DOI 10.1007/s10522-015-9616-6
   Kim H, 2013, ARCH GERONTOL GERIAT, V57, P352, DOI 10.1016/j.archger.2013.06.008
   Le Bourg E, 2000, BIOGERONTOLOGY, V1, P145
   Le Bourg E., 2008, MILD STRESS HLTH AGI
   Le Bourg E, 2016, BIOGERONTOLOGY, V17, P409, DOI 10.1007/s10522-015-9629-1
   Le Bourg E, 2015, BIOGERONTOLOGY, V16, P517, DOI 10.1007/s10522-015-9574-z
   Le Bourg E, 2015, BIOGERONTOLOGY, V16, P411, DOI 10.1007/s10522-015-9557-0
   Le Bourg E, 2013, BIOGERONTOLOGY, V14, P513, DOI 10.1007/s10522-013-9458-z
   Le Bourg E, 2012, BIOGERONTOLOGY, V13, P313, DOI 10.1007/s10522-012-9377-4
   LINTS FA, 1993, EXP GERONTOL, V28, P611, DOI 10.1016/0531-5565(93)90050-N
   Mattson MP, 2010, HORMESIS: A REVOLUTION IN BIOLOGY, TOXICOLOGY AND MEDICINE, P1, DOI 10.1007/978-1-60761-495-1
   McClure CD, 2014, EVOLUTION, V68, P2225, DOI 10.1111/evo.12453
   Rattan SIS, 2014, HORMESIS HLTH DIS
   Sarup P, 2011, BIOGERONTOLOGY, V12, P109, DOI 10.1007/s10522-010-9298-z
NR 16
TC 7
Z9 7
U1 0
U2 6
PU SPRINGER
PI NEW YORK
PA 233 SPRING ST, NEW YORK, NY 10013 USA
SN 1389-5729
EI 1573-6768
J9 BIOGERONTOLOGY
JI Biogerontology
PD APR
PY 2017
VL 18
IS 2
BP 275
EP 284
DI 10.1007/s10522-017-9689-5
PG 10
WC Geriatrics & Gerontology
WE Science Citation Index Expanded (SCI-EXPANDED)
SC Geriatrics & Gerontology
GA EQ5HA
UT WOS:000398112200008
PM 28251406
DA 2023-03-13
ER

PT J
AU Tong, MY
   Li, X
   Luo, Q
   Yang, CP
   Lou, W
   Liu, HY
   Du, C
   Nie, LJ
   Zhong, YY
AF Tong, Mengying
   Li, Xiang
   Luo, Qian
   Yang, Chunping
   Lou, Wei
   Liu, Haiyang
   Du, Cheng
   Nie, Lijun
   Zhong, Yuanyuan
TI Effects of humic acids on biotoxicity of tetracycline to microalgae
   Coelastrella sp.
[truncated: 7,508,043 more chars]
