# Supplementary material for: Current advances and future trends of hormesis in disease
Source: NPJ Aging. 2024 May 15;10(1):26. doi: 10.1038/s41514-024-00155-3 (PMC11096327; doi:10.1038/s41514-024-00155-3)
Supplement: Supplementary file 25 — Data Availablity [file 41514_2024_155_MOESM25_ESM.txt]

FN Clarivate Analytics Web of Science
VR 1.0
PT J
AU Suthar, S
AF Suthar, S.
TI Toxicity of methyl parathion on growth and reproduction of three
   ecologically different tropical earthworms
SO INTERNATIONAL JOURNAL OF ENVIRONMENTAL SCIENCE AND TECHNOLOGY
LA English
DT Article
DE Ecotoxicology; Earthworm; Soil biology; Cocoon; Organophosphate
   pesticide
ID EISENIA-FOETIDA; APORRECTODEA-ROSEA; FIELD; PESTICIDES; CHEMICALS;
   BIOINDICATOR; CATEGORY; SURVIVAL; IMPACT; WASTE
AB This work illustrates the toxicological impact of pesticide methyl parathion (MP) (dust-2 % active ingredient, a.i.) on growth and reproduction performance in tropical earthworms: Metaphire posthuma (endogeic), Lampito mauritii (anecic) and Allolobophora parva (epigeic). A total of three concentrations (a.i. g kg(-1) dry test soil), 1.00 (T-1), 1.125 (T-2) and 2.25 (T-3) of MP, were applied in test substrate to examine the impact on mortality, individual live weight changes and reproduction patterns in test species over 60 days under laboratory conditions. MP caused significant mortality in all tested species, and median lethal dose (LD50) for L. mauritii, M. posthuma and A. parva was 24.85, 23.64 and 22.67 mg a.i., respectively. The individual live weight loss was 27.0-37.0 % in L. mauritii, 36.0-57.1 % in M. posthuma and 1.2-11.0 % in A. parva in different test concentrations. The pesticide-exposed worms produced less cocoons than control, but in L. mauritii, an unusual reproduction (hormesis) was recorded. Results suggested the species-specific toxicity of MP against tropical earthworms.
C1 Doon Univ, Sch Environm & Nat Resources, Dehra Dun 248001, India.
C3 Doon University
RP Suthar, S (corresponding author), Doon Univ, Sch Environm & Nat Resources, PO Ajabpur, Dehra Dun 248001, India.
EM sutharss_soilbiology@yahoo.co.in
RI Suthar, Surindra Singh/AAK-4549-2021
CR Abhilash PC, 2009, J HAZARD MATER, V165, P1, DOI 10.1016/j.jhazmat.2008.10.061
   [Anonymous], 1985, EARTHWORMS THEIR ECO
   Bauer C, 1997, SOIL BIOL BIOCHEM, V29, P705, DOI 10.1016/S0038-0717(96)00198-8
   Brussaard L, 2007, PEDOBIOLOGIA, V50, P447, DOI 10.1016/j.pedobi.2006.10.007
   Edwards P.J., 1992, P36
   EPA (Environmental Protection Agency), 1999, METH PAR RISK MAN DE
   Fernandez-Gomez MJ, 2011, J HAZARD MATER, V192, P1886, DOI 10.1016/j.jhazmat.2011.06.077
   Finney D.J., 1971, PROBIT ANAL
   GREGOREVA TG, 1952, REV APPLIED ENTOMOLO, V41, P336
   GRIFFITHS DC, 1967, ANN APPL BIOL, V60, P479, DOI 10.1111/j.1744-7348.1967.tb04502.x
   HAQUE A, 1983, Z PFLANZENK PFLANZEN, V90, P395
   Haque A, 1985, BER LANDWIRTSCH, V198, P176
   Heimbach F., 1985, Z PFLANZENK PFLANZEN, V92, P186
   Holmstrup M, 1999, SOIL BIOL BIOCHEM, V31, P957, DOI 10.1016/S0038-0717(99)00004-8
   Holmstrup M, 2000, ENVIRON TOXICOL CHEM, V19, P1781, DOI [10.1002/etc.5620190711, 10.1897/1551-5028(2000)019&lt;1781:FAOTEO&gt;2.3.CO;2]
   Holmstrup M, 2010, SCI TOTAL ENVIRON, V408, P3746, DOI 10.1016/j.scitotenv.2009.10.067
   Jackson M.L., 1975, SOIL CHEM ANAL ADV C, V2nd
   KULA H, 1992, SOIL BIOL BIOCHEM, V24, P1711, DOI 10.1016/0038-0717(92)90174-V
   Landrum M, 2006, SCI TOTAL ENVIRON, V363, P237, DOI 10.1016/j.scitotenv.2005.05.020
   Langdon CJ, 2001, SOIL BIOL BIOCHEM, V33, P1239, DOI 10.1016/S0038-0717(01)00029-3
   Leblanc G. A., 2004, TXB MODERN TOXICOLOG, P463, DOI DOI 10.1002/0471646776.CH26
   Olsen SR, 1954, ESTIMATION AVAILABLE, P939
   REDDY MV, 1992, SOIL BIOL BIOCHEM, V24, P1733, DOI 10.1016/0038-0717(92)90179-2
   ROBERTS BL, 1984, ENVIRON TOXICOL CHEM, V3, P67, DOI 10.1897/1552-8618(1984)3[67:RTOCTT]2.0.CO;2
   Rodriguez-Castellanos L, 2007, J PESTIC SCI, V32, P360, DOI 10.1584/jpestics.R07-14
   Senapati BK, 1992, SOIL BOIL BIOCH, V24, P1733
   Simard RR., 1993, SOIL SAMPLING METHOD, V1, P39
   SPURGEON DJ, 1995, ECOTOXICOLOGY, V4, P190, DOI 10.1007/BF00116481
   Spurgeon DJ, 2003, PEDOBIOLOGIA, V47, P588
   Suthar S, 2008, INT J ENVIRON SCI TE, V5, P99, DOI 10.1007/BF03326002
   Suthar S, 2008, ECOL ENG, V32, P99, DOI 10.1016/j.ecoleng.2007.10.003
   Suthar S, 2009, ECOL INDIC, V9, P588, DOI 10.1016/j.ecolind.2008.08.002
   Tomlin A.D., 1992, P116
   Tripathi G, 2010, PESTIC BIOCHEM PHYS, V98, P333, DOI 10.1016/j.pestbp.2010.07.005
   Van Rhee JA, 1972, LANDBOUW PLANTENZIEK, P93
   VANGESTEL CAM, 1992, ECOTOX ENVIRON SAFE, V23, P206, DOI 10.1016/0147-6513(92)90059-C
   Walkley A, 1934, SOIL SCI, V37, P29, DOI 10.1097/00010694-193401000-00003
   WHO, 1996, WHO REC CLASS PEST H
NR 38
TC 16
Z9 16
U1 0
U2 32
PU SPRINGER
PI NEW YORK
PA 233 SPRING ST, NEW YORK, NY 10013 USA
SN 1735-1472
EI 1735-2630
J9 INT J ENVIRON SCI TE
JI Int. J. Environ. Sci. Technol.
PD FEB
PY 2014
VL 11
IS 1
BP 191
EP 198
DI 10.1007/s13762-012-0154-3
PG 8
WC Environmental Sciences
WE Science Citation Index Expanded (SCI-EXPANDED)
SC Environmental Sciences & Ecology
GA AB2MF
UT WOS:000331626100020
OA Green Submitted
DA 2023-03-13
ER

PT J
AU Cox, LA
AF Cox, Louis Anthony (Tony), Jr.
TI LOW-DOSE NONLINEAR EFFECTS OF SMOKING ON CORONARY HEART DISEASE RISK
SO DOSE-RESPONSE
LA English
DT Article
DE Coronary Heart Disease (CHD); hormesis; U-shaped; J-shaped; empirical
   dose-response model; confounding; modeling bias; classification tree
   analysis
ID ENVIRONMENTAL TOBACCO-SMOKE; BRITISH WOMENS HEART; C-REACTIVE PROTEIN;
   VARIABLE SELECTION METHODS; MYOCARDIAL-INFARCTION; SOCIOECONOMIC-STATUS;
   LOGISTIC-REGRESSION; CARDIOVASCULAR-DISEASE; DEPRESSIVE SYMPTOMS;
   SECONDHAND SMOKE
AB Some recent discussions of adverse human health effects of active and passive smoking have suggested that low levels of exposure are disproportionately dangerous, so that "The effects of even brief (minutes to hours) passive smoking are often nearly as large (averaging 80% to 90%) as chronic active smoking" (Barnoya and Glantz, 2005). Recent epidemiological evidence (Teo et al., 2006) suggests a more linear relation. This paper reexamines the empirical relation between self-reported low levels of active smoking and risk of coronary heart disease (CHD) in public-domain data from the National Health and Nutrition Examination Survey (NHANES). Consistent with biological evidence on J-shaped and U-shaped relations between smoking-associated risk factors and CHD risks, we find that low levels of active smoking do not appear to be associated with increased CHD risk. Several methodological challenges in epidemiology may explain how model-derived estimates can predict low-dose linear or concave dose-response estimates, even if the empirical (i.e., data-based) relation does not show a clear increased risk at the lowest doses.
C1 Cox Associates, Denver, CO 80218 USA.
RP Cox, LA (corresponding author), Cox Associates, 503 Franklin St, Denver, CO 80218 USA.
EM tcoxdenver@aol.com
FU Philip Morris International (PMI)
FX The work reported was supported in part by Philip Morris International
   (PMI). The opinions, data examined, and research questions addressed
   (especially, whether the hypothesis of hormesis is inconsistent with
   NHANES data) are solely the author's, who also retained the right to
   publish all findings without review by PMI. I am grateful to Dr. Edward
   Sanders and Professor Paolo Ricci for stimulating, substantive
   discussions on modeling challenges in CHD epidemiology.
CR Albus C, 2004, EUR J CARDIOV PREV R, V11, P75, DOI 10.1097/01.hjr.0000116823.84388.6c
   Austin PC, 2004, J CLIN EPIDEMIOL, V57, P1138, DOI 10.1016/j.jclinepi.2004.04.003
   Barnoya J, 2005, CIRCULATION, V111, P2684, DOI 10.1161/CIRCULATIONAHA.104.492215
   Bonora E, 1998, DIABETES CARE, V21, P221, DOI 10.2337/diacare.21.2.221
   Brookes S T, 2001, Health Technol Assess, V5, P1
   BUSH TL, 1983, AM J EPIDEMIOL, V118, P480, DOI 10.1093/oxfordjournals.aje.a113653
   Calabrese EJ, 2001, TOXICOL SCI, V62, P330, DOI 10.1093/toxsci/62.2.330
   Chen R, 2004, OCCUP ENVIRON MED, V61, P790, DOI 10.1136/oem.2003.009167
   Chien KL, 2005, EUR J CARDIOV PREV R, V12, P95, DOI 10.1097/00149831-200504000-00003
   Curb JD, 2004, J AM GERIATR SOC, V52, P1975, DOI 10.1111/j.1532-5415.2004.52551.x
   Doulalas AD, 2006, ATHEROSCLEROSIS, V186, P121, DOI 10.1016/j.atherosclerosis.2005.06.030
   Dreiseitl S, 1999, J AM MED INFORM ASSN, P246
   DYER AR, 1980, AM J EPIDEMIOL, V112, P736, DOI 10.1093/oxfordjournals.aje.a113046
   Ebrahim S, 2004, BMJ-BRIT MED J, V328, P861, DOI 10.1136/bmj.38034.702836.55
   El-Khairy L, 2001, CIRCULATION, V103, P2544
   Enstrom JE, 2003, BMJ-BRIT MED J, V326, P1057, DOI 10.1136/bmj.326.7398.1057
   FLACK JM, 1995, CIRCULATION, V92, P2437, DOI 10.1161/01.CIR.92.9.2437
   Fox MP, 2005, INT J EPIDEMIOL, V34, P1370, DOI 10.1093/ije/dyi184
   Freund K M, 1993, Ann Epidemiol, V3, P417, DOI 10.1016/1047-2797(93)90070-K
   GAGNON DR, 1994, AM HEART J, V127, P674, DOI 10.1016/0002-8703(94)90679-3
   GLANTZ SA, 1991, CIRCULATION, V83, P1, DOI 10.1161/01.CIR.83.1.1
   GORI GB, 1995, REGUL TOXICOL PHARM, V21, P281, DOI 10.1006/rtph.1995.1042
   Greenland S, 2005, J R STAT SOC A STAT, V168, P267, DOI 10.1111/j.1467-985X.2004.00349.x
   Hatsukami DK, 2005, CHEST, V128, P2528, DOI 10.1378/chest.128.4.2528
   Hofler M, 2005, INT J METH PSYCH RES, V14, P92, DOI 10.1002/mpr.20
   Hu P, 1998, BIOMETRICS, V54, P1407, DOI 10.2307/2533667
   Iribarren C, 1996, AM J EPIDEMIOL, V143, P463, DOI 10.1093/oxfordjournals.aje.a008766
   JENKINS CD, 1968, CIRCULATION, V38, P1140, DOI 10.1161/01.CIR.38.6.1140
   Kavanaugh M, 2005, AMBUL PEDIATR, V5, P341, DOI 10.1367/A04-207R.1
   Kleemola P, 2000, ARCH INTERN MED, V160, P3393, DOI 10.1001/archinte.160.22.3393
   Law MR, 2003, PROG CARDIOVASC DIS, V46, P31, DOI 10.1016/S0033-0620(03)00078-1
   Law MR, 1997, BMJ-BRIT MED J, V315, P973, DOI 10.1136/bmj.315.7114.973
   Lawlor DA, 2005, J EPIDEMIOL COMMUN H, V59, P785, DOI 10.1136/jech.2004.029991
   Lawlor DA, 2005, THROMB HAEMOSTASIS, V93, P955, DOI 10.1160/TH04-12-0805
   Lee J, 2001, INT J EPIDEMIOL, V30, P983, DOI 10.1093/ije/30.5.983
   Luan XQ, 2005, STAT MED, V24, P2221, DOI 10.1002/sim.2094
   Lubbock LA, 2005, AM J CARDIOL, V96, P1506, DOI 10.1016/j.amjcard.2005.07.059
   MacCallum Peter K, 2005, Proc Am Thorac Soc, V2, P34
   Miller M, 2005, ARCH INTERN MED, V165, P2063, DOI 10.1001/archinte.165.18.2063
   Murray RP, 2002, AM J EPIDEMIOL, V155, P242, DOI 10.1093/aje/155.3.242
   Nilsson R, 2001, RISK ANAL, V21, P737, DOI 10.1111/0272-4332.214147
   Njolstad I, 1996, CIRCULATION, V93, P450
   O'Callaghan PA, 2005, EUR J CARDIOV PREV R, V12, P542, DOI 10.1097/00149831-200512000-00005
   Pechacek TF, 2004, BRIT MED J, V328, P980, DOI 10.1136/bmj.328.7446.980
   Ricci PF, 2002, TECHNOLOGY, V9, P23
   Royston P, 2006, STAT MED, V25, P127, DOI 10.1002/sim.2331
   Steenland K, 1996, CIRCULATION, V94, P622, DOI 10.1161/01.CIR.94.4.622
   Steptoe A, 2003, PSYCHOSOM MED, V65, P137, DOI 10.1097/01.PSY.0000039755.23250.A7
   Steptoe A, 2002, BRAIN BEHAV IMMUN, V16, P774, DOI 10.1016/S0889-1591(02)00030-2
   Steyerberg EW, 2004, STAT MED, V23, P2567, DOI 10.1002/sim.1844
   Stromberg U, 1996, AM J EPIDEMIOL, V144, P421
   Teo KK, 2006, LANCET, V368, P647, DOI 10.1016/S0140-6736(06)69249-0
   WELLS AJ, 1994, J AM COLL CARDIOL, V24, P546, DOI 10.1016/0735-1097(94)90315-8
NR 53
TC 6
Z9 6
U1 0
U2 4
PU SAGE PUBLICATIONS INC
PI THOUSAND OAKS
PA 2455 TELLER RD, THOUSAND OAKS, CA 91320 USA
SN 1559-3258
J9 DOSE-RESPONSE
JI Dose-Response
PY 2012
VL 10
IS 2
BP 219
EP 232
DI 10.2203/dose-response.11-038.Cox
PG 14
WC Pharmacology & Pharmacy; Radiology, Nuclear Medicine & Medical Imaging;
   Toxicology
WE Science Citation Index Expanded (SCI-EXPANDED)
SC Pharmacology & Pharmacy; Radiology, Nuclear Medicine & Medical Imaging;
   Toxicology
GA 956ES
UT WOS:000305073400007
PM 22740784
OA Green Published
DA 2023-03-13
ER

PT J
AU Bondareva, L
   Kudryasheva, N
   Tananaev, I
AF Bondareva, Lydia
   Kudryasheva, Nadezhda
   Tananaev, Ivan
TI Tritium: Doses and Responses of Aquatic Living Organisms (Model
   Experiments)
SO ENVIRONMENTS
LA English
DT Review
DE tritium; living organisms; dose-forming effects
ID ORGANICALLY BOUND TRITIUM; LUMINOUS MARINE-BACTERIA; OXYGEN SPECIES ROS;
   DELAYED FLUORESCENCE; IONIZING-RADIATION; BOTTOM SEDIMENTS; HORMESIS;
   WATER; FISH; TOXICITY
AB Tritium is a byproduct of many radiochemical reactions in the nuclear industry, and its effects on aquatic organisms, particularly low-dose effects, deserve special attention. The low-dose effects of tritium on aquatic microbiota have been intensively studied using luminous marine bacteria as model microorganisms. Low-dose physiological activation has been demonstrated and explained by the signaling role of reactive oxygen species through the "bystander effect" in bacterial suspensions. The activation of microbial functions in natural reservoirs by low tritium concentrations can cause unpredictable changes in food chains and imbalances in the natural equilibrium. The incorporation of tritium from the free form into organically bound compounds mainly occurs in the dark and at a temperature of 25 degrees C. When tritium is ingested by marine animals, up to 56% of tritium is accumulated in the muscle tissue and up to 36% in the liver. About 50% of tritium in the liver is bound in non-exchangeable forms. Human ingestion of water and food products contaminated with background levels of tritium does not significantly contribute to the total dose load on the human body.
C1 [Bondareva, Lydia] FF Erisman Fed Sci Ctr Hyg, Moscow 141014, Russia.
   [Kudryasheva, Nadezhda] Russian Acad Sci, Fed Res Ctr, Inst Biophys, Siberian Branch,Krasnoyarsk Sci Ctr, Krasnoyarsk 660036, Russia.
   [Kudryasheva, Nadezhda] Siberian Fed Univ, Biophys Dept, Krasnoyarsk 660041, Russia.
   [Tananaev, Ivan] FRC Kola Sci Ctr RAS, Apatity 184209, Russia.
C3 Russian Academy of Sciences; Krasnoyarsk Science Center of the Siberian
   Branch of the Russian Academy of Sciences; Biophysics Institute,
   Siberian Branch, Russian Academy of Sciences; Siberian Federal
   University
RP Bondareva, L (corresponding author), FF Erisman Fed Sci Ctr Hyg, Moscow 141014, Russia.
EM lydiabondareva@gmail.com; n-qdr@yandex.ru; geokhi@mail.ru
RI Kudryasheva, Nadezhda/S-2184-2016
OI Kudryasheva, Nadezhda/0000-0001-5315-8002; Bondareva,
   Lydia/0000-0002-1482-6319
FU Program of the Federal Service for Surveillance on Consumer Rights
   Protection and Human Wellbeing (Russian Federation) 2020-2025;
   Sevastopol State University [42-01-09/169/2021-7]
FX This review was prepared with the partial financial support of the
   Program of the Federal Service for Surveillance on Consumer Rights
   Protection and Human Wellbeing (Russian Federation) 2020-2025 and of the
   Sevastopol State University, project identifier 42-01-09/169/2021-7.
CR Abbas M, 2018, SCI TOTAL ENVIRON, V626, P1295, DOI 10.1016/j.scitotenv.2018.01.066
   Agathokleous E, 2020, SCI TOTAL ENVIRON, V704, DOI 10.1016/j.scitotenv.2019.135263
   Aidarkhanov AO, 2013, J ENVIRON RADIOACTIV, V124, P163, DOI 10.1016/j.jenvrad.2013.05.006
   Alexandrova M, 2011, J ENVIRON RADIOACTIV, V102, P407, DOI 10.1016/j.jenvrad.2011.02.011
   [Anonymous], ICRP PUBL, V136
   [Anonymous], 109 NCRP
   Attix F H, 1986, INTRO RADIOLOGICAL P, P607
   Babenko A.G., 1990, ATOM ENERGY+, V68, P285, DOI [10.1007/BF02074360, DOI 10.1007/BF02074360]
   Balukova V.D., 1994, DEEP BURIAL LIQUID R, P256
   Bartlit J.R., 1990, TRITIUM SYSTEMS TEST, P21
   Baumgartner F, 2001, J RADIOANAL NUCL CH, V249, P513
   Baumgartner F, 2000, J RADIOANAL NUCL CH, V243, P295, DOI 10.1023/A:1016072518818
   BELOT Y, 1986, RADIAT PROT DOSIM, V16, P111
   Belovodsky L.F., 1985, TRITIUM, P212
   Berden-Zrimec M, 2007, CENT EUR J BIOL, V2, P169, DOI 10.2478/s11535-007-0014-1
   BOGEN DC, 1976, HEALTH PHYS, V30, P203, DOI 10.1097/00004032-197602000-00008
   Bondareva L., 2018, TRITIUM ADV RES APPL, P47
   Bondareva L. G., 2020, Radiatsionnaya Biologiya Radioekologiya, V60, P71, DOI 10.31857/S0869803120010051
   Bondareva L. G., 2016, Radiatsionnaya Biologiya Radioekologiya, V56, P440, DOI 10.7868/S0869803116040032
   Bondareva L, 2021, AGRONOMY-BASEL, V11, DOI 10.3390/agronomy11020198
   Bondareva L, 2015, ENVIRON SCI POLLUT R, V22, P18127, DOI 10.1007/s11356-015-5042-1
   Boyer C, 2009, ENVIRON EXP BOT, V67, P34, DOI 10.1016/j.envexpbot.2009.06.008
   Brown R.M., 1978, P S BEH TRIT ENV SAN, P405
   BULICH AA, 1981, ISA T, V20, P29
   Burlakova E.B., 2004, BIOPHYSICS, V49, P522
   Calabrese EJ, 2018, INT J MOL SCI, V19, DOI 10.3390/ijms19102871
   Calabrese EJ, 2014, MICROB CELL, V1, P145, DOI 10.15698/mic2014.05.145
   Calabrese EJ, 2013, CRIT REV TOXICOL, V43, P580, DOI 10.3109/10408444.2013.808172
   Calabrese EJ, 2004, EMBO REP, V5, pS37, DOI 10.1038/sj.embor.7400222
   Chae JS, 2018, J ENVIRON RADIOACTIV, V192, P524, DOI 10.1016/j.jenvrad.2018.08.007
   Demin S.N., 2001, TRITII ETO OPASNO, P13
   DEVINE TL, 1977, J INSECT PHYSIOL, V23, P1315, DOI 10.1016/0022-1910(77)90076-2
   Drinovec L, 2004, B ENVIRON CONTAM TOX, V72, P896, DOI 10.1007/s00128-004-0328-x
   Eyrolle F, 2018, J ENVIRON RADIOACTIV, V181, P128, DOI 10.1016/j.jenvrad.2017.11.001
   Galeriu D., 2010, RADIONUCLIDES ENV, V1st ed., P47, DOI [10.1002/0470862106.ia709, DOI 10.1002/0470862106.IA709]
   Garbinsky L., 1979, VYUZITIE MONITOROV R, P260
   Girotti S, 2008, ANAL CHIM ACTA, V608, P2, DOI 10.1016/j.aca.2007.12.008
   Gudkov D. I., 1995, Gidrobiologicheskii Zhurnal, V31, P95
   Gudkov D I, 1999, Radiats Biol Radioecol, V39, P605
   HILL RL, 1993, HEALTH PHYS, V65, P628, DOI 10.1097/00004032-199312000-00003
   HISAMATSU S, 1989, HEALTH PHYS, V57, P565, DOI 10.1097/00004032-198910000-00007
   IAEA, 1979, ENV IS DAT WORLD SUR, V5, P198
   IAEA-International Atomic Energy Agency, EFFECTS IONIZING RAD
   JACKSON DA, 1993, EMBO J, V12, P1059, DOI 10.1002/j.1460-2075.1993.tb05747.x
   Jaeschke BC, 2013, J ENVIRON RADIOACTIV, V115, P28, DOI 10.1016/j.jenvrad.2012.07.008
   Jargin SV, 2018, HUM EXP TOXICOL, V37, P1233, DOI 10.1177/0960327118765332
   Kadhim MA, 2004, MUTAT RES-FUND MOL M, V568, P21, DOI 10.1016/j.mrfmmm.2004.06.043
   Kaiser J, 2003, SCIENCE, V302, P376, DOI 10.1126/science.302.5644.376
   Kim SB, 2022, J ENVIRON RADIOACTIV, V243, DOI 10.1016/j.jenvrad.2021.106810
   Kim SB, 2019, J ENVIRON RADIOACTIV, V208, DOI 10.1016/j.jenvrad.2019.105997
   Kozlov F.A., 1990, ATOM ENERGY+, V68, P94, DOI [10.1007/BF02069868, DOI 10.1007/BF02069868]
   Kratasyuk VA, 2015, COMB CHEM HIGH T SCR, V18, P952, DOI 10.2174/1386207318666150917100257
   Kudryasheva NS, 2015, J ENVIRON RADIOACTIV, V142, P68, DOI 10.1016/j.jenvrad.2015.01.012
   Kudryasheva NS, 2019, INT J MOL SCI, V20, DOI 10.3390/ijms20184451
   Kulikov N.V., 1996, ECOLOGY REGIONS NUCL, P251
   Kupper H, 1996, J EXP BOT, V47, P259, DOI 10.1093/jxb/47.2.259
   Kurvet I, 2011, SENSORS-BASEL, V11, P7865, DOI 10.3390/s110807865
   Larin V., 2002, ENERGY, V6, P44
   Lee J, 2019, PHOTOCHEM PHOTOBIOL, V95, P679, DOI 10.1111/php.13063
   Little MP, 2008, RADIAT RES, V169, P99, DOI 10.1667/RR1070.1
   Liu YK, 2016, PLANT CELL REP, V35, P995, DOI 10.1007/s00299-016-1950-x
   Luckey TD., 1980, HORMESIS IONIZING RA, P225
   McCubbin D, 2001, MAR POLLUT BULL, V42, P852, DOI 10.1016/S0025-326X(01)00039-X
   Melintescu A, 2011, RADIAT ENVIRON BIOPH, V50, P459, DOI 10.1007/s00411-011-0362-0
   Mikhailova V.N., 1997, NUCL TESTS USSR, P302
   Min JH, 2003, RADIAT ENVIRON BIOPH, V42, P189, DOI 10.1007/s00411-003-0205-8
   Nayak SR, 2021, HEALTH PHYS, V120, P1, DOI 10.1097/HP.0000000000001279
   Nemtseva E.V., 2007, RUSS CHEM REV+, V76, P91, DOI [10.1002/chin.200722275, DOI 10.1070/RC2007V076N01ABEH003648, 10.1070/RC2007v076n01ABEH003648]
   Nosov A.V., 2001, ATOM ENERGY+, V90, P77, DOI [10.1023/A:1011304426527, DOI 10.1023/A:1011304426527]
   OKADA S, 1993, HEALTH PHYS, V65, P595, DOI 10.1097/00004032-199312000-00001
   Park J.W., 2000, MARINE FRESHWATER PR, P417
   PHILIPS JE, 1981, NUCL SAFETY, V22, P612
   PILMER DF, 1973, T AM NUCL SOC, V17, P29
   Privezentsev Y.A., 2004, FISH FARMING, P456
   QUISENBERRY DR, 1979, ENVIRON POLLUT, V20, P33, DOI 10.1016/0013-9327(79)90051-X
   Ray PD, 2012, CELL SIGNAL, V24, P981, DOI 10.1016/j.cellsig.2012.01.008
   Rees Jean-Francois, 1994, Biochemistry and Molecular Biology of Fishes, V3, P215
   Rithidech KN, 2008, DOSE-RESPONSE, V6, P252, DOI 10.2203/dose-response.07-024.Rithidech
   Rozhko TV, 2017, J ENVIRON RADIOACTIV, V177, P261, DOI 10.1016/j.jenvrad.2017.07.010
   Rozhko TV, 2016, J ENVIRON RADIOACTIV, V157, P131, DOI 10.1016/j.jenvrad.2016.03.017
   Rozhko TV, 2020, INT J MOL SCI, V21, DOI 10.3390/ijms21228464
   Rozhko TV, 2020, INT J MOL SCI, V21, DOI 10.3390/ijms21186783
   Rozhko TV, 2019, J ENVIRON RADIOACTIV, V208, DOI 10.1016/j.jenvrad.2019.106035
   Sabaneev L.P., 1994, LIVING CATCHING FRES, V7th ed.
   Saha G.B, 1993, PHYS RADIOBIOLOGY NU, P138, DOI [10.1007/978-1-4757-6184-9, DOI 10.1007/978-1-4757-6184-9]
   Schell W.R., 1973, P S PHYS BEH RAD CON, P375
   Selivanova MA, 2014, CENT EUR J BIOL, V9, P951, DOI 10.2478/s11535-014-0331-0
   Selivanova MA, 2013, J ENVIRON RADIOACTIV, V120, P19, DOI 10.1016/j.jenvrad.2013.01.003
   Shibamoto Y, 2018, INT J MOL SCI, V19, DOI 10.3390/ijms19082387
   Singh S, 2009, DOSE-RESPONSE, V7, P193, DOI 10.2203/dose-response.09-001.Singh
   United Nations Scientific Committee on the Effects of Atomic Radiation (UNSCEAR), SOURC EFF RISKS ION
   Vakulovskii S.M., 1978, ATOM ENERGY+, V44, P432, DOI [10.1007/BF01124436, DOI 10.1007/BF01124436]
   Vasilenko I.Y., 2001, AT ENERGY B, V12, P34
   WEINBERG AM, 1981, PHYS TODAY, V34, P48, DOI 10.1063/1.2914469
   WITZTUM A, 1979, ANN BOT-LONDON, V44, P1
   Yamauchi M, 2017, IND HEALTH, V55, P580, DOI 10.2486/indhealth.2017-0128
   Yehia MR, 2022, BIOENGINEERING-BASEL, V9, DOI 10.3390/bioengineering9020061
   Zhang QE, 2018, IOP C SER EARTH ENV, V108, DOI 10.1088/1755-1315/108/4/042057
   Zotina T.A., 2009, J SIB FED U BIOL, V2, P226
NR 99
TC 1
Z9 1
U1 1
U2 2
PU MDPI
PI BASEL
PA ST ALBAN-ANLAGE 66, CH-4052 BASEL, SWITZERLAND
EI 2076-3298
J9 ENVIRONMENTS
JI Environments
PD APR
PY 2022
VL 9
IS 4
AR 51
DI 10.3390/environments9040051
PG 17
WC Environmental Sciences
WE Emerging Sources Citation Index (ESCI)
SC Environmental Sciences & Ecology
GA 0Q7AM
UT WOS:000785066700001
OA gold
DA 2023-03-13
ER

PT J
AU Ankley, PJ
   Graves, SD
   Xie, YW
   DeBofsky, A
   Weber, A
   Brinkmann, M
   Palace, VP
   Liber, K
   Hecker, M
   Janz, DM
   Giesy, JP
AF Ankley, Phillip J.
   Graves, Stephanie D.
   Xie, Yuwei
   DeBofsky, Abigail
   Weber, Alana
   Brinkmann, Markus
   Palace, Vince P.
   Liber, Karsten
   Hecker, Markus
   Janz, David M.
   Giesy, John P.
TI Effects of in situ experimental selenium exposure on finescale dace
   (Phoxinus neogaeus) gut microbiome
SO ENVIRONMENTAL RESEARCH
LA English
DT Article
DE Fish; Mesocosm; Freshwater; Hormesis; Selenium; Microbiome
ID DYSBIOSIS
AB Selenium (Se) is an environmental contaminant of global concern that can cause adverse effects in fish at elevated levels. Fish gut microbiome play essential roles in gastrointestinal function and host health and can be perturbed by environmental contaminants, including metals and metalloids. Here, an in-situ Se exposure of female finescale dace (Phoxinus neogaeus) using mesocosms was conducted to determine the impacts of Se accumulation on the gut microbiome and morphometric endpoints. Prior to this study, the gut microbiome of finescale dace, a widespread Cyprinid throughout North America, had not been characterized. Exposure to Se caused a hormetic response of alpha diversity of the gut microbiome, with greater diversity at the lesser concentration of 1.6 mu g Se/L, relative to that of fish exposed to the greater concentration of 5.6 mu g Se/L. Select gut microbiome taxa of fish were differentially abundant between aqueous exposure concentrations and significantly correlated with liver-somatic index (LSI). The potential effects of gut microbiome dysbiosis on condition of wild fish might be a consideration when assessing adverse effects of Se in aquatic environments. More research regarding effects of Se on field-collected fish gut microbiome and the potential adverse effects or benefits on the host is warranted.
C1 [Ankley, Phillip J.; Graves, Stephanie D.; Xie, Yuwei; DeBofsky, Abigail; Weber, Alana; Brinkmann, Markus; Liber, Karsten; Hecker, Markus; Janz, David M.; Giesy, John P.] Univ Saskatchewan, Toxicol Ctr, Saskatoon, SK, Canada.
   [Graves, Stephanie D.] Queens Univ, Biol Dept, 116 Barrie St, Kingston, ON K7L 3N6, Canada.
   [Brinkmann, Markus; Liber, Karsten; Hecker, Markus] Univ Saskatchewan, Sch Environm & Sustainabil, Saskatoon, SK, Canada.
   [Brinkmann, Markus] Univ Saskatchewan, Global Inst Water Secur, Saskatoon, SK, Canada.
   [Palace, Vince P.] IISD Expt Lakes Area Inc, Winnipeg, MB, Canada.
   [Janz, David M.; Giesy, John P.] Univ Saskatchewan, Dept Vet Biomed Sci, Saskatoon, SK, Canada.
   [Giesy, John P.] Baylor Univ, Dept Environm Sci, Waco, TX 76798 USA.
C3 University of Saskatchewan; Queens University - Canada; University of
   Saskatchewan; University of Saskatchewan; Global Institute for Water
   Security; University of Saskatchewan; Baylor University
RP Graves, SD (corresponding author), Queens Univ, Biol Dept, 116 Barrie St, Kingston, ON K7L 3N6, Canada.
EM s.graves@queensu.ca
RI Graves, Stephanie/HNP-1726-2023; Xie, Yuwei/CAI-7227-2022; Brinkmann,
   Markus/L-3879-2013
OI Graves, Stephanie/0000-0003-4535-9941; Xie, Yuwei/0000-0001-5652-6413;
   Giesy, John/0000-0003-1931-9962; Janz, David/0000-0002-1866-9787; Weber,
   Alana/0000-0002-7616-4066; Ankley, Phillip/0000-0002-5883-6148;
   Brinkmann, Markus/0000-0002-4985-263X; Palace, Vince/0000-0003-2134-2299
FU Global Water Futures program, Canada First Research Excellence Fund
   [419205]; Fisheries and Oceans Canada's National Contaminants Advisory
   Group; Natural Sciences and Engineering Research Council (NSERC) of
   Canada's Strategic Projects Grant program [STPGP 479047]; Canada
   Research Chairs Program of NSERC; Department of Environmental Sciences,
   at Baylor University; Texas, USA
FX Funding was provided by "Next generation solutions to ensure healthy
   water resources for future generations" funded by the Global Water
   Futures program, Canada First Research Excellence Fund (#419205),
   Fisheries and Oceans Canada's National Contaminants Advisory Group, and
   the Natural Sciences and Engineering Research Council (NSERC) of
   Canada's Strategic Projects Grant program (STPGP 479047). Profs. Giesy
   and Hecker were supported by the Canada Research Chairs Program of NSERC
   and a Distinguished Visiting Professorship from the Department of
   Environmental Sciences, at Baylor University in Waco, Texas, USA.
CR Adamovsky O, 2018, ENVIRON TOXICOL CHEM, V37, P2758, DOI 10.1002/etc.4249
   Apprill A, 2015, AQUAT MICROB ECOL, V75, P129, DOI 10.3354/ame01753
   Bolyen E, 2019, NAT BIOTECHNOL, V37, P852, DOI 10.1038/s41587-019-0209-9
   Callejon-Leblic B., 2021, J AGR FOOD CHEM
   Chen LG, 2018, ENVIRON POLLUT, V234, P307, DOI 10.1016/j.envpol.2017.11.074
   DeBofsky A, 2020, AQUAT TOXICOL, V229, DOI 10.1016/j.aquatox.2020.105658
   DeBofsky A, 2020, CHEMOSPHERE, V252, DOI 10.1016/j.chemosphere.2020.126461
   Dulski T, 2020, SCI REP-UK, V10, DOI 10.1038/s41598-020-61351-1
   Edgar R.C., 2016, UNOISE2 IMPROVED ERR, DOI DOI 10.1101/081257
   Egerton S, 2018, FRONT MICROBIOL, V9, DOI 10.3389/fmicb.2018.00873
   Fadrosh DW, 2014, MICROBIOME, V2, DOI 10.1186/2049-2618-2-6
   Graves SD, 2022, ENVIRON TOXICOL CHEM, V41, P95, DOI 10.1002/etc.5239
   Graves SD, 2021, ENVIRON POLLUT, V280, DOI 10.1016/j.envpol.2021.116956
   Hamilton SJ, 2003, ECOTOX ENVIRON SAFE, V56, P201, DOI 10.1016/S0147-6513(02)00091-X
   HODSON PV, 1983, ECOL BULL, P335
   Hsieh TC, 2016, METHODS ECOL EVOL, V7, P1451, DOI 10.1111/2041-210X.12613
   Huang Q, 2020, MOL ECOL, V29, P5019, DOI 10.1111/mec.15699
   Jalili-Firoozinezhad S, 2019, NAT BIOMED ENG, V3, P520, DOI 10.1038/s41551-019-0397-0
   Janz DM., 2010, ECOLOGICAL ASSESSMEN, P141
   Kamada N, 2014, GASTROENTEROLOGY, V146, P1477, DOI 10.1053/j.gastro.2014.01.060
   Kasaikina MV, 2011, FASEB J, V25, P2492, DOI 10.1096/fj.11-181990
   Kelly Dervla, 2018, Diseases, V6, DOI 10.3390/diseases6040109
   Kidd KA, 2007, P NATL ACAD SCI USA, V104, P8897, DOI 10.1073/pnas.0609568104
   Kim PS, 2021, MICROBIOME, V9, DOI 10.1186/s40168-021-01113-x
   Klindworth Anna, 2013, Nucleic Acids Res, V41, pe1, DOI 10.1093/nar/gks808
   Klunemann M, 2021, NATURE, V597, P533, DOI 10.1038/s41586-021-03891-8
   Kriss M, 2018, CURR OPIN MICROBIOL, V44, P34, DOI 10.1016/j.mib.2018.07.003
   Lavoie C, 2018, EVOL APPL, V11, P1671, DOI 10.1111/eva.12658
   LEMLY AD, 1993, ENVIRON MONIT ASSESS, V28, P83, DOI 10.1007/BF00547213
   Liu S, 2022, ANIM NUTR, V8, P235, DOI 10.1016/j.aninu.2021.07.001
   Lobanov AV, 2009, BBA-GEN SUBJECTS, V1790, P1424, DOI 10.1016/j.bbagen.2009.05.014
   Martinez Arbizu P., 2017, PAIRWISEADONIS PAIRW
   McMurdie PJ, 2013, PLOS ONE, V8, DOI 10.1371/journal.pone.0061217
   Meseck SL, 2006, LIMNOL OCEANOGR, V51, P2018, DOI 10.4319/lo.2006.51.5.2018
   Narrowe AB, 2015, MICROBIOME, V3, DOI 10.1186/s40168-015-0069-6
   Oliphant K, 2019, MICROBIOME, V7, DOI 10.1186/s40168-019-0704-8
   Pereira AM, 2020, FEMS MICROBIOL ECOL, V96, DOI 10.1093/femsec/fiaa212
   Perry WB, 2020, P ROY SOC B-BIOL SCI, V287, DOI 10.1098/rspb.2020.0184
   Ponton DE, 2013, ENVIRON POLLUT, V176, P254, DOI 10.1016/j.envpol.2013.01.032
   Presser T.S., 2006, FORECASTING SELENIUM
   Presser Theresa S., 2010, Integrated Environmental Assessment and Management, V6, P685, DOI 10.1002/ieam.101
   Quast Christian, 2013, Nucleic Acids Res, V41, pD590, DOI 10.1093/nar/gks1219
   Rognes T, 2016, PEERJ, V4, DOI 10.7717/peerj.2584
   Romero J, 2014, AQUACULTURE NUTRITION: GUT HEALTH, PROBIOTICS AND PREBIOTICS, P75
   Rothman JA, 2019, APPL ENVIRON MICROB, V85, DOI 10.1128/AEM.01411-19
   Rothman JA, 2019, ENVIRON MICROBIOL, V21, P3417, DOI 10.1111/1462-2920.14641
   Saffari S, 2017, AQUACULT NUTR, V23, P611, DOI 10.1111/anu.12428
   Schindler DW, 1996, LIMNOL OCEANOGR, V41, P1004, DOI 10.4319/lo.1996.41.5.1004
   Scott W. B., 1973, B FISH RES BOARD CAN, V184, P1, DOI DOI 10.1002/IROH.19760610109
   Sehnal L, 2021, FRONT MICROBIOL, V12, DOI 10.3389/fmicb.2021.567408
   Takahashi K, 2020, FOOD CHEM, V319, DOI 10.1016/j.foodchem.2020.126537
   Ferreira RLU, 2021, FRONT NUTR, V8, DOI 10.3389/fnut.2021.685317
   Wickham H., 2011, GGPLOT2, V3, P180
   Wu SG, 2012, PLOS ONE, V7, DOI [10.1371/journal.pone.0030440, 10.1371/journal.pone.0040727]
   Xiong JB, 2019, ZOOL RES, V40, P70, DOI 10.24272/j.issn.2095-8137.2018.069
   Young T., 2010, ECOLOGICAL ASSESSMEN, P7
   Yudovich YE, 2006, INT J COAL GEOL, V67, P112, DOI 10.1016/j.coal.2005.09.003
   Zhai QX, 2018, ENVIRON SCI TECH LET, V5, P724, DOI 10.1021/acs.estlett.8b00563
   Zimmermann M, 2019, NATURE, V570, P462, DOI 10.1038/s41586-019-1291-3
NR 59
TC 3
Z9 3
U1 4
U2 10
PU ACADEMIC PRESS INC ELSEVIER SCIENCE
PI SAN DIEGO
PA 525 B ST, STE 1900, SAN DIEGO, CA 92101-4495 USA
SN 0013-9351
EI 1096-0953
J9 ENVIRON RES
JI Environ. Res.
PD SEP
PY 2022
VL 212
AR 113151
DI 10.1016/j.envres.2022.113151
EA MAR 2022
PN A
PG 7
WC Environmental Sciences; Public, Environmental & Occupational Health
WE Science Citation Index Expanded (SCI-EXPANDED)
SC Environmental Sciences & Ecology; Public, Environmental & Occupational
   Health
GA 1C4RO
UT WOS:000793108600004
PM 35318011
DA 2023-03-13
ER

PT J
AU Villette, C
   Maurer, L
   Delecolle, J
   Zumsteg, J
   Erhardt, M
   Heintz, D
AF Villette, C.
   Maurer, L.
   Delecolle, J.
   Zumsteg, J.
   Erhardt, M.
   Heintz, D.
TI In situ localization of micropollutants and associated stress response
   in Populus nigra leaves
SO ENVIRONMENT INTERNATIONAL
LA English
DT Article
DE Populus nigra; Waste water; Sludge; Constructed wetland;
   Micropollutants; Mass spectrometry imaging (MSI)
ID PERSONAL CARE PRODUCTS; MASS-SPECTROMETRY; MULTIRESIDUE METHOD; PLANTS;
   WATER; PHARMACEUTICALS; METABOLITES; EXPOSURE; SURFACE; L.
AB Micropollutants and emerging organic contaminants (EOCs) have been widely studied in terms of persistance, removal, human risk assessment, toxicology, etc. Mass spectrometry imaging (MSI) offers the possibility of following the fate of a single pesticide in a plant leaf or a drug in the whole body of an animal, organ by organ. However, the admissibility of chronic low doses of complex mixtures for the ecosystem has not been assessed. How do micropollutants diffuse in the environment? How do living organisms cope with chronic exposure to a low dose of diverse micropollutants? Is there a cocktail effect or a chance for hormesis? Combining mass spectrometry imaging (MSI) and targeted and nontargeted liquid chromatography coupled to mass spectrometry (LC-MS), we attempt to answer these questions. We investigate the diversity of micropollutants at the exit of a water treatment facility, their diffusion in sludge and black poplar (Populus nigra), and their impact on a living organism. We reveal a specific tissue localization of micropollutants in peripheral leaf tissues, and an associated stress response from the plant, with stress hormones and tissue degradation markers induced in the plant growing near the water efflux.
C1 [Villette, C.; Maurer, L.; Delecolle, J.; Zumsteg, J.; Heintz, D.] Univ Strasbourg, CNRS, Inst Biol Mol Plantes, PIMS, 12 Rue Gen Zimmer, F-67084 Strasbourg, France.
   [Maurer, L.] CNRS, ICube Lab Sci Ingn Informat & Imagerie, Dept Mecan, UNISTRA ,ENGEES,INSA, 2 Rue Boussingault, F-67000 Strasbourg, France.
   [Erhardt, M.] Univ Strasbourg, CNRS, Inst Biol Mol Plantes, Microscopie & Imagerie Cellulaire, 12 Rue Gen Zimmer, F-67084 Strasbourg, France.
C3 Centre National de la Recherche Scientifique (CNRS); UDICE-French
   Research Universities; Universites de Strasbourg Etablissements
   Associes; Universite de Strasbourg; Centre National de la Recherche
   Scientifique (CNRS); UDICE-French Research Universities; Universites de
   Strasbourg Etablissements Associes; Universite de Strasbourg; Centre
   National de la Recherche Scientifique (CNRS); UDICE-French Research
   Universities; Universites de Strasbourg Etablissements Associes;
   Universite de Strasbourg
RP Villette, C (corresponding author), Univ Strasbourg, CNRS, Inst Biol Mol Plantes, PIMS, 12 Rue Gen Zimmer, F-67084 Strasbourg, France.
EM claire.villette@ibmp-cnrs.unistra.fr
RI Maurer, Loïc/ABA-1019-2021
OI Maurer, Loïc/0000-0002-7248-4804; Villette, Claire/0000-0003-2564-5529
CR Adeel M, 2017, ENVIRON INT, V99, P107, DOI 10.1016/j.envint.2016.12.010
   Agathokleous E, 2018, ENVIRON INT, V120, P489, DOI 10.1016/j.envint.2018.08.035
   Alexandrov T., 2010, SPATIAL SEGMENTATION, P6535
   Alexandrov T, 2011, BIOINFORMATICS, V27, pI230, DOI 10.1093/bioinformatics/btr246
   Anderson DMG, 2010, RAPID COMMUN MASS SP, V24, P3309, DOI 10.1002/rcm.4767
   Berge A, 2018, CHEMOSPHERE, V213, P587, DOI 10.1016/j.chemosphere.2018.09.101
   Bhandari DR, 2015, ANALYST, V140, P7696, DOI [10.1039/C5AN01065A, 10.1039/c5an01065a]
   Bjarnholt N, 2014, NAT PROD REP, V31, P818, DOI 10.1039/c3np70100j
   Burns EE, 2018, J PLANT PHYSIOL, V220, P105, DOI 10.1016/j.jplph.2017.11.004
   Butler CD, 2008, ENVIRON POLLUT, V156, P1, DOI 10.1016/j.envpol.2007.12.026
   Carvalho PN, 2014, ENVIRON SCI POLLUT R, V21, P11729, DOI 10.1007/s11356-014-2550-3
   Castells E, 2005, J CHEM ECOL, V31, P1693, DOI 10.1007/s10886-005-5921-x
   Christou A, 2018, ENVIRON INT, V114, P360, DOI 10.1016/j.envint.2018.03.003
   Cotton J, 2016, WATER RES, V104, P20, DOI 10.1016/j.watres.2016.07.075
   Eckardt NA, 2009, PLANT CELL, V21, P700, DOI 10.1105/tpc.109.210313
   Fernandes C, 2018, ECOTOX ENVIRON SAFE, V156, P25, DOI 10.1016/j.ecoenv.2018.03.005
   Gago-Ferrero P, 2018, ENVIRON SCI TECHNOL, V52, P6881, DOI 10.1021/acs.est.7b06598
   Gomez-Cadenas A., 2014, PHYTOHORMONES WINDOW, V1, P289, DOI DOI 10.1007/978-1-4939-0491-4
   Guidi W, 2008, BIORESOURCE TECHNOL, V99, P4832, DOI 10.1016/j.biortech.2007.09.055
   Halade GV, 2018, ANAL BIOANAL CHEM, V410, P1965, DOI 10.1007/s00216-018-0863-7
   He YJ, 2017, ENVIRON SCI TECHNOL, V51, P4576, DOI 10.1021/acs.est.7b00458
   Hijosa-Valsero M, 2016, CHEMOSPHERE, V145, P508, DOI 10.1016/j.chemosphere.2015.11.090
   Jakovljevic T, 2014, ENVIRON SCI POLLUT R, V21, P3792, DOI 10.1007/s11356-013-2292-7
   Jansson S, 2007, ANNU REV PLANT BIOL, V58, P435, DOI 10.1146/annurev.arplant.58.032806.103956
   Jung HW, 2009, SCIENCE, V324, P89, DOI 10.1126/science.1170025
   KATSUMI M, 1980, PLANT CELL PHYSIOL, V21, P1439, DOI 10.1093/pcp/21.8.1439
   Klerk LA, 2007, INT J MASS SPECTROM, V260, P222, DOI 10.1016/j.ijms.2006.11.014
   Kulkarni P, 2018, PLANT J, V93, P193, DOI 10.1111/tpj.13763
   Lagarrigue M, 2016, J PROTEOMICS, V144, P133, DOI 10.1016/j.jprot.2016.05.008
   Lee KY, 2012, INT J PHYTOREMEDIAT, V14, P48, DOI 10.1080/15226514.2011.560213
   Lee YJ, 2012, PLANT J, V70, P81, DOI 10.1111/j.1365-313X.2012.04899.x
   Li B, 2018, PLANT CELL ENVIRON, V41, P2693, DOI 10.1111/pce.13395
   Lichtenthaler H. K., 2001, CURRENT PROTOCOLS FO, DOI DOI 10.1002/0471142913.FAF0403S01
   Mahdi JG, 2010, J SAUDI CHEM SOC, V14, P317, DOI 10.1016/j.jscs.2010.04.010
   Marsik P, 2017, ENVIRON POLLUT, V220, P383, DOI 10.1016/j.envpol.2016.09.074
   Migliore L, 2000, CHEMOSPHERE, V40, P741, DOI 10.1016/S0045-6535(99)00448-8
   Nuel M, 2018, SCI TOTAL ENVIRON, V615, P1099, DOI 10.1016/j.scitotenv.2017.10.061
   Olmo-Garcia L, 2018, MOLECULES, V23, DOI 10.3390/molecules23102419
   Parween T, 2013, J PLANT NUTR, V36, P1565, DOI 10.1080/01904167.2013.799185
   Petrie B, 2018, SCI TOTAL ENVIRON, V630, P648, DOI 10.1016/j.scitotenv.2018.02.242
   Prosser RS, 2015, ENVIRON INT, V75, P223, DOI 10.1016/j.envint.2014.11.020
   Rivas D, 2017, ANAL BIOANAL CHEM, V409, P5401, DOI 10.1007/s00216-017-0371-1
   Boleda MR, 2013, J CHROMATOGR A, V1286, P146, DOI 10.1016/j.chroma.2013.02.077
   Sarabia LD, 2018, METABOLOMICS, V14, DOI 10.1007/s11306-018-1359-3
   Schneider CA, 2012, NAT METHODS, V9, P671, DOI 10.1038/nmeth.2089
   Schymanski EL, 2014, ENVIRON SCI TECHNOL, V48, P2097, DOI 10.1021/es5002105
   Shaw SA, 2015, J ORG CHEM, V80, P7019, DOI 10.1021/acs.joc.5b00632
   Strader LC, 2011, MOL PLANT, V4, P477, DOI 10.1093/mp/ssr006
   Thaler JS, 2012, TRENDS PLANT SCI, V17, P260, DOI 10.1016/j.tplants.2012.02.010
   Tognetti VB, 2010, PLANT CELL, V22, P2660, DOI 10.1105/tpc.109.071316
   Velickovic D, 2018, ISME J, V12, P2335, DOI 10.1038/s41396-018-0188-8
   Villette C, 2018, SCI REP-UK, V8, DOI 10.1038/s41598-018-31593-1
   Walters DR, 2013, J EXP BOT, V64, P1263, DOI 10.1093/jxb/ert026
   Wang J, 2018, ENVIRON INT, V121, P169, DOI 10.1016/j.envint.2018.09.010
   Zhang DQ, 2014, ENVIRON POLLUT, V184, P620, DOI 10.1016/j.envpol.2013.09.009
NR 55
TC 6
Z9 7
U1 2
U2 29
PU PERGAMON-ELSEVIER SCIENCE LTD
PI OXFORD
PA THE BOULEVARD, LANGFORD LANE, KIDLINGTON, OXFORD OX5 1GB, ENGLAND
SN 0160-4120
EI 1873-6750
J9 ENVIRON INT
JI Environ. Int.
PD MAY
PY 2019
VL 126
BP 523
EP 532
DI 10.1016/j.envint.2019.02.066
PG 10
WC Environmental Sciences
WE Science Citation Index Expanded (SCI-EXPANDED)
SC Environmental Sciences & Ecology
GA HQ7JY
UT WOS:000462597500060
PM 30851483
OA gold, Green Published
DA 2023-03-13
ER

PT J
AU Ristow, M
   Schmeisser, K
AF Ristow, Michael
   Schmeisser, Kathrin
TI MITOHORMESIS: PROMOTING HEALTH AND LIFESPAN BY INCREASED LEVELS OF
   REACTIVE OXYGEN SPECIES (ROS)
SO DOSE-RESPONSE
LA English
DT Article
ID ACTIVATED PROTEIN-KINASE; HYPOXIA-INDUCIBLE FACTOR; BETA-CAROTENE
   SUPPLEMENTATION; CALORIE RESTRICTION EXTENDS; MUSCLE MITOCHONDRIAL
   BIOGENESIS; ANTIOXIDANT RESPONSIVE ELEMENT; OXIDATIVE STRESS RESISTANCE;
   CARDIOVASCULAR RISK-FACTORS; DISMUTASE GENE-EXPRESSION; TYPE-2
   DIABETES-MELLITUS
AB Increasing evidence indicates that reactive oxygen species (ROS), consisting of superoxide, hydrogen peroxide, and multiple others, do not only cause oxidative stress, but rather may function as signaling molecules that promote health by preventing or delaying a number of chronic diseases, and ultimately extend lifespan. While high levels of ROS are generally accepted to cause cellular damage and to promote aging, low levels of these may rather improve systemic defense mechanisms by inducing an adaptive response. This concept has been named mitochondrial hormesis or mitohormesis. We here evaluate and summarize more than 500 publications from current literature regarding such ROS-mediated low-dose signaling events, including calorie restriction, hypoxia, temperature stress, and physical activity, as well as signaling events downstream of insulin/IGF-1 receptors, AMP-dependent kinase (AMPK), target-of-rapamycin (TOR), and lastly sirtuins to culminate in control of proteostasis, unfolded protein response (UPR), stem cell maintenance and stress resistance. Additionally, consequences of interfering with such ROS signals by pharmacological or natural compounds are being discussed, concluding that particularly antioxidants are useless or even harmful.
C1 [Ristow, Michael] Swiss Fed Inst Technol, Swiss Fed Inst Technol Zurich, Energy Metab Lab, CH-8603 Schwerzenbach, Switzerland.
   [Ristow, Michael; Schmeisser, Kathrin] Univ Jena, Inst Nutr, Dept Human Nutr, D-07743 Jena, Germany.
C3 Swiss Federal Institutes of Technology Domain; ETH Zurich; Friedrich
   Schiller University of Jena
RP Ristow, M (corresponding author), Swiss Fed Inst Technol, Swiss Fed Inst Technol Zurich, Energy Metab Lab, CH-8603 Schwerzenbach, Switzerland.
EM mristow@mristow.org
RI Ristow, Michael/O-9858-2014
OI Ristow, Michael/0000-0003-2109-2453
FU German Research Association (DFG) Graduate School of Adaptive Stress
   Response [1715]; Jena Centre for Systems Biology of Ageing (JenAge) -
   German Ministry for Education and Research (Bundesministerium fur
   Bildung und Forschung; European Foundation for the Study of Diabetes
   (EFSD);  [BMBF 0315581]
FX The authors apologize to all colleagues whose work could not be cited
   solely due to the lack of space. We thank many members of the Ristow lab
   for interesting discussions regarding the topics outlined in this
   review. Funding sources: German Research Association (DFG) Graduate
   School of Adaptive Stress Response (#1715); Jena Centre for Systems
   Biology of Ageing (JenAge) funded by the German Ministry for Education
   and Research (Bundesministerium fur Bildung und Forschung; support code
   BMBF 0315581); European Foundation for the Study of Diabetes (EFSD).
CR Abner Erin L, 2011, Curr Aging Sci, V4, P158
   Adachi H, 1998, J GERONTOL A-BIOL, V53, pB240, DOI 10.1093/gerona/53A.4.B240
   Agarwal S, 2005, FREE RADICAL RES, V39, P55, DOI 10.1080/10715760400022343
   Akerfelt M, 2010, NAT REV MOL CELL BIO, V11, P545, DOI 10.1038/nrm2938
   Akimoto T, 2005, J BIOL CHEM, V280, P19587, DOI 10.1074/jbc.M408862200
   Albanes D, 1996, J NATL CANCER I, V88, P1560, DOI 10.1093/jnci/88.21.1560
   ALESSIO HM, 1988, J APPL PHYSIOL, V64, P1333, DOI 10.1152/jappl.1988.64.4.1333
   ALESSIO HM, 1988, AM J PHYSIOL, V255, pC874, DOI 10.1152/ajpcell.1988.255.6.C874
   Alexander A, 2010, P NATL ACAD SCI USA, V107, P4153, DOI 10.1073/pnas.0913860107
   An JH, 2003, GENE DEV, V17, P1882, DOI 10.1101/gad.1107803
   Anckar J, 2011, ANNU REV BIOCHEM, V80, P1089, DOI 10.1146/annurev-biochem-060809-095203
   Rubiolo JA, 2008, EUR J PHARMACOL, V591, P66, DOI 10.1016/j.ejphar.2008.06.067
   Anisimov VN, 2008, CELL CYCLE, V7, P2769, DOI 10.4161/cc.7.17.6625
   [Anonymous], 2007, FREE RADICAL BIO MED
   Apfeld J, 2004, GENE DEV, V18, P3004, DOI 10.1101/gad.1255404
   Arbogast S, 2004, AM J PHYSIOL-REG I, V287, pR698, DOI 10.1152/ajpregu.00072.2004
   Arumugam TV, 2006, AGEING RES REV, V5, P165, DOI 10.1016/j.arr.2006.03.003
   Atherton PJ, 2005, FASEB J, V19, P786, DOI 10.1096/fj.04-2179fje
   Baar K, 2004, P NUTR SOC, V63, P269, DOI 10.1079/PNS2004334
   Bakaev V.V., 2002, BIOGERONTOLOGY, V3, P12
   Balakrishnan SD, 1998, CELL BIOCHEM FUNCT, V16, P269, DOI 10.1002/(SICI)1099-0844(1998120)16:4<269::AID-CBF797>3.0.CO;2-B
   Balch WE, 2008, SCIENCE, V319, P916, DOI 10.1126/science.1141448
   Banerjee KK, 2012, CELL REP, V2, P1485, DOI 10.1016/j.celrep.2012.11.013
   BARJA G, 1993, FREE RADICAL RES COM, V18, P63, DOI 10.3109/10715769309147343
   Barnes K, 2002, J CELL SCI, V115, P2433
   Barros MH, 2004, J BIOL CHEM, V279, P49883, DOI 10.1074/jbc.M408918200
   Bartke Andrzej, 2007, V35, P69
   Bauer J. H., 2009, AGING-US, V1, P1
   Baur JA, 2006, NATURE, V444, P337, DOI 10.1038/nature05354
   Baur JA, 2006, NAT REV DRUG DISCOV, V5, P493, DOI 10.1038/nrd2060
   Bell EL, 2011, ONCOGENE, V30, P2986, DOI 10.1038/onc.2011.37
   Bergeron R, 2001, AM J PHYSIOL-ENDOC M, V281, pE1340, DOI 10.1152/ajpendo.2001.281.6.E1340
   Berndt C, 2008, BBA-MOL CELL RES, V1783, P641, DOI 10.1016/j.bbamcr.2008.02.003
   Biddinger SB, 2006, ANNU REV PHYSIOL, V68, P123, DOI 10.1146/annurev.physiol.68.040104.124723
   Bishop NA, 2007, NATURE, V447, P545, DOI 10.1038/nature05904
   Bitto A, 2010, PLOS ONE, V5, DOI 10.1371/journal.pone.0012592
   Bjelakovic G, 2007, JAMA-J AM MED ASSOC, V297, P842, DOI 10.1001/jama.297.8.842
   Blander G, 2004, ANNU REV BIOCHEM, V73, P417, DOI 10.1146/annurev.biochem.73.011303.073651
   Bluher M, 2003, SCIENCE, V299, P572, DOI 10.1126/science.1078223
   Boden G, 2005, ANN INTERN MED, V142, P403, DOI 10.7326/0003-4819-142-6-200503150-00006
   Boily G, 2008, PLOS ONE, V3, DOI 10.1371/journal.pone.0001759
   Bonawitz ND, 2007, CELL METAB, V5, P265, DOI 10.1016/j.cmet.2007.02.009
   Bonkowski MS, 2009, PLOS ONE, V4, DOI 10.1371/journal.pone.0004567
   BOVERIS A, 1973, BIOCHEM J, V134, P707, DOI 10.1042/bj1340707
   Boveris A, 2008, FREE RADICAL BIO MED, V44, P224, DOI 10.1016/j.freeradbiomed.2007.08.015
   Bratic A, 2013, J CLIN INVEST, V123, P951, DOI 10.1172/JCI64125
   Brewer GJ, 2010, EXP GERONTOL, V45, P173, DOI 10.1016/j.exger.2009.11.007
   Brinkkoetter PT, 2008, CELL PHYSIOL BIOCHEM, V22, P195, DOI 10.1159/000149797
   Brookes PS, 2004, AM J PHYSIOL-CELL PH, V287, pC817, DOI 10.1152/ajpcell.00139.2004
   Brooks NL, 2007, J BIOL CHEM, V282, P35069, DOI 10.1074/jbc.M700484200
   Brown BM, 2013, MOL PSYCHIATR, V18, P864, DOI 10.1038/mp.2012.162
   Brown MF, 2007, MECH AGEING DEV, V128, P696, DOI 10.1016/j.mad.2007.10.004
   Brown-Borg HM, 2002, EXP BIOL MED, V227, P94, DOI 10.1177/153537020222700203
   BrownBorg HM, 1996, NATURE, V384, P33, DOI 10.1038/384033a0
   Brunet A, 2004, SCIENCE, V303, P2011, DOI 10.1126/science.1094637
   Bruning JC, 1998, MOL CELL, V2, P559, DOI 10.1016/S1097-2765(00)80155-0
   Brunmair B, 2004, J PHARMACOL EXP THER, V311, P109, DOI 10.1124/jpet.104.068312
   Brunmair B, 2004, DIABETES, V53, P1052, DOI 10.2337/diabetes.53.4.1052
   Brunn GJ, 1997, SCIENCE, V277, P99, DOI 10.1126/science.277.5322.99
   Brys K, 2010, BMC BIOL, V8, DOI 10.1186/1741-7007-8-91
   Buchowski MS, 2012, PLOS ONE, V7, DOI 10.1371/journal.pone.0047079
   Burnett C, 2011, NATURE, V477, P482, DOI 10.1038/nature10296
   Calabrese EJ, 2007, TOXICOL APPL PHARM, V222, P122, DOI 10.1016/j.taap.2007.02.015
   Calabrese EJ, 2002, HUM EXP TOXICOL, V21, P91, DOI 10.1191/0960327102ht217oa
   Calderwood SK, 2009, GERONTOLOGY, V55, P550, DOI 10.1159/000225957
   Calfon M, 2002, NATURE, V415, P92, DOI 10.1038/415092a
   Canto C, 2009, TRENDS ENDOCRIN MET, V20, P325, DOI 10.1016/j.tem.2009.03.008
   Fierro-Gonzalez JC, 2011, BIOCHEM BIOPH RES CO, V406, P478, DOI 10.1016/j.bbrc.2011.02.079
   Caro P, 2008, BIOGERONTOLOGY, V9, P183, DOI 10.1007/s10522-008-9130-1
   CHANCE B, 1979, PHYSIOL REV, V59, P527, DOI 10.1152/physrev.1979.59.3.527
   Chandel NS, 2000, J BIOL CHEM, V275, P25130, DOI 10.1074/jbc.M001914200
   Chandel NS, 2000, J IMMUNOL, V165, P1013, DOI 10.4049/jimmunol.165.2.1013
   Chandel NS, 1998, P NATL ACAD SCI USA, V95, P11715, DOI 10.1073/pnas.95.20.11715
   Chen D, 2009, PLOS GENET, V5, DOI 10.1371/journal.pgen.1000486
   Chevion S, 2003, P NATL ACAD SCI USA, V100, P5119, DOI 10.1073/pnas.0831097100
   Chiang WC, 2012, CELL, V148, P322, DOI 10.1016/j.cell.2011.12.019
   Clancy DJ, 2002, SCIENCE, V296, P319, DOI 10.1126/science.1069366
   Clancy DJ, 2001, SCIENCE, V292, P104, DOI 10.1126/science.1057991
   Clapham DE, 2003, NATURE, V426, P517, DOI 10.1038/nature02196
   Close GL, 2006, BRIT J NUTR, V95, P976, DOI 10.1079/BJN20061732
   Cocheme HM, 2011, CELL METAB, V13, P340, DOI 10.1016/j.cmet.2011.02.003
   Colman RJ, 2009, SCIENCE, V325, P201, DOI 10.1126/science.1173635
   Conti B, 2006, SCIENCE, V314, P825, DOI 10.1126/science.1132191
   Cook NR, 2007, ARCH INTERN MED, V167, P1610, DOI 10.1001/archinte.167.15.1610
   Coughlin SS, 2004, AM J EPIDEMIOL, V159, P1160, DOI 10.1093/aje/kwh161
   CRAWFORD DR, 1994, ENVIRON HEALTH PERSP, V102, P25, DOI 10.2307/3432208
   Csordas G, 2009, BBA-BIOENERGETICS, V1787, P1352, DOI 10.1016/j.bbabio.2009.06.004
   Cunningham JT, 2007, NATURE, V450, P736, DOI 10.1038/nature06322
   Curran SP, 2007, PLOS GENET, V3, DOI 10.1371/journal.pgen.0030056
   Cypser JR, 2002, J GERONTOL A-BIOL, V57, pB109, DOI 10.1093/gerona/57.3.B109
   Czernichow S, 2006, AM J CLIN NUTR, V84, P395
   Czernichow S, 2005, J HYPERTENS, V23, P2013, DOI 10.1097/01.hjh.0000187259.94448.8a
   D'Antona G, 2010, CELL METAB, V12, P362, DOI 10.1016/j.cmet.2010.08.016
   Dai DF, 2009, CIRCULATION, V119, P2789, DOI 10.1161/CIRCULATIONAHA.108.822403
   DAVIES K J A, 1986, Journal of Free Radicals in Biology and Medicine, V2, P155, DOI 10.1016/S0748-5514(86)80066-6
   DAVIES KJA, 1982, BIOCHEM BIOPH RES CO, V107, P1198, DOI 10.1016/S0006-291X(82)80124-1
   De Castro E, 2004, FREE RADICAL BIO MED, V37, P139, DOI 10.1016/j.freeradbiomed.2004.04.021
   de Gonzalez AB, 2010, NEW ENGL J MED, V363, P2211, DOI 10.1056/NEJMoa1000367
   De Nicola GM, 2011, NATURE, V475, P106, DOI 10.1038/nature10189
   Deepa SS, 2013, FASEB J, V27, P1371, DOI 10.1096/fj.12-221879
   Delaney JR, 2013, AGING CELL, V12, P156, DOI 10.1111/acel.12032
   Dillin A, 2002, SCIENCE, V298, P2398, DOI 10.1126/science.1077780
   Dioum EM, 2009, SCIENCE, V324, P1289, DOI 10.1126/science.1169956
   Dong MQ, 2007, SCIENCE, V317, P660, DOI 10.1126/science.1139952
   Dubey A, 1996, ARCH BIOCHEM BIOPHYS, V333, P189, DOI 10.1006/abbi.1996.0380
   El-Mir MY, 2000, J BIOL CHEM, V275, P223, DOI 10.1074/jbc.275.1.223
   Elshorbagy AK, 2013, METABOLISM, V62, P509, DOI 10.1016/j.metabol.2012.10.005
   Emerling BM, 2009, FREE RADICAL BIO MED, V46, P1386, DOI 10.1016/j.freeradbiomed.2009.02.019
   Fanson BG, 2009, AGING CELL, V8, P514, DOI 10.1111/j.1474-9726.2009.00497.x
   FARGNOLI J, 1990, P NATL ACAD SCI USA, V87, P846, DOI 10.1073/pnas.87.2.846
   FERNANDES G, 1976, P NATL ACAD SCI USA, V73, P1279, DOI 10.1073/pnas.73.4.1279
   Finkel T, 1998, CURR OPIN CELL BIOL, V10, P248, DOI 10.1016/S0955-0674(98)80147-6
   Finkel T, 2012, SCI SIGNAL, V5, DOI 10.1126/scisignal.2002943
   Finley LWS, 2011, CANCER CELL, V19, P416, DOI 10.1016/j.ccr.2011.02.014
   Fischer CP, 2006, J APPL PHYSIOL, V100, P1679, DOI 10.1152/japplphysiol.00421.2005
   Fishbein L., 1991, BIOL EFFECTS DIETARY
   Fontana L, 2004, P NATL ACAD SCI USA, V101, P6659, DOI 10.1073/pnas.0308291101
   Fontana L, 2007, JAMA-J AM MED ASSOC, V297, P986, DOI 10.1001/jama.297.9.986
   Fontana L, 2010, SCIENCE, V328, P321, DOI 10.1126/science.1172539
   Forsythe CE, 2008, LIPIDS, V43, P65, DOI 10.1007/s11745-007-3132-7
   Franco AA, 1999, FREE RADICAL BIO MED, V27, P1122, DOI 10.1016/S0891-5849(99)00166-5
   Franco OH, 2007, ARCH INTERN MED, V167, P1145, DOI 10.1001/archinte.167.11.1145
   Friedman JR, 2006, CELL MOL LIFE SCI, V63, P2317, DOI 10.1007/s00018-006-6095-6
   Fukui H, 2008, TRENDS NEUROSCI, V31, P251, DOI 10.1016/j.tins.2008.02.008
   Fukushima Tetsuhito, 2005, Environmental Health and Preventive Medicine, V10, P3, DOI 10.1265/ehpm.10.3
   Garriga-Canut M, 2006, NAT NEUROSCI, V9, P1382, DOI 10.1038/nn1791
   GEY GO, 1970, J AMER MED ASSOC, V211, P105, DOI 10.1001/jama.211.1.105
   Ghosh D, 2012, J NEUROSCI, V32, P5821, DOI 10.1523/JNEUROSCI.6192-11.2012
   Gomez-Cabrera MC, 2008, FREE RADICAL BIO MED, V44, P126, DOI 10.1016/j.freeradbiomed.2007.02.001
   Gomez-Cabrera MC, 2008, AM J CLIN NUTR, V87, P142, DOI 10.1093/ajcn/87.1.142
   Grant CM, 1997, FEBS LETT, V410, P219, DOI 10.1016/S0014-5793(97)00592-9
   Gredilla R, 2001, FASEB J, V15, P1589, DOI 10.1096/fj.00-0764fje
   GREENBERG ER, 1994, NEW ENGL J MED, V331, P141, DOI 10.1056/NEJM199407213310301
   Greer EL, 2007, J BIOL CHEM, V282, P30107, DOI 10.1074/jbc.M705325200
   Greer EL, 2007, CURR BIOL, V17, P1646, DOI 10.1016/j.cub.2007.08.047
   Gruber J, 2008, FRONT BIOSCI-LANDMRK, V13, P6554, DOI 10.2741/3174
   Guarente L, 2005, CELL, V120, P473, DOI 10.1016/j.cell.2005.01.029
   Guzy RD, 2006, EXP PHYSIOL, V91, P807, DOI 10.1113/expphysiol.2006.033506
   Gwinn DM, 2008, MOL CELL, V30, P214, DOI 10.1016/j.molcel.2008.03.003
   Habets DDJ, 2009, BBA-MOL CELL BIOL L, V1791, P212, DOI 10.1016/j.bbalip.2008.12.009
   HAIGIS MC, 2010, HDB BIOL AGING
   Hansen M, 2008, PLOS GENET, V4, DOI 10.1371/journal.pgen.0040024
   Hara K, 2002, CELL, V110, P177, DOI 10.1016/S0092-8674(02)00833-4
   Hardie DG, 2006, J PHYSIOL-LONDON, V574, P7, DOI 10.1113/jphysiol.2006.108944
   Hardie DG, 2011, AM J CLIN NUTR, V93, p891S, DOI 10.3945/ajcn.110.001925
   Hardie DG, 2003, FEBS LETT, V546, P113, DOI 10.1016/S0014-5793(03)00560-X
   HARMAN D, 1972, J AM GERIATR SOC, V20, P145, DOI 10.1111/j.1532-5415.1972.tb00787.x
   HARMAN D, 1956, J GERONTOL, V11, P298, DOI 10.1093/geronj/11.3.298
   HARRINGTON LA, 1988, MECH AGEING DEV, V43, P71, DOI 10.1016/0047-6374(88)90098-X
   Harrison DE, 2009, NATURE, V460, P392, DOI 10.1038/nature08221
   Harvey AE, 2013, MOL CARCINOGEN, V52, P997, DOI 10.1002/mc.21940
   Hasegawa K, 2010, PLOS ONE, V5, DOI 10.1371/journal.pone.0011194
   Hawley SA, 2010, CELL METAB, V11, P554, DOI 10.1016/j.cmet.2010.04.001
   He XY, 2012, TOHOKU J EXP MED, V227, P245, DOI 10.1620/tjem.227.245
   Heidler T, 2010, BIOGERONTOLOGY, V11, P183, DOI 10.1007/s10522-009-9239-x
   Heilbronn LK, 2006, JAMA-J AM MED ASSOC, V295, P1539, DOI 10.1001/jama.295.13.1539
   Hemmrich K, 2003, J APPL PHYSIOL, V95, P1937, DOI 10.1152/japplphysiol.00419.2003
   Henis-Korenblit S, 2010, P NATL ACAD SCI USA, V107, P9730, DOI 10.1073/pnas.1002575107
   Hession M, 2009, OBES REV, V10, P36, DOI 10.1111/j.1467-789X.2008.00518.x
   HIGUCHI M, 1985, J GERONTOL, V40, P281, DOI 10.1093/geronj/40.3.281
   Hirschey MD, 2011, COLD SH Q B, V76, P267, DOI 10.1101/sqb.2011.76.010850
   Hirschey MD, 2011, MOL CELL, V44, P177, DOI 10.1016/j.molcel.2011.07.019
   Hirschey MD, 2010, NATURE, V464, P121, DOI 10.1038/nature08778
   Hollander J, 2001, PFLUG ARCH EUR J PHY, V442, P426, DOI 10.1007/s004240100539
   HOLLOSZY JO, 1986, J APPL PHYSIOL, V61, P1656, DOI 10.1152/jappl.1986.61.5.1656
   Holloszy JO, 2007, EXP GERONTOL, V42, P709, DOI 10.1016/j.exger.2007.03.009
   Holzenberger M, 2003, NATURE, V421, P182, DOI 10.1038/nature01298
   Honda Y, 1999, FASEB J, V13, P1385, DOI 10.1096/fasebj.13.11.1385
   Houthoofd K, 2005, AGING CELL, V4, P87, DOI 10.1111/j.1474-9726.2005.00150.x
   Houthoofd K, 2003, EXP GERONTOL, V38, P947, DOI 10.1016/S0531-5565(03)00161-X
   Howitz KT, 2008, CELL, V133, P387, DOI 10.1016/j.cell.2008.04.019
   Hsu AL, 2003, SCIENCE, V300, P1142, DOI 10.1126/science.1083701
   Hu FB, 2001, NEW ENGL J MED, V345, P790, DOI 10.1056/NEJMoa010492
   Huang TT, 2006, HUM MOL GENET, V15, P1187, DOI 10.1093/hmg/ddl034
   Hulbert AJ, 2004, EXP GERONTOL, V39, P1137, DOI 10.1016/j.exger.2004.04.006
   Hussain TA, 2012, NUTRITION, V28, P1016, DOI 10.1016/j.nut.2012.01.016
   Ingram DK, 2004, ANN NY ACAD SCI, V1019, P412, DOI 10.1196/annals.1297.074
   Ingram DK, 2006, BIOGERONTOLOGY, V7, P143, DOI 10.1007/s10522-006-9013-2
   Ishii N, 2004, MECH AGEING DEV, V125, P41, DOI 10.1016/j.mad.2003.10.002
   Itoh K, 1999, GENE DEV, V13, P76, DOI 10.1101/gad.13.1.76
   Itoh K, 2004, FREE RADICAL BIO MED, V36, P1208, DOI 10.1016/j.freeradbiomed.2004.02.075
   IWASAKI K, 1988, J GERONTOL, V43, pB13, DOI 10.1093/geronj/43.1.B13
   Jackson MJ, 2008, FREE RADICAL BIO MED, V44, P132, DOI 10.1016/j.freeradbiomed.2007.06.003
   Jaiswal AK, 2004, FREE RADICAL BIO MED, V36, P1199, DOI 10.1016/j.freeradbiomed.2004.02.074
   JAMES DE, 1984, J APPL PHYSIOL, V56, P1217, DOI 10.1152/jappl.1984.56.5.1217
   Jang YC, 2009, J GERONTOL A-BIOL, V64, P1114, DOI 10.1093/gerona/glp100
   Jazwinski SM, 2005, GENE, V354, P22, DOI 10.1016/j.gene.2005.03.040
   Ji LL, 2006, ANN NY ACAD SCI, V1067, P425, DOI 10.1196/annals.1354.061
   Jia K, 2004, DEVELOPMENT, V131, P3897, DOI 10.1242/dev.01255
   Johnson TE, 2001, EXP GERONTOL, V36, P1609, DOI 10.1016/S0531-5565(01)00144-9
   Kaeberlein M, 1999, GENE DEV, V13, P2570, DOI 10.1101/gad.13.19.2570
   Kaeberlein M, 2004, PLOS BIOL, V2, P1381, DOI 10.1371/journal.pbio.0020296
   Kaeberlein M, 2005, SCIENCE, V310, P1193, DOI 10.1126/science.1115535
   Kaeberlein M, 2009, CELL CYCLE, V8, P2324, DOI 10.4161/cc.8.15.9126
   Kaelin WG, 2002, NAT REV CANCER, V2, P673, DOI 10.1038/nrc885
   KAHN CR, 1994, DIABETES, V43, P1066, DOI 10.2337/diab.43.8.1066
   Kanfi Y, 2012, NATURE, V483, P218, DOI 10.1038/nature10815
   Kang C, 2009, FREE RADICAL BIO MED, V47, P1394, DOI 10.1016/j.freeradbiomed.2009.08.007
   KANNEL WB, 1979, CIRCULATION, V59, P8, DOI 10.1161/01.CIR.59.1.8
   Kapahi P, 2004, CURR BIOL, V14, P885, DOI 10.1016/j.cub.2004.03.059
   Kappeler L, 2008, PLOS BIOL, V6, P2144, DOI 10.1371/journal.pbio.0060254
   Kataja-Tuomola M, 2008, DIABETOLOGIA, V51, P47, DOI 10.1007/s00125-007-0864-0
   Katic M, 2007, AGING CELL, V6, P827, DOI 10.1111/j.1474-9726.2007.00346.x
   Katsiki N, 2009, CLIN NUTR, V28, P3, DOI 10.1016/j.clnu.2008.10.011
   Keipert S, 2011, AGING CELL, V10, P122, DOI 10.1111/j.1474-9726.2010.00648.x
   Kemp BE, 2003, BIOCHEM SOC T, V31, P162
   Kenyon C, 2005, CELL, V120, P449, DOI 10.1016/j.cell.2005.02.002
   KENYON C, 1993, NATURE, V366, P461, DOI 10.1038/366461a0
   Kenyon CJ, 2010, NATURE, V464, P504, DOI 10.1038/nature08980
   KEREN G, 1980, J SPORT MED PHYS FIT, V20, P145
   Kharade SV, 2005, FEBS LETT, V579, P6809, DOI 10.1016/j.febslet.2005.11.017
   Khassaf M, 2003, J PHYSIOL-LONDON, V549, P645, DOI 10.1113/jphysiol.2003.040303
   Kim HS, 2010, CANCER CELL, V17, P41, DOI 10.1016/j.ccr.2009.11.023
   Kim JD, 1996, AGING-CLIN EXP RES, V8, P123, DOI 10.1007/BF03339566
   Kim J, 2008, MECH AGEING DEV, V129, P322, DOI 10.1016/j.mad.2008.02.011
   Kim W, 2003, CURR OPIN GENET DEV, V13, P55, DOI 10.1016/S0959-437X(02)00010-2
   Kim YC, 2001, J BIOL CHEM, V276, P18399, DOI 10.1074/jbc.M100103200
   Kim Y, 2007, AGING CELL, V6, P489, DOI 10.1111/j.1474-9726.2007.00302.x
   Kimura KD, 1997, SCIENCE, V277, P942, DOI 10.1126/science.277.5328.942
   KLASS MR, 1977, MECH AGEING DEV, V6, P413, DOI 10.1016/0047-6374(77)90043-4
   KOIZUMI A, 1987, J NUTR, V117, P361, DOI 10.1093/jn/117.2.361
   Kops GJPL, 2002, NATURE, V419, P316, DOI 10.1038/nature01036
   KOREN A, 1983, COMP BIOCHEM PHYS B, V74, P633, DOI 10.1016/0305-0491(83)90241-9
   Kotani K, 2004, J CLIN INVEST, V114, P1666, DOI 10.1172/JCI200421341
   Kroemer G, 2010, MOL CELL, V40, P280, DOI 10.1016/j.molcel.2010.09.023
   Kulisz A, 2002, AM J PHYSIOL-LUNG C, V282, pL1324, DOI 10.1152/ajplung.00326.2001
   Lagiou P, 2012, BMJ-BRIT MED J, V344, DOI 10.1136/bmj.e4026
   Lakowski B, 1998, P NATL ACAD SCI USA, V95, P13091, DOI 10.1073/pnas.95.22.13091
   Lamming DW, 2012, SCIENCE, V335, P1638, DOI 10.1126/science.1215135
   Lamming DW, 2004, MOL MICROBIOL, V53, P1003, DOI 10.1111/j.1365-2958.2004.04209.x
   Lane MA, 1998, J ANTI-AGING MED, V1, P327, DOI DOI 10.1089/REJ.1.1998.1.327
   Lanza IR, 2008, DIABETES, V57, P2933, DOI 10.2337/db08-0349
   Laplante M, 2012, CELL, V149, P274, DOI 10.1016/j.cell.2012.03.017
   Lapointe J, 2010, CELL MOL LIFE SCI, V67, P1, DOI 10.1007/s00018-009-0138-8
   Larson-Meyer DE, 2006, DIABETES CARE, V29, P1337, DOI 10.2337/dc05-2565
   Larue BL, 2011, PLOS ONE, V6, DOI 10.1371/journal.pone.0016790
   Lee JH, 2009, DIABETES, V58, P344, DOI 10.2337/db07-1795
   Lee SJ, 2010, CURR BIOL, V20, P2131, DOI 10.1016/j.cub.2010.10.057
   Lee SJ, 2009, CELL METAB, V10, P379, DOI 10.1016/j.cmet.2009.10.003
   Lee SS, 2003, NAT GENET, V33, P40, DOI 10.1038/ng1056
   Leeuwenburgh C, 2001, CURR MED CHEM, V8, P829, DOI 10.2174/0929867013372896
   Lefevre M, 2009, ATHEROSCLEROSIS, V203, P206, DOI 10.1016/j.atherosclerosis.2008.05.036
   Leiser SF, 2010, MOL CELL BIOL, V30, P871, DOI 10.1128/MCB.01145-09
   LEISER SF, 2013, J GERONTOL A
   LETO S, 1976, J GERONTOL, V31, P144, DOI 10.1093/geronj/31.2.144
   Levine B, 2011, NATURE, V469, P323, DOI 10.1038/nature09782
   Lewis KN, 2010, INTEGR COMP BIOL, V50, P829, DOI 10.1093/icb/icq034
   Lillig CH, 2007, ANTIOXID REDOX SIGN, V9, P25, DOI 10.1089/ars.2007.9.25
   Lim JH, 2010, MOL CELL, V38, P864, DOI 10.1016/j.molcel.2010.05.023
   Lin J, 2009, JNCI-J NATL CANCER I, V101, P14, DOI 10.1093/jnci/djn438
   Lin SJ, 2004, GENE DEV, V18, P12, DOI 10.1101/gad.1164804
   Lin SJ, 2000, SCIENCE, V289, P2126, DOI 10.1126/science.289.5487.2126
   Lin SJ, 2002, NATURE, V418, P344, DOI 10.1038/nature00829
   LINDQUIST S, 1988, ANNU REV GENET, V22, P631, DOI 10.1146/annurev.ge.22.120188.003215
   Lippman SM, 2009, JAMA-J AM MED ASSOC, V301, P39, DOI 10.1001/jama.2008.864
   LITHGOW GJ, 1995, P NATL ACAD SCI USA, V92, P7540, DOI 10.1073/pnas.92.16.7540
   Lithgow GJ, 2002, MECH AGEING DEV, V123, P765, DOI 10.1016/S0047-6374(01)00422-5
   LIU RK, 1966, NATURE, V212, P1277, DOI 10.1038/2121277a0
   Liu SM, 1999, JAMA-J AM MED ASSOC, V282, P1073, DOI 10.1001/jama.282.11.1073
   Liu XX, 2005, GENE DEV, V19, P2424, DOI 10.1101/gad.1352905
   Loeb J, 1916, P NATL ACAD SCI USA, V2, P456, DOI 10.1073/pnas.2.8.456
   Loeb J, 1908, ARCH GESAMTE PHYSIOL, V124, P411, DOI 10.1007/BF01677341
   Lonn E, 2005, JAMA-J AM MED ASSOC, V293, P1338, DOI 10.1001/jama.293.11.1338
   LOPEZTORRES M, 1993, MECH AGEING DEV, V70, P177, DOI 10.1016/0047-6374(93)90047-U
   Ludewig AH, 2013, P NATL ACAD SCI USA, V110, P5522, DOI 10.1073/pnas.1214467110
   Magwere T, 2006, J GERONTOL A-BIOL, V61, P36, DOI 10.1093/gerona/61.1.36
   Mahlke MA, 2011, PATHOBIOL AGING AGE, V1, DOI 10.3402/pba.v1i0.7189
   Mair W, 2005, PLOS BIOL, V3, P1305, DOI 10.1371/journal.pbio.0030223
   Mair W, 2008, ANNU REV BIOCHEM, V77, P727, DOI 10.1146/annurev.biochem.77.061206.171059
   Malloy VL, 2006, AGING CELL, V5, P305, DOI 10.1111/j.1474-9726.2006.00220.x
   Manini TM, 2006, JAMA-J AM MED ASSOC, V296, P171, DOI 10.1001/jama.296.2.171
   Mao ZY, 2011, SCIENCE, V332, P1443, DOI 10.1126/science.1202723
   Marshall RJ, 2002, J NUTR, V132, p1616S, DOI 10.1093/jn/132.6.1616S
   Marzatico F, 1997, J SPORT MED PHYS FIT, V37, P235
   Masoro EJ, 1998, EXP GERONTOL, V33, P61, DOI 10.1016/S0531-5565(97)00071-5
   MASORO EJ, 1982, P NATL ACAD SCI-BIOL, V79, P4239, DOI 10.1073/pnas.79.13.4239
   Mattison JA, 2012, NATURE, V489, P318, DOI 10.1038/nature11432
   Mattson MP, 2008, AGEING RES REV, V7, P1, DOI 10.1016/j.arr.2007.08.007
   Maughan RJ, 1999, NUTR RES REV, V12, P255, DOI 10.1079/095442299108728956
   McCarter R, 2007, J GERONTOL A-BIOL, V62, P1059, DOI 10.1093/gerona/62.10.1059
   McCay CM, 1935, J NUTR, V10, P63, DOI 10.1093/jn/10.1.63
   McElwee JJ, 2004, J BIOL CHEM, V279, P44533, DOI 10.1074/jbc.M406207200
   McElwee JJ, 2007, GENOME BIOL, V8, DOI 10.1186/gb-2007-8-7-r132
   Mehta R, 2009, SCIENCE, V324, P1196, DOI 10.1126/science.1173507
   Melo JA, 2012, CELL, V149, P452, DOI 10.1016/j.cell.2012.02.050
   Melov S, 2000, SCIENCE, V289, P1567, DOI 10.1126/science.289.5484.1567
   Merksamer PI, 2013, AGING-US, V5, P144, DOI 10.18632/aging.100544
   Merrill GF, 1997, AM J PHYSIOL-ENDOC M, V273, pE1107, DOI 10.1152/ajpendo.1997.273.6.E1107
   Mesquita A, 2010, P NATL ACAD SCI USA, V107, P15123, DOI 10.1073/pnas.1004432107
   Miller DL, 2007, P NATL ACAD SCI USA, V104, P20618, DOI 10.1073/pnas.0710191104
   Miller DL, 2011, PLOS ONE, V6, DOI 10.1371/journal.pone.0025476
   Miller RA, 2005, AGING CELL, V4, P119, DOI 10.1111/j.1474-9726.2005.00152.x
   Min KJ, 2008, AGING CELL, V7, P199, DOI 10.1111/j.1474-9726.2008.00373.x
   Min KJ, 2006, MECH AGEING DEV, V127, P643, DOI 10.1016/j.mad.2006.02.005
   Minokoshi Y, 2004, NATURE, V428, P569, DOI 10.1038/nature02440
   Minor RK, 2010, TOXICOL APPL PHARM, V243, P332, DOI 10.1016/j.taap.2009.11.025
   Mittler R, 2011, TRENDS PLANT SCI, V16, P300, DOI 10.1016/j.tplants.2011.03.007
   Morimoto H, 2013, CELL STEM CELL, V12, P774, DOI 10.1016/j.stem.2013.04.001
   Moskovitz J, 2001, P NATL ACAD SCI USA, V98, P12920, DOI 10.1073/pnas.231472998
   Mostoslavsky R, 2006, CELL, V124, P315, DOI [10.1016/j.cell.2005.11.044, 10.1016/J.CEL.2005.11.044]
   Motohashi H, 2004, TRENDS MOL MED, V10, P549, DOI 10.1016/j.molmed.2004.09.003
   Motta MC, 2004, CELL, V116, P551, DOI 10.1016/S0092-8674(04)00126-6
   Mouchiroud L, 2013, CELL, V154, P430, DOI 10.1016/j.cell.2013.06.016
   Muller FL, 2007, FREE RADICAL BIO MED, V43, P477, DOI 10.1016/j.freeradbiomed.2007.03.034
   Murphy CT, 2003, NATURE, V424, P277, DOI 10.1038/nature01789
   Nadanaciva S, 2007, TOXICOL APPL PHARM, V223, P277, DOI 10.1016/j.taap.2007.06.003
   Narbonne P, 2009, NATURE, V457, P210, DOI 10.1038/nature07536
   Nemoto S, 2002, SCIENCE, V295, P2450, DOI 10.1126/science.1069004
   Niess AC, 1999, EXERC IMMUNOL REV, V5, P22
   Nikolaidis MG, 2009, ARCH BIOCHEM BIOPHYS, V490, P77, DOI 10.1016/j.abb.2009.08.015
   Nisoli E, 2005, SCIENCE, V310, P314, DOI 10.1126/science.1117728
   NOBELS F, 1989, NETH J MED, V35, P295
   Nordmann AJ, 2006, ARCH INTERN MED, V166, P285, DOI 10.1001/archinte.166.3.285
   Oberdoerffer P, 2008, CELL, V135, P907, DOI 10.1016/j.cell.2008.10.025
   Omenn GS, 1996, NEW ENGL J MED, V334, P1150, DOI 10.1056/NEJM199605023341802
   Onken B, 2010, PLOS ONE, V5, DOI 10.1371/journal.pone.0008758
   ORR WC, 1994, SCIENCE, V263, P1128, DOI 10.1126/science.8108730
   Owusu-Ansah E, 2008, NAT GENET, V40, P356, DOI 10.1038/ng.2007.50
   Owusu-Ansah E, 2009, NATURE, V461, P537, DOI 10.1038/nature08313
   Ozden O, 2011, AGING-US, V3, P102, DOI 10.18632/aging.100291
   Page MM, 2013, AGE, V35, P647, DOI 10.1007/s11357-012-9395-9
   Page MM, 2012, AGE, V34, P1195, DOI 10.1007/s11357-011-9302-9
   Page MM, 2010, AGE, V32, P255, DOI 10.1007/s11357-010-9131-2
   Pan DA, 2002, BIOCHEM J, V367, P179, DOI 10.1042/BJ20020703
   Pan Y, 2012, GERONTOLOGY, V58, P524, DOI 10.1159/000342204
   Pan Y, 2011, EXP GERONTOL, V46, P847, DOI 10.1016/j.exger.2011.08.007
   Pan Y, 2011, CELL METAB, V13, P668, DOI 10.1016/j.cmet.2011.03.018
   Pan Y, 2009, AGING-US, V1, P131, DOI 10.18632/aging.100016
   Panowski SH, 2007, NATURE, V447, P550, DOI 10.1038/nature05837
   Papaiahgari S, 2006, ANTIOXID REDOX SIGN, V8, P43, DOI 10.1089/ars.2006.8.43
   Papandreou I, 2006, CELL METAB, V3, P187, DOI 10.1016/j.cmet.2006.01.012
   Pardo PS, 2011, J BIOL CHEM, V286, P2559, DOI 10.1074/jbc.M110.149153
   PARIKH VS, 1987, SCIENCE, V235, P576, DOI 10.1126/science.3027892
   Park S, 2012, MEDIAT INFLAMM, V2012, DOI 10.1155/2012/984643
   Parkes TL, 1998, NAT GENET, V19, P171, DOI 10.1038/534
   Pawlikowska L, 2009, AGING CELL, V8, P460, DOI 10.1111/j.1474-9726.2009.00493.x
   PEARL R, 1928, RATE LIVING, P183
   PENDERGRASS WR, 1993, J CELL PHYSIOL, V156, P96, DOI 10.1002/jcp.1041560114
   Perez VI, 2011, J GERONTOL A-BIOL, V66, P1286, DOI 10.1093/gerona/glr125
   Perez VI, 2009, BBA-GEN SUBJECTS, V1790, P1005, DOI 10.1016/j.bbagen.2009.06.003
   Perrone CE, 2013, EXP GERONTOL, V48, P654, DOI 10.1016/j.exger.2012.07.005
   Perrone CE, 2010, METABOLISM, V59, P1000, DOI 10.1016/j.metabol.2009.10.023
   PHILLIPS JP, 1989, P NATL ACAD SCI USA, V86, P2761, DOI 10.1073/pnas.86.8.2761
   PIERI C, 1992, ARCH GERONTOL GERIAT, V14, P93, DOI 10.1016/0167-4943(92)90010-2
   Piper MDW, 2005, J GERONTOL A-BIOL, V60, P549, DOI 10.1093/gerona/60.5.549
   Piper MDW, 2005, EXP GERONTOL, V40, P857, DOI 10.1016/j.exger.2005.06.013
   Piper PW, 2006, MECH AGEING DEV, V127, P733, DOI 10.1016/j.mad.2006.05.004
   Polak P, 2008, CELL METAB, V8, P399, DOI 10.1016/j.cmet.2008.09.003
   Powers RW, 2006, GENE DEV, V20, P174, DOI 10.1101/gad.1381406
   Powers SK, 2008, PHYSIOL REV, V88, P1243, DOI 10.1152/physrev.00031.2007
   Powers SK, 2011, FREE RADICAL BIO MED, V51, P942, DOI 10.1016/j.freeradbiomed.2010.12.009
   Powers SK, 1999, P NUTR SOC, V58, P1025, DOI 10.1017/S0029665199001342
   Pua HH, 2009, AUTOPHAGY, V5, P745, DOI 10.4161/auto.5.5.8702
   Puntschart A, 1996, ACTA PHYSIOL SCAND, V157, P411, DOI 10.1046/j.1365-201X.1996.512270000.x
   Qiu XL, 2010, CELL METAB, V12, P662, DOI 10.1016/j.cmet.2010.11.015
   Quarrie Jason K, 2004, Sci Aging Knowledge Environ, V2004, pre5, DOI 10.1126/sageke.2004.31.re5
   Quick KL, 2008, NEUROBIOL AGING, V29, P117, DOI 10.1016/j.neurobiolaging.2006.09.014
   QUINTANILHA AT, 1984, BIOCHEM SOC T, V12, P403, DOI 10.1042/bst0120403
   Radak Z, 2005, BIOGERONTOLOGY, V6, P71, DOI 10.1007/s10522-004-7386-7
   Radak Z, 2003, LIFE SCI, V72, P1627, DOI 10.1016/S0024-3205(02)02476-1
   Radak Z, 1999, FREE RADICAL BIO MED, V27, P69, DOI 10.1016/S0891-5849(99)00038-6
   Radak Z, 2000, ARCH BIOCHEM BIOPHYS, V376, P248, DOI 10.1006/abbi.2000.1719
   Radak Z, 2008, AGEING RES REV, V7, P34, DOI 10.1016/j.arr.2007.04.004
   RAO G, 1990, J NUTR, V120, P602, DOI 10.1093/jn/120.6.602
   Rattan SIS, 2008, AGEING RES REV, V7, P63, DOI 10.1016/j.arr.2007.03.002
   Rattan SIS, 2010, CALORIE RESTRICTION, AGING AND LONGEVITY, P233, DOI 10.1007/978-90-481-8556-6_13
   Rautalahti MT, 1999, CANCER-AM CANCER SOC, V86, P37, DOI 10.1002/(SICI)1097-0142(19990701)86:1&lt;37::AID-CNCR7&gt;3.0.CO;2-F
   Raynes R, 2012, J BIOL CHEM, V287, P29045, DOI 10.1074/jbc.M112.353714
   Rea SL, 2007, PLOS BIOL, V5, P2312, DOI 10.1371/journal.pbio.0050259
   Rea SL, 2005, NAT GENET, V37, P894, DOI 10.1038/ng1608
   Rhee S G, 2000, Sci STKE, V2000, ppe1
   RICHIE JP, 1994, FASEB J, V8, P1302, DOI 10.1096/fasebj.8.15.8001743
   Rippe C, 2010, AGING CELL, V9, P304, DOI 10.1111/j.1474-9726.2010.00557.x
   Ristow M, 2006, CURR OPIN CLIN NUTR, V9, P339, DOI 10.1097/01.mco.0000232892.43921.98
   Ristow M, 2009, P NATL ACAD SCI USA, V106, P8665, DOI 10.1073/pnas.0903485106
   Robida-Stubbs S, 2012, CELL METAB, V15, P713, DOI 10.1016/j.cmet.2012.04.007
   Rodgers JT, 2005, NATURE, V434, P113, DOI 10.1038/nature03354
   Rogina B, 2004, P NATL ACAD SCI USA, V101, P15998, DOI 10.1073/pnas.0404184101
   Romero-Ramirez L, 2004, CANCER RES, V64, P5943, DOI 10.1158/0008-5472.CAN-04-1606
   Roux AE, 2009, PLOS GENET, V5, DOI 10.1371/journal.pgen.1000408
   Ruan H, 2002, P NATL ACAD SCI USA, V99, P2748, DOI 10.1073/pnas.032671199
   RUBNER M, 1908, PROBLEM LEBENSDAUER, P127
   RUSHMORE TH, 1991, J BIOL CHEM, V266, P11632
   Russell SJ, 2007, NAT REV MOL CELL BIO, V8, P681, DOI 10.1038/nrm2234
   Ryan AS, 2012, AM J PHYSIOL-ENDOC M, V302, pE145, DOI 10.1152/ajpendo.00618.2010
   Ryan MC, 2007, DIABETES CARE, V30, P1075, DOI 10.2337/dc06-2169
   Sacco M, 2003, DIABETES CARE, V26, P3264, DOI 10.2337/diacare.26.12.3264
   Salt IP, 1998, BIOCHEM J, V335, P533, DOI 10.1042/bj3350533
   Salway KD, 2011, AGE, V33, P33, DOI 10.1007/s11357-010-9157-5
   Sanchez-Roman I, 2012, BIOGERONTOLOGY, V13, P399, DOI 10.1007/s10522-012-9384-5
   Sanz A, 2006, FASEB J, V20, P1064, DOI 10.1096/fj.05-5568com
   Sanz A, 2010, AGING-US, V2, P200, DOI 10.18632/aging.100137
   Sanz Alberto, 2008, Curr Aging Sci, V1, P10
   Schipper HM, 2004, AGEING RES REV, V3, P265, DOI 10.1016/j.arr.2004.02.001
   Schlotterer A, 2009, DIABETES, V58, P2450, DOI 10.2337/db09-0567
   Schmeisser K, 2013, NAT CHEM BIOL, V9, P693, DOI [10.1038/NCHEMBIO.1352, 10.1038/nchembio.1352]
   Schmeisser S, 2013, MOL METAB, V2, P92, DOI 10.1016/j.molmet.2013.02.002
   Schulz TJ, 2007, CELL METAB, V6, P280, DOI 10.1016/j.cmet.2007.08.011
   Selman C, 2008, FASEB J, V22, P807, DOI 10.1096/fj.07-9261com
   Semenza GL, 2010, ONCOGENE, V29, P625, DOI 10.1038/onc.2009.441
   SEMENZA GL, 1994, J BIOL CHEM, V269, P23757
   Semenza GL, 2012, CELL, V148, P399, DOI 10.1016/j.cell.2012.01.021
   Semenza GL, 2011, BBA-MOL CELL RES, V1813, P1263, DOI 10.1016/j.bbamcr.2010.08.006
   SEMSEI I, 1989, BIOCHEM BIOPH RES CO, V164, P620, DOI 10.1016/0006-291X(89)91505-2
   Sena LA, 2012, MOL CELL, V48, P158, DOI 10.1016/j.molcel.2012.09.025
   Sendoel A, 2010, NATURE, V465, P577, DOI 10.1038/nature09141
   Sengupta S, 2010, NATURE, V468, P1100, DOI 10.1038/nature09584
   Sesso HD, 2008, JAMA-J AM MED ASSOC, V300, P2123, DOI 10.1001/jama.2008.600
   Shama S, 1998, EXP CELL RES, V245, P379, DOI 10.1006/excr.1998.4279
   Sharma PK, 2011, AGE, V33, P143, DOI 10.1007/s11357-010-9169-1
   SHARMAN IM, 1971, BRIT J NUTR, V26, P265, DOI 10.1079/BJN19710033
   Shen C, 2005, J BIOL CHEM, V280, P20580, DOI 10.1074/jbc.M501894200
   Shen C, 2003, ANN NY ACAD SCI, V995, P191, DOI 10.1111/j.1749-6632.2003.tb03222.x
   Shibamura A, 2009, MECH AGEING DEV, V130, P652, DOI 10.1016/j.mad.2009.06.008
   Sies H., 1985, OXIDATIVE STRESS
   Sinclair DA, 1997, SCIENCE, V277, P1313, DOI 10.1126/science.277.5330.1313
   Singh SV, 2005, J BIOL CHEM, V280, P19911, DOI 10.1074/jbc.M412443200
   Smith DL, 2007, AGING CELL, V6, P649, DOI 10.1111/j.1474-9726.2007.00326.x
   Smith ED, 2008, GENOME RES, V18, P564, DOI 10.1101/gr.074724.107
   Sohal RS, 1996, SCIENCE, V273, P59, DOI 10.1126/science.273.5271.59
   Someya S, 2010, CELL, V143, P802, DOI 10.1016/j.cell.2010.10.002
   Song YQ, 2009, AM J CLIN NUTR, V90, P429, DOI 10.3945/ajcn.2009.27491
   Southam CM, 1943, PHYTOPATHOLOGY, V33, P517
   Speakman JR, 2002, J NUTR, V132, p1583S, DOI 10.1093/jn/132.6.1583S
   Sreekumar R, 2002, AM J PHYSIOL-ENDOC M, V283, pE38, DOI 10.1152/ajpendo.00387.2001
   Srivastava P., 2004, CURR PROTOC IMMUNOL
   St-Pierre J, 2002, J BIOL CHEM, V277, P44784, DOI 10.1074/jbc.M207217200
   St-Pierre J, 2006, CELL, V127, P397, DOI 10.1016/j.cell.2006.09.024
   STEGER RW, 1993, J REPROD FERTIL, P61
   Stein I, 1998, MOL CELL BIOL, V18, P3112, DOI 10.1128/MCB.18.6.3112
   STOLTZNER G, 1977, GROWTH, V41, P337
   Story GM, 2003, CELL, V112, P819, DOI 10.1016/S0092-8674(03)00158-2
   Strobel NA, 2011, MED SCI SPORT EXER, V43, P1017, DOI 10.1249/MSS.0b013e318203afa3
   Sykiotis GP, 2008, DEV CELL, V14, P76, DOI 10.1016/j.devcel.2007.12.002
   Taguchi A, 2007, SCIENCE, V317, P369, DOI 10.1126/science.1142179
   Takemori K, 2011, LIFE SCI, V88, P1088, DOI 10.1016/j.lfs.2011.04.002
   Tapia PC, 2006, MED HYPOTHESES, V66, P832, DOI 10.1016/j.mehy.2005.09.009
   Tatar M, 2001, SCIENCE, V292, P107, DOI 10.1126/science.1057987
   Tatsuta T, 2008, EMBO J, V27, P306, DOI 10.1038/sj.emboj.7601972
   Taylor RC, 2013, CELL, V153, P1435, DOI 10.1016/j.cell.2013.05.042
   Theodorou AA, 2011, AM J CLIN NUTR, V93, P1373, DOI 10.3945/ajcn.110.009266
   Tissenbaum HA, 2001, NATURE, V410, P227, DOI 10.1038/35065638
   Tonks NK, 2005, CELL, V121, P667, DOI 10.1016/j.cell.2005.05.016
   Tormos KV, 2010, J CELL MOL MED, V14, P795, DOI 10.1111/j.1582-4934.2010.01031.x
   Toth ML, 2008, AUTOPHAGY, V4, P330, DOI 10.4161/auto.5618
   Trifunovic A, 2004, NATURE, V429, P417, DOI 10.1038/nature02517
   Tsai CW, 2010, MOL NUTR FOOD RES, V54, P841, DOI 10.1002/mnfr.200900083
   Tucci P, 2012, AGING-US, V4, P525, DOI 10.18632/aging.100481
   Tullet JMA, 2008, CELL, V132, P1025, DOI 10.1016/j.cell.2008.01.030
   Turner N, 2008, DIABETES, V57, P1414, DOI 10.2337/db07-1552
   Twig G, 2008, EMBO J, V27, P433, DOI 10.1038/sj.emboj.7601963
   UDELSMAN R, 1993, J CLIN INVEST, V91, P465, DOI 10.1172/JCI116224
   Vakhrusheva O, 2008, CIRC RES, V102, P703, DOI 10.1161/CIRCRESAHA.107.164558
   van der Horst A, 2004, J BIOL CHEM, V279, P28873, DOI 10.1074/jbc.M401138200
   van Heemst D, 2005, AGING CELL, V4, P79, DOI 10.1111/j.1474-9728.2005.00148.x
   VANFLETEREN JR, 1995, FASEB J, V9, P1355, DOI 10.1096/fasebj.9.13.7557026
   *VAR HEART PROT ST, 2002, LANCET, V360, P23
   Vincent HK, 1999, EUR J APPL PHYSIOL O, V79, P268, DOI 10.1007/s004210050505
   Virtamo J, 2000, CANCER CAUSE CONTROL, V11, P933, DOI 10.1023/A:1026546803917
   Viswanathan M, 2011, NATURE, V477, pE1, DOI 10.1038/nature10440
   Vivekananthan DP, 2003, LANCET, V361, P2017, DOI 10.1016/S0140-6736(03)13637-9
   Volek JS, 2009, LIPIDS, V44, P297, DOI 10.1007/s11745-008-3274-2
   Walker G, 2005, MECH AGEING DEV, V126, P929, DOI 10.1016/j.mad.2005.03.014
   Wang F, 2007, AGING CELL, V6, P505, DOI 10.1111/j.1474-9726.2007.00304.x
   WANG GL, 1995, P NATL ACAD SCI USA, V92, P5510, DOI 10.1073/pnas.92.12.5510
   Wang Y, 2002, DIABETES RES CLIN PR, V55, P61, DOI 10.1016/S0168-8227(01)00291-1
   Warburton DER, 2006, CAN MED ASSOC J, V174, P801, DOI 10.1503/cmaj.051351
   Ward NC, 2007, J HYPERTENS, V25, P227, DOI 10.1097/01.hjh.0000254373.96111.43
   Watson J, 2013, NEW SCI, V217, P28, DOI 10.1016/S0262-4079(13)60677-6
   Webster BR, 2012, FREE RADICAL BIO MED, V52, P281, DOI 10.1016/j.freeradbiomed.2011.10.484
   Weindruch R., 1988, RETARDATION AGING DI
   Weindruch R, 2006, BIOGERONTOLOGY, V7, P169, DOI 10.1007/s10522-006-9007-0
   Westbrook R, 2009, J GERONTOL A-BIOL, V64, P443, DOI 10.1093/gerona/gln075
   Westerheide SD, 2005, J BIOL CHEM, V280, P33097, DOI 10.1074/jbc.R500010200
   WICK AN, 1957, J BIOL CHEM, V224, P963
   Wiederkehr A, 2006, ENDOCRINOLOGY, V147, P2643, DOI 10.1210/en.2006-0057
   Willette AA, 2012, DIABETES, V61, P1036, DOI 10.2337/db11-1187
   Winder WW, 2000, J APPL PHYSIOL, V88, P2219, DOI 10.1152/jappl.2000.88.6.2219
   Winder WW, 1996, AM J PHYSIOL-ENDOC M, V270, pE299, DOI 10.1152/ajpendo.1996.270.2.E299
   Wojtaszewski JFP, 1999, J CLIN INVEST, V104, P1257, DOI 10.1172/JCI7961
   Wood JG, 2004, NATURE, V430, P686, DOI 10.1038/nature02789
   Woods A, 2003, CURR BIOL, V13, P2004, DOI 10.1016/j.cub.2003.10.031
   Wouters BG, 2008, NAT REV CANCER, V8, P851, DOI 10.1038/nrc2501
   Wu DQ, 2009, EXP GERONTOL, V44, P607, DOI 10.1016/j.exger.2009.06.007
   Wu JJ, 2009, AGING-US, V1, P425, DOI 10.18632/aging.100038
   XIA EN, 1995, J NUTR, V125, P195
   Xiao R, 2013, CELL, V152, P806, DOI 10.1016/j.cell.2013.01.020
   Xie M, 2012, CELL METAB, V16, P322, DOI 10.1016/j.cmet.2012.07.016
   Yanase S, 1999, MUTAT RES-FUND MOL M, V426, P31, DOI 10.1016/S0027-5107(99)00079-2
   Yang W, 2010, AGING CELL, V9, P433, DOI 10.1111/j.1474-9726.2010.00571.x
   Yang YY, 2009, MECH AGEING DEV, V130, P370, DOI 10.1016/j.mad.2009.03.003
   Yechoor VK, 2004, P NATL ACAD SCI USA, V101, P16525, DOI 10.1073/pnas.0407574101
   Yfanti C, 2010, MED SCI SPORT EXER, V42, P1388, DOI 10.1249/MSS.0b013e3181cd76be
   Yoneda T, 2004, J CELL SCI, V117, P4055, DOI 10.1242/jcs.01275
   YOUNGMAN LD, 1992, P NATL ACAD SCI USA, V89, P9112, DOI 10.1073/pnas.89.19.9112
   Zarse K, 2012, CELL METAB, V15, P451, DOI 10.1016/j.cmet.2012.02.013
   Zhang DD, 2006, DRUG METAB REV, V38, P769, DOI 10.1080/03602530600971974
   Zhang Y, 2009, PLOS ONE, V4, DOI 10.1371/journal.pone.0006348
   Zhong L, 2010, CELL, V140, P280, DOI 10.1016/j.cell.2009.12.041
   Zid BM, 2009, CELL, V139, P149, DOI 10.1016/j.cell.2009.07.034
   Zimmerman JA, 2003, EXP GERONTOL, V38, P47, DOI 10.1016/S0531-5565(02)00149-3
   Zini R, 1999, DRUG EXP CLIN RES, V25, P87
   Zmijewski JW, 2010, J BIOL CHEM, V285, P33154, DOI 10.1074/jbc.M110.143685
   Zong HH, 2002, P NATL ACAD SCI USA, V99, P15983, DOI 10.1073/pnas.252625599
   Zou SG, 2007, MECH AGEING DEV, V128, P222, DOI 10.1016/j.mad.2006.11.026
   Zuin A, 2010, EMBO J, V29, P981, DOI 10.1038/emboj.2009.407
   Zureik M, 2004, ARTERIOSCL THROM VAS, V24, P1485, DOI 10.1161/01.ATV.0000136648.62973.c8
   Zuryn S, 2010, MECH AGEING DEV, V131, P554, DOI 10.1016/j.mad.2010.07.004
NR 508
TC 305
Z9 311
U1 5
U2 88
PU SAGE PUBLICATIONS INC
PI THOUSAND OAKS
PA 2455 TELLER RD, THOUSAND OAKS, CA 91320 USA
SN 1559-3258
J9 DOSE-RESPONSE
JI Dose-Response
PY 2014
VL 12
IS 2
BP 288
EP 341
DI 10.2203/dose-response.13-035.Ristow
PG 54
WC Pharmacology & Pharmacy; Radiology, Nuclear Medicine & Medical Imaging;
   Toxicology
WE Science Citation Index Expanded (SCI-EXPANDED)
SC Pharmacology & Pharmacy; Radiology, Nuclear Medicine & Medical Imaging;
   Toxicology
GA AH9RG
UT WOS:000336478900008
PM 24910588
OA Green Published, gold
HC Y
HP N
DA 2023-03-13
ER

PT J
AU Cetojevic-Simin, DD
   Velicanski, AS
   Cvetkovic, DD
   Markov, SL
   Mrdanovic, JZ
   Bogdanovic, VV
   Solajic, SV
AF Cetojevic-Simin, Dragana D.
   Velicanski, Aleksandra S.
   Cvetkovic, Dragoljub D.
   Markov, Sinisa L.
   Mrdanovic, Jasminka Z.
   Bogdanovic, Visnja V.
   Solajic, Slavica V.
TI Bioactivity of Lemon Balm Kombucha
SO FOOD AND BIOPROCESS TECHNOLOGY
LA English
DT Article
DE Antimicrobial activity; Cell growth activity; Chromosome aberration
   assay; Kombucha; Melissa officinalis L.; Tea
ID ANTIMICROBIAL ACTIVITY; FERMENTED TEA; ANTIOXIDANT ACTIVITIES;
   ANTIBACTERIAL; EXTRACTS; BEVERAGE; ACID
AB There is inadequate published data referring to bioactivity of lemon balm tea and its Kombucha. The aim of this study, therefore, was to investigate antimicrobial, antiproliferative, genotoxic, and antigenotoxic potential of lemon balm tea and its Kombucha with consuming acidity. Antimicrobial activity was determined by agar-well diffusion method. Cell growth effects were determined in HeLa, MCF7, and HT-29 human tumor cell lines. Genotoxic and antigenotoxic effects were determined using chromosome aberration assay in Chinese hamster cell line CHO-K1. Differences between control and treated groups were evaluated using analysis of variance, at significance level of p < 0.05. Kombucha from lemon balm tea (Melissa officinalis L.) exibited antimicrobial activity against prokaryotic microorganisms independently of their cell wall structure (both Gram-positive and Gram-negative bacteria), while there was no observed activity against eukaryots (yeasts and moulds). There was absence of genotoxic effects while antigenotoxic effects of lemon balm Kombucha and tea were confirmed on MMC-damaged CHO-K1 cells. For the explanation of cell growth effects that were not concentration dependent, concept of hormesis was used. Antiproliferative activity was lower compared with traditional Kombucha and Satureja montana L. Kombucha, with lemon balm tea showing higher activity than its Kombucha.
C1 [Cetojevic-Simin, Dragana D.; Mrdanovic, Jasminka Z.; Bogdanovic, Visnja V.; Solajic, Slavica V.] Oncol Inst Vojvodina, Sremska Kamenica 21204, Serbia.
   [Velicanski, Aleksandra S.; Cvetkovic, Dragoljub D.; Markov, Sinisa L.] Univ Novi Sad, Fac Technol, Novi Sad 21000, Serbia.
C3 University of Novi Sad
RP Cetojevic-Simin, DD (corresponding author), Oncol Inst Vojvodina, Inst Put 4, Sremska Kamenica 21204, Serbia.
EM ddaaggeerr@gmail.com
RI Četojević-Simin, Dragana/D-6378-2013; aulesa, carlos/AAC-1982-2022
OI Četojević-Simin, Dragana/0000-0002-0808-9826; Mrdjanovic (Mrdanovic),
   Jasminka/0000-0003-3486-1610; Cvetkovic, Marko/0000-0003-4425-8575
FU Ministry of Science and Technology of Republic of Serbia [23011]
FX Support by the Ministry of Science and Technology of Republic of Serbia
   (Project No. 23011) is greatly acknowledged.
CR Blanc PJ, 1996, BIOTECHNOL LETT, V18, P139, DOI 10.1007/BF00128667
   Calabrese EJ, 2005, ENVIRON POLLUT, V138, P378, DOI 10.1016/j.envpol.2004.10.001
   Calabrese EJ, 2001, CRIT REV TOXICOL, V31, P471, DOI 10.1080/20014091111758
   Calabrese EJ, 2001, CRIT REV TOXICOL, V31, P349
   Canadanovic-Brunet J, 2008, J MED FOOD, V11, P133, DOI 10.1089/jmf.2007.580
   Cetojevic-Simin DD, 2008, J BUON, V13, P395
   Chu SC, 2006, FOOD CHEM, V98, P502, DOI 10.1016/j.foodchem.2005.05.080
   Cvetkovic D., 2008, THESIS U NOVI SAD RE
   Cvetkovic D, 2008, J FOOD ENG, V85, P387, DOI 10.1016/j.jfoodeng.2007.07.021
   Dastmalchi K, 2008, LWT-FOOD SCI TECHNOL, V41, P391, DOI 10.1016/j.lwt.2007.03.007
   Dipti P, 2003, BIOMED ENVIRON SCI, V16, P276
   Erturk O, 2006, BIOLOGIA, V61, P275, DOI 10.2478/s11756-006-0050-8
   Freshney R. I., 2005, CULTURE ANIMAL CELLS, P335
   Greenwalt CJ, 1998, FOOD SCI TECHNOL-LEB, V31, P291, DOI 10.1006/fstl.1997.0354
   Greenwalt CJ, 2000, J FOOD PROTECT, V63, P976, DOI 10.4315/0362-028X-63.7.976
   Herodez SS, 2003, FOOD CHEM, V80, P275, DOI 10.1016/S0308-8146(02)00382-5
   Hoffmann N., 1998, BASIC BUILDING BLOCK
   Liu CH, 1996, FOOD MICROBIOL, V13, P407, DOI 10.1006/fmic.1996.0047
   Liu RH, 2004, J NUTR, V134, p3479S, DOI 10.1093/jn/134.12.3479S
   Lopez V, 2009, NEUROCHEM RES, V34, P1955, DOI 10.1007/s11064-009-9981-0
   Lorge E, 2006, MUTAT RES-GEN TOX EN, V607, P13, DOI 10.1016/j.mrgentox.2006.04.006
   Ludovico P, 2003, FEMS YEAST RES, V3, P91, DOI 10.1111/j.1567-1364.2003.tb00143.x
   Malbasa RV, 2009, FOOD CHEM, V112, P178, DOI 10.1016/j.foodchem.2008.05.055
   Markov S.L., 2001, ACTA PERIOD TECHNOL, V32, P133
   Mayo W.J., 1998, LAB EXPT MICROBIOLOG, P179
   MAYSER P, 1995, MYCOSES, V38, P289, DOI 10.1111/j.1439-0507.1995.tb00410.x
   Mimica-Dukic N, 2004, J AGR FOOD CHEM, V52, P2485, DOI 10.1021/jf030698a
   Mrdjanovic J., 2007, ARCH ONCOLOGY, V15, P85
   Office Internationale de la Vinge et Du Vin (OW), 1990, REC METH INT AN VINS, P155
   Pereira P, 2005, PHARMACOL RES, V52, P199, DOI 10.1016/j.phrs.2005.03.003
   PRITSOS CA, 1986, CANCER RES, V46, P3528
   Roussin M. R., 1996, ANAL KOMBUCHA FERMEN
   SAVAGE JRK, 1976, J MED GENET, V13, P103, DOI 10.1136/jmg.13.2.103
   Sievers M, 1996, SYST APPL MICROBIOL, V18, P590
   SKEHAN P, 1990, J NATL CANCER I, V82, P1107, DOI 10.1093/jnci/82.13.1107
   Snustad DP, 2001, FUNDAMENTOS GENETICA
   Sreeramulu G, 2001, ACTA BIOTECHNOL, V21, P49, DOI [10.1002/1521-3846(200102)21:1<49::AID-ABIO49>3.0.CO;2-G, 10.1002/1521-3846(200102)21:1&lt;49::AID-ABIO49&gt;3.0.CO;2-G]
   Sreeramulu G, 2000, J AGR FOOD CHEM, V48, P2589, DOI 10.1021/jf991333m
   Steinkraus KH, 1996, ACTA BIOTECHNOL, V16, P199, DOI 10.1002/abio.370160219
   Teoh AL, 2004, INT J FOOD MICROBIOL, V95, P119, DOI 10.1016/j.ijfoodmicro.2003.12.020
   Velicanski A., 2008, THESIS U NOVI SAD RE
   Verma RS, 1995, HUMAN CHROMOSOMES PR
   Yang J, 2009, J AGR FOOD CHEM, V57, P8581, DOI 10.1021/jf8039796
   Yoshida T, 2008, CANCER CHEMOTH PHARM, V61, P559, DOI 10.1007/s00280-007-0503-y
NR 44
TC 49
Z9 49
U1 4
U2 61
PU SPRINGER
PI NEW YORK
PA 233 SPRING ST, NEW YORK, NY 10013 USA
SN 1935-5130
EI 1935-5149
J9 FOOD BIOPROCESS TECH
JI Food Bioprocess Technol.
PD JUL
PY 2012
VL 5
IS 5
BP 1756
EP 1765
DI 10.1007/s11947-010-0458-6
PG 10
WC Food Science & Technology
WE Science Citation Index Expanded (SCI-EXPANDED)
SC Food Science & Technology
GA 958CJ
UT WOS:000305213500030
DA 2023-03-13
ER

PT J
AU Rattan, SIS
AF Rattan, Suresh I. S.
TI Biogerontology: from here to where? The Lord Cohen Medal Lecture-2011
SO BIOGERONTOLOGY
LA English
DT Review
DE Gerontogenes; Macromolecular damage; Stress; Homeostasis; Homeodynamics
ID OXIDATIVE DAMAGE THEORY; DNA-POLYMERASE ALPHA; FREE-RADICAL THEORY;
   LIFE-SPAN; SUPEROXIDE-DISMUTASE; HUMAN LONGEVITY; NO LONGER; STRESS;
   RELEVANCE; PROTEINS
AB Ageing is a progressive shrinkage of the homeodynamic space and, at the molecular level, it is associated with the stochastic occurrence and progressive accumulation of molecular damage. Imperfection of the maintenance and repair systems results in the failure of homeodynamics characterized by increased molecular heterogeneity, altered cellular functioning, reduced stress tolerance and reduced remodeling and adaptation, which lead to increased probability of diseases and eventual death. Although, several types of molecular damages have been shown to accumulate and increase molecular heterogeneity during ageing, its relevance and significance with respect to the physiology, survival and longevity remains to be determined. Such studies are essential for establishing biomarkers of health, frailty, remodeling and adaptation, and for developing effective methods for the prevention and reversion of age-related changes. A promising strategy for ageing intervention and modulation is that of strengthening the homeodynamics through repeated mild stress-induced hormesis by physical, biological and nutritional hormetins. Because a number of ethical, social, and personal implications emerge by the development and use of anti-ageing and life-extending technologies, biogerontologists should incorporate these elements while developing their research agenda in biogerontology.
C1 Aarhus Univ, Lab Cellular Ageing, Dept Mol Biol & Genet, DK-8000 Aarhus C, Denmark.
C3 Aarhus University
RP Rattan, SIS (corresponding author), Aarhus Univ, Lab Cellular Ageing, Dept Mol Biol & Genet, Gustav Wieds Vej 10, DK-8000 Aarhus C, Denmark.
EM rattan@mb.au.dk
OI Rattan, Suresh I.S./0000-0002-3478-1381
CR Ahmed EK, 2010, AGING CELL, V9, P252, DOI 10.1111/j.1474-9726.2010.00555.x
   Barabasi AL, 2004, NAT REV GENET, V5, P101, DOI 10.1038/nrg1272
   Barabasi AL, 2003, SCI AM, V288, P60, DOI 10.1038/scientificamerican0503-60
   Barja G, 2008, BIOGERONTOLOGY, V9, P57, DOI 10.1007/s10522-007-9115-5
   Blagosklonny MV, 2009, AGING-US, V1, P281, DOI 10.18632/aging.100034
   Bocklandt S, 2011, PLOS ONE, V6, DOI 10.1371/journal.pone.0014821
   Budovsky A, 2007, MECH AGEING DEV, V128, P117, DOI 10.1016/j.mad.2006.11.018
   Calabrese EJ, 2008, BRIT J CLIN PHARMACO, V66, P594, DOI 10.1111/j.1365-2125.2008.03243.x
   Calabrese EJ, 2007, TOXICOL APPL PHARM, V222, P122, DOI 10.1016/j.taap.2007.02.015
   Carnes BA, 2011, BIOGERONTOLOGY, V12, P367, DOI 10.1007/s10522-011-9338-3
   Csermely P., 2006, WEAK LINKS
   Das N, 2001, BIOCHEM J, V360, P209, DOI 10.1042/0264-6021:3600209
   Demirovic D, 2011, BIOGERONTOLOGY, V12, P437, DOI 10.1007/s10522-011-9326-7
   Doonan R, 2008, GENE DEV, V22, P3236, DOI 10.1101/gad.504808
   Faragher RG, 2009, QUAL AGEING OLDER AD, V10, P30, DOI 10.1108/14717794200900015
   Farrelly C, 2010, BIOGERONTOLOGY, V11, P377, DOI 10.1007/s10522-009-9255-x
   Franceschi C, 2000, EXP GERONTOL, V35, P879, DOI 10.1016/S0531-5565(00)00172-8
   Fukuda M, 1999, MECH AGEING DEV, V109, P141, DOI 10.1016/S0047-6374(99)00034-2
   Gems D, 2009, CELL CYCLE, V8, P1681, DOI 10.4161/cc.8.11.8595
   Gruber J, 2008, FRONT BIOSCI-LANDMRK, V13, P6554, DOI 10.2741/3174
   Halliwell B, 2009, FREE RADICAL BIO MED, V46, P531, DOI 10.1016/j.freeradbiomed.2008.11.008
   Harman D, 2006, ANN NY ACAD SCI, V1067, P10, DOI 10.1196/annals.1354.003
   Harman D, 2009, BIOGERONTOLOGY, V10, P773, DOI 10.1007/s10522-009-9234-2
   Hayes DP, 2007, EUR J CLIN NUTR, V61, P147, DOI 10.1038/sj.ejcn.1602507
   Hayes DP, 2010, BIOGERONTOLOGY, V11, P1, DOI 10.1007/s10522-009-9252-0
   Hayflick L, 2007, ANN NY ACAD SCI, V1100, P1, DOI 10.1196/annals.1395.001
   Herskind AM, 1996, HUM GENET, V97, P319, DOI 10.1007/s004390050042
   Hipkiss AR, 2003, BIOGERONTOLOGY, V4, P397, DOI 10.1023/B:BGEN.0000006560.84660.fe
   Holbrook MA, 2002, J GERONTOL A-BIOL, V57, pB29, DOI 10.1093/gerona/57.1.B29
   Holliday R, 1996, EXP GERONTOL, V31, P449, DOI 10.1016/0531-5565(96)00008-3
   Holliday R, 2005, BIOGERONTOLOGY, V6, P431, DOI 10.1007/s10522-005-4911-2
   Holliday R., 2007, AGEING PARADOX LIFE
   Holliday R, 2006, ANN NY ACAD SCI, V1067, P1, DOI 10.1196/annals.1354.002
   Holliday R, 2010, BIOGERONTOLOGY, V11, P507, DOI 10.1007/s10522-010-9288-1
   Howes RM, 2006, ANN NY ACAD SCI, V1067, P22, DOI 10.1196/annals.1354.004
   Kahn A, 2009, J GERONTOL A-BIOL, V64, P195, DOI 10.1093/gerona/gln064
   Keaney M, 2004, FREE RADICAL BIO MED, V37, P239, DOI 10.1016/j.freeradbiomed.2004.04.005
   Keaney M, 2003, FREE RADICAL BIO MED, V34, P277, DOI 10.1016/S0891-5849(02)01290-X
   KOWALD A, 1993, MUTAT RES, V295, P93, DOI 10.1016/0921-8734(93)90011-Q
   KOWALD A, 1993, J THEOR BIOL, V160, P493, DOI 10.1006/jtbi.1993.1032
   KueperO T, 2007, J BIOL CHEM, V282, P23427, DOI 10.1074/jbc.M701586200
   Le Bourg E, 2004, BIOGERONTOLOGY, V5, P261
   Le Bourg E., 2008, MILD STRESS HLTH AGI
   Le Bourg E, 2005, AGING INTERVENTIONS AND THERAPIES, P85
   Lima CF, 2011, MOL NUTR FOOD RES, V55, P430, DOI 10.1002/mnfr.201000221
   Nystrom T, 2002, CURR OPIN MICROBIOL, V5, P596, DOI 10.1016/S1369-5274(02)00367-3
   Nystrom T, 2002, AGEING RES REV, V1, P693, DOI 10.1016/S1568-1637(02)00028-4
   Olshansky SJ, 2011, GLOB POLICY, V2, P97, DOI 10.1111/j.1758-5899.2010.00053.x
   Partridge B, 2009, REJUV RES, V12, P351, DOI 10.1089/rej.2009.0907
   Perez VI, 2009, P NATL ACAD SCI USA, V106, P3059, DOI 10.1073/pnas.0809620106
   Pun PBL, 2010, BIOGERONTOLOGY, V11, P17, DOI 10.1007/s10522-009-9223-5
   Rattan S I, 2000, Indian J Exp Biol, V38, P1
   Rattan S.I., 2007, ENCY GERONTOLOGY, Vsecond, P696
   Rattan SIS, 2009, GENE THER, V16, P3, DOI 10.1038/gt.2008.166
   Rattan SIS, 2005, EMBO REP, V6, pS25, DOI 10.1038/sj.embor.7400401
   Rattan SIS, 2005, IUBMB LIFE, V57, P297, DOI 10.1080/15216540500092195
   Rattan SIS, 2004, MECH AGEING DEV, V125, P285, DOI 10.1016/j.mad.2004.01.006
   Rattan SIS, 2003, BIOL AGING MODULAT, V1, P179
   Rattan SIS, 1996, EXP GERONTOL, V31, P33, DOI 10.1016/0531-5565(95)02022-5
   RATTAN SIS, 1995, FASEB J, V9, P284, DOI 10.1096/fasebj.9.2.7781932
   Rattan SIS, 2000, ANN NY ACAD SCI, V908, P282
   RATTAN SIS, 1985, BIOESSAYS, V2, P226, DOI 10.1002/bies.950020511
   Rattan SIS, 2008, BIOL CHEM, V389, P267, DOI 10.1515/BC.2008.030
   Rattan SIS, 2008, AGEING RES REV, V7, P63, DOI 10.1016/j.arr.2007.03.002
   Rattan SIS, 2007, ANN NY ACAD SCI, V1114, P1, DOI 10.1196/annals.1396.044
   Rattan SIS, 2006, FREE RADICAL RES, V40, P1230, DOI 10.1080/10715760600911303
   Rattan SIS, 2010, ADV EXP MED BIOL, V694, P1
   Rattan SIS, 2010, CALORIE RESTRICTION, AGING AND LONGEVITY, P233, DOI 10.1007/978-90-481-8556-6_13
   Rattan SIS, 2010, DOSE-RESPONSE, V8, P58, DOI 10.2203/dose-response.09-041.Rattan
   Rattan SIS, 2010, HORMESIS: A REVOLUTION IN BIOLOGY, TOXICOLOGY AND MEDICINE, P153, DOI 10.1007/978-1-60761-495-1_9
   Sanz Alberto, 2008, Curr Aging Sci, V1, P10
   Schaffer S, 2011, BIOGERONTOLOGY, V12, P195, DOI 10.1007/s10522-010-9310-7
   Seppet E, 2011, BIOGERONTOLOGY
   Silar P, 2000, BIOGERONTOLOGY, V1, P47, DOI 10.1023/A:1010029723081
   SILAR P, 1994, J MOL BIOL, V235, P231, DOI 10.1016/S0022-2836(05)80029-4
   Singh R, 2007, FRONT BIOSCI-LANDMRK, V12, P4504, DOI 10.2741/2405
   Sitte N, 2003, BIOL AGING MODULAT, V1, P1
   Southam CM, 1943, PHYTOPATHOLOGY, V33, P517
   Srivastava VK, 2002, AGEING RES REV, V1, P443, DOI 10.1016/S1568-1637(02)00011-9
   Srivastava VK, 2000, BIOGERONTOLOGY, V1, P201, DOI 10.1023/A:1010084706732
   Stadtman ER, 2003, AMINO ACIDS, V25, P207, DOI 10.1007/s00726-003-0011-2
   Szalay MS, 2007, FEBS LETT, V581, P3675, DOI 10.1016/j.febslet.2007.03.083
   Tacutu R, 2010, BIOGERONTOLOGY, V11, P513, DOI 10.1007/s10522-010-9265-8
   Tieri P, 2005, BIOINFORMATICS, V21, P1639, DOI 10.1093/bioinformatics/bti239
   Underwood M, 2009, BIOGERONTOLOGY, V10, P73, DOI 10.1007/s10522-008-9149-3
   Wiegant FAC, 2009, BIOGERONTOLOGY, V10, P27, DOI 10.1007/s10522-008-9151-9
   Wilson DL, 2009, QUAL AGEING OLDER AD, V10, P23, DOI 10.1108/14717794200900014
   Yan LJ, 1997, P NATL ACAD SCI USA, V94, P11168, DOI 10.1073/pnas.94.21.11168
   YATES FE, 1994, MATH COMPUT MODEL, V19, P49, DOI 10.1016/0895-7177(94)90189-9
NR 89
TC 46
Z9 47
U1 0
U2 15
PU SPRINGER
PI NEW YORK
PA ONE NEW YORK PLAZA, SUITE 4600, NEW YORK, NY, UNITED STATES
SN 1389-5729
EI 1573-6768
J9 BIOGERONTOLOGY
JI Biogerontology
PD FEB
PY 2012
VL 13
IS 1
SI SI
BP 83
EP 91
DI 10.1007/s10522-011-9354-3
PG 9
WC Geriatrics & Gerontology
WE Science Citation Index Expanded (SCI-EXPANDED)
SC Geriatrics & Gerontology
GA 912XR
UT WOS:000301835200008
PM 21866365
DA 2023-03-13
ER

PT J
AU Phillips, KP
   Foster, WG
   Leiss, W
   Sahni, V
   Karyakina, N
   Turner, MC
   Kacew, S
   Krewski, D
AF Phillips, Karen P.
   Foster, Warren G.
   Leiss, William
   Sahni, Vanita
   Karyakina, Nataliya
   Turner, Michelle C.
   Kacew, Sam
   Krewski, Daniel
TI Assessing and managing risks arising from exposure to endocrine-active
   chemicals
SO JOURNAL OF TOXICOLOGY AND ENVIRONMENTAL HEALTH-PART B-CRITICAL REVIEWS
LA English
DT Review
ID ANDROGEN-RECEPTOR ANTAGONIST; ADRENOCORTICAL CARCINOMA-CELLS; FEMALE
   REPRODUCTIVE-SYSTEM; AROMATASE CYP19 ACTIVITY; HUMAN-MILK SURVEILLANCE;
   HUMAN AMNIOTIC-FLUID; ESTROGEN-RECEPTOR; DOSE-RESPONSE; BISPHENOL-A;
   POLYCHLORINATED-BIPHENYLS
AB Managing risks to human health and the environment produced by endocrine-active chemicals (EAC) is dependent on sound principles of risk assessment and risk management, which need to be adapted to address the uncertainties in the state of the science of EAC. Quantifying EAC hazard identification, mechanisms of action, and dose-response curves is complicated by a range of chemical structure/toxicology classes, receptors and receptor subtypes, and nonlinear dose-response curves with low-dose effects. Advances in risk science including toxicogenomics and quantitative structure-activity relationships (QSAR) along with a return to the biological process of hormesis are proposed to complement existing risk assessment strategies, including that of the Endocrine Disruptor Screening and Testing Advisory Committee (EDSTAC 1998). EAC represents a policy issue that has captured the public's fears and concerns about environmental health. This overview describes the process of EAC risk assessment and risk management in the context of traditional risk management frameworks, with emphasis on the National Research Council Framework (1983), taking into consideration the strategies for EAC management in Canada, the United States, and the European Union.
C1 [Phillips, Karen P.] Univ Ottawa, Fac Hlth Sci, Hlth Sci Program, Ottawa, ON K1N 6N5, Canada.
   [Phillips, Karen P.] Univ Ottawa, Inst Populat Hlth, Ottawa, ON K1N 6N5, Canada.
   [Foster, Warren G.] Hamilton Hlth Sci, Ctr Reprod Care, Hamilton, ON, Canada.
   [Foster, Warren G.] McMaster Univ, Dept Obstet & Gynecol, Div Reprod Biol, Hamilton, ON L8S 4L8, Canada.
   [Leiss, William; Sahni, Vanita; Karyakina, Nataliya; Turner, Michelle C.; Kacew, Sam; Krewski, Daniel] Univ Ottawa, Inst Populat Hlth, McLaughlin Ctr Populat Hlth Risk Assessment, Ottawa, ON K1N 6N5, Canada.
   [Kacew, Sam] Univ Ottawa, Fac Med, Dept Cellular & Mol Med, Ottawa, ON K1N 6N5, Canada.
   [Krewski, Daniel] Univ Ottawa, Fac Med, Dept Epidemiol & Community Med, Ottawa, ON K1N 6N5, Canada.
C3 University of Ottawa; University of Ottawa; McMaster University;
   McMaster University; University of Ottawa; University of Ottawa;
   University of Ottawa
RP Phillips, KP (corresponding author), Univ Ottawa, Fac Hlth Sci, Hlth Sci Program, 215-43 Templeton St, Ottawa, ON K1N 6N5, Canada.
EM Karen.Phillips@uottawa.ca
RI Turner, Michelle/F-7659-2017
OI Turner, Michelle/0000-0002-6431-1997
CR Andersen ME, 2002, ENVIRON HEALTH PERSP, V110, P971, DOI 10.1289/ehp.02110s6971
   Andersen ME, 2001, SCI TOTAL ENVIRON, V274, P3, DOI 10.1016/S0048-9697(01)00744-6
   Andersen ME, 1999, TOXICOL SCI, V48, P38, DOI 10.1093/toxsci/48.1.38
   Ankley G, 1998, ENVIRON TOXICOL CHEM, V17, P68, DOI 10.1002/etc.5620170110
   Ashby J, 2000, ENVIRON HEALTH PERSP, V108, pA206, DOI 10.2307/3454363
   Ayotte P, 2003, ENVIRON HEALTH PERSP, V111, P1253, DOI 10.1289/ehp.6054
   Berlin CM, 2002, J TOXICOL ENV HEAL A, V65, P1839, DOI 10.1080/00984100290071748
   BITMAN J, 1968, SCIENCE, V162, P371
   Blanco GA, 2004, J TOXICOL ENV HEAL B, V7, P465, DOI 10.1080/10937400490512375
   Blettner M, 1999, INT J EPIDEMIOL, V28, P1, DOI 10.1093/ije/28.1.1
   Botella B, 2004, ENVIRON RES, V96, P34, DOI 10.1016/j.envres.2003.10.001
   Bowers WJ, 2004, TOXICOL SCI, V77, P51, DOI 10.1093/toxsci/kfg248
   Brody JG, 2004, ENVIRON HEALTH PERSP, V112, P889, DOI 10.1289/ehp.6845
   BROUWER A, 1986, TOXICOL APPL PHARM, V85, P301, DOI 10.1016/0041-008X(86)90337-6
   CALABRESE EJ, 1994, ENVIRON HEALTH PERSP, V102, P14, DOI 10.1289/ehp.9410214
   Calabrese EJ, 2005, CELL MOL BIOL, V51, P643, DOI 10.1170/T675
   CALABRESE EJ, 1987, HEALTH PHYS, V52, P531, DOI 10.1097/00004032-198705000-00002
   Calabrese EJ, 2003, ANNU REV PHARMACOL, V43, P175, DOI 10.1146/annurev.pharmtox.43.100901.140223
   *CAN PUBL HLTH ASS, 1993, BEN RISK COST MAN DR
   *CAN STAND ASS, 1991, CANCSAQ63491 NAT STA
   Canadian Standards Association, 1997, CANCSAQ85097
   Carlin B. P., 2001, BAYES EMPIRICAL BAYE
   Carpy SA, 2000, J TOXICOL ENV HEAL B, V3, P1, DOI 10.1080/109374000281122
   Charles GD, 2004, ILAR J, V45, P494, DOI 10.1093/ilar.45.4.494
   CHEN S, 2003, 19 TSRI HLTH CAN SAF
   Choi SM, 2004, J TOXICOL ENV HEAL B, V7, P1, DOI 10.1080/10937400490253229
   Chu I, 2005, TOXICOL SCI, V88, P645, DOI 10.1093/toxsci/kfi335
   Clewell H J 3rd, 1985, Toxicol Ind Health, V1, P111
   COLLINS WT, 1980, AM J PATHOL, V99, P125
   *COMM ENV NAT RES, 1996, HLTH EC EFF END DISR
   COOKE AS, 1973, ENVIRON POLLUT, V4, P65
   CRUMP KS, 1984, FUND APPL TOXICOL, V4, P854, DOI 10.1016/0272-0590(84)90107-6
   *CSTEE, 1999, OP HUM WILDL HLTH EF
   Daston GP, 2003, TOXICOL SCI, V74, P245, DOI 10.1093/toxsci/kfg105
   De Rosa CT, 2004, J TOXICOL ENV HEAL B, V7, P339, DOI 10.1080/10937400490498075
   Der Kraak V., 2002, GLOBAL ASSESSMENT ST, P33
   DeRosa C, 1998, J TOXICOL ENV HEAL B, V1, P3, DOI 10.1080/10937409809524541
   Dewailly E, 1996, AM J PUBLIC HEALTH, V86, P1241, DOI 10.2105/AJPH.86.9.1241
   Dodds EC, 1938, PROC R SOC SER B-BIO, V125, P222, DOI 10.1098/rspb.1938.0023
   EDSTAC, 1998, END DISR SCREEN TEST
   *EM COM, 2003, INF SIT END DISR
   Engel SM, 2006, REPROD TOXICOL, V21, P110, DOI 10.1016/j.reprotox.2005.07.007
   *ENV CAN, 1999, END DISR SUBST ENV
   European Commission, 2000, EST PRIOR LIST SUBST
   European Commission, 1999, COMM COMM COUNC EUR
   EVANS BAJ, 1995, J ENDOCRINOL, V147, P295, DOI 10.1677/joe.0.1470295
   Fenske RA, 2000, J EXPO ANAL ENV EPID, V10, P662, DOI 10.1038/sj.jea.7500116
   Fisher JS, 2004, TOXICOLOGY, V205, P33, DOI 10.1016/j.tox.2004.06.035
   Fletcher RJ, 2003, BRIT J NUTR, V89, pS39, DOI [10.1079/BJN2002795, 10.1079/BJN2002740]
   Foster W, 2000, J CLIN ENDOCR METAB, V85, P2954, DOI 10.1210/jc.85.8.2954
   Foster WG, 2002, TOXICOL LETT, V129, P199, DOI 10.1016/S0378-4274(02)00018-8
   FOSTER WG, 2008, IN PRESS J TOXICOL E, V11
   Francois E, 2003, BIOTECHNOL ADV, V22, P17, DOI 10.1016/j.biotechadv.2003.08.005
   Gaido KW, 1999, ENDOCRINOLOGY, V140, P5746, DOI 10.1210/en.140.12.5746
   GAYLOR DW, 1989, ENVIRON HEALTH PERSP, V79, P243, DOI 10.2307/3430557
   Gelman A, 1996, J AM STAT ASSOC, V91, P1400, DOI 10.2307/2291566
   GOLDMAN LR, 1995, ENVIRON HEALTH PERSP, V103, P31, DOI 10.2307/3432557
   Gorski RA, 1996, PHARMACOLOGY, BIOLOGY, AND CLINICAL APPLICATIONS OF ANDROGENS, P159
   GOULD RW, 1972, B ENVIRON CONTAM TOX, V8, P84, DOI 10.1007/BF01684511
   Gray LE, 1997, REPROD TOXICOL, V11, P719, DOI 10.1016/S0890-6238(97)00025-7
   GRAY LE, 1993, FUND APPL TOXICOL, V20, P288, DOI 10.1006/faat.1993.1038
   GRAY LE, 1994, TOXICOL APPL PHARM, V129, P46, DOI 10.1006/taap.1994.1227
   Gray LE, 1998, TOXICOL IND HEALTH, V14, P159, DOI 10.1177/074823379801400111
   Gray LE, 1999, TOXICOL IND HEALTH, V15, P37, DOI 10.1191/074823399678846655
   GREENLAND S, 1994, AM J EPIDEMIOL, V140, P290, DOI 10.1093/oxfordjournals.aje.a117248
   Hadley M.E., 1996, ENDOCRINOLOGY
   HANKINSON O, 1995, ANNU REV PHARMACOL, V35, P307, DOI 10.1146/annurev.pharmtox.35.1.307
   Harvey PW, 2002, J APPL TOXICOL, V22, P241, DOI 10.1002/jat.854
   Hiroi H, 1999, ENDOCR J, V46, P773, DOI 10.1507/endocrj.46.773
   HIRSCH KS, 1987, TOXICOL APPL PHARM, V91, P235, DOI 10.1016/0041-008X(87)90104-9
   Holloway AC, 2005, ENDOCRINE, V27, P45, DOI 10.1385/ENDO:27:1:045
   Hong HX, 2002, ENVIRON HEALTH PERSP, V110, P29, DOI 10.1289/ehp.0211029
   Hrudey SE, 2003, ENVIRON HEALTH PERSP, V111, P1577, DOI 10.1289/ehp.6224
   Huisman M, 1995, EARLY HUM DEV, V43, P165, DOI 10.1016/0378-3782(95)01674-0
   Ikezuki Y, 2002, HUM REPROD, V17, P2839, DOI 10.1093/humrep/17.11.2839
   *ILSI RISK SCI I, 1998, ASS TOX EXP MIXT DIS
   IMPERATOMCGINLEY J, 1992, ENDOCRINOLOGY, V131, P1149, DOI 10.1210/en.131.3.1149
   Isaac DD, 1996, GENE DEV, V10, P103, DOI 10.1101/gad.10.1.103
   JACOBSON JL, 1990, J PEDIATR-US, V116, P38, DOI 10.1016/S0022-3476(05)81642-7
   Jacobson JL, 1996, NEW ENGL J MED, V335, P783, DOI 10.1056/NEJM199609123351104
   Janosek J, 2006, TOXICOL IN VITRO, V20, P18, DOI 10.1016/j.tiv.2005.06.001
   Jardine CG, 2003, J TOXICOL ENV HEAL B, V6, P569, DOI 10.1080/10937400390208608
   JARRELL JF, 1993, CAN MED ASSOC J, V148, P1321
   Joels M, 2006, TRENDS PHARMACOL SCI, V27, P244, DOI 10.1016/j.tips.2006.03.007
   JONES DR, 1992, J ROY SOC MED, V85, P165
   Kao YC, 1998, ENVIRON HEALTH PERSP, V106, P85, DOI 10.1289/ehp.9810685
   Kavlock RJ, 1996, ENVIRON HEALTH PERSP, V104, P715, DOI 10.1289/ehp.96104s4715
   KELCE WR, 1995, NATURE, V375, P581, DOI 10.1038/375581a0
   Kelce WR, 1997, TOXICOL APPL PHARM, V142, P192, DOI 10.1006/taap.1996.7966
   Kodell RL, 2006, REGUL TOXICOL PHARM, V45, P265, DOI 10.1016/j.yrtph.2006.05.002
   KoopmanEsseboom C, 1996, PEDIATRICS, V97, P700
   KREWSKI D, 1994, ENVIRON HEALTH PERSP, V102, P37, DOI 10.1289/ehp.94102s1137
   Krewski D, 2002, RISK ANAL, V22, P1195, DOI 10.1111/1539-6924.00283
   Krewski D, 1999, INHAL TOXICOL, V11, P579
   KREWSKI D, 1986, CONCEPTUAL TRENDS IM, P149
   Kuiper GGJM, 1998, ENDOCRINOLOGY, V139, P4252, DOI 10.1210/en.139.10.4252
   Kuiper GGJM, 1996, P NATL ACAD SCI USA, V93, P5925, DOI 10.1073/pnas.93.12.5925
   LaKind JS, 2002, J TOXICOL ENV HEAL A, V65, P1829, DOI 10.1080/00984100290071739
   Landi MT, 1998, ENVIRON HEALTH PERSP, V106, P273, DOI 10.2307/3434015
   Landrigan P, 2003, ENVIRON HEALTH PERSP, V111, P1678, DOI 10.1289/ehp.5799
   LEPHART ED, 1991, METHOD ENZYMOL, V206, P477
   Leung GPH, 2001, AM J PHYSIOL-CELL PH, V280, pC1160, DOI 10.1152/ajpcell.2001.280.5.C1160
   LINKS JM, 1995, ANNU REV PUBL HEALTH, V16, P83, DOI 10.1146/annurev.pu.16.050195.000503
   Luconi M, 2001, MOL CELL ENDOCRINOL, V178, P39, DOI 10.1016/S0303-7207(01)00416-6
   Magnusdottir EV, 2005, HUM REPROD, V20, P208, DOI 10.1093/humrep/deh569
   Makela S, 1998, P SOC EXP BIOL MED, V217, P310
   Makri A, 2004, J TOXICOL ENV HEAL B, V7, P417, DOI 10.1080/10937400490512465
   Maness SC, 1998, TOXICOL APPL PHARM, V151, P135, DOI 10.1006/taap.1998.8431
   McCarty LS, 2006, REGUL TOXICOL PHARM, V45, P119, DOI 10.1016/j.yrtph.2006.03.004
   McKinney JD, 1998, J TOXICOL ENV HEAL B, V1, P27, DOI 10.1080/10937409809524542
   Meeker JD, 2005, J EXPO ANAL ENV EPID, V15, P271, DOI 10.1038/sj.jea.7500402
   MEEWEN BS, 1999, ENDOCR REV, V20, P279
   Melnick Ronald, 2002, Environmental Health Perspectives, V110, P427
   Michalek JE, 1999, AM J EPIDEMIOL, V149, P1038
   Mocarelli P, 1996, LANCET, V348, P409, DOI 10.1016/S0140-6736(05)65030-1
   Moriyama K, 2002, J CLIN ENDOCR METAB, V87, P5185, DOI 10.1210/jc.2002-020209
   Mosselman S, 1996, FEBS LETT, V392, P49, DOI 10.1016/0014-5793(96)00782-X
   Mosteller F, 1996, ANNU REV PUBL HEALTH, V17, P1, DOI 10.1146/annurev.pu.17.050196.000245
   Naciff JM, 2002, TOXICOL SCI, V68, P184, DOI 10.1093/toxsci/68.1.184
   Naciff JM, 2003, TOXICOL SCI, V72, P314, DOI 10.1093/toxsci/kfg037
   Naciff Jorge M, 2004, Toxicol Pathol, V32 Suppl 2, P59, DOI 10.1080/01926230490463812
   NAMBU M, 1991, CELL IMMUNOL, V133, P27, DOI 10.1016/0008-8749(91)90177-D
   *NAT RES COUNC, 1999, HORM ACT AG ENV, pCH3
   Needham LL, 2000, J EXPO ANAL ENV EPID, V10, P611, DOI 10.1038/sj.jea.7500142
   *NHANES, 2003, NAT HLTH NUTR EX SUR
   *NO CONT PROGR, 2003, HUM HLTH CAN ARCT CO
   NRC, 1983, RISK ASS FED GOV MAN
   O'Connor JC, 2002, CRIT REV TOXICOL, V32, P521, DOI 10.1080/20024091064309
   OHLSSON A, 1994, SCAND J CLIN LAB INV, V54, P25, DOI 10.3109/00365519409088573
   Ohtake F, 2003, NATURE, V423, P545, DOI 10.1038/nature01606
   OKEY AB, 1994, TOXICOL LETT, V70, P1, DOI 10.1016/0378-4274(94)90139-2
   Olsen NJ, 1996, ENDOCR REV, V17, P369, DOI 10.1210/er.17.4.369
   Ostby J, 1999, TOXICOL IND HEALTH, V15, P80
   Pant N, 2004, REPROD TOXICOL, V19, P209, DOI 10.1016/j.reprotox.2004.08.002
   PEPPER G, 1990, FERTIL STERIL, V54, P438
   PETERSON RE, 1993, CRIT REV TOXICOL, V23, P283, DOI 10.3109/10408449309105013
   Pflieger-Bruss S, 2004, ANDROLOGIA, V36, P337, DOI 10.1111/j.1439-0272.2004.00641.x
   PHILLIPS KP, 2003, BIOL REPROD S1, V68
   Porterfield SP, 1998, TOXICOL IND HEALTH, V14, P103, DOI 10.1177/074823379801400109
   *PRES CONGR COMM R, 1997, RISK MAN RISK MAN RE, V2
   Pryor JL, 2000, ENVIRON HEALTH PERSP, V108, P491, DOI 10.2307/3454541
   QUATTROCHI LC, 1989, MOL PHARMACOL, V36, P66
   Reiter LW, 1998, ENVIRON HEALTH PERSP, V106, P105, DOI 10.2307/3434311
   Revelli A, 1998, ENDOCR REV, V19, P3, DOI 10.1210/er.19.1.3
   Reynolds P, 2004, ENVIRON RES, V96, P206, DOI 10.1016/j.envres.2004.03.001
   *RISK MAN FRAM PRO, 2000, HLTH CAN DEC MAK FRA
   Rogers MD, 2003, RISK ANAL, V23, P381, DOI 10.1111/1539-6924.00317
   Rotchell JM, 2003, J TOXICOL ENV HEAL B, V6, P453, DOI 10.1080/10937400306476
   Roy D, 1997, J TOXICOL ENV HEALTH, V50, P1, DOI 10.1080/009841097160573
   Rozati R, 2002, FERTIL STERIL, V78, P1187, DOI 10.1016/S0015-0282(02)04389-3
   Safe S, 1995, Arch Toxicol Suppl, V17, P99
   Safe S, 1997, REGUL TOXICOL PHARM, V26, P52, DOI 10.1006/rtph.1997.1118
   Sanderson JT, 2000, TOXICOL SCI, V54, P121, DOI 10.1093/toxsci/54.1.121
   Sanderson JT, 2002, TOXICOL APPL PHARM, V182, P44, DOI 10.1006/taap.2002.9420
   Sanderson JT, 2001, ENVIRON HEALTH PERSP, V109, P1027, DOI 10.2307/3454957
   Schantz SL, 1996, NEUROTOXICOL TERATOL, V18, P217, DOI 10.1016/S0892-0362(96)90001-X
   SCHURMEYER T, 1984, ACTA ENDOCRINOL-COP, V105, P275, DOI 10.1530/acta.0.1050275
   Setzer RW, 2001, TOXICOL SCI, V59, P49, DOI 10.1093/toxsci/59.1.49
   Sharpe RM, 1998, TRENDS ENDOCRIN MET, V9, P371, DOI 10.1016/S1043-2760(98)00089-7
   Signorini S, 2000, ANDROLOGIA, V32, P263, DOI 10.1046/j.1439-0272.2000.00394.x
   SKAKKEBA NE, 2000, TRENDS ENDOCRIN MET, V7, P291
   Sohoni P, 1998, J ENDOCRINOL, V158, P327, DOI 10.1677/joe.0.1580327
   Strauss L, 1998, TOXICOL LETT, V103, P349, DOI 10.1016/S0378-4274(98)00332-4
   Sylvia VL, 2001, J CELL BIOCHEM, V81, P413, DOI 10.1002/1097-4644(20010601)81:3<413::AID-JCB1055>3.0.CO;2-M
   Tamura H, 2001, TOXICOL SCI, V60, P56, DOI 10.1093/toxsci/60.1.56
   Thomas KV, 2001, ENVIRON TOXICOL CHEM, V20, P2165, DOI 10.1002/etc.5620201005
   Thomas P, 1999, ENDOCRINE DISRUPTORS, P3
   Thomas P, 1997, BIOL REPROD, V57, P999, DOI 10.1095/biolreprod57.5.999
   Tremblay GB, 1997, MOL ENDOCRINOL, V11, P353, DOI 10.1210/me.11.3.353
   US.EPA, 1997, EPA630R96012 US EPA
   *US EPA, 1998, EPA600R98087 US EPA
   *US EPA, 1991, FED REGISTER, V56, P63797
   *US EPA, 2002, EPA STAT REG END DIS
   USEPA, 1999, NCEAF0644 USEPA
   Vaal MA, 2000, ENVIRON MANAGE, V25, P415, DOI 10.1007/s002679910033
   Van Tongeren M, 2002, ANN OCCUP HYG, V46, P465, DOI 10.1093/annhyg/mef053
   vom Saal FS, 2005, ENVIRON HEALTH PERSP, V113, P926, DOI 10.1289/ehp.7713
   Wade MG, 2002, TOXICOL SCI, V67, P207, DOI 10.1093/toxsci/67.2.207
   Wade MG, 2002, TOXICOL SCI, V67, P131, DOI 10.1093/toxsci/67.1.131
   Watson CS, 1999, P SOC EXP BIOL MED, V220, P9, DOI 10.1046/j.1525-1373.1999.d01-2.x
   Weed DL, 1997, J NATL CANCER I, V89, P904, DOI 10.1093/jnci/89.13.904
   Wessels D, 2003, ENVIRON HEALTH PERSP, V111, P1939, DOI 10.1289/ehp.6179
   Wiener J., 2002, J RISK RES, V5, P317, DOI DOI 10.1080/13669870210153684
   Williams PRD, 2002, J TOXICOL ENV HEAL B, V5, P337, DOI 10.1080/10937400290070161
   WONG CI, 1995, J BIOL CHEM, V270, P19998, DOI 10.1074/jbc.270.34.19998
   YAO TP, 1993, NATURE, V366, P476, DOI 10.1038/366476a0
   You L, 1998, TOXICOL SCI, V45, P162, DOI 10.1006/toxs.1998.2515
   You L, 1999, TOXICOL APPL PHARM, V158, P197, DOI 10.1006/taap.1999.8694
   Younglai EV, 2004, HUM REPROD, V19, P1089, DOI 10.1093/humrep/deh252
   Younglai EV, 2002, ARCH ENVIRON CON TOX, V43, P121, DOI 10.1007/s00244-001-0048-8
   Zoeller RT, 2005, ENDOCRINOLOGY, V146, P607, DOI 10.1210/en.2004-1018
   [No title captured]
   [No title captured]
   1996, SAFE DRINKING WATER
NR 194
TC 24
Z9 25
U1 2
U2 24
PU TAYLOR & FRANCIS INC
PI PHILADELPHIA
PA 530 WALNUT STREET, STE 850, PHILADELPHIA, PA 19106 USA
SN 1093-7404
EI 1521-6950
J9 J TOXICOL ENV HEAL B
JI J. Toxicol. Env. Health-Pt b-Crit. Rev.
PD MAR-APR
PY 2008
VL 11
IS 3-4
BP 351
EP 372
DI 10.1080/10937400701876657
PG 22
WC Environmental Sciences; Public, Environmental & Occupational Health;
   Toxicology
WE Science Citation Index Expanded (SCI-EXPANDED)
SC Environmental Sciences & Ecology; Public, Environmental & Occupational
   Health; Toxicology
GA 299JZ
UT WOS:000255753200013
PM 18368561
DA 2023-03-13
ER

PT J
AU Wang, MN
   Tian, P
   Gao, M
   Li, MM
AF Wang, Meining
   Tian, Pei
   Gao, Min
   Li, Miaomiao
TI The Promotion of Festuca sinensis under Heavy Metal Treatment Mediated
   by Epichloe Endophyte
SO AGRONOMY-BASEL
LA English
DT Article
DE alkaloids; Cd2+ treatment; Epichloe sinensis; hormone; host growth; ion
   absorbing; Zn2+ treatment
ID RYEGRASS LOLIUM-PERENNE; FUNGAL ENDOPHYTE; TALL FESCUE;
   GROWTH-PARAMETERS; SEED-GERMINATION; OXIDATIVE STRESS; ACREMONIUM-LOLII;
   LOLITREM-B; CADMIUM; TOLERANCE
AB To more clearly clarify the relationship between the Epichloe endophyte and its host, F. sinensis, the effects of Epichloe endophyte on F. sinensis performance under heavy metal treatment was investigated. The growth performance and physiology variations of F. sinensis with (E+) and without the endophyte (E-) were evaluated after they were subjected to Zn2+ and Cd2+ treatments. The results showed that heavy metal treatments had significant effects on plants, as the performance of plants under Zn2+ and Cd2+ treatments was significantly different with plants under control treatment (p < 0.05). Cd2+ treatments showed a hormesis effect, whereas Zn2+ did not. The endophyte increased host heavy metal stress tolerance by promoting host growth as the E+ plants had significantly higher plant height, tiller number, root length (p < 0.05). The endophyte also promoted ion uptake by the host and induced endogenous hormone production (p < 0.05). These results suggested that the Epichloe endophyte regulated host growth and physiology to improve association tolerance to environmental conditions. This study provides another example that the Epichloe endophyte can increase plant tolerance to metal stress.</p>
C1 [Wang, Meining; Tian, Pei; Gao, Min; Li, Miaomiao] Lanzhou Univ, Key Lab Grassland Livestock Ind Innovat, State Key Lab Grassland Agroecosyst, Minist Agr & Rural Affairs,Coll Pastoral Agr Sci, Lanzhou 730020, Peoples R China.
C3 Lanzhou University; Ministry of Agriculture & Rural Affairs
RP Tian, P (corresponding author), Lanzhou Univ, Key Lab Grassland Livestock Ind Innovat, State Key Lab Grassland Agroecosyst, Minist Agr & Rural Affairs,Coll Pastoral Agr Sci, Lanzhou 730020, Peoples R China.
EM wangmn16@lzu.edu.cn; tianp@lzu.edu.cn; aom2018@lzu.edu.cn;
   imm16@lzu.edu.cn
FU National Nature Science Foundation of China [31971768, 32061123004];
   China Agriculture Research System [CARS-22]; Lanzhou University
   enterprisE [(19)0439]
FX The research reported here was funded by the National Nature Science
   Foundation of China (31971768; 32061123004), the China Agriculture
   Research System (CARS-22 Green Manue) and Lanzhou University
   enterprisE-funded project {(19)0439}.
CR [Anonymous], 1996, ACTA PRATACUL SIN
   Argueso CT, 2010, CURR OPIN PLANT BIOL, V13, P533, DOI 10.1016/j.pbi.2010.08.006
   Ayangbenro AS, 2017, INT J ENV RES PUB HE, V14, DOI 10.3390/ijerph14010094
   BALL OJP, 1995, APPL ENVIRON MICROB, V61, P1527, DOI 10.1128/AEM.61.4.1527-1533.1995
   Bonnet M, 2000, J EXP BOT, V51, P945, DOI 10.1093/jexbot/51.346.945
   Bunyard B., 1990, P INT S ACR GRASS IN, P185
   Bush LP, 1997, PLANT PHYSIOL, V114, P1, DOI 10.1104/pp.114.1.1
   CHAUDHARY DS, 1985, ANN ARID ZONE, V24, P31
   CREEK R, 1985, Transactions of the Kentucky Academy of Science, V46, P51
   DEBATTISTA JP, 1990, AGRON J, V82, P878, DOI 10.2134/agronj1990.00021962008200050006x
   DEBATTISTA JP, 1990, AGRON J, V82, P651, DOI 10.2134/agronj1990.00021962008200040001x
   Easton HS, 2002, CROP SCI, V42, P51, DOI 10.2135/cropsci2002.0051
   Elobeid M, 2012, J EXP BOT, V63, P1413, DOI 10.1093/jxb/err384
   Fargasova A, 2004, PLANT SOIL ENVIRON, V50, P33, DOI 10.17221/3639-PSE
   GALLAGHER RT, 1985, J CHROMATOGR, V321, P217, DOI 10.1016/S0021-9673(01)90438-8
   Gong YY, 2018, WATER RES, V147, P440, DOI 10.1016/j.watres.2018.10.024
   Jamali MK, 2007, J ENVIRON SCI HEAL A, V42, P649, DOI 10.1080/10934520701244433
   JOOST RE, 1995, J ANIM SCI, V73, P881
   Krishnamurthy A, 2013, PLANT CELL ENVIRON, V36, P1838, DOI 10.1111/pce.12093
   LANARAS T, 1993, PHYSIOL PLANTARUM, V88, P307, DOI 10.1111/j.1399-3054.1993.tb05504.x
   [李川 LI Chuan], 2010, [生态学报, Acta Ecologica Sinica], V30, P1684
   Lin WH, 2018, BANGL J BOT, V47, P699
   Ma MZ, 2015, EUR J PLANT PATHOL, V141, P571, DOI 10.1007/s10658-014-0563-x
   Malinowski DP, 2019, ACTA AGROBOT, V72, DOI 10.5586/aa.1767
   Malinowski DP, 1999, J PLANT NUTR, V22, P1335, DOI 10.1080/01904169909365716
   Malinowski DP, 1998, PLANT SOIL, V205, P1, DOI 10.1023/A:1004331932018
   Malinowski DP, 2004, PLANT SOIL, V267, P1, DOI 10.1007/s11104-005-2575-y
   Malinowski DP, 2000, CROP SCI, V40, P923, DOI 10.2135/cropsci2000.404923x
   Masindi V., 2018, HEAVY MET, V10, P115, DOI [10.57772/intechopen.76082, 10.5772/intechopen.76082, DOI 10.5772/INTECHOPEN.76082]
   Matsukura K, 2014, J APPL MICROBIOL, V116, P400, DOI 10.1111/jam.12374
   Mei Y.X, 2017, EFFECT ENDOPHYTE GAO
   Nagajyoti PC, 2010, ENVIRON CHEM LETT, V8, P199, DOI 10.1007/s10311-010-0297-8
   Nan Z.B., 2000, P 4 INT NEOTYPHODIUM, P41
   Nan Z.B., 1996, ACTA PRATACULT SIN, V5, P13
   Nan Zhibiao, 2005, Grassland Science, V51, P15, DOI 10.1111/j.1744-697X.2005.00003.x
   Peng QQ, 2013, FUNGAL ECOL, V6, P83, DOI 10.1016/j.funeco.2012.08.001
   Popay AJ, 2012, PR N Z GRASSL ASSOC, V74, P165
   PORTER JK, 1995, J ANIM SCI, V73, P871
   Qin H, 2011, PLANT CELL PHYSIOL, V52, P1904, DOI 10.1093/pcp/pcr125
   Rasmussen S, 2007, NEW PHYTOL, V173, P787, DOI 10.1111/j.1469-8137.2006.01960.x
   Ren AZ, 2006, J PLANT NUTR SOIL SC, V169, P857, DOI 10.1002/jpln.200520543
   ROWAN DD, 1990, J CHEM ECOL, V16, P1683, DOI 10.1007/BF01014100
   Sabzalian MR, 2012, AUSTRALAS PLANT PATH, V41, P565, DOI 10.1007/s13313-012-0147-1
   Saikkonen K, 2004, TRENDS PLANT SCI, V9, P275, DOI 10.1016/j.tplants.2004.04.005
   Sidhu GPS, 2020, CHEMOSPHERE, V244, DOI 10.1016/j.chemosphere.2019.125350
   Song H, 2016, FRONT MICROBIOL, V7, DOI 10.3389/fmicb.2016.01399
   Srivastava S, 2013, J EXP BOT, V64, P303, DOI 10.1093/jxb/ers333
   Tian P, 2020, MYCOL PROG, V19, P1069, DOI 10.1007/s11557-020-01618-z
   Tian P, 2018, CROP PASTURE SCI, V69, P430, DOI 10.1071/CP17231
   Wang JJ, 2017, FUNGAL ECOL, V30, P39, DOI 10.1016/j.funeco.2017.08.005
   Wang XY, 2016, EUR J PLANT PATHOL, V144, P477, DOI 10.1007/s10658-015-0788-3
   Wang Y, 2012, J EXP BOT, V63, P5887, DOI 10.1093/jxb/ers238
   Weyens N, 2009, CURR OPIN BIOTECH, V20, P248, DOI 10.1016/j.copbio.2009.02.012
   Wilkinson S, 2012, J EXP BOT, V63, P3499, DOI 10.1093/jxb/ers148
   Xia C, 2018, PLANT DIS, V102, P2061, DOI [10.1094/PDIS-05-18-0762-FE, 10.1094/pdis-05-18-0762-fe]
   Yue Q, 2000, J AGR FOOD CHEM, V48, P4687, DOI 10.1021/jf990685q
   Zhang XX, 2012, SCI CHINA LIFE SCI, V55, P793, DOI 10.1007/s11427-012-4359-y
   Zhang XX, 2010, J HAZARD MATER, V175, P703, DOI 10.1016/j.jhazmat.2009.10.066
   Zhao D.D, 2008, STUDIES GROWTH RESIS
   Zhou LY, 2015, SCI CHINA LIFE SCI, V58, P821, DOI 10.1007/s11427-015-4845-0
   Zhou LY, 2015, FUNGAL ECOL, V14, P99, DOI 10.1016/j.funeco.2014.12.006
   Zhu XF, 2012, J HAZARD MATER, V239, P302, DOI 10.1016/j.jhazmat.2012.08.077
NR 62
TC 0
Z9 0
U1 12
U2 26
PU MDPI
PI BASEL
PA ST ALBAN-ANLAGE 66, CH-4052 BASEL, SWITZERLAND
EI 2073-4395
J9 AGRONOMY-BASEL
JI Agronomy-Basel
PD OCT
PY 2021
VL 11
IS 10
AR 2049
DI 10.3390/agronomy11102049
PG 11
WC Agronomy; Plant Sciences
WE Science Citation Index Expanded (SCI-EXPANDED)
SC Agriculture; Plant Sciences
GA WQ2IU
UT WOS:000713644700001
OA gold
DA 2023-03-13
ER

PT J
AU Lee, SH
   An, HS
   Jung, YW
   Lee, EJ
   Lee, HY
   Choi, ES
   An, SW
   Son, H
   Lee, SJ
   Kim, JB
   Min, KJ
AF Lee, Shin-Hae
   An, Hyo-Sun
   Jung, Yong Woo
   Lee, Eun-Ji
   Lee, Hye-Yeon
   Choi, Eun-Seok
   An, Seon Woo
   Son, Heehwa
   Lee, Seung-Jae
   Kim, Jong-Bae
   Min, Kyung-Jin
TI Korean mistletoe (Viscum album coloratum) extract extends the lifespan
   of nematodes and fruit flies
SO BIOGERONTOLOGY
LA English
DT Article
DE Korean mistletoe extract; Lifespan; Dietary restriction; Caenorhabditis
   elegans; Drosophila melanogaster
ID CALORIE RESTRICTION; C. ELEGANS; RESVERATROL SUPPLEMENTATION;
   ANTIOXIDANT ACTIVITY; DIETARY RESTRICTION; STRESS RESISTANCE; IMPROVES
   HEALTH; STEM-CELLS; LECTIN; MECHANISMS
AB Viscum album coloratum (Korean mistletoe) is a semi-parasitic plant that grows on various trees and has a variety of biological functions such as immunomodulation, apoptosis, and anti-tumor activity. In this study, we investigated the effects of Korean mistletoe extract (KME) on lifespan in experimental models using Caenorhabditis elegans and Drosophila melanogaster. Supplementation of KME at 50 mu g/ml extended the mean survival time by 9.61 and 19.86 % in worms and flies, respectively. The longevity benefit of KME was not due to reduced feeding, reproduction, and/or locomotion in flies and worms. The supplementation of KME also did not increase resistance to various stresses including heat shock, oxidative, or starvation stresses. Furthermore, KME did not further extend the lifespan of flies fed a dietary restricted diet but did increase the expression of Sir2, one of the target genes of dietary restriction, suggesting that KME may function as a putative dietary restriction mimetic. These results also suggest that the longevity promoting effects of KME may be an example of mild stress-induced hormesis.
C1 [Lee, Shin-Hae; Lee, Eun-Ji; Lee, Hye-Yeon; Min, Kyung-Jin] Inha Univ, Dept Biol Sci, Inchon 402751, South Korea.
   [An, Hyo-Sun; Kim, Jong-Bae] Handong Global Univ, Sch Life & Food Sci, Pohang 791708, South Korea.
   [Jung, Yong Woo] Korea Univ, Dept Pharm, Chungnam 339700, Jochiwon, South Korea.
   [Choi, Eun-Seok; An, Seon Woo; Son, Heehwa; Lee, Seung-Jae] Pohang Univ Sci & Technol, Dept Life Sci, Pohang 790784, South Korea.
C3 Inha University; Handong Global University; Korea University; Pohang
   University of Science & Technology (POSTECH)
RP Min, KJ (corresponding author), Inha Univ, Dept Biol Sci, Inchon 402751, South Korea.
EM minkj@inha.ac.kr
RI Min, Kyung-Jin/AAG-5774-2020; Lee, Seung Jae V/E-2468-2019
OI Min, Kyung-Jin/0000-0001-5829-6842; Lee, Seung-Jae/0000-0002-6103-156X;
   Choi, Eun-Seok/0000-0001-6073-248X; Son, Heehwa/0000-0001-6113-2419
FU National Research Foundation of Korea (NRF); Ministry of Education,
   Science, and Technology [2012R1A1A2041099]
FX This work was supported by the Basic Science Research Program through
   the National Research Foundation of Korea (NRF), funded by the Ministry
   of Education, Science, and Technology (No. 2012R1A1A2041099).
CR Agarwal B, 2011, ANN NY ACAD SCI, V1215, P138, DOI 10.1111/j.1749-6632.2010.05850.x
   Baur JA, 2006, NATURE, V444, P337, DOI 10.1038/nature05354
   Biteau B, 2008, CELL STEM CELL, V3, P442, DOI 10.1016/j.stem.2008.07.024
   Bjedov I, 2010, CELL METAB, V11, P35, DOI 10.1016/j.cmet.2009.11.010
   Blattler SM, 2012, CELL METAB, V15, P505, DOI 10.1016/j.cmet.2012.03.008
   Blagosklonny MV, 2010, CELL CYCLE, V9, P683, DOI 10.4161/cc.9.4.10766
   Cabreiro F, 2013, CELL, V153, P228, DOI 10.1016/j.cell.2013.02.035
   Chandrashekara KT, 2011, J GERONTOL A-BIOL, V66, P965, DOI 10.1093/gerona/glr103
   Choi JH, 2012, CELL PROLIFERAT, V45, P420, DOI 10.1111/j.1365-2184.2012.00839.x
   정회윤, 2008, [Korean Journal of Pharmacognosy, 생약학회지], V39, P310
   Elsasser-Beile U, 2000, J CLIN LAB ANAL, V14, P255, DOI 10.1002/1098-2825(20001212)14:6<255::AID-JCLA1>3.0.CO;2-J
   Flatt T, 2011, EXP GERONTOL, V46, P369, DOI 10.1016/j.exger.2010.10.008
   Fontana L, 2010, SCIENCE, V328, P321, DOI 10.1126/science.1172539
   Frank U, 2003, EUR J CLIN MICROBIOL, V22, P501, DOI 10.1007/s10096-003-0964-9
   Guha S, 2013, AGE, V35, P1559, DOI 10.1007/s11357-012-9459-x
   Harrison DE, 2009, NATURE, V460, P392, DOI 10.1038/nature08221
   Hostanska K, 1995, NAT IMMUN, V14, P295
   Howitz KT, 2003, NATURE, V425, P191, DOI 10.1038/nature01960
   Jafari M, 2006, AGING CELL, V5, P17, DOI 10.1111/j.1474-9726.2006.00195.x
   Jafari M, 2007, REJUV RES, V10, P587, DOI 10.1089/rej.2007.0560
   Jung HY, 2012, J MED FOOD, V15, P621, DOI 10.1089/jmf.2010.1469
   Jung MJ, 2004, ARCH PHARM RES, V27, P840, DOI 10.1007/BF02980176
   Khil LY, 2007, WORLD J GASTROENTERO, V13, P2811, DOI 10.3748/wjg.v13.i20.2811
   KHWAJA TA, 1986, ONCOLOGY, V43, P42, DOI 10.1159/000226419
   Kim BK, 2010, BIOL PHARM BULL, V33, P1152, DOI 10.1248/bpb.33.1152
   Lam YY, 2013, EXP GERONTOL, V48, P1018, DOI 10.1016/j.exger.2013.04.005
   Lee KS, 2010, REJUV RES, V13, P561, DOI 10.1089/rej.2010.1031
   Lee SJ, 2010, CURR BIOL, V20, P2131, DOI 10.1016/j.cub.2010.10.057
   Lee SH, 2013, BMB REP, V46, P181, DOI 10.5483/BMBRep.2013.46.4.033
   Liao VHC, 2011, MECH AGEING DEV, V132, P480, DOI 10.1016/j.mad.2011.07.008
   Lin SJ, 2000, SCIENCE, V289, P2126, DOI 10.1126/science.289.5487.2126
   Mansky PJ, 2002, SEMIN ONCOL, V29, P589, DOI 10.1053/sonc.2002.50006
   Marchal J, 2013, ANN NY ACAD SCI, V1290, P67, DOI 10.1111/nyas.12214
   Onay-Ucar E, 2006, FITOTERAPIA, V77, P556, DOI 10.1016/j.fitote.2006.08.001
   Onken B, 2010, PLOS ONE, V5, DOI 10.1371/journal.pone.0008758
   Orhan DD, 2005, J ETHNOPHARMACOL, V98, P95, DOI 10.1016/j.jep.2004.12.033
   Park JH, 1999, CANCER LETT, V139, P207, DOI 10.1016/S0304-3835(99)00043-9
   Pearson KJ, 2008, CELL METAB, V8, P157, DOI 10.1016/j.cmet.2008.06.011
   Peng C, 2012, EXP GERONTOL, V47, P170, DOI 10.1016/j.exger.2011.12.001
   Piper MDW, 2008, CELL METAB, V8, P99, DOI 10.1016/j.cmet.2008.06.012
   Poulsen MM, 2013, DIABETES, V62, P1186, DOI 10.2337/db12-0975
   Rattan SIS, 2008, AGEING RES REV, V7, P63, DOI 10.1016/j.arr.2007.03.002
   Robb EL, 2008, BIOCHEM BIOPH RES CO, V367, P406, DOI 10.1016/j.bbrc.2007.12.138
   SCHUMACHER U, 1994, ACTA HISTOCHEM, V96, P399, DOI 10.1016/S0065-1281(11)80025-5
   Seo K, 2013, AGING CELL, V12, P1073, DOI 10.1111/acel.12140
   Slack C, 2012, PLOS ONE, V7, DOI 10.1371/journal.pone.0047699
   Wang Y, 2008, J ETHNOPHARMACOL, V118, P473, DOI 10.1016/j.jep.2008.05.016
   Wilson MA, 2006, AGING CELL, V5, P59, DOI 10.1111/j.1474-9726.2006.00192.x
   Wood JG, 2004, NATURE, V430, P686, DOI 10.1038/nature02789
   Yang JS, 2011, PLOS ONE, V6, DOI 10.1371/journal.pone.0023525
   Yu BP, 2001, ANN NY ACAD SCI, V928, P39
NR 51
TC 20
Z9 22
U1 2
U2 30
PU SPRINGER
PI NEW YORK
PA 233 SPRING ST, NEW YORK, NY 10013 USA
SN 1389-5729
EI 1573-6768
J9 BIOGERONTOLOGY
JI Biogerontology
PD APR
PY 2014
VL 15
IS 2
BP 153
EP 164
DI 10.1007/s10522-013-9487-7
PG 12
WC Geriatrics & Gerontology
WE Science Citation Index Expanded (SCI-EXPANDED)
SC Geriatrics & Gerontology
GA AC3XH
UT WOS:000332454300004
PM 24337961
DA 2023-03-13
ER

PT J
AU Yuan, JP
   Li, W
   Shen, KY
AF Yuan Junping
   Li Wei
   Shen Keya
TI Study of Ce-modified antibacterial 316L stainless steel
SO CHINA FOUNDRY
LA English
DT Article
DE 316L stainless steel; cerium; corrosion resistance; antibacterial
   efficacy; processability
ID PHARMACOLOGY; MECHANISM; RINGS
AB 316L stainless steel is widely used for fashion jewelry, but it can carry a large number of bacteria and bring the risk of infection since the steel has no antimicrobial performance. In this paper, the effects of Ce on the antibacterial property, corrosion resistance and processability of 316L were studied by microscopic observation, thin-film adhering quantitative bacteriostasis, and electrochemical and mechanical tests. The results show that a trace of Ce can distribute uniformly in the matrix of 316L and slightly improve its corrosion resistance in artificial sweat. With an increase in Ce content, the Ce is prone to form clustering, which degrades the corrosion resistance and the processability. The Ce-containing 316L exhibits Hormesis effect against S. aureus. A small Ce addition stimulates the growth of S. aureus. As the Ce content increases, the modified 316L exhibits an improved antibacterial efficacy. The more Ce is added, the better antibacterial capability is achieved. Overall, if the 316L is modified with Ce alone, it is difficult to obtain the optimal combination of corrosion resistance, antibacterial performance and processability. In spite of that, 0.15 wt.%-0.20 wt.% Ce around is inferred to be the best trade-off.
C1 [Yuan Junping; Li Wei] Jinan Univ, Dept Mat Sci & Engn, Guangzhou 510632, Guangdong, Peoples R China.
   [Yuan Junping; Shen Keya] Guangzhou Panyu Polytech, Jewelry Inst, Guangzhou 511483, Guangdong, Peoples R China.
C3 Jinan University; Guangzhou Panyu Polytechnic
RP Li, W (corresponding author), Jinan Univ, Dept Mat Sci & Engn, Guangzhou 510632, Guangdong, Peoples R China.
EM pypyuan@yahoo.com.cn; liweijn@yahoo.com.cn
FU NSFC - Guangdong Natural Science Mutual Funds [U1034002]
FX The work was financially supported by NSFC - Guangdong Natural Science
   Mutual Funds (Item No. U1034002).
CR Beech WB, 2004, CURR OPIN BIOTECH, V15, P181, DOI 10.1016/j.copbio.2004.05.001
   Chen SH, 2004, ACTA METALL SIN, V40, P314
   FURST A, 1987, HEALTH PHYS, V52, P527, DOI 10.1097/00004032-198705000-00001
   HALEY TJ, 1965, J PHARM SCI-US, V54, P663, DOI 10.1002/jps.2600540502
   HENDERSON J, 2009, ANN R COLL SURG EN S, V91, P246
   Hong IT, 2005, MAT SCI ENG A-STRUCT, V393, P213, DOI 10.1016/j.msea.2004.10.032
   Huo CF, 2002, ACTA CHIM SINICA, V60, P1065
   [敬和民 Jing Heroin], 2006, [中国稀土学报, Journal of the Chinese Rare Earth Society], V24, P223
   *JIS, 2001, Z28012000 JIS
   Ketian Liu, 2010, J INNER MONGOLIA U S, V29, P155
   Liao KH, 2010, APPL SURF SCI, V256, P3642, DOI 10.1016/j.apsusc.2010.01.001
   Messahel Ahmed, 2009, J Infect Public Health, V2, P7, DOI 10.1016/j.jiph.2009.01.006
   Nan L, 2008, J MATER SCI-MATER M, V19, P3057, DOI 10.1007/s10856-008-3444-z
   Plessas A, 2012, AUST DENT J, V57, P71, DOI 10.1111/j.1834-7819.2011.01647.x
   QIU Q Z, 2011, MAT RES APPL, V5, P239
   Ren L, 2011, MATER DESIGN, V32, P2374, DOI 10.1016/j.matdes.2010.11.030
   Saxena S, 2011, TROP DOCT, V41, P116, DOI 10.1258/td.2010.100186
   Tortora G T, 2009, MICROBIOLOGY INTRO B
   Waudby P. E., 1978, International Metals Reviews, V23, P74
   Wongworawat MD, 2007, INFECT CONT HOSP EP, V28, P351, DOI 10.1086/510790
   [谢志雄 Xie Zhixiong], 2003, [稀土, Chinese rare earths], V24, P53
   Xu K, 1998, CORROSION, V54, P814, DOI 10.5006/1.3284801
   [杨军 YANG Jun], 2009, [稀土, Chinese Rare Earths], V30, P35
   Yang K, 2010, MAT CHINA, V29, P1
   Yokota Takeshi, 2002, TOKYO KAWASAKI STEEL, V46, P37
   Yuan JP, 2012, ADV MATER RES-SWITZ, V399-401, P1540, DOI 10.4028/www.scientific.net/AMR.399-401.1540
   Zhang Zhixia, 2007, THESIS SHANGHAI JIAO
   Zhao RM, 2002, BIOL TRACE ELEM RES, V86, P167
NR 28
TC 3
Z9 3
U1 0
U2 11
PU FOUNDRY JOURNAL AGENCY
PI SHENYANG
PA 17 YUNFENG SOUTH STR, TIEXI DISTRICT, SHENYANG, 110022, PEOPLES R CHINA
SN 1672-6421
J9 CHINA FOUNDRY
JI China Foundry
PD NOV
PY 2012
VL 9
IS 4
BP 307
EP 312
PG 6
WC Metallurgy & Metallurgical Engineering
WE Science Citation Index Expanded (SCI-EXPANDED)
SC Metallurgy & Metallurgical Engineering
GA 069YA
UT WOS:000313471800001
DA 2023-03-13
ER

PT J
AU Page, KE
   White, KN
   McCrohan, CR
   Killilea, DW
   Lithgow, GJ
AF Page, Kathryn E.
   White, Keith N.
   McCrohan, Catherine R.
   Killilea, David W.
   Lithgow, Gordon J.
TI Aluminium exposure disrupts elemental homeostasis in Caenorhabditis
   elegans
SO METALLOMICS
LA English
DT Article
ID OXIDATIVE STRESS; LIFE-SPAN; TRANSFERABLE PROPERTIES; BEHAVIORAL
   DEFECTS; BORIC-ACID; VITAMIN-E; TOXICITY; NEMATODE; HORMESIS; MODEL
AB Aluminium (Al) is highly abundant in the environment and can elicit a variety of toxic responses in biological systems. Here we characterize the effects of Al on Caenorhabditis elegans by identifying phenotypic abnormalities and disruption in whole-body metal homeostasis (metallostasis) following Al exposure in food. Widespread changes to the elemental content of adult nematodes were observed when chronically exposed to Al from the first larval stage (L1). Specifically, we saw increased barium, chromium, copper and iron content, and a reduction in calcium levels. Lifespan was decreased in worms exposed to low levels of Al, but unexpectedly increased when the Al concentration reached higher levels (4.8 mM). This bi-phasic phenotype was only observed when Al exposure occurred during development, as lifespan was unaffected by Al exposure during adulthood. Lower levels of Al slowed C. elegans developmental progression, and reduced hermaphrodite self-fertility and adult body size. Significant developmental delay was observed even when Al exposure was restricted to embryogenesis. Similar changes in Al have been noted in association with Al toxicity in humans and other mammals, suggesting that C. elegans may be of use as a model for understanding the mechanisms of Al toxicity in mammalian systems.
C1 [Killilea, David W.] Childrens Hosp Oakland Res Inst, Oakland, CA 94609 USA.
   [Page, Kathryn E.; Lithgow, Gordon J.] Buck Inst Res Aging, Novato, CA 94945 USA.
   [Page, Kathryn E.; White, Keith N.; McCrohan, Catherine R.] Univ Manchester, Fac Life Sci, Manchester M13 9PT, Lancs, England.
C3 Children's Hospital Oakland Research Institute; University of California
   System; University of California San Francisco; UCSF Medical Center;
   UCSF Benioff Children's Hospital Oakland; Buck Institute for Research on
   Aging; University of Manchester
RP Killilea, DW (corresponding author), Childrens Hosp Oakland Res Inst, 5700 Martin Luther King Jr Way, Oakland, CA 94609 USA.
EM dkillilea@chori.org; glithgow@buckinstitute.org
OI Killilea, David/0000-0002-8929-6527; McCrohan,
   Catherine/0000-0002-8855-1194
FU Larry L. Hillblom Foundation; National Institutes of Health [UL1
   DE019608, R01 AG029631-01A1]
FX This work was supported by grants from the Larry L. Hillblom Foundation,
   and the National Institutes of Health [UL1 DE019608 and R01
   AG029631-01A1].
CR Ahmed SSSJ, 2010, PLOS ONE, V5, DOI 10.1371/journal.pone.0011252
   Alexopoulos E, 2003, ARCH ENVIRON CON TOX, V45, P509, DOI 10.1007/s00244-003-0228-9
   Au C, 2009, PLOS ONE, V4, DOI 10.1371/journal.pone.0007792
   Avila D, 2012, HUM EXP TOXICOL, V31, P236, DOI 10.1177/0960327110392084
   Barsyte D, 2001, FASEB J, V15, P627, DOI 10.1096/fj.99-0966com
   Becaria A, 2002, TOXICOL IND HEALTH, V18, P309, DOI 10.1191/0748233702th157oa
   Becaria A, 2006, J NEUROIMMUNOL, V176, P16, DOI 10.1016/j.jneuroim.2006.03.025
   Bhalla P., 2009, CELLULAR MOL NEUROBI
   Chu KW, 2002, AQUAT TOXICOL, V61, P53, DOI 10.1016/S0166-445X(02)00017-6
   Cypser JR, 2006, EXP GERONTOL, V41, P935, DOI 10.1016/j.exger.2006.09.004
   Cypser JR, 2002, J GERONTOL A-BIOL, V57, pB109, DOI 10.1093/gerona/57.3.B109
   Damelin LH, 2001, HUM EXP TOXICOL, V20, P347, DOI 10.1191/096032701680350596
   Dillin A, 2002, SCIENCE, V298, P2398, DOI 10.1126/science.1077780
   Ding R, 2010, BRAIN RES, V1324, P96, DOI 10.1016/j.brainres.2010.02.024
   Dobranskyte A, 2004, ENVIRON POLLUT, V132, P427, DOI 10.1016/j.envpol.2004.05.023
   DOMINGO JL, 1995, NEUROTOXICOL TERATOL, V17, P515, DOI 10.1016/0892-0362(95)00002-9
   Donahue AN, 2006, MECH AGEING DEV, V127, P57, DOI 10.1016/j.mad.2005.09.003
   Doreswamy K, 2005, TOXICOLOGY, V206, P169, DOI 10.1016/j.tox.2004.07.010
   FAIL PA, 1991, FUND APPL TOXICOL, V17, P225, DOI 10.1016/0272-0590(91)90215-P
   Fisher AL, 2006, AGING CELL, V5, P127, DOI 10.1111/j.1474-9726.2006.00203.x
   Garcia T, 2010, HIPPOCAMPUS, V20, P218, DOI 10.1002/hipo.20612
   Graves AL, 2005, ARCH ENVIRON CON TOX, V48, P490, DOI 10.1007/s00244-004-0031-2
   HARRINGTON LA, 1988, MECH AGEING DEV, V43, P71, DOI 10.1016/0047-6374(88)90098-X
   Helmcke KJ, 2010, TOXICOL APPL PHARM, V248, P156, DOI 10.1016/j.taap.2010.07.023
   Henderson ST, 2001, CURR BIOL, V11, P1975, DOI 10.1016/S0960-9822(01)00594-2
   Hope IA, 1999, C ELEGANS PRACTICAL
   JOHNSON TE, 1987, P NATL ACAD SCI USA, V84, P3777, DOI 10.1073/pnas.84.11.3777
   Kasprzak KS, 2002, FREE RADICAL BIO MED, V32, P958, DOI 10.1016/S0891-5849(02)00809-2
   KU WW, 1993, REPROD TOXICOL, V7, P305, DOI 10.1016/0890-6238(93)90020-8
   Lacoue-Labarthe T, 2008, MAR POLLUT BULL, V57, P826, DOI 10.1016/j.marpolbul.2008.01.042
   Leung MCK, 2008, TOXICOL SCI, V106, P5, DOI 10.1093/toxsci/kfn121
   Li XW, 2011, BIOL TRACE ELEM RES, V143, P378, DOI 10.1007/s12011-010-8861-4
   LITHGOW GJ, 1995, P NATL ACAD SCI USA, V92, P7540, DOI 10.1073/pnas.92.16.7540
   Lithgow GJ, 2002, MECH AGEING DEV, V123, P765, DOI 10.1016/S0047-6374(01)00422-5
   McColl G, 2008, J BIOL CHEM, V283, P350, DOI 10.1074/jbc.M705028200
   Mustak MS, 2008, CLIN CHIM ACTA, V394, P47, DOI 10.1016/j.cca.2008.04.003
   Nascarella MA, 2003, ENVIRON POLLUT, V124, P257, DOI 10.1016/S0269-7491(02)00479-7
   Page A.P., 2007, WORMBOOK, DOI 10.1895/ wormbook.1.138.1
   POPHAM JD, 1979, ENVIRON RES, V20, P183, DOI 10.1016/0013-9351(79)90096-3
   Ristow M, 2010, EXP GERONTOL, V45, P410, DOI 10.1016/j.exger.2010.03.014
   Sanchez-Iglesias S, 2009, J NEUROCHEM, V109, P879, DOI 10.1111/j.1471-4159.2009.06019.x
   Sharma D, 2009, BIOGERONTOLOGY, V10, P489, DOI 10.1007/s10522-008-9195-x
   STOHS SJ, 1995, FREE RADICAL BIO MED, V18, P321, DOI 10.1016/0891-5849(94)00159-H
   SULSTON JE, 1977, DEV BIOL, V56, P110, DOI 10.1016/0012-1606(77)90158-0
   TREINEN KA, 1991, TOXICOL APPL PHARM, V107, P325, DOI 10.1016/0041-008X(91)90212-W
   Tripathi S, 2009, BRAIN RES, V1253, P107, DOI 10.1016/j.brainres.2008.11.060
   Trumbo P, 2001, J AM DIET ASSOC, V101, P294, DOI 10.1016/S0002-8223(01)00078-5
   Turkez H, 2012, EXP TOXICOL PATHOL, V64, P93, DOI 10.1016/j.etp.2010.06.011
   VANFLETEREN JR, 1993, BIOCHEM J, V292, P605, DOI 10.1042/bj2920605
   Walton RC, 2009, ENVIRON POLLUT, V157, P2142, DOI 10.1016/j.envpol.2009.02.009
   Wang DY, 2008, ARCH ENVIRON CON TOX, V54, P447, DOI 10.1007/s00244-007-9050-0
   Wang DY, 2007, J ENVIRON SCI, V19, P1367, DOI 10.1016/S1001-0742(07)60223-X
   Wang Da-yong, 2009, Zhonghua Yufang Yixue Zazhi, V43, P45, DOI 10.3760/cma.j.issn.0253-9624.2009.01.011
   Wang DY, 2008, ENVIRON POLLUT, V151, P585, DOI 10.1016/j.envpol.2007.04.003
   Wang D, 2007, ENVIRON TOXICOL PHAR, V24, P223, DOI 10.1016/j.etap.2007.05.009
   Wang DY, 2010, J ENVIRON SCI, V22, P731, DOI 10.1016/S1001-0742(09)60170-4
   Wang HH, 2009, ENVIRON POLLUT, V157, P1171, DOI 10.1016/j.envpol.2008.11.004
   Wang Y, 2007, ENVIRON TOXICOL CHEM, V26, P2405, DOI 10.1897/06-646R1.1
   WILLIAMS PL, 1990, ENVIRON TOXICOL CHEM, V9, P1285, DOI [10.1897/1552-8618(1990)9[1285:ATTUTN]2.0.CO;2, 10.1002/etc.5620091007]
   Williams RJP, 1999, J INORG BIOCHEM, V76, P81, DOI 10.1016/S0162-0134(99)00118-X
   Xu FJ, 2011, J INTEGR PLANT BIOL, V53, P44, DOI 10.1111/j.1744-7909.2010.01008.x
   Xu JZ, 2008, PLOS ONE, V3, DOI 10.1371/journal.pone.0002865
   Yang MS, 1998, J TOXICOL ENV HEAL A, V55, P445, DOI 10.1080/009841098158359
   Ye BP, 2010, PLOS ONE, V5, DOI 10.1371/journal.pone.0014052
   Ye HY, 2008, NEUROBIOL LEARN MEM, V90, P10, DOI 10.1016/j.nlm.2007.12.001
   Yokel RA, 2001, PHARMACOL TOXICOL, V88, P159, DOI 10.1034/j.1600-0773.2001.d01-98.x
   Zhang LC, 2011, BIOL TRACE ELEM RES, V141, P246, DOI 10.1007/s12011-010-8725-y
NR 67
TC 15
Z9 15
U1 0
U2 20
PU ROYAL SOC CHEMISTRY
PI CAMBRIDGE
PA THOMAS GRAHAM HOUSE, SCIENCE PARK, MILTON RD, CAMBRIDGE CB4 0WF, CAMBS,
   ENGLAND
SN 1756-5901
EI 1756-591X
J9 METALLOMICS
JI Metallomics
PY 2012
VL 4
IS 5
BP 512
EP 522
DI 10.1039/c2mt00146b
PG 11
WC Biochemistry & Molecular Biology
WE Science Citation Index Expanded (SCI-EXPANDED)
SC Biochemistry & Molecular Biology
GA 935EJ
UT WOS:000303501500014
PM 22534883
OA Green Accepted
DA 2023-03-13
ER

PT J
AU Siddhu, G
   Khan, MAA
AF Siddhu, Geeta
   Khan, M. A. Ali
TI Ecophysiotoxicological effects of cadmium pollution on seedling growth,
   chlorophyll stability index and sugar content of Solanum melongena L.
SO RESEARCH ON CROPS
LA English
DT Article
DE Cadmium; chlorophyll stability index; seedling growth; Solanum
   melongena; sugar contents
ID PHASEOLUS-VULGARIS; CD; PHOTOSYNTHESIS; GERMINATION; RESISTANCE
AB Cadmium, heavy metal, owes its name from 'Cadmia fornacum' the zinc flower. It is non-perishable component and found in hydrosphere, atmosphere and lithosphere. Heavy metals enter the food chain through the phosphate fertilizers industrial sources and geochemical cycles which bioaccumulate in trophic levels of food chain and cause the cancer, anemia and depress the function of immune system in man and widely induced 'Hormesis' in plants. Cadmium chloride solutions were prepared by dissolving its molecular weight in 11 of Hoagland's nutrient medium and other molar conc. viz., 10(-2) M, 10(-4) M, 10(-5) M and 10(-8) M were prepared from it. Seeds of Solanum melongena L. cv. Pusa uttam were sterilized with 0.1% HgCl2 then placed in Petriplate and Polythene bags in triplicate after pre-soaking treatment. It was observed that higher conc. (10(-2) M) initiated early germination after 48 h of treatment and higher the phytotoxicity per cent and chlorophyll stability index, however, decreased germination per cent, seedling length, dry weight, seedling vigour index, plant growth, chlorophyll content and sugar content significantly. Moreover, lower conc. (10(-8) M) revealed slightly promotory for these attributes.
C1 [Siddhu, Geeta; Khan, M. A. Ali] Kisan PG Coll, Ghaziabad 245207, UP, India.
RP Siddhu, G (corresponding author), Kisan PG Coll, Ghaziabad 245207, UP, India.
CR ABDULBAK A, 1973, PHYSL BIOL DETERMINA, P283
   Ali G, 1998, PLANT SCI, V138, P191, DOI 10.1016/S0168-9452(98)00164-2
   Ali G, 1998, BIOL PLANTARUM, V41, P635, DOI 10.1023/A:1001869122523
   Baker A. J. M., 1990, P 4 INT C ENV CONT B, P23
   Bhattacharyya Manoranjan, 1994, Indian Journal of Plant Physiology, V37, P99
   CHOU CH, 1972, AM MIDL NAT, V88, P324, DOI 10.2307/2424358
   CUNNINGHAM JD, 1975, J ENVIRON QUAL, V4, P455, DOI 10.2134/jeq1975.00472425000400040006x
   DEGRAEVE N, 1981, MUTAT RES, V86, P115, DOI 10.1016/0165-1110(81)90035-X
   GREGER M, 1991, PHYSIOL PLANTARUM, V83, P129, DOI 10.1111/j.1399-3054.1991.tb01291.x
   HAGHIRI F, 1973, Journal of Environmental Quality, V2, P93, DOI 10.2134/jeq1973.00472425000200010012x
   HOMNA Y, 1974, NIPPON DOZY ZAS, V45, P368
   KHAN DH, 1984, J PLANT PHYSIOL, V115, P19, DOI 10.1016/S0176-1617(84)80047-4
   Khan M. A. Ali, 2006, Advances in Plant Sciences, V19, P439
   KRUPA Z, 1993, PHYSIOL PLANTARUM, V88, P626, DOI 10.1111/j.1399-3054.1993.tb01381.x
   Kumari Meena, 2004, Indian Journal of Plant Physiology, V9, P203
   LATA S, 1988, Seed Research (New Delhi), V16, P108
   Liao VHC, 2002, J BIOL CHEM, V277, P42049, DOI 10.1074/jbc.M206740200
   MASIH J, 2003, BIOL SCI, V73, P333
   Mehindirata Shalini, 1999, Phytomorphology, V49, P295
   Mehindirata Shalini, 2000, Phytomorphology, V50, P243
   Mishra S. N., 1994, Indian Journal of Plant Physiology, V37, P12
   MURTY KS, 1962, CURR SCI INDIA, V31, P470
   Neelima P, 2003, J ENVIRON BIOL, V24, P453
   PADMAJA K, 1990, PHOTOSYNTHETICA, V24, P399
   RENJINI M B J, 1989, Geobios (Jodhpur), V16, P164
   ROTHENBERGER SJ, 1977, PLANT PHYSIOL, V59, P123
   Sadasivam S., 1992, BIOCH METHODS AGR SC, P5
   SCHLEGEL H, 1987, PHYSIOL PLANTARUM, V69, P265, DOI 10.1111/j.1399-3054.1987.tb04285.x
   SHEORAN I S, 1991, Indian Journal of Experimental Biology, V29, P857
   SkorzynskaPolit E, 1997, PLANT SCI, V128, P11, DOI 10.1016/S0168-9452(97)00126-X
   Smith J.H.C., 1955, MODERN METHODS PLANT, VIV, P142, DOI 10.1007/978-3-642-64961-5_6
   STOBART AK, 1985, PHYSIOL PLANTARUM, V63, P293, DOI 10.1111/j.1399-3054.1985.tb04268.x
   Tandon P.K., 1993, IND J AGR BIOCH, V6, P19
   Vijayaragavan M., 2006, Advances in Plant Sciences, V19, P469
NR 34
TC 0
Z9 0
U1 0
U2 7
PU GAURAV SOC AGRICULTURAL RESEARCH INFORMATION CENTRE-ARIC
PI HISAR
PA C/O MRS. POONAM S CHAUDHARY, MANAGING DIRECTOR, SYSTAMATIC PRINTERS,
   MOHALLA UDAIPURIA, NEAR VIDEO, HISAR, HARYANA 00000, INDIA
SN 0972-3226
J9 RES CROP
JI Res. Crop.
PD DEC
PY 2008
VL 9
IS 3
BP 614
EP 621
PG 8
WC Agronomy
WE Science Citation Index Expanded (SCI-EXPANDED)
SC Agriculture
GA 422JG
UT WOS:000264423300027
DA 2023-03-13
ER

PT J
AU Feng, LX
   Xiao, HQ
   He X
   Li, ZJ
   Li, FL
   Liu, NQ
   Chai, ZF
   Zhao, YL
   Zhang, ZY
AF Feng, LX
   Xiao, HQ
   He, X
   Li, ZJ
   Li, FL
   Liu, NQ
   Chai, ZF
   Zhao, YL
   Zhang, ZY
TI Long-term effects of lanthanum intake on the neurobehavioral development
   of the rat
SO NEUROTOXICOLOGY AND TERATOLOGY
LA English
DT Article
DE lanthanum; neurobehavioral development; central nervous system
ID NERVOUS-SYSTEM DEVELOPMENT; ORNITHINE-DECARBOXYLASE; BRAIN; GROWTH;
   ACTIVATION; CHLORIDE; HORMESIS; PERIODS; PROTEIN; HEART
AB The effects of subchronic exposure to lanthanum on rats' physical and neurobehavioral development were investigated. Wistar rats were exposed to lanthanum through oral administration at 0, 0.1, 2, and 40 mg/kg concentrations from gestation day 0 through 5 months of age. Prior to weaning of the pups, physical parameters and neurobehaviors were assessed, including body weight gain, pinna detachment, eye opening, surface righting reflex and swimming endurance. At 30 days of age, DNA concentration and protein/DNA ratio of the whole brain were determined. At 150 days of age, the Morris water maze test was carried out to study the memory and learning abilities of the rats. Differences were found in the body weight gain, surface righting reflex and swimming endurance. Moreover, lanthanum exposure significantly altered the DNA concentration and Protein/DNA in brain. The Morris water maze test showed that lanthanum exposure at 40 mg/kg significantly impaired memory and learning abilities. These findings indicate that lanthanum is a potential behavior teratogen. The information provided by this work should be considered in future applications of lanthanides. (c) 2005 Elsevier Inc. All rights reserved.
C1 Chinese Acad Sci, Key Lab Nucl Analyt Techn, Beijing 100049, Peoples R China.
   Chinese Acad Sci, Inst High Energy Phys, Beijing 100049, Peoples R China.
   Chinese Acad Sci, Grad Sch, Beijing 100049, Peoples R China.
C3 Chinese Academy of Sciences; Chinese Academy of Sciences; Institute of
   High Energy Physics, CAS; Chinese Academy of Sciences; University of
   Chinese Academy of Sciences, CAS
RP Zhang, ZY (corresponding author), Chinese Acad Sci, Key Lab Nucl Analyt Techn, Beijing 100049, Peoples R China.
EM zhangzhy@ihep.ac.cn
RI He, Xiao/D-6584-2014; He, Xiao/K-8033-2019
OI He, Xiao/0000-0002-5188-4382; Zhang, Zhiyong/0000-0001-9753-0873; Chai,
   Zhifang/0000-0003-0680-6067
CR ABRAMCZUK JW, 1985, TOXICOLOGY, V34, P315, DOI 10.1016/0300-483X(85)90142-8
   Adams J, 2000, ENVIRON HEALTH PERSP, V108, P535, DOI 10.1289/ehp.00108s3535
   Barone S, 2000, NEUROTOXICOLOGY, V21, P15
   BASU A, 1984, TOXICOL LETT, V20, P303, DOI 10.1016/0378-4274(84)90164-4
   BELL JM, 1987, PEDIATR RES, V22, P599, DOI 10.1203/00006450-198711000-00024
   Briner W, 2000, NEUROTOXICOL TERATOL, V22, P573, DOI 10.1016/S0892-0362(00)00075-1
   BURTON K, 1956, BIOCHEM J, V62, P315, DOI 10.1042/bj0620315
   Calabrese EJ, 2004, TOXICOL APPL PHARM, V197, P125, DOI 10.1016/j.taap.2004.02.007
   Calabrese EJ, 2002, HUM EXP TOXICOL, V21, P91, DOI 10.1191/0960327102ht217oa
   Devan BD, 2003, BEHAV BRAIN RES, V141, P91, DOI 10.1016/S0166-4328(02)00294-2
   DOBRYNINA N, 1997, J INORG BIOCHEM, V67, P168
   Fan Guangqin, 2004, Wei Sheng Yan Jiu, V33, P23
   Feng LC, 2001, J SUPERCRIT FLUID, V21, P111, DOI 10.1016/S0896-8446(01)00091-2
   GIVENS B, 1995, NEUROBIOL LEARN MEM, V63, P269, DOI 10.1006/nlme.1995.1031
   GOETZ L, 1982, STUD ENVIRON SCI, V17, P261
   Guo BS, 1990, RARE EARTHS AGR
   He ML, 2000, ARCH ANIM NUTR, V53, P323, DOI 10.1080/17450390009381956
   He R, 1998, GUANGXI AGR SCI, V5, P243
   Jodar L, 1996, PHARMACOL BIOCHEM BE, V53, P735, DOI 10.1016/0091-3057(95)02081-0
   Li JC, 2001, J CHINA RARE EARTH S, V19, P162
   LOWRY OH, 1951, J BIOL CHEM, V193, P265
   MORRIS RGM, 1982, NATURE, V297, P681, DOI 10.1038/297681a0
   MORRIS RGM, 1981, LEARN MOTIV, V12, P239, DOI 10.1016/0023-9690(81)90020-5
   Rice D, 2000, ENVIRON HEALTH PERSP, V108, P511, DOI 10.2307/3454543
   RODIER PM, 1994, ENVIRON HEALTH PERSP, V102, P121, DOI 10.2307/3431828
   SABBIONI E, 1982, SCI TOTAL ENVIRON, V26, P19, DOI 10.1016/0048-9697(82)90093-6
   Shen Q, 1991, FEED IND, V12, P21
   SLOTKIN TA, 1984, TERATOLOGY, V30, P211, DOI 10.1002/tera.1420300209
   TIAN J, 1997, SUNYATSENI, V38, P121
   Wang K, 1999, COORDIN CHEM REV, V190, P297, DOI 10.1016/S0010-8545(99)00072-7
   WINICK M, 1965, DEV BIOL, V12, P451, DOI 10.1016/0012-1606(65)90009-6
   Xiao HQ, 2005, TOXICOL LETT, V155, P247, DOI 10.1016/j.toxlet.2004.09.021
   Zhu W., 1996, CHINESE SCI BULL, V41, P914
   Zhu WF, 1997, BIOL TRACE ELEM RES, V57, P71, DOI 10.1007/BF02803871
NR 34
TC 63
Z9 77
U1 2
U2 18
PU PERGAMON-ELSEVIER SCIENCE LTD
PI OXFORD
PA THE BOULEVARD, LANGFORD LANE, KIDLINGTON, OXFORD OX5 1GB, ENGLAND
SN 0892-0362
J9 NEUROTOXICOL TERATOL
JI Neurotoxicol. Teratol.
PD JAN-FEB
PY 2006
VL 28
IS 1
BP 119
EP 124
DI 10.1016/j.ntt.2005.10.007
PG 6
WC Neurosciences; Toxicology
WE Science Citation Index Expanded (SCI-EXPANDED)
SC Neurosciences & Neurology; Toxicology
GA 022QA
UT WOS:000236069500012
PM 16309890
DA 2023-03-13
ER

PT J
AU Kanao, T
   Miyachi, Y
   Yamada, T
AF Kanao, T
   Miyachi, Y
   Yamada, T
TI Terrestrial isopods congregate under a low-level beta-emitter source
SO JOURNAL OF ENVIRONMENTAL RADIOACTIVITY
LA English
DT Article
DE radioisotope; terrestrial isopod; behavior; environmental radioactivity;
   hormesis
ID X-IRRADIATION; RADIATION
AB Ionizing radiation is ubiquitous, but very few experiments have investigated the biological effects of the natural back ground radiation at very low doses (>10 mGy/yr). We examined whether the background radiation, or radiation of a slightly higher level, has a role in evoking changes in behaviors of terrestrial isopods (woodlice). Upon exposure to a source giving 15 times the background level placed at one end of a box, a significant increase in the number of woodlice gathering under the beta-source was observed with time, as compared with the sham control.
   Terrestrial isopods have chemoreceptors (the olfactory system) on the terminal segment of their antennae. An additional experiment confirmed the involvement of these antennae in the radiation effect on behavior. After the excision of the antennae, no beta-taxis response was observed. The behavior of the group exposed to the source giving 30 times the background tended to decrease gradually in the area of the source, and the individuals aggregated in the area away from the source. Thus, the olfactory sensor in the antennae may be an important organ involved in the prompt response to radiation exposure, and the discrimination of the radiation field strengths of radioisotopes. (C) 2002 Elsevier Science Ltd. All rights reserved.
C1 Int Univ Hlth & Welfare, Dept Radiol Sci, Ohtawara Shi, Tochigi 3248501, Japan.
   Cent Res Inst Elect Power Ind, Low Dose Radiat Res Ctr, Tokyo 2018511, Japan.
C3 International University of Health & Welfare; Central Research Institute
   of Electric Power Industry - Japan
RP Miyachi, Y (corresponding author), Int Univ Hlth & Welfare, Dept Radiol Sci, Kitakanemaru 2600-1, Ohtawara Shi, Tochigi 3248501, Japan.
CR BACHOFER CS, 1962, RADIAT RES, V17, P1, DOI 10.2307/3571205
   GARCIA J, 1955, SCIENCE, V122, P157
   LUCKEY TD, 1991, RAD HORMESIS, P1
   MACKLIS RM, 1991, J NUCL MED, V32, P350
   Miyachi Y, 2000, BRIT J RADIOL, V73, P298, DOI 10.1259/bjr.73.867.10817047
   Miyachi Y, 2000, BRIT J RADIOL, V73, P51, DOI 10.1259/bjr.73.865.10721320
   PLANEL H, 1987, HEALTH PHYS, V52, P571, DOI 10.1097/00004032-198705000-00007
   RODRIGUEZ A, 1976, RADIAT RES, V66, P134, DOI 10.2307/3574362
   Tao Z, 2000, J Radiat Res, V41 Suppl, P31
   WARBURG MR, 1993, BEHAV RESPONSE, P57
NR 10
TC 2
Z9 2
U1 0
U2 33
PU ELSEVIER SCI LTD
PI OXFORD
PA THE BOULEVARD, LANGFORD LANE, KIDLINGTON, OXFORD OX5 1GB, OXON, ENGLAND
SN 0265-931X
J9 J ENVIRON RADIOACTIV
JI J. Environ. Radioact.
PY 2002
VL 63
IS 2
BP 199
EP 205
AR PII S0265-931X(02)00023-1
DI 10.1016/S0265-931X(02)00023-1
PG 7
WC Environmental Sciences
WE Science Citation Index Expanded (SCI-EXPANDED)
SC Environmental Sciences & Ecology
GA 603PV
UT WOS:000178569300007
PM 12363271
DA 2023-03-13
ER

PT J
AU Martin-Betancor, K
   Ritz, C
   Fernandez-Pinas, F
   Leganes, F
   Rodea-Palomares, I
AF Martin-Betancor, K.
   Ritz, C.
   Fernandez-Pinas, F.
   Leganes, F.
   Rodea-Palomares, I.
TI Defining an additivity framework for mixture research in inducible
   whole-cell biosensors
SO SCIENTIFIC REPORTS
LA English
DT Article
ID TOXICITY; POLLUTANTS; HORMESIS; DESIGN
AB A novel additivity framework for mixture effect modelling in the context of whole cell inducible biosensors has been mathematically developed and implemented in R. The proposed method is a multivariate extension of the effective dose (EDp) concept. Specifically, the extension accounts for differential maximal effects among analytes and response inhibition beyond the maximum permissive concentrations. This allows a multivariate extension of Loewe additivity, enabling direct application in a biphasic dose-response framework. The proposed additivity definition was validated, and its applicability illustrated by studying the response of the cyanobacterial biosensor Synechococcus elongatus PCC 7942 pBG2120 to binary mixtures of Zn, Cu, Cd, Ag, Co and Hg. The novel method allowed by the first time to model complete dose-response profiles of an inducible whole cell biosensor to mixtures. In addition, the approach also allowed identification and quantification of departures from additivity (interactions) among analytes. The biosensor was found to respond in a near additive way to heavy metal mixtures except when Hg, Co and Ag were present, in which case strong interactions occurred. The method is a useful contribution for the whole cell biosensors discipline and related areas allowing to perform appropriate assessment of mixture effects in non-monotonic dose-response frameworks
C1 [Martin-Betancor, K.; Fernandez-Pinas, F.; Leganes, F.; Rodea-Palomares, I.] Univ Autonoma Madrid, Fac Ciencias, Dept Biol, E-28049 Madrid, Spain.
   [Ritz, C.] Univ Copenhagen, Fac Sci, Dept Nutr Exercise & Sports, DK-1958 Frederiksberg C, Denmark.
C3 Autonomous University of Madrid; University of Copenhagen
RP Rodea-Palomares, I (corresponding author), Univ Autonoma Madrid, Fac Ciencias, Dept Biol, E-28049 Madrid, Spain.
EM ismael.rodea@uam.es
RI Fernandez-Piñas, Francisca/L-2450-2013; Ritz, Christian/P-6159-2014
OI Fernandez-Piñas, Francisca/0000-0002-7444-7601; Ritz,
   Christian/0000-0002-5095-0624; Rodea Palomares, Ismael
   Martin/0000-0002-4630-7345
FU MINECO [CGL2010-15675, CTM2013-45775-C2-2-R]
FX This research was supported by MINECO grants CGL2010-15675 and
   CTM2013-45775-C2-2-R.
CR Altenburger R, 2015, SCI TOTAL ENVIRON, V512, P540, DOI 10.1016/j.scitotenv.2014.12.057
   Altenburger R, 2013, ENVIRON TOXICOL CHEM, V32, P1685, DOI 10.1002/etc.2294
   Altenburger R, 2012, ENVIRON SCI TECHNOL, V46, P2508, DOI 10.1021/es2038036
   Belz RG, 2008, SCI TOTAL ENVIRON, V404, P77, DOI 10.1016/j.scitotenv.2008.06.008
   Bliss CI, 1939, ANN APPL BIOL, V26, P585, DOI 10.1111/j.1744-7348.1939.tb06990.x
   Brack W, 2015, SCI TOTAL ENVIRON, V503, P22, DOI 10.1016/j.scitotenv.2014.05.143
   Calabrese EJ, 2008, ENVIRON TOXICOL CHEM, V27, P1451, DOI [10.1897/07-541.1, 10.1897/07-541]
   Cedergreen N, 2014, PLOS ONE, V9, DOI 10.1371/journal.pone.0096580
   CHOU TC, 1984, ADV ENZYME REGUL, V22, P27, DOI 10.1016/0065-2571(84)90007-4
   Chou TC, 2006, PHARMACOL REV, V58, P621, DOI 10.1124/pr.58.3.10
   Dawson DA, 2008, J ENVIRON SCI HEAL A, V43, P43, DOI 10.1080/10934520701750371
   Faust M, 2001, AQUAT TOXICOL, V56, P13, DOI 10.1016/S0166-445X(01)00187-4
   Fernandez-Pinas F, 2014, ADV BIOCHEM ENG BIOT, V145, P65, DOI 10.1007/978-3-662-43619-6_3
   Gonzalez-Pleiter M, 2013, WATER RES, V47, P2050, DOI 10.1016/j.watres.2013.01.020
   GRECO WR, 1995, PHARMACOL REV, V47, P331
   Hecker M, 2006, TOXICOL APPL PHARM, V217, P114, DOI 10.1016/j.taap.2006.07.007
   Jouanneau S, 2011, ENVIRON SCI TECHNOL, V45, P2925, DOI 10.1021/es1031757
   Junghans M, 2006, AQUAT TOXICOL, V76, P93, DOI 10.1016/j.aquatox.2005.10.001
   Kortenkamp A., 2009, 0703072007485103ETUD
   LOEWE S, 1953, ARZNEIMITTEL-FORSCH, V3, P285
   Martin-Betancor K, 2015, FRONT MICROBIOL, V6, DOI 10.3389/fmicb.2015.00186
   McMahon TA, 2011, ENVIRON HEALTH PERSP, V119, P1098, DOI 10.1289/ehp.1002956
   Ohlsson A, 2010, TOXICOLOGY, V275, P21, DOI 10.1016/j.tox.2010.05.013
   Ritz C, 2005, J STAT SOFTW, V12, P1
   Roda A, 2011, ANAL BIOANAL CHEM, V401, P201, DOI 10.1007/s00216-011-5091-3
   Rodea-Palomares I, 2010, WATER RES, V44, P427, DOI 10.1016/j.watres.2009.07.026
   Scholze M, 2014, PLOS ONE, V9, DOI 10.1371/journal.pone.0088808
   Silva E, 2007, ENVIRON HEALTH PERSP, V115, P91, DOI 10.1289/ehp.9363
   van der Meer JR, 2010, NAT REV MICROBIOL, V8, P511, DOI 10.1038/nrmicro2392
   Wernersson AS, 2015, ENVIRON SCI EUR, V27, P1, DOI 10.1186/s12302-015-0039-4
   Yagi K, 2007, APPL MICROBIOL BIOT, V73, P1251, DOI 10.1007/s00253-006-0718-6
NR 31
TC 6
Z9 7
U1 0
U2 17
PU NATURE RESEARCH
PI BERLIN
PA HEIDELBERGER PLATZ 3, BERLIN, 14197, GERMANY
SN 2045-2322
J9 SCI REP-UK
JI Sci Rep
PD NOV 26
PY 2015
VL 5
AR 17200
DI 10.1038/srep17200
PG 13
WC Multidisciplinary Sciences
WE Science Citation Index Expanded (SCI-EXPANDED)
SC Science & Technology - Other Topics
GA CX0OB
UT WOS:000365395300001
PM 26606975
OA Green Published, Green Submitted, gold
DA 2023-03-13
ER

PT J
AU Papadimitriou, CA
   Samaras, P
   Sakellaropoulos, GP
AF Papadimitriou, C. A.
   Samaras, P.
   Sakellaropoulos, G. P.
TI Comparative study of phenol and cyanide containing wastewater in CSTR
   and SBR activated sludge reactors
SO BIORESOURCE TECHNOLOGY
LA English
DT Article
DE Activated sludge; Toxicity reduction; Activated carbon; Phenol; Cyanide
ID BIOLOGICAL NUTRIENT REMOVAL; TOXICITY; CARBON; ADSORPTION; HORMESIS;
   FATE
AB The objectives of this work were the examination of the performance of two bench scale activated sludge systems, a conventional Continuous Stirring Tank Reactor (CSTR) and a Sequential Batch Reactor (SBR), for the treatment of wastewaters containing phenol and cyanides and the assessment of the toxicity reduction potential by bioassays. The operation of the reactors was monitored by physicochemical analyses, while detoxification potential of the systems was monitored by two bioassays, the marine photo-bacterium Vibrio fischeri and the ciliate protozoan Tetrahymena thermophila. The reactors influent was highly toxic to both organisms, while activated sludge treatment resulted in the reduction of toxicity of the influent. An increased toxicity removal was observed in the SBR; however CSTR system presented a lower ability for toxicity reduction of influent. The performance of both systems was enhanced by the addition of powdered activated carbon in the aeration tank; activated carbon upgraded the performance of the systems due to the simultaneous biological removal of pollutants and to carbon adsorption process; almost negligible values of phenol and cyanides were measured in the effluents, while further toxicity reduction was observed in both systems. (c) 2008 Elsevier Ltd. All rights reserved.
C1 [Papadimitriou, C. A.; Sakellaropoulos, G. P.] Aristotle Univ Thessaloniki, Chem Proc Engn Res Inst, GR-54006 Thessaloniki, Greece.
   [Papadimitriou, C. A.; Sakellaropoulos, G. P.] Aristotle Univ Thessaloniki, Dept Chem Engn, GR-54006 Thessaloniki, Greece.
   [Samaras, P.] Technol Educ Inst W Macedonia, Dept Pollut Control Technol, Kozani 50100, Greece.
C3 Aristotle University of Thessaloniki; Aristotle University of
   Thessaloniki
RP Papadimitriou, CA (corresponding author), Aristotle Univ Thessaloniki, Chem Proc Engn Res Inst, POB 1520, GR-54006 Thessaloniki, Greece.
EM papadim@cperi.certh.gr
RI Samaras, Petros/AAH-9670-2021
OI Samaras, Petros/0000-0002-4081-8590
FU RFCS [7220-PR139]
FX This study was supported by the RFCS project "Minimization of coke -
   oven emissions", Contract No: RFCS 7220-PR139.
CR APHA, 2005, STANDARD METHODS EXA
   ARONSTEIN BN, 1994, APPL MICROBIOL BIOT, V41, P700, DOI 10.1007/BF00167288
   Baudo Renato, 2001, Journal of Limnology, V60, P49
   Blaise C, 2000, NEW MICROBIOTESTS FOR ROUTINE TOXICITY SCREENING AND BIOMONITORING, P3
   Christofi N, 2002, ECOTOX ENVIRON SAFE, V52, P227, DOI 10.1006/eesa.2002.2203
   Cybis LFD, 1997, WATER SCI TECHNOL, V35, P81
   Dalzell DJB, 2002, CHEMOSPHERE, V47, P535, DOI 10.1016/S0045-6535(01)00331-9
   Diamadopoulos E, 1997, WATER SCI TECHNOL, V36, P61, DOI 10.1016/S0273-1223(97)00370-3
   Ebbs S, 2004, CURR OPIN BIOTECH, V15, P231, DOI 10.1016/j.copbio.2004.03.006
   Kargi F, 2005, J ENVIRON MANAGE, V76, P71, DOI 10.1016/j.jenvman.2005.01.010
   KNOWLES CJ, 1986, ADV MICROB PHYSIOL, V27, P73, DOI 10.1016/S0065-2911(08)60304-5
   Kong Z, 1996, ENVIRON TECHNOL, V17, P399, DOI 10.1080/09593331708616399
   MADONI P, 1994, WATER RES, V28, P67, DOI 10.1016/0043-1354(94)90120-1
   Maranon E, 2008, BIORESOURCE TECHNOL, V99, P4192, DOI 10.1016/j.biortech.2007.08.081
   Martin MMB, 2008, J HAZARD MATER, V151, P780, DOI 10.1016/j.jhazmat.2007.06.053
   Martins AMP, 2003, WATER RES, V37, P2555, DOI 10.1016/S0043-1354(03)00070-8
   Monser L, 2002, SEP PURIF TECHNOL, V26, P137, DOI 10.1016/S1383-5866(01)00155-1
   MORPER M, 2000, REPORTS SCI TECHNOLO, V62
   *NOR, 2005, NOR TECHN B
   Obaja D, 2005, BIORESOURCE TECHNOL, V96, P7, DOI 10.1016/j.biortech.2004.03.002
   Orshansky F, 1997, WATER RES, V31, P391, DOI 10.1016/S0043-1354(96)00227-8
   Papadimitriou C, 2007, DESALINATION, V211, P177, DOI 10.1016/j.desal.2006.03.594
   Park D, 2008, BIORESOURCE TECHNOL, V99, P2092, DOI 10.1016/j.biortech.2007.03.027
   RAEF SF, 1977, WATER RES, V11, P485, DOI 10.1016/0043-1354(77)90034-3
   Raybuck Scott A., 1992, Biodegradation, V3, P3, DOI 10.1007/BF00189632
   Reemtsma T, 1999, WASTE MANAGE, V19, P181, DOI 10.1016/S0956-053X(99)00011-2
   ROBERATACCIO FL, 1973, AM I CHEM ENG S SER, V129
   Seke MD, 2000, MINER ENG, V13, P527, DOI 10.1016/S0892-6875(00)00033-9
   Sponza DT, 2003, ECOTOX ENVIRON SAFE, V54, P74, DOI 10.1016/S0147-6513(02)00024-6
   Staib C, 2007, BIOCHEM ENG J, V34, P122, DOI 10.1016/j.bej.2006.11.029
   STEBBING ARD, 1982, SCI TOTAL ENVIRON, V22, P213, DOI 10.1016/0048-9697(82)90066-3
   SUSCHKA J, 1994, WATER SCI TECHNOL, V29, P69, DOI 10.2166/wst.1994.0384
   Uygur A, 2004, PROCESS BIOCHEM, V39, P2123, DOI 10.1016/j.procbio.2003.11.003
   Vidal G, 2004, J HAZARD MATER, V112, P143, DOI 10.1016/j.jhazmat.2004.04.004
   White DM, 1998, WATER RES, V32, P254, DOI 10.1016/S0043-1354(97)00167-X
   WILD SR, 1994, SCI TOTAL ENVIRON, V156, P93, DOI 10.1016/0048-9697(94)90346-8
NR 36
TC 56
Z9 62
U1 3
U2 42
PU ELSEVIER SCI LTD
PI OXFORD
PA THE BOULEVARD, LANGFORD LANE, KIDLINGTON, OXFORD OX5 1GB, OXON, ENGLAND
SN 0960-8524
EI 1873-2976
J9 BIORESOURCE TECHNOL
JI Bioresour. Technol.
PD JAN
PY 2009
VL 100
IS 1
BP 31
EP 37
DI 10.1016/j.biortech.2008.06.004
PG 7
WC Agricultural Engineering; Biotechnology & Applied Microbiology; Energy &
   Fuels
WE Science Citation Index Expanded (SCI-EXPANDED)
SC Agriculture; Biotechnology & Applied Microbiology; Energy & Fuels
GA 361UJ
UT WOS:000260152300005
PM 18650084
DA 2023-03-13
ER

PT J
AU Schiavo, S
   Oliviero, M
   Chiavarini, S
   Dumontet, S
   Manzo, S
AF Schiavo, Simona
   Oliviero, Maria
   Chiavarini, Salvatore
   Dumontet, Stefano
   Manzo, Sonia
TI Polyethylene, Polystyrene, and Polypropylene leachate impact upon marine
   microalgae Dunaliella tertiolecta
SO JOURNAL OF TOXICOLOGY AND ENVIRONMENTAL HEALTH-PART A-CURRENT ISSUES
LA English
DT Article
DE Comet assay; dunaliella tertiolecta; growth inhibition; metal content;
   oxidative stress; plastic
AB In the aquatic environment, plastics may release several hazardous substances of severe ecotoxicological concern not covalently bound to the polymers. The aim of this study was to examine the adverse effects of leachates of different virgin polymers, polypropylene (PP), polyethylene (PE), and polystyrene (PS) on marine microalgae Dunaliella tertiolecta. The tests carried out on D. tertiolecta included: growth inhibition, oxidative stress (DCFH-DA), and DNA damage (COMET assay). Polypropylene and PS leachates produced growth inhibition at the lowest concentration (3.1% of leachate). In contrast, a hormesis phenomenon was observed with PE leachates. An algae inhibition growth ranking (PP>PS>PE) was noted, based upon EC50 values. Reactive oxygen species (ROS) generated were increased with leachates concentrations with PS exhibiting the highest ROS levels, while a marked genotoxic effect (30%) was found only with PP. All leachates were free from detectable quantities of organic compounds (GC/MS) but showed the presence of transition, post-transition and alkaline earth metals, metalloids, and nonmetals (<limit of quantification (LOQ) to 83.5 mu g/L). Therefore, the observed toxic action might reasonably be attributable to the presence of metals and in conjunction with polymeric actions. This investigation underlines the need to better characterize the potential impact of virgin polymers.
C1 [Schiavo, Simona; Oliviero, Maria; Manzo, Sonia] ENEA CR Portici, SSPT PROTER Div, P Le E Fermi 1, Portici, Italy.
   [Schiavo, Simona; Dumontet, Stefano] Parthenope Univ Naples, Int PhD Programme Environm Resources & Sustainabl, Dept Sci & Technol, Naples, Italy.
   [Chiavarini, Salvatore] ENEA CR Casaccia, SSPT PROTER Div, Rome, Italy.
C3 Italian National Agency New Technical Energy & Sustainable Economics
   Development; Parthenope University Naples; Italian National Agency New
   Technical Energy & Sustainable Economics Development
RP Manzo, S (corresponding author), ENEA CR Portici, SSPT PROTER Div, P Le E Fermi 1, Portici, Italy.
EM sonia.manzo@enea.it
OI Chiavarini, Salvatore/0000-0003-0614-3240
CR Abbott WS, 1925, J ECON ENTOMOL, V18, P265, DOI 10.1093/jee/18.2.265a
   Akcha F, 2008, MAR ENVIRON RES, V66, P59, DOI 10.1016/j.marenvres.2008.02.022
   Allan AC, 1997, PLANT CELL, V9, P1559, DOI 10.1105/tpc.9.9.1559
   [Anonymous], 2002, 124572 EN
   Ash C, 2003, SCIENCE, V300, P925, DOI 10.1126/science.300.5621.925
   ASTM, 1998, ANN BOOK ASTM STAND
   Bayard R, 2018, J ENVIRON MANAGE, V216, P4, DOI 10.1016/j.jenvman.2017.04.087
   Bergami E, 2017, AQUAT TOXICOL, V189, P159, DOI 10.1016/j.aquatox.2017.06.008
   Bhattacharya K, 2009, PART FIBRE TOXICOL, V6, DOI 10.1186/1743-8977-6-17
   Brennecke D, 2016, ESTUAR COAST SHELF S, V178, P189, DOI 10.1016/j.ecss.2015.12.003
   Capolupo M, 2020, WATER RES, V169, DOI 10.1016/j.watres.2019.115270
   Chae Y, 2019, AQUAT TOXICOL, V216, DOI 10.1016/j.aquatox.2019.105296
   Chen BZ, 2012, LIMNOL OCEANOGR, V57, P519, DOI 10.4319/lo.2012.57.2.0519
   Chu KW, 2002, AQUAT TOXICOL, V61, P53, DOI 10.1016/S0166-445X(02)00017-6
   da Costa Joao Pinto, 2018, Current Opinion in Environmental Science & Health, V1, P12, DOI 10.1016/j.coesh.2017.11.002
   Dao LHT, 2016, CHEMOSPHERE, V147, P420, DOI 10.1016/j.chemosphere.2015.12.117
   Diprat AB, 2017, J SCI FOOD AGR, V97, P3463, DOI 10.1002/jsfa.8159
   Duval JFL, 2015, ENVIRON SCI TECHNOL, V49, P6625, DOI 10.1021/acs.est.5b00594
   Eriksen MK, 2018, WASTE MANAGE, V79, P595, DOI 10.1016/j.wasman.2018.08.007
   European Parlament D, 2000, OFFICIAL J EUROPEA L, V327, P1
   Fernandes AR, 2008, FOOD ADDIT CONTAM, V25, P364, DOI 10.1080/02652030701564548
   Franklin NM, 2002, ENVIRON TOXICOL CHEM, V21, P2412, DOI 10.1897/1551-5028(2002)021<2412:TOMMTA>2.0.CO;2
   Gonzalez L, 2008, NANOTOXICOLOGY, V2, P252, DOI 10.1080/17435390802464986
   Guillard RR., 1975, CULTURE MARINE INVER, P29, DOI DOI 10.1007/978-1-4615-8714-9_3
   Gunaalan K, 2020, WATER RES, V184, DOI 10.1016/j.watres.2020.116170
   Guo YY, 2011, MUTAT RES-GEN TOX EN, V721, P184, DOI 10.1016/j.mrgentox.2011.01.014
   Hahladakis JN, 2018, J HAZARD MATER, V344, P179, DOI 10.1016/j.jhazmat.2017.10.014
   Heim J, 2015, NANOSCALE, V7, P8931, DOI 10.1039/c5nr01167a
   Jugan ML, 2012, NANOTOXICOLOGY, V6, P501, DOI 10.3109/17435390.2011.587903
   Kalcikova G, 2017, CHEMOSPHERE, V188, P25, DOI 10.1016/j.chemosphere.2017.08.131
   Kang SG, 2014, ADV MATER RES-SWITZ, V878, P112, DOI 10.4028/www.scientific.net/AMR.878.112
   Kim YJ, 2006, CHEMOSPHERE, V65, P506, DOI 10.1016/j.chemosphere.2006.01.019
   Kwan C.S., 2019, HAZARDOUS CHEM ASS P, P51, DOI 10.1007/698_2016_122
   Li HX, 2016, ENVIRON SCI TECHNOL, V50, P924, DOI 10.1021/acs.est.5b02781
   LI S, 2020, CHLAMYDOMONAS REINHA, V714, DOI DOI 10.1016/j.scitotenv.2020.136767
   Lithner D, 2009, CHEMOSPHERE, V74, P1195, DOI 10.1016/j.chemosphere.2008.11.022
   Luo HW, 2019, SCI TOTAL ENVIRON, V678, P1, DOI 10.1016/j.scitotenv.2019.04.401
   Magara G, 2019, J TOXICOL ENV HEAL A, V82, P616, DOI 10.1080/15287394.2019.1633451
   Martinez-Gomez C, 2017, MAR ENVIRON RES, V130, P69, DOI 10.1016/j.marenvres.2017.06.016
   Moh M, 2004, J COAST DEV, V8, P27
   Morelli E, 2018, ECOTOX ENVIRON SAFE, V148, P184, DOI 10.1016/j.ecoenv.2017.10.024
   Mutsuga M, 2006, FOOD ADDIT CONTAM A, V23, P212, DOI 10.1080/02652030500398361
   Oliviero M, 2019, ENVIRON POLLUT, V247, P706, DOI 10.1016/j.envpol.2019.01.098
   Ouyang HL, 2012, CHINESE SCI BULL, V57, P3363, DOI 10.1007/s11434-012-5366-x
   Pakrashi S, 2013, AQUAT TOXICOL, V132, P34, DOI 10.1016/j.aquatox.2013.01.018
   Parolini M, 2020, J TOXICOL ENV HEAL A, V83, P168, DOI 10.1080/15287394.2020.1737852
   Prata JC, 2019, SCI TOTAL ENVIRON, V665, P400, DOI 10.1016/j.scitotenv.2019.02.132
   Preston S, 2000, ENVIRON TOXICOL CHEM, V19, P775, DOI [10.1897/1551-5028(2000)019&lt;0775:BTATOM&gt;2.3.CO;2, 10.1002/etc.5620190332]
   Rinna A, 2015, MUTAGENESIS, V30, P59, DOI 10.1093/mutage/geu057
   Rioboo C, 2007, AQUAT TOXICOL, V83, P247, DOI 10.1016/j.aquatox.2007.04.006
   Rizwan M, 2017, BIOTECHNOL BIOPROC E, V22, P68, DOI 10.1007/s12257-016-0628-0
   Rocco L, 2015, ECOTOX ENVIRON SAFE, V113, P223, DOI 10.1016/j.ecoenv.2014.12.012
   Rubio L, 2020, J TOXICOL ENV HEAL B, V23, P51, DOI 10.1080/10937404.2019.1700598
   Sacan MT, 2007, BIOL TRACE ELEM RES, V120, P264, DOI 10.1007/s12011-007-8016-4
   Martinez RS, 2015, ECOTOXICOLOGY, V24, P45, DOI 10.1007/s10646-014-1353-0
   Schiavo S, 2018, J ENVIRON ACCOUNT MA, V6, P345, DOI 10.5890/JEAM.2018.12.007
   Schiavo S, 2016, SCI TOTAL ENVIRON, V550, P619, DOI 10.1016/j.scitotenv.2016.01.135
   Schiavo S, 2018, ENVIRON SCI-NANO, V5, P3011, DOI 10.1039/c8en01182f
   Song CF, 2020, SCI TOTAL ENVIRON, V723, DOI 10.1016/j.scitotenv.2020.138146
   Syberg K, 2015, ENVIRON TOXICOL CHEM, V34, P945, DOI 10.1002/etc.2914
   Tammaro M, 2016, J HAZARD MATER, V306, P395, DOI 10.1016/j.jhazmat.2015.12.018
   Teuten EL, 2009, PHILOS T R SOC B, V364, P2027, DOI 10.1098/rstb.2008.0284
   Tonning K., 2010, PHTHALATES PRODUCTS
   US-EPA, 1993, NAT EFFL TOX ASS CTR, P0393
   Volland S, 2014, J PLANT PHYSIOL, V171, P154, DOI 10.1016/j.jplph.2013.10.002
   Wagner Martin, 2014, Environ Sci Eur, V26, P12, DOI 10.1186/s12302-014-0012-7
   Wolf J, 2015, ALGAL RES, V11, P313, DOI 10.1016/j.algal.2015.07.005
   Yazdanpanah, 2016, J FUNDAM APPL SCI, V8, P764
NR 68
TC 22
Z9 24
U1 6
U2 36
PU TAYLOR & FRANCIS INC
PI PHILADELPHIA
PA 530 WALNUT STREET, STE 850, PHILADELPHIA, PA 19106 USA
SN 1528-7394
EI 1087-2620
J9 J TOXICOL ENV HEAL A
JI J. Toxicol. Env. Health Part A
PD MAR 19
PY 2021
VL 84
IS 6
BP 249
EP 260
DI 10.1080/15287394.2020.1860173
EA DEC 2020
PG 12
WC Environmental Sciences; Public, Environmental & Occupational Health;
   Toxicology
WE Science Citation Index Expanded (SCI-EXPANDED)
SC Environmental Sciences & Ecology; Public, Environmental & Occupational
   Health; Toxicology
GA QP2DL
UT WOS:000603788200001
PM 33357043
DA 2023-03-13
ER

PT J
AU Powers, SK
   Deminice, R
   Ozdemir, M
   Yoshihara, T
   Bomkamp, MP
   Hyatt, H
AF Powers, Scott K.
   Deminice, Rafael
   Ozdemir, Mustafa
   Yoshihara, Toshinori
   Bomkamp, Matthew P.
   Hyatt, Hayden
TI Exercise-induced oxidative stress: Friend or foe?
SO JOURNAL OF SPORT AND HEALTH SCIENCE
LA English
DT Review
DE Hormesis; Oxidants; Radicals; Reactive oxygen species; Skeletal muscle
ID SKELETAL-MUSCLE ANTIOXIDANT; ALL-CAUSE MORTALITY; NF-KAPPA-B; REACTIVE
   OXYGEN; PHYSICAL-ACTIVITY; FREE-RADICALS; HYDROGEN-PEROXIDE;
   NITRIC-OXIDE; FIBER-TYPE; MITOCHONDRIAL DYSFUNCTION
AB The first report demonstrating that prolonged endurance exercise promotes oxidative stress in humans was published more than 4 decades ago. Since this discovery, many ensuing investigations have corroborated the fact that muscular exercise increases the production of reactive oxygen species (ROS) and results in oxidative stress in numerous tissues including blood and skeletal muscles. Although several tissues may contribute to exercise-induced ROS production, it is predicted that muscular contractions stimulate ROS production in active muscle fibers and that skeletal muscle is a primary source of ROS production during exercise. This contraction-induced ROS generation is associated with (1) oxidant damage in several tissues (e.g., increased protein oxidation and lipid peroxidation), (2) accelerated muscle fatigue, and (3) activation of biochemical signaling pathways that contribute to exercise-induced adaptation in the contracting muscle fibers. While our understanding of exercise and oxidative stress has advanced rapidly during the last decades, questions remain about whether exercise-induced increases in ROS production are beneficial or harmful to health. This review addresses this issue by discussing the site(s) of oxidant production during exercise and detailing the health consequences of exercise-induced ROS production.
C1 [Powers, Scott K.; Ozdemir, Mustafa; Yoshihara, Toshinori; Bomkamp, Matthew P.; Hyatt, Hayden] Univ Florida, Dept Appl Physiol & Kinesiol, Gainesville, FL 32608 USA.
   [Deminice, Rafael] Univ Estadual Londrina, Dept Phys Educ, BR-10011 Londrina, Parana, Brazil.
   [Ozdemir, Mustafa] Hacettepe Univ, Dept Exercise & Sport Sci, TR-06800 Ankara, Turkey.
   [Yoshihara, Toshinori] Juntendo Univ, Dept Exercise Physiol, Tokyo 2701695, Japan.
C3 State University System of Florida; University of Florida; Universidade
   Estadual de Londrina; Hacettepe University; Juntendo University
RP Ozdemir, M (corresponding author), Univ Florida, Dept Appl Physiol & Kinesiol, Gainesville, FL 32608 USA.; Ozdemir, M (corresponding author), Hacettepe Univ, Dept Exercise & Sport Sci, TR-06800 Ankara, Turkey.
EM ozdemirm@ufl.edu
RI Deminice, Rafael/AAG-4868-2019
OI Deminice, Rafael/0000-0002-9246-1079; Hyatt, Hayden/0000-0001-8075-5670;
   Bomkamp, Matthew/0000-0002-9191-921X
CR Adams V, 2002, CARDIOVASC RES, V54, P95, DOI 10.1016/S0008-6363(02)00228-6
   Anderson EJ, 2006, AM J PHYSIOL-CELL PH, V290, pC844, DOI 10.1152/ajpcell.00402.2005
   Andrade FH, 1998, J PHYSIOL-LONDON, V509, P565, DOI 10.1111/j.1469-7793.1998.565bn.x
   [Anonymous], 2007, FREE RADICAL BIO MED
   Arner ESJ, 2000, EUR J BIOCHEM, V267, P6102, DOI 10.1046/j.1432-1327.2000.01701.x
   Balke JE, 2019, NITRIC OXIDE-BIOL CH, V82, P35, DOI 10.1016/j.niox.2018.11.004
   Balsera M, 2019, FREE RADICAL BIO MED, V140, P28, DOI 10.1016/j.freeradbiomed.2019.03.003
   Barnham KJ, 2004, NAT REV DRUG DISCOV, V3, P205, DOI 10.1038/nrd1330
   Bjornstedt M, 1997, BIOMED ENVIRON SCI, V10, P271
   Blair SN, 1996, JAMA-J AM MED ASSOC, V276, P205, DOI 10.1001/jama.276.3.205
   Bloomer RJ, 2004, CAN J APPL PHYSIOL, V29, P245, DOI 10.1139/h04-017
   BOVERIS A, 1973, BIOCHEM J, V134, P707, DOI 10.1042/bj1340707
   Brigelius-Flohe R, 2006, BIOL CHEM, V387, P1329, DOI 10.1515/BC.2006.166
   Brotto MAP, 1996, J APPL PHYSIOL, V81, P731, DOI 10.1152/jappl.1996.81.2.731
   Calabrese EJ, 1999, TOXICOL PATHOL, V27, P195, DOI 10.1177/019262339902700207
   Clanton TL, 1999, P SOC EXP BIOL MED, V222, P253, DOI 10.1046/j.1525-1373.1999.d01-142.x
   COMMONER B, 1954, NATURE, V174, P689, DOI 10.1038/174689a0
   CRISWELL D, 1993, MED SCI SPORT EXER, V25, P1135
   Culotta VC, 2006, BBA-MOL CELL RES, V1763, P747, DOI 10.1016/j.bbamcr.2006.05.003
   DAVIES KJA, 1982, BIOCHEM BIOPH RES CO, V107, P1198, DOI 10.1016/S0006-291X(82)80124-1
   de Sousa CV, 2017, SPORTS MED, V47, P277, DOI 10.1007/s40279-016-0566-1
   Di Meo S, 2019, INT J MOL SCI, V20, DOI 10.3390/ijms20123024
   DILLARD CJ, 1978, J APPL PHYSIOL, V45, P927, DOI 10.1152/jappl.1978.45.6.927
   Droge W, 2002, PHYSIOL REV, V82, P47, DOI 10.1152/physrev.00018.2001
   Espinosa A, 2006, J CELL PHYSIOL, V209, P379, DOI 10.1002/jcp.20745
   Feng W, 2000, J BIOL CHEM, V275, P35902, DOI 10.1074/jbc.C000523200
   Ferreira LF, 2016, FREE RADICAL BIO MED, V98, P18, DOI 10.1016/j.freeradbiomed.2016.05.011
   Forstermann U, 2012, EUR HEART J, V33, P829, DOI 10.1093/eurheartj/ehr304
   Foulds HJA, 2014, EUR J APPL PHYSIOL, V114, P1563, DOI 10.1007/s00421-014-2887-9
   Gomez-Cabrera MC, 2008, AM J CLIN NUTR, V87, P142, DOI 10.1093/ajcn/87.1.142
   Gong MC, 2006, J APPL PHYSIOL, V100, P399, DOI 10.1152/japplphysiol.00873.2005
   Groussard C, 2003, EUR J APPL PHYSIOL, V89, P14, DOI 10.1007/s00421-002-0767-1
   Harber MP, 2017, PROG CARDIOVASC DIS, V60, P11, DOI 10.1016/j.pcad.2017.03.001
   Hearn AS, 1999, J BIOL CHEM, V274, P24457, DOI 10.1074/jbc.274.35.24457
   Hensley K, 2002, ARCH BIOCHEM BIOPHYS, V397, P377, DOI 10.1006/abbi.2001.2630
   Hojman P, 2018, CELL METAB, V27, P10, DOI 10.1016/j.cmet.2017.09.015
   Holmes MD, 2005, JAMA-J AM MED ASSOC, V293, P2479, DOI 10.1001/jama.293.20.2479
   Ismaeel A, 2019, INT J SPORT NUTR EXE, V29, P539, DOI 10.1123/ijsnem.2018-0339
   Ito N, 2013, NAT MED, V19, P101, DOI 10.1038/nm.3019
   Jackson MJ, 2008, FREE RADICAL BIO MED, V44, P132, DOI 10.1016/j.freeradbiomed.2007.06.003
   Jackson MJ, 2016, FREE RADICAL BIO MED, V98, P13, DOI 10.1016/j.freeradbiomed.2016.02.023
   Jackson MJ, 2011, ANTIOXID REDOX SIGN, V15, P2477, DOI 10.1089/ars.2011.3976
   JACKSON MJ, 1985, BIOCHIM BIOPHYS ACTA, V847, P185, DOI 10.1016/0167-4889(85)90019-9
   Javesghani D, 2002, AM J RESP CRIT CARE, V165, P412, DOI 10.1164/ajrccm.165.3.2103028
   Ji LL, 2016, FREE RADICAL BIO MED, V98, P113, DOI 10.1016/j.freeradbiomed.2016.02.025
   JI LL, 1988, ARCH BIOCHEM BIOPHYS, V263, P150, DOI 10.1016/0003-9861(88)90623-6
   JI LL, 1992, J APPL PHYSIOL, V73, P1854, DOI 10.1152/jappl.1992.73.5.1854
   Jones DP, 2006, ANTIOXID REDOX SIGN, V8, P1865, DOI 10.1089/ars.2006.8.1865
   Kavazis AN, 2009, FREE RADICAL BIO MED, V46, P842, DOI 10.1016/j.freeradbiomed.2009.01.002
   Kenfield SA, 2011, J CLIN ONCOL, V29, P726, DOI 10.1200/JCO.2010.31.5226
   KOBZIK L, 1995, BIOCHEM BIOPH RES CO, V211, P375, DOI 10.1006/bbrc.1995.1824
   KOBZIK L, 1994, NATURE, V372, P546, DOI 10.1038/372546a0
   Kraus WE, 2019, MED SCI SPORT EXER, V51, P1270, DOI 10.1249/MSS.0000000000001939
   Kruk J, 2019, FREE RADICAL RES, V53, P497, DOI 10.1080/10715762.2019.1612059
   Larsen MK, 2016, MEDICINA-LITHUANIA, V52, P19, DOI 10.1016/j.medici.2016.01.005
   LAUGHLIN MH, 1990, J APPL PHYSIOL, V68, P2337, DOI 10.1152/jappl.1990.68.6.2337
   Lavie CJ, 2015, CIRC RES, V117, P207, DOI 10.1161/CIRCRESAHA.117.305205
   LAWLER JM, 1993, AM J PHYSIOL, V265, pR1344, DOI 10.1152/ajpregu.1993.265.6.R1344
   Lee IM, 2001, MED SCI SPORT EXER, V33, pS459, DOI 10.1097/00005768-200106001-00016
   Leeuwenburgh C, 1997, AM J PHYSIOL-REG I, V272, pR363, DOI 10.1152/ajpregu.1997.272.1.R363
   LEEUWENBURGH C, 1994, AM J PHYSIOL, V267, pR439, DOI 10.1152/ajpregu.1994.267.2.R439
   Leslie NR, 2003, EMBO J, V22, P5501, DOI 10.1093/emboj/cdg513
   Liguori I, 2018, CLIN INTERV AGING, V13, P757, DOI 10.2147/CIA.S158513
   Lin MT, 2006, NATURE, V443, P787, DOI 10.1038/nature05292
   Liu ZD, 2017, OXID MED CELL LONGEV, V2017, DOI 10.1155/2017/8091265
   Lucas SJE, 2015, J CEREBR BLOOD F MET, V35, P902, DOI 10.1038/jcbfm.2015.49
   Marengo JJ, 1998, BIOPHYS J, V74, P1263, DOI 10.1016/S0006-3495(98)77840-3
   Mattson MP, 2008, AGEING RES REV, V7, P1, DOI 10.1016/j.arr.2007.08.007
   McBride JM, 1998, MED SCI SPORT EXER, V30, P67, DOI 10.1097/00005768-199801000-00010
   McKenna MJ, 2006, J PHYSIOL-LONDON, V576, P279, DOI 10.1113/jphysiol.2006.115352
   Meyerhardt JA, 2006, J CLIN ONCOL, V24, P3527, DOI 10.1200/JCO.2006.06.0855
   Michaelson LP, 2010, MUSCLE NERVE, V42, P522, DOI 10.1002/mus.21724
   Moopanar TR, 2005, J PHYSIOL-LONDON, V564, P189, DOI 10.1113/jphysiol.2005.083519
   Moore SC, 2016, JAMA INTERN MED, V176, P816, DOI 10.1001/jamainternmed.2016.1548
   Musci RV, 2019, SPORTS, V7, DOI 10.3390/sports7070170
   Nethery D, 2000, J APPL PHYSIOL, V89, P72, DOI 10.1152/jappl.2000.89.1.72
   Nethery D, 1999, J APPL PHYSIOL, V87, P792, DOI 10.1152/jappl.1999.87.2.792
   Nocella C, 2019, NUTRIENTS, V11, DOI 10.3390/nu11061353
   NOVELLI GP, 1990, FREE RADICAL BIO MED, V8, P9, DOI 10.1016/0891-5849(90)90138-9
   Ohno H., 2000, HANDBOOD OXIDANTS AN, P243
   Paillard T, 2015, J CLIN NEUROL, V11, P212, DOI 10.3988/jcn.2015.11.3.212
   Pastor R, 2019, CURR PHARM DESIGN, V25, P1889, DOI 10.2174/1381612825666190701164923
   Pearson T, 2014, PLOS ONE, V9, DOI 10.1371/journal.pone.0096378
   Posterino GS, 2003, J PHYSIOL-LONDON, V547, P807, DOI 10.1113/jphysiol.2002.035204
   Powers SK, 2008, PHYSIOL REV, V88, P1243, DOI 10.1152/physrev.00031.2007
   Powers SK, 2016, J PHYSIOL-LONDON, V594, P5081, DOI 10.1113/JP270646
   Powers SK, 2011, COMPR PHYSIOL, V1, P941, DOI 10.1002/cphy.c100054
   Powers SK, 2011, CRIT CARE MED, V39, P1749, DOI 10.1097/CCM.0b013e3182190b62
   Powers SK, 2011, J PHYSIOL-LONDON, V589, P2129, DOI 10.1113/jphysiol.2010.201327
   Powers SK, 2010, EXP PHYSIOL, V95, P1, DOI 10.1113/expphysiol.2009.050526
   POWERS SK, 1994, RESP PHYSIOL, V95, P227, DOI 10.1016/0034-5687(94)90118-X
   POWERS SK, 1993, AM J PHYSIOL, V265, pH2094, DOI 10.1152/ajpheart.1993.265.6.H2094
   POWERS SK, 1994, AM J PHYSIOL, V266, pR375, DOI 10.1152/ajpregu.1994.266.2.R375
   Quindry JC, 2003, MED SCI SPORT EXER, V35, P1139, DOI 10.1249/01.MSS.0000074568.82597.0B
   Radak Z, 2005, BIOGERONTOLOGY, V6, P71, DOI 10.1007/s10522-004-7386-7
   Radak Z, 2017, REDOX BIOL, V12, P285, DOI 10.1016/j.redox.2017.02.015
   REID MB, 1994, J CLIN INVEST, V94, P2468, DOI 10.1172/JCI117615
   Reid MB, 2001, J APPL PHYSIOL, V90, P724, DOI 10.1152/jappl.2001.90.2.724
   REID MB, 1993, J APPL PHYSIOL, V75, P1081, DOI 10.1152/jappl.1993.75.3.1081
   REID MB, 1992, J APPL PHYSIOL, V73, P1797, DOI 10.1152/jappl.1992.73.5.1797
   Reid MB, 2008, FREE RADICAL BIO MED, V44, P169, DOI 10.1016/j.freeradbiomed.2007.03.002
   Reid Michael B, 2005, Phys Med Rehabil Clin N Am, V16, P925, DOI 10.1016/j.pmr.2005.08.016
   Reid MB, 2016, J PHYSIOL-LONDON, V594, P5125, DOI 10.1113/JP270653
   Rhee SG, 2017, ANNU REV BIOCHEM, V86, P749, DOI 10.1146/annurev-biochem-060815-014431
   Ristow M, 2009, P NATL ACAD SCI USA, V106, P8665, DOI 10.1073/pnas.0903485106
   Sakellariou GK, 2017, J CACHEXIA SARCOPENI, V8, P881, DOI 10.1002/jcsm.12223
   Sakellariou GK, 2013, ANTIOXID REDOX SIGN, V18, P603, DOI 10.1089/ars.2012.4623
   Scheffer DL, 2012, APPL PHYSIOL NUTR ME, V37, P1239, DOI 10.1139/h2012-115
   SHINDOH C, 1990, J APPL PHYSIOL, V68, P2107, DOI 10.1152/jappl.1990.68.5.2107
   Sies H., 1985, OXIDATIVE STRESS
   Smuder AJ, 2012, J APPL PHYSIOL, V112, P501, DOI 10.1152/japplphysiol.01086.2011
   Sun JH, 2001, J BIOL CHEM, V276, P15625, DOI 10.1074/jbc.M100083200
   Supinski GS, 1997, J APPL PHYSIOL, V82, P1119, DOI 10.1152/jappl.1997.82.4.1119
   Thomas RJ, 2017, BRIT J SPORT MED, V51, DOI 10.1136/bjsports-2016-096343
   Tonelli C, 2018, ANTIOXID REDOX SIGN, V29, P1727, DOI 10.1089/ars.2017.7342
   Tryfidou DV, 2020, SPORTS MED, V50, P103, DOI 10.1007/s40279-019-01181-y
   Valko M, 2006, CHEM-BIOL INTERACT, V160, P1, DOI 10.1016/j.cbi.2005.12.009
   Vargas-Mendoza N, 2019, ANTIOXIDANTS-BASEL, V8, DOI 10.3390/antiox8060196
   Vincent HK, 2000, EUR J APPL PHYSIOL, V81, P67, DOI 10.1007/PL00013799
   Vincent HK, 1999, EUR J APPL PHYSIOL O, V79, P268, DOI 10.1007/s004210050505
   Wadley AJ, 2016, REDOX BIOL, V8, P51, DOI 10.1016/j.redox.2015.10.003
   Ward CW, 2014, ANTIOXID REDOX SIGN, V20, P929, DOI 10.1089/ars.2013.5517
   Wei W, 2009, HEMOGLOBIN, V33, P370, DOI 10.3109/03630260903212175
   Xia RH, 2003, AM J PHYSIOL-CELL PH, V285, pC215, DOI 10.1152/ajpcell.00034.2002
   Zhao XX, 2002, J BIOL CHEM, V277, P25385, DOI 10.1074/jbc.M203630200
   Zhou LZH, 2001, FREE RADICAL BIO MED, V31, P1405, DOI 10.1016/S0891-5849(01)00719-5
   Zuo L, 2004, J APPL PHYSIOL, V97, P661, DOI 10.1152/japplphysiol.00096.2004
NR 127
TC 145
Z9 148
U1 39
U2 64
PU SHANGHAI UNIV SPORT
PI SHANGHAI
PA EDITORIAL BOARD, 650 QINGYUANHUAN RD, SHANGHAI, 200438, PEOPLES R CHINA
SN 2095-2546
EI 2213-2961
J9 J SPORT HEALTH SCI
JI J. Sport Health Sci.
PD SEP
PY 2020
VL 9
IS 5
BP 415
EP 425
DI 10.1016/j.jshs.2020.04.001
PG 11
WC Hospitality, Leisure, Sport & Tourism; Sport Sciences
WE Science Citation Index Expanded (SCI-EXPANDED); Social Science Citation Index (SSCI)
SC Social Sciences - Other Topics; Sport Sciences
GA NN8GX
UT WOS:000569026200005
PM 32380253
OA gold
HC Y
HP N
DA 2023-03-13
ER

PT J
AU Nigro, C
   Leone, A
   Fiory, F
   Prevenzano, I
   Nicolo, A
   Mirra, P
   Beguinot, F
   Miele, C
AF Nigro, Cecilia
   Leone, Alessia
   Fiory, Francesca
   Prevenzano, Immacolata
   Nicolo, Antonella
   Mirra, Paola
   Beguinot, Francesco
   Miele, Claudia
TI Dicarbonyl Stress at the Crossroads of Healthy and Unhealthy Aging
SO CELLS
LA English
DT Review
DE aging; diabetes mellitus; dicarbonyl stress; glycation; glyoxalase
   system; hormesis; methylglyoxal; neurodegeneration; obesity; vascular
   complications
ID GLYCATION END-PRODUCTS; INDUCED MITOCHONDRIAL DYSFUNCTION; REACTIVE
   GLUCOSE METABOLITE; INDUCED PROTEIN GLYCATION; OXIDATIVE STRESS;
   GLYOXALASE-I; ENDOTHELIAL DYSFUNCTION; METHYLGLYOXAL IMPAIRS;
   CARDIOVASCULAR-DISEASE; DIABETIC-NEPHROPATHY
AB Dicarbonyl stress occurs when dicarbonyl metabolites (i.e., methylglyoxal, glyoxal and 3-deoxyglucosone) accumulate as a consequence of their increased production and/or decreased detoxification. This toxic condition has been associated with metabolic and age-related diseases, both of which are characterized by a pro-inflammatory and pro-oxidant state. Methylglyoxal (MGO) is the most reactive dicarbonyl and the one with the highest endogenous flux. It is the precursor of the major quantitative advanced glycated products (AGEs) in physiological systems, arginine-derived hydroimidazolones, which accumulate in aging and dysfunctional tissues. The aging process is characterized by a decline in the functional properties of cells, tissues and whole organs, starting from the perturbation of crucial cellular processes, including mitochondrial function, proteostasis and stress-scavenging systems. Increasing studies are corroborating the causal relationship between MGO-derived AGEs and age-related tissue dysfunction, unveiling a previously underestimated role of dicarbonyl stress in determining healthy or unhealthy aging. This review summarizes the latest evidence supporting a causal role of dicarbonyl stress in age-related diseases, including diabetes mellitus, cardiovascular disease and neurodegeneration.
C1 [Nigro, Cecilia; Leone, Alessia; Fiory, Francesca; Prevenzano, Immacolata; Nicolo, Antonella; Mirra, Paola; Beguinot, Francesco; Miele, Claudia] CNR, Inst Expt Endocrinol & Oncol, URT Genom Diabet, I-80131 Naples, Italy.
   [Nigro, Cecilia; Leone, Alessia; Fiory, Francesca; Prevenzano, Immacolata; Nicolo, Antonella; Mirra, Paola; Beguinot, Francesco; Miele, Claudia] Federico II Univ Naples, Dept Translat Med, I-80131 Naples, Italy.
C3 Consiglio Nazionale delle Ricerche (CNR); University of Naples Federico
   II
RP Miele, C (corresponding author), CNR, Inst Expt Endocrinol & Oncol, URT Genom Diabet, I-80131 Naples, Italy.; Miele, C (corresponding author), Federico II Univ Naples, Dept Translat Med, I-80131 Naples, Italy.
EM c.miele@ieos.cnr.it
RI Nigro, Cecilia/K-7338-2016
OI Nicolo, Antonella/0000-0001-9185-8966
FU European Foundation for the Study of Diabetes (EFSD)/BoehringerIngelheim
   European Research Programme in Microvascular Complications of Diabetes
   (2018-2019); Ministero dell'Istruzione, dell'Universita e della Ricerca
   Scientifica; Regione Campania POR FESR 2014-2020-Obiettivo specifico
   1.2.-Manifestazione di Interesse per la Realizzazione di Technology
   Platform nell'ambito della Lotta alle Patologie Oncologiche"Project
   (RARE PLAT NET); Regione Campania POR FESR 2014-2020-Obiettivo specifico
   1.2.-Manifestazione di Interesse per la Realizzazione di Technology
   Platform nell'ambito della Lotta alle Patologie Oncologiche"Project
   (SATIN); Regione Campania POR FESR 2014-2020-Obiettivo specifico
   1.2.-Manifestazione di Interesse per la Realizzazione di Technology
   Platform nell'ambito della Lotta alle Patologie Oncologiche"Project
   (COEPICA)
FX This work was supported by the European Foundation for the Study of
   Diabetes (EFSD)/BoehringerIngelheim European Research Programme in
   Microvascular Complications of Diabetes (2018-2019), by the Ministero
   dell'Istruzione, dell'Universita e della Ricerca Scientifica (grants
   PRIN 2015 and PRIN 2017) and by the Regione Campania POR FESR
   2014-2020-Obiettivo specifico 1.2.-Manifestazione di Interesse per la
   Realizzazione di Technology Platform nell'ambito della Lotta alle
   Patologie Oncologiche"Projects (RARE PLAT NET, SATIN, and COEPICA).
CR Abordo EA, 1999, BIOCHEM PHARMACOL, V58, P641, DOI 10.1016/S0006-2952(99)00132-X
   Ahmed N, 2005, J BIOL CHEM, V280, P5724, DOI 10.1074/jbc.M410973200
   Ahmed N, 2005, J NEUROCHEM, V92, P255, DOI 10.1111/j.1471-4159.2004.02864.x
   Ahmed U, 2008, ANN NY ACAD SCI, V1126, P262, DOI 10.1196/annals.1433.035
   Al-Hussaini H, 2018, TOXICOL APPL PHARM, V339, P97, DOI 10.1016/j.taap.2017.11.025
   Amicarelli F, 1999, BBA-MOL BASIS DIS, V1453, P105, DOI 10.1016/S0925-4439(98)00088-X
   An SH, 2013, BMB REP, V46, P225, DOI 10.5483/BMBRep.2013.46.4.225
   Baker DJ, 2018, J CLIN INVEST, V128, P1208, DOI 10.1172/JCI95145
   Beeri MS, 2011, MECH AGEING DEV, V132, P583, DOI 10.1016/j.mad.2011.10.007
   Beisswenger PJ, 2013, DIABETES CARE, V36, P3234, DOI 10.2337/dc12-2689
   Belanger M, 2011, J NEUROSCI, V31, P18338, DOI 10.1523/JNEUROSCI.1249-11.2011
   Bellahcene A, 2018, SEMIN CANCER BIOL, V49, P64, DOI 10.1016/j.semcancer.2017.05.010
   Bento CF, 2010, EXP PHYSIOL, V95, P955, DOI 10.1113/expphysiol.2010.053561
   Bento C. F., 2010, PLOS ONE
   Berlanga J, 2005, CLIN SCI, V109, P83, DOI 10.1042/CS20050026
   Bierhaus A, 2001, DIABETES, V50, P2792, DOI 10.2337/diabetes.50.12.2792
   Bilova T, 2017, J BIOL CHEM, V292, P15758, DOI 10.1074/jbc.M117.794537
   Bo JS, 2016, J DIABETES RES, V2016, DOI 10.1155/2016/2029854
   Braun JD, 2019, SCI REP-UK, V9, DOI 10.1038/s41598-018-37937-1
   Breyer V, 2011, DNA CELL BIOL, V30, P681, DOI 10.1089/dna.2011.1236
   Brouwers O, 2010, DIABETOLOGIA, V53, P989, DOI 10.1007/s00125-010-1677-0
   Brouwers O, 2016, GLYCOCONJUGATE J, V33, P627, DOI 10.1007/s10719-016-9681-3
   Brouwers O, 2014, DIABETOLOGIA, V57, P224, DOI 10.1007/s00125-013-3088-5
   Brouwers O, 2011, J BIOL CHEM, V286, P1374, DOI 10.1074/jbc.M110.144097
   Calabrese EJ, 2016, GERONTOLOGY, V62, P530, DOI 10.1159/000441520
   Cao DS, 2012, PLOS ONE, V7, DOI 10.1371/journal.pone.0038005
   Cassese A, 2008, J BIOL CHEM, V283, P36088, DOI 10.1074/jbc.M801698200
   Castellani R, 1996, BRAIN RES, V737, P195, DOI 10.1016/0006-8993(96)00729-9
   Chan CM, 2016, J CELL MOL MED, V20, P1749, DOI 10.1111/jcmm.12893
   Chang YC, 2015, TOXICOL IN VITRO, V29, P1358, DOI 10.1016/j.tiv.2015.05.014
   Chen C, 2014, NEUROSCIENCE, V257, P1, DOI 10.1016/j.neuroscience.2013.10.056
   Cheng AS, 2015, NUTRIENTS, V7, P2850, DOI 10.3390/nu7042850
   Chi H, 2018, INT J MOL SCI, V19, DOI 10.3390/ijms19103082
   Choi ML, 2018, FEBS J, V285, P3631, DOI 10.1111/febs.14587
   Collard F, 2007, BIOCHIMIE, V89, P369, DOI 10.1016/j.biochi.2006.11.005
   Dalfo E, 2005, J NEUROPATH EXP NEUR, V64, P816, DOI 10.1097/01.jnen.0000179050.54522.5a
   de Arriba SG, 2007, NEUROBIOL AGING, V28, P1044, DOI 10.1016/j.neurobiolaging.2006.05.007
   DEFRONZO RA, 1981, DIABETES, V30, P1000, DOI 10.2337/diab.30.12.1000
   Degen J, 2013, J AGR FOOD CHEM, V61, P10253, DOI 10.1021/jf304946p
   Deng YL, 2012, J NEURAL TRANSM, V119, P435, DOI 10.1007/s00702-011-0724-4
   Desai KM, 2010, CAN J PHYSIOL PHARM, V88, P273, DOI 10.1139/Y10-001
   Dhar A, 2011, DIABETES, V60, P899, DOI 10.2337/db10-0627
   Dhar A, 2010, BRIT J PHARMACOL, V161, P1843, DOI 10.1111/j.1476-5381.2010.01017.x
   Dhar I, 2014, AM J HYPERTENS, V27, P308, DOI 10.1093/ajh/hpt281
   Di Cesare M, 2016, LANCET, V387, P1377, DOI 10.1016/S0140-6736(16)30054-X
   Elmhiri G, 2014, INT J ENDOCRINOL, V2014, DOI 10.1155/2014/378284
   Engelbrecht B, 2014, HORM METAB RES, V46, P77, DOI 10.1055/s-0033-1357121
   Fabre NT, 2017, MOL CELL ENDOCRINOL, V447, P116, DOI 10.1016/j.mce.2017.02.035
   Fiory F, 2011, DIABETOLOGIA, V54, P2941, DOI 10.1007/s00125-011-2280-8
   Fosmark DS, 2009, ACTA OPHTHALMOL, V87, P498, DOI 10.1111/j.1755-3768.2008.01300.x
   Francisco FA, 2018, EUR J NUTR, V57, P477, DOI 10.1007/s00394-016-1330-x
   Frandsen J., 2017, SCI REP
   Gallet X, 2000, J MOL BIOL, V302, P917, DOI 10.1006/jmbi.2000.4092
   Gawlowski T, 2009, HORM METAB RES, V41, P594, DOI 10.1055/s-0029-1216374
   Giacco F, 2014, DIABETES, V63, P291, DOI 10.2337/db13-0316
   Godfrey L, 2014, NUTR DIABETES, V4, DOI 10.1038/nutd.2014.31
   Hammes HP, 2018, DIABETOLOGIA, V61, P29, DOI 10.1007/s00125-017-4435-8
   Hanssen NMJ, 2018, DIABETES CARE, V41, P1689, DOI 10.2337/dc18-0159
   Hanssen NMJ, 2017, DIABETES, V66, P2278, DOI 10.2337/db16-1578
   Hanssen NMJ, 2014, EUR HEART J, V35, P1137, DOI 10.1093/eurheartj/eht402
   Hartl FU, 2011, NATURE, V475, P324, DOI 10.1038/nature10317
   Heier M, 2015, DIABETES VASC DIS RE, V12, P139, DOI 10.1177/1479164114560910
   Hipkiss A. R., 2010, FRONT AGING NEUROSCI
   Ikeda Y, 2011, AM J PATHOL, V179, P2810, DOI 10.1016/j.ajpath.2011.08.023
   Ishige K, 2001, FREE RADICAL BIO MED, V30, P433, DOI 10.1016/S0891-5849(00)00498-6
   Jia XM, 2007, MOL CELL BIOCHEM, V306, P133, DOI 10.1007/s11010-007-9563-x
   Jia XM, 2006, FASEB J, V20, P1555, DOI 10.1096/fj.05-5478fje
   Jo-Watanabe A, 2014, AGING CELL, V13, P519, DOI 10.1111/acel.12204
   Jorgens K, 2015, DIABETES, V64, P213, DOI 10.2337/db14-0352
   Kazachkov M, 2005, J CHROMATOGR B, V824, P116, DOI 10.1016/j.jchromb.2005.07.006
   Kellow NJ, 2015, NUTR REV, V73, P737, DOI 10.1093/nutrit/nuv030
   Kikuchi S, 1999, J NEUROSCI RES, V57, P280, DOI 10.1002/(SICI)1097-4547(19990715)57:2<280::AID-JNR14>3.0.CO;2-U
   Kim J, 2012, GRAEF ARCH CLIN EXP, V250, P691, DOI 10.1007/s00417-011-1912-5
   Kim J, 2012, EXP MOL MED, V44, P167, DOI 10.3858/emm.2012.44.2.012
   Kim J, 2010, CHEM-BIOL INTERACT, V188, P86, DOI 10.1016/j.cbi.2010.07.002
   Kim J, 2010, BIOCHEM BIOPH RES CO, V391, P346, DOI 10.1016/j.bbrc.2009.11.061
   Ko SY, 2015, PLOS ONE, V10, DOI 10.1371/journal.pone.0143345
   Ko SY, 2010, FREE RADICAL BIO MED, V49, P474, DOI 10.1016/j.freeradbiomed.2010.05.005
   Koga H, 2011, AGEING RES REV, V10, P205, DOI 10.1016/j.arr.2010.02.001
   Kold-Christensen R, 2019, REDOX BIOL, V26, DOI 10.1016/j.redox.2019.101252
   Kolibabka M, 2016, EXP CLIN ENDOCR DIAB, V124, P437, DOI 10.1055/s-0042-106081
   Kong X, 2014, J DIABETES, V6, P535, DOI 10.1111/1753-0407.12160
   Kuhla B, 2006, J NEUROSCI RES, V83, P1591, DOI 10.1002/jnr.20838
   Kumagai T., 2009, AM J PHYSL REN PHYSL
   L iu H, 2012, PLOS ONE, V7
   Lapolla A, 2003, CLIN CHEM LAB MED, V41, P1166, DOI 10.1515/CCLM.2003.180
   Lee YS, 2014, CELL, V157, P1339, DOI 10.1016/j.cell.2014.05.012
   Li H, 2006, KIDNEY INT, V69, P388, DOI 10.1038/sj.ki.5000064
   Li HN, 2019, DIABETES, V68, P1287, DOI 10.2337/db18-0933
   Li S. S., 2015, AM J PHYSL CELL PHYS
   Li XH, 2013, CELL DEATH DIS, V4, DOI 10.1038/cddis.2013.180
   Longo M, 2019, INT J MOL SCI, V20, DOI 10.3390/ijms20092358
   Longo M, 2016, BBA-MOL CELL RES, V1863, P1146, DOI 10.1016/j.bbamcr.2016.02.019
   Lopez-Diez R, 2017, ARTERIOSCL THROM VAS, V37, P1536, DOI 10.1161/ATVBAHA.117.309714
   Lopez-Otin C, 2013, CELL, V153, P1194, DOI 10.1016/j.cell.2013.05.039
   Lv X, 2016, CHIN J NAT MEDICINES, V14, P844, DOI 10.1016/S1875-5364(16)30101-7
   M Nilsson Peter, 2015, Eur Endocrinol, V11, P26, DOI 10.17925/EE.2015.11.01.26
   Maessen DE, 2016, DIABETOLOGIA, V59, P2013, DOI 10.1007/s00125-016-4009-1
   Makinen VP, 2014, PLOS GENET, V10, DOI 10.1371/journal.pgen.1004502
   Masania J, 2016, GLYCOCONJUGATE J, V33, P581, DOI 10.1007/s10719-016-9692-0
   Matafome P, 2012, ARCH PHYSIOL BIOCHEM, V118, P58, DOI 10.3109/13813455.2012.658065
   Matafome P, 2017, MED RES REV, V37, P368, DOI 10.1002/med.21410
   Matafome P, 2015, CURR MED CHEM, V22, P2417, DOI 10.2174/0929867322666150209155633
   MCLELLAN AC, 1994, CLIN SCI, V87, P21, DOI 10.1042/cs0870021
   Meeprom A, 2015, BMC COMPLEM ALTERN M, V15, DOI 10.1186/s12906-015-0874-2
   Mey J. T., 2018, FRONT CARDIOVASC MED
   Mey J. T., 2018, AM J PHYSL REGUL INT
   Miele C, 2003, J BIOL CHEM, V278, P47376, DOI 10.1074/jbc.M301088200
   Mirra P, 2017, BBA-MOL BASIS DIS, V1863, P440, DOI 10.1016/j.bbadis.2016.11.018
   Moraru A, 2018, CELL METAB, V27, P926, DOI 10.1016/j.cmet.2018.02.003
   Morcos M, 2008, AGING CELL, V7, P260, DOI 10.1111/j.1474-9726.2008.00371.x
   More SS, 2013, ACS CHEM NEUROSCI, V4, P330, DOI 10.1021/cn3001679
   Mukhopadhyay P, 2016, Indian J Nephrol, V26, P427
   Mukhopadhyay S, 2008, CLIN CHIM ACTA, V391, P13, DOI 10.1016/j.cca.2008.01.013
   Mukohda M, 2013, J VET MED SCI, V75, P151, DOI 10.1292/jvms.12-0345
   Munch G, 2000, J CHEM NEUROANAT, V20, P253, DOI 10.1016/S0891-0618(00)00096-X
   Muniyappa R, 2014, DIABETES, V63, P3587, DOI 10.2337/db14-0953
   Myhrstad MCW, 2002, FREE RADICAL BIO MED, V32, P386, DOI 10.1016/S0891-5849(01)00812-7
   Narda M, 2018, SKIN PHARMACOL PHYS, V31, P324, DOI 10.1159/000492276
   Nigro C, 2019, BBA-MOL BASIS DIS, V1865, P73, DOI 10.1016/j.bbadis.2018.10.014
   Nigro C, 2018, INT J MOL SCI, V19, DOI 10.3390/ijms19020522
   Nigro C, 2017, INT J MOL SCI, V18, DOI 10.3390/ijms18010188
   Nigro C, 2014, DIABETOLOGIA, V57, P1485, DOI 10.1007/s00125-014-3243-7
   Nowotny K, 2018, FREE RADICAL BIO MED, V120, P102, DOI 10.1016/j.freeradbiomed.2018.03.022
   Nye C, 2008, TRENDS ENDOCRIN MET, V19, P356, DOI 10.1016/j.tem.2008.08.003
   Ogurtsova K, 2017, DIABETES RES CLIN PR, V128, P40, DOI 10.1016/j.diabres.2017.03.024
   Oya-Ito T, 2006, J CELL BIOCHEM, V99, P279, DOI 10.1002/jcb.20781
   Pamplona R, 2005, J BIOL CHEM, V280, P21522, DOI 10.1074/jbc.M502255200
   Pennisi M, 2017, J NEUROSCI RES, V95, P1360, DOI 10.1002/jnr.23986
   Perco P, 2019, JCI INSIGHT, V4, DOI 10.1172/jci.insight.128120
   Peters AS, 2016, J VASC SURG, V64, P990, DOI 10.1016/j.jvs.2016.04.025
   PHILLIPS SA, 1993, EUR J BIOCHEM, V212, P101, DOI 10.1111/j.1432-1033.1993.tb17638.x
   Pieroh P, 2018, NEUROTOX RES, V33, P412, DOI 10.1007/s12640-017-9808-8
   Pieroh P, 2014, PLOS ONE, V9, DOI 10.1371/journal.pone.0087364
   Pomatto LCD, 2018, FREE RADICAL BIO MED, V124, P420, DOI 10.1016/j.freeradbiomed.2018.06.016
   Queisser MA, 2010, DIABETES, V59, P670, DOI 10.2337/db08-1565
   Rabbani N, 2008, BIOCHEM SOC T, V36, P1045, DOI 10.1042/BST0361045
   Rabbani N, 2019, ANTIOXID REDOX SIGN, V30, P354, DOI 10.1089/ars.2017.7424
   Rabbani N, 2018, KIDNEY INT, V93, P803, DOI 10.1016/j.kint.2017.11.034
   Rabbani N, 2016, CLIN SCI, V130, P1677, DOI 10.1042/CS20160025
   Rabbani N, 2016, GLYCOCONJUGATE J, V33, P513, DOI 10.1007/s10719-016-9705-z
   Rabbani N, 2015, BIOCHEM BIOPH RES CO, V458, P221, DOI 10.1016/j.bbrc.2015.01.140
   Rabbani N, 2014, BIOCHEM SOC T, V42, P511, DOI 10.1042/BST20140019
   Rabbani N, 2014, BIOCHEM SOC T, V42, P425, DOI 10.1042/BST20140018
   Rabbani N, 2011, DIABETES, V60, P1973, DOI 10.2337/db11-0085
   Rabbani N, 2010, DIABETES, V59, P1038, DOI 10.2337/db09-1455
   RAE C, 1990, EUR J BIOCHEM, V193, P83, DOI 10.1111/j.1432-1033.1990.tb19307.x
   Ravichandran M, 2018, CELL METAB, V27, P914, DOI 10.1016/j.cmet.2018.02.004
   REICHARD GA, 1986, DIABETES, V35, P668, DOI 10.2337/diabetes.35.6.668
   Riboulet-Chavey A, 2006, DIABETES, V55, P1289, DOI 10.2337/db05-0857
   Ristow M, 2014, DOSE-RESPONSE, V12, P288, DOI 10.2203/dose-response.13-035.Ristow
   Rodrigues L, 2014, J PHYSIOL BIOCHEM, V70, P173, DOI 10.1007/s13105-013-0291-2
   Rodrigues T., 2017, SCI REP
   Salminen A, 2012, AGING-US, V4, P166, DOI 10.18632/aging.100444
   Samsonov MV, 2017, OXID MED CELL LONGEV, V2017, DOI 10.1155/2017/1625130
   Santos AN, 2017, MECH AGEING DEV, V166, P24, DOI 10.1016/j.mad.2017.07.009
   Schalkwijk CG, 2006, FEBS LETT, V580, P1565, DOI 10.1016/j.febslet.2006.01.086
   Schlotterer A, 2019, FASEB J, V33, P4141, DOI 10.1096/fj.201801146RR
   Schulman CI, 2014, CLIN CHEM LAB MED, V52, P103, DOI 10.1515/cclm-2012-0834
   Seals DR, 2011, CLIN SCI, V120, P357, DOI 10.1042/CS20100476
   Sena CM, 2012, PHARMACOL RES, V65, P497, DOI 10.1016/j.phrs.2012.03.004
   Seo K, 2014, TOXICOL APPL PHARM, V280, P314, DOI 10.1016/j.taap.2014.08.011
   Sethi S, 2014, INTEGR BLOOD PRESS C, V7, P29, DOI 10.2147/IBPC.S59535
   Shanmugam G, 2018, BIOMED PHARMACOTHER, V102, P812, DOI 10.1016/j.biopha.2018.03.128
   Sharma N, 2019, FREE RADICAL BIO MED, V135, P28, DOI 10.1016/j.freeradbiomed.2019.02.014
   Sheader EA, 2001, BIOCHEM PHARMACOL, V61, P1381, DOI 10.1016/S0006-2952(01)00603-7
   Shinohara M, 1998, J CLIN INVEST, V101, P1142, DOI 10.1172/JCI119885
   Sifuentes-Franco S, 2018, INT J ENDOCRINOL, V2018, DOI 10.1155/2018/1875870
   Sompong W, 2017, J PHYSIOL BIOCHEM, V73, P121, DOI 10.1007/s13105-016-0531-3
   Soro-Paavonen A, 2008, DIABETES, V57, P2461, DOI 10.2337/db07-1808
   Southern L, 2007, BMC NEUROL, V7, DOI 10.1186/1471-2377-7-35
   Srikanth V, 2013, J GERONTOL A-BIOL, V68, P68, DOI 10.1093/gerona/gls100
   Stratmann B, 2017, INT J MOL SCI, V18, DOI 10.3390/ijms18030480
   Suantawee T, 2016, INT J BIOL MACROMOL, V93, P814, DOI 10.1016/j.ijbiomac.2016.09.059
   Subramanian U, 2017, GLYCOCONJUGATE J, V34, P255, DOI 10.1007/s10719-016-9760-5
   Sudnitsyna MV, 2017, BIOCHEMISTRY-MOSCOW+, V82, P751, DOI 10.1134/S000629791707001X
   Suh KS, 2014, FREE RADICAL RES, V48, P206, DOI 10.3109/10715762.2013.859387
   Suh KS, 2018, FREE RADICAL RES, V52, P712, DOI 10.1080/10715762.2018.1467010
   Tan BL, 2018, FRONT PHARMACOL, V9, DOI 10.3389/fphar.2018.01162
   Tasatargil A, 2019, AGING CLIN EXP RES, V31, P331, DOI 10.1007/s40520-018-0986-x
   Teissier T, 2019, BIOGERONTOLOGY, V20, P279, DOI 10.1007/s10522-019-09808-3
   Thao MT, 2016, AMINO ACIDS, V48, P1631, DOI 10.1007/s00726-016-2222-3
   Thornalley PJ, 2010, NUCLEIC ACIDS RES, V38, P5432, DOI 10.1093/nar/gkq306
   Thornalley PJ, 2000, BIOCHEM PHARMACOL, V60, P55, DOI 10.1016/S0006-2952(00)00287-2
   THORNALLEY PJ, 1993, MOL ASPECTS MED, V14, P287, DOI 10.1016/0098-2997(93)90002-U
   Thornalley PJ, 2003, BIOCHEM J, V375, P581, DOI 10.1042/BJ20030763
   Thornalley PJ, 1999, BIOCHEM J, V344, P109, DOI 10.1042/0264-6021:3440109
   Tikellis C, 2014, DIABETES, V63, P3915, DOI 10.2337/db13-0932
   Trellu S, 2019, ARTHRITIS RES THER, V21, DOI 10.1186/s13075-018-1801-y
   Turkseven Saadet, 2014, Journal of Basic and Clinical Physiology and Pharmacology, V25, P109, DOI 10.1515/jbcpp-2013-0095
   Uribarri J, 2015, J CLIN ENDOCR METAB, V100, P1957, DOI 10.1210/jc.2014-3925
   van Bussel BCT, 2017, INT J MOL SCI, V18, DOI 10.3390/ijms18020346
   van Sloten TT, 2017, ARTERY RES, V19, P18, DOI 10.1016/j.artres.2017.05.002
   van Sloten TT, 2014, HYPERTENSION, V64, P1299, DOI 10.1161/HYPERTENSIONAHA.114.04221
   Vicente Miranda H, 2017, BRAIN, V140, P1399, DOI 10.1093/brain/awx056
   Vicente Miranda H, 2010, J PATHOL, V221, P13, DOI 10.1002/path.2682
   Vulesevic B, 2016, DIABETES, V65, P1699, DOI 10.2337/db15-0568
   Wang H, 2009, BIOCHEM PHARMACOL, V77, P1709, DOI 10.1016/j.bcp.2009.02.024
   Wang XJ, 2019, J CHROMATOGR B, V1106, P19, DOI 10.1016/j.jchromb.2018.12.027
   Waris S, 2015, J DIABETES RES, V2015, DOI 10.1155/2015/915486
   WILSON AF, 1991, AM J HUM GENET, V48, P862
   Woltjer RL, 2003, J ALZHEIMERS DIS, V5, P467, DOI 10.3233/JAD-2003-5607
   Wuschke S, 2007, INT J OBESITY, V31, P829, DOI 10.1038/sj.ijo.0803473
   Xue MZ, 2016, DIABETES, V65, P2282, DOI 10.2337/db16-0153
   Xue MZ, 2015, ANTIOXID REDOX SIGN, V23, P613, DOI 10.1089/ars.2014.5962
   Xue MZ, 2012, BIOCHEM J, V443, P213, DOI 10.1042/BJ20111648
   Xue MZ, 2011, SEMIN CELL DEV BIOL, V22, P293, DOI 10.1016/j.semcdb.2011.02.013
   Yaffe K, 2011, NEUROLOGY, V77, P1351, DOI 10.1212/WNL.0b013e3182315a56
   Yan Shirley ShiDu, 2012, Front Biosci (Schol Ed), V4, P240
   Yang Y, 2014, ACTA PHARMACOL SIN, V35, P58, DOI 10.1038/aps.2013.122
   Ye J., 2007, AM J PHYSL ENDOCRINO
   Yu WZ, 2018, J FUNCT FOODS, V40, P272, DOI 10.1016/j.jff.2017.11.003
   Zemva J, 2017, REDOX BIOL, V13, P674, DOI 10.1016/j.redox.2017.08.007
   Zhang HJ, 2012, BLOOD, V119, P2595, DOI 10.1182/blood-2011-10-387381
   Zhou Q, 2019, OXID MED CELL LONGEV, V2019, DOI 10.1155/2019/9026456
NR 216
TC 39
Z9 40
U1 5
U2 14
PU MDPI
PI BASEL
PA ST ALBAN-ANLAGE 66, CH-4052 BASEL, SWITZERLAND
EI 2073-4409
J9 CELLS-BASEL
JI Cells
PD JUL
PY 2019
VL 8
IS 7
AR 749
DI 10.3390/cells8070749
PG 27
WC Cell Biology
WE Science Citation Index Expanded (SCI-EXPANDED)
SC Cell Biology
GA IN8AC
UT WOS:000478902000012
PM 31331077
OA Green Submitted, gold, Green Published
DA 2023-03-13
ER

PT J
AU Fang, EF
   Waltz, TB
   Kassahun, H
   Lu, QP
   Kerr, JS
   Morevati, M
   Fivenson, EM
   Wollman, BN
   Marosi, K
   Wilson, MA
   Iser, WB
   Eckley, DM
   Zhang, YQ
   Lehrmann, E
   Goldberg, IG
   Scheibye-Knudsen, M
   Mattson, MP
   Nilsen, H
   Bohr, VA
   Becker, KG
AF Fang, Evandro F.
   Waltz, Tyler B.
   Kassahun, Henok
   Lu, Qiping
   Kerr, Jesse S.
   Morevati, Marya
   Fivenson, Elayne M.
   Wollman, Bradley N.
   Marosi, Krisztina
   Wilson, Mark A.
   Iser, Wendy B.
   Eckley, D. Mark
   Zhang, Yongqing
   Lehrmann, Elin
   Goldberg, Ilya G.
   Scheibye-Knudsen, Morten
   Mattson, Mark P.
   Nilsen, Hilde
   Bohr, Vilhelm A.
   Becker, Kevin G.
TI Tomatidine enhances lifespan and healthspan in C-elegans through
   mitophagy induction via the SKN-1/Nrf2 pathway
SO SCIENTIFIC REPORTS
LA English
DT Article
ID MITOCHONDRIAL UPR; OXIDATIVE STRESS; ENERGY-INTAKE; NRF2; EXERCISE;
   SIRT1; DNA; RESTRICTION; ACTIVATION; SARCOPENIA
AB Aging is a major international concern that brings formidable socioeconomic and healthcare challenges. Small molecules capable of improving the health of older individuals are being explored. Small molecules that enhance cellular stress resistance are a promising avenue to alleviate declines seen in human aging. Tomatidine, a natural compound abundant in unripe tomatoes, inhibits age-related skeletal muscle atrophy in mice. Here we show that tomatidine extends lifespan and healthspan in C. elegans, an animal model of aging which shares many major longevity pathways with mammals. Tomatidine improves many C. elegans behaviors related to healthspan and muscle health, including increased pharyngeal pumping, swimming movement, and reduced percentage of severely damaged muscle cells. Microarray, imaging, and behavioral analyses reveal that tomatidine maintains mitochondrial homeostasis by modulating mitochondrial biogenesis and PINK-1/DCT-1- dependent mitophagy. Mechanistically, tomatidine induces mitochondrial hormesis by mildly inducing ROS production, which in turn activates the SKN-1/Nrf2 pathway and possibly other cellular antioxidant response pathways, followed by increased mitophagy. This mechanism occurs in C. elegans, primary rat neurons, and human cells. Our data suggest that tomatidine may delay some physiological aspects of aging, and points to new approaches for pharmacological interventions for diseases of aging.
C1 [Fang, Evandro F.; Waltz, Tyler B.; Kassahun, Henok; Lu, Qiping; Kerr, Jesse S.; Morevati, Marya; Fivenson, Elayne M.; Wollman, Bradley N.; Scheibye-Knudsen, Morten; Bohr, Vilhelm A.] NIA, Lab Mol Gerontol, NIH, Baltimore, MD 21224 USA.
   [Kassahun, Henok; Nilsen, Hilde] Univ Oslo, Inst Clin Med, N-1478 Lorenskog, Norway.
   [Kassahun, Henok; Nilsen, Hilde] Akershus Univ Hosp, N-1478 Lorenskog, Norway.
   [Morevati, Marya; Scheibye-Knudsen, Morten; Bohr, Vilhelm A.] Univ Copenhagen, Danish Ctr Hlth Aging, Blegdamsvej 3B, DK-2200 Copenhagen, Denmark.
   [Marosi, Krisztina; Wilson, Mark A.; Iser, Wendy B.; Mattson, Mark P.] NIA, Neurosci Lab, NIH, Baltimore, MD 21224 USA.
   [Eckley, D. Mark; Zhang, Yongqing; Lehrmann, Elin; Goldberg, Ilya G.; Becker, Kevin G.] NIA, Lab Genet & Genom, NIH, Baltimore, MD 21224 USA.
C3 National Institutes of Health (NIH) - USA; NIH National Institute on
   Aging (NIA); University of Oslo; University of Oslo; University of
   Copenhagen; National Institutes of Health (NIH) - USA; NIH National
   Institute on Aging (NIA); National Institutes of Health (NIH) - USA; NIH
   National Institute on Aging (NIA)
RP Bohr, VA (corresponding author), NIA, Lab Mol Gerontol, NIH, Baltimore, MD 21224 USA.; Bohr, VA (corresponding author), Univ Copenhagen, Danish Ctr Hlth Aging, Blegdamsvej 3B, DK-2200 Copenhagen, Denmark.; Becker, KG (corresponding author), NIA, Lab Genet & Genom, NIH, Baltimore, MD 21224 USA.
EM BohrV@grc.nia.nih.gov; beckerk@grc.nia.nih.gov
RI Eckley, Mark/M-3526-2014; Lu, Qiping/GLV-2085-2022; Fang, Evandro
   Fei/AAC-5511-2019; Fang, Evandro Fei/AAV-4653-2020; Bohr,
   Vilhelm/AAP-5931-2020
OI Eckley, Mark/0000-0003-2296-5164; Scheibye-Knudsen,
   Morten/0000-0002-6637-1280; Waltz, Tyler/0000-0002-6689-6896; Fang,
   Evandro Fei/0000-0003-0355-7202; lu, qi ping/0000-0002-5011-3762;
   Lehrmann, Elin/0000-0002-9869-9475
FU Intramural Research Program of the National Institute on Aging; NIA
   intra-laboratory grant (KGB/VAB/MPM); South East Norway Regional Health
   Authority
FX We thank Raghavendra A. Shamanna for help on confocal imaging. We
   acknowledge Drs. Coleen T. Murphy, Malene Hansen, and Nektarios
   Tavernarakis for sharing materials or their expertise in the C. elegans
   studies. We thank Drs. Atsushi Miyawaki and Richard J. Youle for sharing
   mt-mKeima plasmid, mt-mKeima integrated Hela cells, and Drs. Nuo Sun,
   Toren Finkel for their expertise on mt-mKeima-related imaging. We thank
   Drs. Myriam Gorospe and Tyler G. Demarest for critical reading of the
   manuscript, and Dr. Magdalena Misiak for her comments. This research was
   supported by the Intramural Research Program of the National Institute
   on Aging, including a 2015-2016 NIA intra-laboratory grant
   (KGB/VAB/MPM). HN thanks the South East Norway Regional Health Authority
   for funding.
CR Bansal A, 2015, P NATL ACAD SCI USA, V112, pE277, DOI 10.1073/pnas.1412192112
   Bjorkoy G, 2009, METHOD ENZYMOL, V452, P181, DOI 10.1016/S0076-6879(08)03612-4
   BRENNER S, 1974, GENETICS, V77, P71
   Burch JB, 2014, J GERONTOL A-BIOL, V69, pS1, DOI 10.1093/gerona/glu041
   Burton LA, 2010, CLIN INTERV AGING, V5, P217
   Calvani R, 2013, BIOL CHEM, V394, P393, DOI 10.1515/hsz-2012-0247
   Chapple SJ, 2012, INT J BIOCHEM CELL B, V44, P1315, DOI 10.1016/j.biocel.2012.04.021
   Cheng AW, 2016, CELL METAB, V23, P128, DOI 10.1016/j.cmet.2015.10.013
   Cheng AW, 2012, NAT COMMUN, V3, DOI 10.1038/ncomms2238
   Chiu FL, 2008, FEBS LETT, V582, P2407, DOI 10.1016/j.febslet.2008.05.049
   Chow DK, 2006, EXP GERONTOL, V41, P252, DOI 10.1016/j.exger.2005.12.004
   Dinkova-Kostova AT, 2015, FREE RADICAL BIO MED, V88, P179, DOI 10.1016/j.freeradbiomed.2015.04.036
   Domingues-Faria C, 2016, AGEING RES REV, V26, P22, DOI 10.1016/j.arr.2015.12.004
   Dyle MC, 2014, J BIOL CHEM, V289, P14913, DOI 10.1074/jbc.M114.556241
   East DA, 2014, CHEM BIOL, V21, P1585, DOI 10.1016/j.chembiol.2014.09.019
   Eckley DM, 2013, AGE, V35, P689, DOI 10.1007/s11357-012-9401-2
   Fang EF, 2015, AGEING RES REV
   Fang EF, 2016, CELL METAB, V24, P566, DOI 10.1016/j.cmet.2016.09.004
   Fang EF, 2016, NAT REV MOL CELL BIO, V17, P308, DOI 10.1038/nrm.2016.14
   Fang EF, 2016, NAT REV MOL CELL BIO, V17
   Fang EF, 2014, CELL, V157, P882, DOI 10.1016/j.cell.2014.03.026
   Frank M, 2012, BBA-MOL CELL RES, V1823, P2297, DOI 10.1016/j.bbamcr.2012.08.007
   Friedman M, 2013, J AGR FOOD CHEM, V61, P9534, DOI 10.1021/jf402654e
   Fujiwara Y, 2012, J AGR FOOD CHEM, V60, P2472, DOI 10.1021/jf204197r
   Gapper NE, 2013, PLANT MOL BIOL, V82, P575, DOI 10.1007/s11103-013-0050-3
   Glenn CF, 2004, J GERONTOL A-BIOL, V59, P1251, DOI 10.1093/gerona/59.12.1251
   Gomes AP, 2013, CELL, V155, P1624, DOI 10.1016/j.cell.2013.11.037
   Guarente L, 2000, NATURE, V408, P255, DOI 10.1038/35041700
   Guarente L, 2011, COLD SH Q B, V76, P81, DOI 10.1101/sqb.2011.76.010629
   Hahm JH, 2015, NAT COMMUN, V6, DOI 10.1038/ncomms9919
   Halaschek-Wiener J, 2007, J GERONTOL A-BIOL, V62, P3, DOI 10.1093/gerona/62.1.3
   Hubbard BP, 2013, SCIENCE, V339, P1216, DOI 10.1126/science.1231097
   Jain A, 2010, J BIOL CHEM, V285, P22576, DOI 10.1074/jbc.M110.118976
   Johnson JA, 2008, ANN NY ACAD SCI, V1147, P61, DOI 10.1196/annals.1427.036
   Johnson ML, 2013, TRENDS ENDOCRIN MET, V24, P247, DOI 10.1016/j.tem.2012.12.003
   Kennedy BK, 2007, CELL MOL LIFE SCI, V64, P1323, DOI 10.1007/s00018-007-6470-y
   Kubben N, 2016, CELL, V165, P1361, DOI 10.1016/j.cell.2016.05.017
   Kurihara Y, 2012, J BIOL CHEM, V287, P3265, DOI 10.1074/jbc.M111.280156
   Lazarou M, 2015, NATURE, V524, P309, DOI 10.1038/nature14893
   Lee J, 2014, PHARMACOL REV, V66, P815, DOI 10.1124/pr.113.007757
   Longo VD, 2014, CELL METAB, V19, P181, DOI 10.1016/j.cmet.2013.12.008
   Longo VD, 2015, AGING CELL
   Lopez-Otin C, 2013, CELL, V153, P1194, DOI 10.1016/j.cell.2013.05.039
   Mattson MP, 2015, SCI AM, V313, P40, DOI 10.1038/scientificamerican0715-40
   Mattson MP, 2014, P NATL ACAD SCI USA, V111, P16647, DOI 10.1073/pnas.1413965111
   Mattson MP, 2012, CELL METAB, V16, P706, DOI 10.1016/j.cmet.2012.08.012
   Mercken EM, 2012, AGEING RES REV, V11, P390, DOI 10.1016/j.arr.2011.11.005
   Mitchell SJ, 2016, CELL METAB, V23, P1093, DOI 10.1016/j.cmet.2016.05.027
   Mouchiroud L, 2013, CELL, V154, P430, DOI 10.1016/j.cell.2013.06.016
   Nargund AM, 2012, SCIENCE, V337, P587, DOI 10.1126/science.1223560
   Nemoto S, 2004, SCIENCE, V306, P2105, DOI 10.1126/science.1101731
   Orlov N, 2008, PATTERN RECOGN LETT, V29, P1684, DOI 10.1016/j.patrec.2008.04.013
   Palikaras K, 2015, NATURE, V521, P525, DOI 10.1038/nature14300
   Palikaras K, 2014, EXP GERONTOL, V56, P182, DOI 10.1016/j.exger.2014.01.021
   Restif C, 2014, PLOS COMPUT BIOL, V10, DOI 10.1371/journal.pcbi.1003702
   Ristow M, 2014, NAT MED, V20, P709, DOI 10.1038/nm.3624
   Ristow M, 2011, FREE RADICAL BIO MED, V51, P327, DOI 10.1016/j.freeradbiomed.2011.05.010
   Rubinsztein DC, 2011, CELL, V146, P682, DOI 10.1016/j.cell.2011.07.030
   Ryu D., 2016, NATURE MED
   Scheibye-Knudsen M, 2014, TRENDS CELL BIOL
   Scheibye-Knudsen M., TRENDS CELL IN PRESS
   Scheibye-Knudsen M, 2014, CELL METAB, V20, P840, DOI 10.1016/j.cmet.2014.10.005
   Son TG, 2013, BIOCHEM BIOPH RES CO, V433, P602, DOI 10.1016/j.bbrc.2013.03.041
   Sun N, 2016, MOL CELL, V61, P654, DOI 10.1016/j.molcel.2016.01.028
   Sun N, 2015, MOL CELL, V60, P685, DOI 10.1016/j.molcel.2015.10.009
   Yun J, 2014, CELL METAB, V19, P757, DOI 10.1016/j.cmet.2014.01.011
   Zhang Y, 2016, SCIENCE, V354, DOI 10.1126/science.aaf6236
NR 67
TC 108
Z9 108
U1 3
U2 47
PU NATURE PUBLISHING GROUP
PI LONDON
PA MACMILLAN BUILDING, 4 CRINAN ST, LONDON N1 9XW, ENGLAND
SN 2045-2322
J9 SCI REP-UK
JI Sci Rep
PD APR 11
PY 2017
VL 7
AR 46208
DI 10.1038/srep46208
PG 13
WC Multidisciplinary Sciences
WE Science Citation Index Expanded (SCI-EXPANDED)
SC Science & Technology - Other Topics
GA ER5EY
UT WOS:000398825600001
PM 28397803
OA Green Published, gold
DA 2023-03-13
ER

PT J
AU Sandbichler, AM
   Hockner, M
AF Sandbichler, Adolf Michael
   Hoeckner, Martina
TI Cadmium Protection Strategies-A Hidden Trade-Off?
SO INTERNATIONAL JOURNAL OF MOLECULAR SCIENCES
LA English
DT Review
DE cadmium; protection; detoxification; antioxidants; chelation;
   metallothionein; hormesis; oxidative stress; mitochondrial damage;
   nuclear response factor 2 signaling
ID INDUCED OXIDATIVE STRESS; ENDOPLASMIC-RETICULUM STRESS; CLAM
   CORBICULA-FLUMINEA; ANTIOXIDANT DEFENSE SYSTEM; DOGWHELK
   NUCELLA-LAPILLUS; PROXIMAL TUBULE CELLS; INDUCED HEPATOTOXICITY;
   LIPID-PEROXIDATION; HEAVY-METALS; CRASSOSTREA-VIRGINICA
AB Cadmium (Cd) is a non-essential transition metal which is introduced into the biosphere by various anthropogenic activities. Environmental pollution with Cd poses a major health risk and Cd toxicity has been extensively researched over the past decades. This review aims at changing the perspective by discussing protection mechanisms available to counteract a Cd insult. Antioxidants, induction of antioxidant enzymes, and complexation of Cd to glutathione (GSH) and metallothionein (MT) are the most potent protective measures to cope with Cd-induced oxidative stress. Furthermore, protection mechanisms include prevention of endoplasmic reticulum (ER) stress, mitophagy and metabolic stress, as well as expression of chaperones. Pre-exposure to Cd itself, or co-exposure to other metals or trace elements can improve viability under Cd exposure and cells have means to reduce Cd uptake and improve Cd removal. Finally, environmental factors have negative or positive effects on Cd toxicity. Most protection mechanisms aim at preventing cellular damage. However, this might not be possible without trade-offs like an increased risk of carcinogenesis.
C1 [Sandbichler, Adolf Michael; Hoeckner, Martina] Univ Innsbruck, Inst Zool, Technikerstr 25, A-6020 Innsbruck, Austria.
C3 University of Innsbruck
RP Hockner, M (corresponding author), Univ Innsbruck, Inst Zool, Technikerstr 25, A-6020 Innsbruck, Austria.
EM adolf.sandbichler@uibk.ac.at; martina.hoeckner@uibk.ac.at
OI Sandbichler, Adolf Michael/0000-0001-8070-3416; Hockner,
   Martina/0000-0001-8093-3756
CR Moneim AEA, 2014, BIOL TRACE ELEM RES, V160, P392, DOI 10.1007/s12011-014-0066-9
   Abe T, 1998, BBA-GEN SUBJECTS, V1380, P123, DOI 10.1016/S0304-4165(97)00144-X
   Achard M, 2004, AQUAT TOXICOL, V67, P347, DOI 10.1016/j.aquatox.2004.01.014
   Almeida JA, 2002, ENVIRON INT, V27, P673, DOI 10.1016/S0160-4120(01)00127-1
   ANDERSEN O, 1984, ENVIRON HEALTH PERSP, V54, P249, DOI 10.2307/3429813
   Garcia MTA, 2010, J FOOD SCI, V75, pT18, DOI 10.1111/j.1750-3841.2009.01432.x
   Arguelles N, 2012, J MED FOOD, V15, P887, DOI [10.1089/jmf.2012.0023, 10.1091/jmf.2012.0023]
   Arguelles-Velazquez N., 2013, EVID-BASED COMPL ALT, V2013, P1
   Arini A, 2015, CHEMOSPHERE, V128, P125, DOI 10.1016/j.chemosphere.2015.01.022
   Baiomy A. A., 2015, BIOL TRACE IN PRESS
   Banjerdkij P, 2003, CURR MICROBIOL, V47, P260, DOI 10.1007/s00284-003-4025-5
   Bard SM, 2000, AQUAT TOXICOL, V48, P357, DOI 10.1016/S0166-445X(00)00088-6
   Belaidi E, 2008, AM J PHYSIOL-HEART C, V294, pH901, DOI 10.1152/ajpheart.00715.2007
   Belyaeva EA, 2012, SCI WORLD J, DOI 10.1100/2012/136063
   Bertin G, 2006, BIOCHIMIE, V88, P1549, DOI 10.1016/j.biochi.2006.10.001
   Biagioli M, 2008, CELL CALCIUM, V43, P184, DOI 10.1016/j.ceca.2007.05.003
   Boutet I, 2003, CELL STRESS CHAPERON, V8, P76, DOI 10.1379/1466-1268(2003)8<76:MIAEOH>2.0.CO;2
   Bravard A, 2010, MUTAT RES-FUND MOL M, V685, P61, DOI 10.1016/j.mrfmmm.2009.09.013
   Brzoska MM, 2015, CURR DRUG TARGETS, V16, P1470, DOI 10.2174/1389450116666150102121708
   Brzoska MM, 2013, TOXICOL APPL PHARM, V272, P208, DOI 10.1016/j.taap.2013.05.016
   Bu TL, 2011, ANAT REC, V294, P520, DOI 10.1002/ar.21317
   Calabrese EJ, 2008, AGEING RES REV, V7, P8, DOI 10.1016/j.arr.2007.07.001
   Calabrese EJ, 2013, CRIT REV TOXICOL, V43, P580, DOI 10.3109/10408444.2013.808172
   Calabrese EJ, 2011, REGUL TOXICOL PHARM, V61, P73, DOI 10.1016/j.yrtph.2011.06.003
   Cannino G, 2009, MITOCHONDRION, V9, P377, DOI 10.1016/j.mito.2009.08.009
   Cavusoglu K, 2009, J MED FOOD, V12, P1286, DOI 10.1089/jmf.2008.0203
   Chen CY, 2015, BIOSCIENCE REP, V35, DOI 10.1042/BSR20140170
   Chen J, 2009, TOXICOL APPL PHARM, V241, P81, DOI 10.1016/j.taap.2009.07.038
   Chen YY, 2014, AQUAT TOXICOL, V157, P196, DOI 10.1016/j.aquatox.2014.10.018
   Cherkasov AS, 2006, J EXP BIOL, V209, P1274, DOI 10.1242/jeb.02093
   Choi JH, 2003, LIFE SCI, V73, P1479, DOI 10.1016/S0024-3205(03)00433-8
   Choong G, 2014, CHEM-BIOL INTERACT, V211, P54, DOI 10.1016/j.cbi.2014.01.007
   Chowdhury MJ, 2004, COMP BIOCHEM PHYS C, V139, P163, DOI 10.1016/j.cca.2004.10.006
   CHUBATSU LS, 1992, CHEM-BIOL INTERACT, V82, P99, DOI 10.1016/0009-2797(92)90017-F
   Cols N, 1999, PROTEIN ENG, V12, P265, DOI 10.1093/protein/12.3.265
   COOGAN TP, 1992, TOXICOL APPL PHARM, V113, P227, DOI 10.1016/0041-008X(92)90118-C
   Cossu C, 1997, ECOTOX ENVIRON SAFE, V38, P122, DOI 10.1006/eesa.1997.1582
   Cuypers A, 2010, BIOMETALS, V23, P927, DOI 10.1007/s10534-010-9329-x
   Damelin LH, 2000, HUM EXP TOXICOL, V19, P420, DOI 10.1191/096032700678816133
   Daniel S, 2004, J INORG BIOCHEM, V98, P266, DOI 10.1016/j.jinorgbio.2003.10.014
   Delalande O, 2010, FEBS J, V277, P5086, DOI 10.1111/j.1742-4658.2010.07913.x
   Domenech J, 2008, BBA-PROTEINS PROTEOM, V1784, P693, DOI 10.1016/j.bbapap.2008.01.008
   Dorta DJ, 2003, J INORG BIOCHEM, V97, P251, DOI 10.1016/S0162-0134(03)00314-3
   Doyotte A, 1997, AQUAT TOXICOL, V39, P93, DOI 10.1016/S0166-445X(97)00024-6
   Du K, 2014, J TOXICOL SCI, V39, P861, DOI 10.2131/jts.39.861
   Eckschlager T, 2009, CURR PROTEIN PEPT SC, V10, P360, DOI 10.2174/138920309788922243
   Egli D, 2006, GENES CELLS, V11, P647, DOI 10.1111/j.1365-2443.2006.00971.x
   El-Sharaky AS, 2007, TOXICOLOGY, V235, P185, DOI 10.1016/j.tox.2007.03.014
   El-Sokkary GH, 2010, ECOTOX ENVIRON SAFE, V73, P456, DOI 10.1016/j.ecoenv.2009.09.014
   El-Sokkary GH, 2011, OPEN NEUROENDOCRINOL, V4, P1, DOI DOI 10.2174/1876528901104010001
   Eufemia NA, 2000, AQUAT TOXICOL, V49, P89, DOI 10.1016/S0166-445X(99)00068-5
   Eybl V, 2004, TOXICOL LETT, V151, P79, DOI 10.1016/j.toxlet.2004.02.019
   Eybl V, 2006, TOXICOLOGY, V225, P150, DOI 10.1016/j.tox.2006.05.011
   Eybl Vladislav, 2010, Interdiscip Toxicol, V3, P68, DOI 10.2478/v10102-010-0013-3
   Ferreira M, 2014, FRONT PHYSIOL, V5, DOI 10.3389/fphys.2014.00266
   Freisinger E, 2013, METAL IONS LIFE SCI, V11, P339, DOI 10.1007/978-94-007-5179-8_11
   Fujishiro H, 2011, TOXICOLOGY, V280, P118, DOI 10.1016/j.tox.2010.12.002
   Gardarin A, 2010, MOL MICROBIOL, V76, P1034, DOI 10.1111/j.1365-2958.2010.07166.x
   Gaubin Y, 2000, BBA-MOL CELL RES, V1495, P4, DOI 10.1016/S0167-4889(99)00149-4
   Gena P, 2010, ENVIRON HEALTH PERSP, V118, P1551, DOI 10.1289/ehp.0901874
   Geret F, 2003, ECOTOXICOLOGY, V12, P417, DOI 10.1023/A:1026108306755
   Go YM, 2013, AM J PHYSIOL-LUNG C, V305, pL831, DOI 10.1152/ajplung.00203.2013
   Gobe G, 2010, TOXICOL LETT, V198, P49, DOI 10.1016/j.toxlet.2010.04.013
   Gorman AM, 2012, PHARMACOL THERAPEUT, V134, P306, DOI 10.1016/j.pharmthera.2012.02.003
   Gunther V, 2012, BBA-MOL CELL RES, V1823, P1416, DOI 10.1016/j.bbamcr.2012.01.005
   Guo P, 2014, TOXICOL SCI, V142, P182, DOI 10.1093/toxsci/kfu164
   Hall J, 2012, TOXICOL SCI, V128, P418, DOI 10.1093/toxsci/kfs166
   Himeno S, 2009, BIOCHIMIE, V91, P1218, DOI 10.1016/j.biochi.2009.04.002
   HIRANO T, 1991, HISTOL HISTOPATHOL, V6, P127
   Hockner M, 2015, BIOCHEM BIOPH RES CO, V460, P537, DOI 10.1016/j.bbrc.2015.03.065
   Hockner M, 2009, J EXP ZOOL PART A, V311A, P776, DOI 10.1002/jez.564
   Hockner M, 2011, BIOMETALS, V24, P1079, DOI 10.1007/s10534-011-9466-x
   Hockner M, 2011, J BIOL INORG CHEM, V16, P1057, DOI 10.1007/s00775-011-0826-3
   Hoffmann GR, 2009, DOSE-RESPONSE, V7, P1, DOI 10.2203/dose-response.08-023.Hoffmann
   Hsu T, 2013, AQUAT TOXICOL, V126, P9, DOI 10.1016/j.aquatox.2012.09.020
   Hu KH, 2015, CELL PHYSIOL BIOCHEM, V36, P642, DOI 10.1159/000430127
   Huang Y, 2015, J NUTR BIOCHEM, V26, P1401, DOI 10.1016/j.jnutbio.2015.08.001
   Ivanina A., 2008, FASEB J, V22
   Ivanina AV, 2009, AQUAT TOXICOL, V91, P245, DOI 10.1016/j.aquatox.2008.11.016
   Ivanova Juliana, 2014, Interdiscip Toxicol, V7, P111, DOI 10.2478/intox-2014-0015
   Jahan S, 2014, SYST BIOL REPROD MED, V60, P28, DOI 10.3109/19396368.2013.843039
   Jahangir T, 2005, REDOX REP, V10, P303, DOI 10.1179/135100005X83671
   Jara-Biedma R, 2013, BIOMETALS, V26, P639, DOI 10.1007/s10534-013-9636-0
   Jarup L, 2009, TOXICOL APPL PHARM, V238, P201, DOI 10.1016/j.taap.2009.04.020
   Jenkitkasemwong S, 2012, BIOMETALS, V25, P643, DOI 10.1007/s10534-012-9526-x
   Ji YL, 2012, REPROD TOXICOL, V34, P357, DOI 10.1016/j.reprotox.2012.04.011
   Jia YD, 2011, REPROD TOXICOL, V31, P477, DOI 10.1016/j.reprotox.2010.12.057
   Jing J, 2013, CHEMOSPHERE, V91, P1113, DOI 10.1016/j.chemosphere.2013.01.014
   Jing Y, 2012, TOXICOL SCI, V125, P10, DOI 10.1093/toxsci/kfr256
   Khanna S, 2016, DRUG CHEM TOXICOL, V39, P74, DOI 10.3109/01480545.2015.1028068
   Kil IS, 2006, MOL PHARMACOL, V70, P1053, DOI 10.1124/mol.106.023515
   Kim CY, 1998, TOHOKU J EXP MED, V186, P205, DOI 10.1620/tjem.186.205
   Kumar P, 2009, SCI TOTAL ENVIRON, V407, P5024, DOI 10.1016/j.scitotenv.2009.05.030
   L'hoste S, 2009, FREE RADICAL BIO MED, V46, P1017, DOI 10.1016/j.freeradbiomed.2008.12.009
   Langelueddecke C, 2014, TOXICOL LETT, V226, P228, DOI 10.1016/j.toxlet.2014.01.049
   Lau ATY, 2007, CANCER RES, V67, P2107, DOI 10.1158/0008-5472.CAN-06-3771
   Lavoie M, 2012, ENVIRON TOXICOL CHEM, V31, P1445, DOI 10.1002/etc.1855
   Lee WK, 2005, AM J PHYSIOL-RENAL, V288, pF27, DOI 10.1152/ajprenal.00224.2004
   Lefcort H, 2008, ECOHEALTH, V5, P10, DOI 10.1007/s10393-008-0158-0
   Legeay A, 2005, AQUAT TOXICOL, V74, P242, DOI 10.1016/j.aquatox.2005.05.015
   Leslie EM, 2006, MOL PHARMACOL, V69, P629, DOI 10.1124/mol.105.014241
   Leung KMY, 2000, J MAR BIOL ASSOC UK, V80, P647, DOI 10.1017/S0025315400002472
   Leung KMY, 2002, J EXP MAR BIOL ECOL, V274, P175, DOI 10.1016/S0022-0981(02)00209-5
   LI D, 1995, B ENVIRON CONTAM TOX, V54, P878
   Li L., 2015, J APPL TOXICOL
   Li M, 2003, TOXICOLOGY, V194, P19, DOI 10.1016/S0300-483X(03)00327-5
   LI WD, 1994, TOXICOL APPL PHARM, V126, P114, DOI 10.1006/taap.1994.1097
   Liebeke M, 2013, PLOS ONE, V8, DOI 10.1371/journal.pone.0081271
   Lim SC, 2010, TOXICOLOGY, V276, P18, DOI 10.1016/j.tox.2010.06.010
   Liu F, 2006, ENVIRON HEALTH PERSP, V114, P859, DOI 10.1289/ehp.8920
   Liu HH, 2014, GENE, V543, P166, DOI 10.1016/j.gene.2014.04.008
   Liu J, 2013, OXID MED CELL LONGEV, V2013, DOI 10.1155/2013/305861
   Liu J, 2009, TOXICOL APPL PHARM, V238, P209, DOI 10.1016/j.taap.2009.01.029
   Liu LL, 2015, BIOL TRACE ELEM RES, V167, P308, DOI 10.1007/s12011-015-0314-7
   Liu S, 2014, BIOL TRACE ELEM RES, V160, P340, DOI 10.1007/s12011-014-0070-0
   Liu T, 2011, TOXICOL IND HEALTH, V27, P249, DOI 10.1177/0748233710386408
   Long Y, 2011, COMP BIOCHEM PHYS C, V153, P310, DOI 10.1016/j.cbpc.2010.12.001
   Luan W, 2010, CELL STRESS CHAPERON, V15, P83, DOI 10.1007/s12192-009-0124-y
   Luchese C, 2007, CHEM-BIOL INTERACT, V165, P127, DOI 10.1016/j.cbi.2006.11.007
   Luo B, 2013, ONCOGENE, V32, P805, DOI 10.1038/onc.2012.130
   Ma Q, 2013, ANNU REV PHARMACOL, V53, P401, DOI 10.1146/annurev-pharmtox-011112-140320
   Manigandan K, 2015, ENVIRON TOXICOL PHAR, V39, P1252, DOI 10.1016/j.etap.2015.04.021
   Manna P, 2009, AMINO ACIDS, V36, P417, DOI 10.1007/s00726-008-0094-x
   McClure CD, 2014, EVOLUTION, V68, P2225, DOI 10.1111/evo.12453
   Mohammadi-Bardbori A, 2014, CHEM-BIOL INTERACT, V224, P183, DOI 10.1016/j.cbi.2014.10.034
   Nair AR, 2015, ARCH TOXICOL, V89, P2273, DOI 10.1007/s00204-014-1401-9
   Ng C. Y. P., 2015, RADIAT PROT DOSIM, V167, P1
   Niyogi S, 2004, ENVIRON SCI TECHNOL, V38, P6177, DOI 10.1021/es0496524
   Novelli JLVB, 2000, INT J ENVIRON HEAL R, V10, P125, DOI 10.1080/09603120050021128
   Nzengue Y, 2008, TOXICOLOGY, V243, P193, DOI 10.1016/j.tox.2007.10.005
   Odewumi C.O., 2015, ENV TOXICOL
   ODEWUMI CO, 2010, INT J MOL MED, V27, P1193, DOI DOI 10.3892/IJMM.2010.564
   Ognjanovic BI, 2008, PHYSIOL RES, V57, P403, DOI 10.33549/physiolres.931197
   Ognjanovic BI, 2003, PHYSIOL RES, V52, P563
   Oh SH, 2006, TOXICOL APPL PHARM, V212, P212, DOI 10.1016/j.taap.2005.07.018
   Onodera A, 2012, TOXICOL LETT, V212, P91, DOI 10.1016/j.toxlet.2012.05.012
   Palacios O, 2014, J BIOL INORG CHEM, V19, P923, DOI 10.1007/s00775-014-1127-4
   Palacios O, 2011, BMC BIOL, V9, DOI 10.1186/1741-7007-9-4
   Pando MP, 2001, P NATL ACAD SCI USA, V98, P10178, DOI 10.1073/pnas.181228598
   Paniagua-Castro N, 2011, J MED FOOD, V14, P398, DOI 10.1089/jmf.2010.0070
   Santoyo-Sanchez MP, 2013, BMC NEPHROL, V14, DOI 10.1186/1471-2369-14-211
   PASCOE D, 1986, ARCH ENVIRON CON TOX, V15, P481, DOI 10.1007/BF01056559
   Pedersen MO, 2009, PROG HISTOCHEM CYTO, V44, P29, DOI 10.1016/j.proghi.2008.10.001
   Pi HF, 2015, AUTOPHAGY, V11, P1037, DOI 10.1080/15548627.2015.1052208
   Pi HF, 2013, AUTOPHAGY, V9, P1780, DOI 10.4161/auto.25665
   Pinter TBJ, 2015, BIOCHEMISTRY-US, V54, P5006, DOI 10.1021/acs.biochem.5b00452
   Poteet E, 2014, J APPL TOXICOL, V34, P903, DOI 10.1002/jat.2913
   Rennolds J, 2012, BIOCHEM BIOPH RES CO, V417, P256, DOI 10.1016/j.bbrc.2011.11.096
   Renugadevi J, 2010, EXP TOXICOL PATHOL, V62, P171, DOI 10.1016/j.etp.2009.03.010
   Rodriguez IC, 2015, FASEB J, V29
   Sakr S. A., 2015, Journal of Basic and Applied Zoology, V71, P1, DOI 10.1016/j.jobaz.2015.01.002
   Sakurai A, 2005, J CELL PHYSIOL, V203, P529, DOI 10.1002/jcp.20246
   Sandbichler AM, 2013, BIORESEARCH OPEN ACC, V2, P20, DOI 10.1089/biores.2012.0287
   Sanni B, 2007, FASEB J, V21, pA819
   Sato M, 2002, TOHOKU J EXP MED, V196, P9, DOI 10.1620/tjem.196.9
   Sengupta S, 1996, BIOCHEM BIOPH RES CO, V228, P267, DOI 10.1006/bbrc.1996.1651
   Singh R, 2002, BIOL TRACE ELEM RES, V88, P71, DOI 10.1385/BTER:88:1:71
   SINGHAL RK, 1987, FASEB J, V1, P220, DOI 10.1096/fasebj.1.3.2887478
   Smith SW, 2013, J MED TOXICOL, V9, P355, DOI 10.1007/s13181-013-0343-6
   Sokolova IM, 2004, J EXP BIOL, V207, P2639, DOI 10.1242/jeb.01054
   Somji S., 2011, CANC CELL INT, V11
   Stohs Sidney J., 2000, Journal of Environmental Pathology Toxicology and Oncology, V19, P201
   STOHS SJ, 1995, FREE RADICAL BIO MED, V18, P321, DOI 10.1016/0891-5849(94)00159-H
   Su ZY, 2013, TOP CURR CHEM, V329, P133, DOI 10.1007/128_2012_340
   Templeton DM, 2013, CAN J PHYSIOL PHARM, V91, P1, DOI 10.1139/cjpp-2012-0229
   Thevenod F, 2000, J BIOL CHEM, V275, P1887, DOI 10.1074/jbc.275.3.1887
   Thevenod F., 2016, METALLOMICS
   Thevenod F, 2013, ARCH TOXICOL, V87, P1743, DOI 10.1007/s00204-013-1110-9
   Thevenod F, 2010, BIOMETALS, V23, P857, DOI 10.1007/s10534-010-9309-1
   Tomas M, 2013, FEBS OPEN BIO, V3, P89, DOI 10.1016/j.fob.2013.01.005
   Tran D, 2001, ENVIRON TOXICOL CHEM, V20, P2073, DOI 10.1002/etc.5620200929
   Valko M, 2005, CURR MED CHEM, V12, P1161, DOI 10.2174/0929867053764635
   Vergauwen L, 2013, CHEMOSPHERE, V91, P521, DOI 10.1016/j.chemosphere.2012.12.028
   Viarengo A, 2000, CELL MOL BIOL, V46, P407
   Vicente-Sanchez C, 2008, FOOD CHEM TOXICOL, V46, P2279, DOI 10.1016/j.fct.2008.03.009
   Vidal ML, 2002, COMP BIOCHEM PHYS C, V132, P93, DOI 10.1016/S1532-0456(02)00051-0
   VILABOA NE, 1995, J CELL SCI, V108, P2877
   Wang JC, 2014, J VET SCI, V15, P485, DOI 10.4142/jvs.2014.15.4.485
   Wang QL, 2011, ARCH BIOCHEM BIOPHYS, V509, P170, DOI 10.1016/j.abb.2011.02.015
   Wang W, 2015, PLOS ONE, V10, DOI 10.1371/journal.pone.0138771
   Wang WX, 2012, FOOD CHEM TOXICOL, V50, P3243, DOI 10.1016/j.fct.2012.06.031
   Wang Y, 2013, FOOD CHEM TOXICOL, V58, P61, DOI 10.1016/j.fct.2013.04.013
   Wang Z, 1996, TOXICOL APPL PHARM, V139, P115, DOI 10.1006/taap.1996.0149
   Wei X, 2014, TOXICOL MECH METHOD, V24, P504, DOI 10.3109/15376516.2014.943444
   Wirth D, 2003, TOXICOL APPL PHARM, V192, P12, DOI 10.1016/S0041-008X(03)00256-4
   Wispriyono B, 1998, J PHARMACOL EXP THER, V287, P344
   Wolff NA, 2006, J PHARMACOL EXP THER, V318, P782, DOI 10.1124/jpet.106.102574
   Wolff NA, 2011, TOXICOL LETT, V203, P210, DOI 10.1016/j.toxlet.2011.03.014
   Wu CA, 2013, BBA-MOL CELL RES, V1833, P1147, DOI 10.1016/j.bbamcr.2013.01.025
   Xu S, 2013, CELL DEATH DIS, V4, DOI 10.1038/cddis.2013.7
   Yang J, 2015, ENVIRON SCI-PROC IMP, V17, P156, DOI [10.1039/C4EM00453A, 10.1039/c4em00453a]
   Zhang D, 2014, PLOS ONE, V9, DOI 10.1371/journal.pone.0103427
   Zhang Y, 2009, ENVIRON POLLUT, V157, P3064, DOI 10.1016/j.envpol.2009.05.039
   Zhou YJ, 2009, TOXICOL IN VITRO, V23, P288, DOI 10.1016/j.tiv.2008.12.009
   Zucchi S, 2010, ENVIRON POLLUT, V158, P2746, DOI 10.1016/j.envpol.2010.04.012
NR 195
TC 66
Z9 71
U1 9
U2 53
PU MDPI
PI BASEL
PA ST ALBAN-ANLAGE 66, CH-4052 BASEL, SWITZERLAND
SN 1422-0067
J9 INT J MOL SCI
JI Int. J. Mol. Sci.
PD JAN
PY 2016
VL 17
IS 1
AR 139
DI 10.3390/ijms17010139
PG 22
WC Biochemistry & Molecular Biology; Chemistry, Multidisciplinary
WE Science Citation Index Expanded (SCI-EXPANDED)
SC Biochemistry & Molecular Biology; Chemistry
GA DK0DW
UT WOS:000374583800131
PM 26805823
OA Green Published, Green Submitted, gold
DA 2023-03-13
ER

PT J
AU Kalemba-Drozdz, M
AF Kalemba-Drozdz, Malgorzata
TI The interaction between air pollution and diet does not influence the
   DNA damage in lymphocytes of pregnant women
SO ENVIRONMENTAL RESEARCH
LA English
DT Article
DE Air pollution; DNA damage; Pregnancy; Nutrition; Women health; Carbon
   monoxide; Sulphur dioxide; Nitrogen oxides
ID BIRTH-WEIGHT; GENETIC SUSCEPTIBILITY; PRENATAL EXPOSURE; ANTIOXIDANT;
   OUTCOMES; ADDUCTS
AB The aim of the study was to evaluate the risk of DNA damage in lymphocytes of pregnant women with respect to hormonal and nutritional status and to air pollution in Lesser Poland. The study was performed on 39 healthy pregnant women. The oxidative DNA damage, alkali-labile sites and uracil in DNA of lymphocytes were measured by using the comet assay. The concentration of 17beta-estradiol, progesterone, DHEA, cholesterol, vitamin B12 and folates were determined. Dietary data were assembled from food diaries. Voivodeship Inspectorate for Environmental Protection in Krakow using automatic pollution monitoring system provided the air pollution information, such as concentrations of PM10, PM2.5, NO, NO2, SO2, CO and O-3. Many statistical correlations between DNA damage and air pollutants concentration were found however their biological meaning is still to be explained. It should be taken under consideration, that the protective effect of air pollutants is a result of hormesis, as the measured amounts of air pollutants during the study did not exceed the admissible levels. There was found no diet-and air pollution interaction. (C) 2014 Elsevier Inc. All rights reserved.
C1 [Kalemba-Drozdz, Malgorzata] Andrzej Frycz Modrzewski Krakow Univ, Dept Hlth & Med Sci, PL-30705 Krakow, Poland.
C3 Andrzej Frycz Modrzewski Krakow University
RP Kalemba-Drozdz, M (corresponding author), Krakowska Akad Andrzeja Frycza Modrzewskiego, Wydziak Zdrowia & Nauk Med, Ul Gustawa Herlinga Grudzinskiego 1, PL-30705 Krakow, Poland.
EM mkdrozdz@gmail.com
RI Kalemba-Drożdż, Małgorzata/AAW-2624-2021
OI Kalemba-Drożdż, Małgorzata/0000-0002-7017-3279
FU Polish State Committee for Scientific Research [NN404 055136]
FX The research was carried out as part of the research Project NN404
   055136 funded by the Polish State Committee for Scientific Research.
CR Bagryantseva Y, 2010, TOXICOL LETT, V199, P60, DOI 10.1016/j.toxlet.2010.08.007
   Choi H, 2006, ENVIRON HEALTH PERSP, V114, P1744, DOI 10.1289/ehp.8982
   Dadvand P, 2013, ENVIRON HEALTH PERSP, V121, P367, DOI 10.1289/ehp.1205575
   Huang H.B., 2012, PLOS ONE
   Iniguez C, 2012, OCCUP ENVIRON MED, V69, P736, DOI 10.1136/oemed-2011-100550
   Kalemba-Drozdz M., 2011, UDZIAL METABOLIZMU E, VII, P159
   Kapiszewska M, 2005, J NUTR BIOCHEM, V16, P467, DOI 10.1016/j.jnutbio.2005.01.018
   Laurent O, 2013, ENVIRON HEALTH-GLOB, V12, DOI 10.1186/1476-069X-12-18
   Merklinger-Gruchala A., 2011, ODDZIALYWANIE ZANIEC, VII, P213
   Nieuwenhuijsen MJ, 2013, ENVIRON HEALTH-GLOB, V12, DOI 10.1186/1476-069X-12-6
   Pajak B., 2006, OCENA JAKOSCI POWIET
   Pedersen M, 2012, MUTAT RES-FUND MOL M, V734, P12, DOI 10.1016/j.mrfmmm.2012.04.006
   Przygoda B, 2005, Tabele wartosci odzywczej produktow spo.zywczych i potraw: komputerowa baza danych. Wydanie II
   Rossner P, 2013, MUTAGENESIS, V28, P97, DOI 10.1093/mutage/ges058
   Singh R, 2007, MUTAT RES-FUND MOL M, V620, P83, DOI 10.1016/j.mrfmmm.2007.02.025
   Stieb DM, 2012, ENVIRON RES, V117, P100, DOI 10.1016/j.envres.2012.05.007
   Szeto YT, 2002, BRIT J NUTR, V87, P55, DOI 10.1079/BJN2001483
   Wang TC, 2012, J HAZARD MATER, V213, P440, DOI 10.1016/j.jhazmat.2012.02.024
   Warren Joshua L, 2013, ISRN Obstet Gynecol, V2013, P387452, DOI 10.1155/2013/387452
   WIOS Wojewodzki Inspektorat Ochrony srodowiska w Krakowie Wplyw zanieczyszczen powietrza na zdrowie ludzkie, 2012, WOJ INSP OCHR SROD K
   Wu FY, 2007, SCI TOTAL ENVIRON, V386, P124, DOI 10.1016/j.scitotenv.2007.06.003
NR 21
TC 8
Z9 8
U1 0
U2 16
PU ACADEMIC PRESS INC ELSEVIER SCIENCE
PI SAN DIEGO
PA 525 B ST, STE 1900, SAN DIEGO, CA 92101-4495 USA
SN 0013-9351
EI 1096-0953
J9 ENVIRON RES
JI Environ. Res.
PD JAN
PY 2015
VL 136
BP 295
EP 299
DI 10.1016/j.envres.2014.10.020
PG 5
WC Environmental Sciences; Public, Environmental & Occupational Health
WE Science Citation Index Expanded (SCI-EXPANDED)
SC Environmental Sciences & Ecology; Public, Environmental & Occupational
   Health
GA AX2DY
UT WOS:000346755000037
PM 25460649
DA 2023-03-13
ER

PT J
AU Liu, ZL
   Chen, W
   He, XY
   Jia, L
   Huang, YQ
   Zhang, Y
   Yu, S
AF Liu, Zhouli
   Chen, Wei
   He, Xingyuan
   Jia, Lian
   Huang, Yanqing
   Zhang, Yue
   Yu, Shuai
TI Cadmium-Induced Physiological Response in Lonicera japonica Thunb.
SO CLEAN-SOIL AIR WATER
LA English
DT Article
DE Hyperaccumulator; Mineral nutrition; Photosynthesis; Phytoremediation
ID AQUEOUS-SOLUTION; L.; ACCUMULATION; CD; PHOTOSYNTHESIS; TOLERANCE;
   SEEDLINGS; PLANTS; GROWTH; TOXICITY
AB Phytoremediation of Cd-contaminated soil using hyperaccumulators has become a new promising technique. Lonicera japonica Thunb. has been reported as a new Cd-hyperaccumulator. In this study, the effect of Cd stress duration on growth, photosynthesis and mineral nutrition of L. japonica was investigated. At 30 days after Cd stress, there was not any visual leaf symptoms in L. japonica, and an obvious stimulating effect of 10mgkg1 Cd on net photosynthesis rate (PN) was well correlated to photosynthetic pigment contents and mineral nutrition (Mg and Fe) concentrations. With Cd stress time extended, no significant differences of shoots and total biomass and PN compared with the control was observed, indicating that L. japonica could develop effective tolerance mechanisms to avoid Cd-induced damage to photosynthesis and growth. The photosynthetic performance remained functional through stomatal and non-stomatal adjustments, and mineral nutrition responses. The improved growth based on shoots and total biomass and PN by 10mgkg1 Cd, as suggested by hormesis, may be beneficial to enhance the potential for phytoremediation, because it typically faced the low Cd concentrations in actual Cd-contaminated soils. The study results indicated that L. japonica could be used for phytoremediation contaminated soils by Cd.
C1 [Liu, Zhouli; Chen, Wei; He, Xingyuan; Jia, Lian; Huang, Yanqing; Zhang, Yue; Yu, Shuai] Chinese Acad Sci, Inst Appl Ecol, State Key Lab Forest & Soil Ecol, Shenyang 110164, Peoples R China.
   [Liu, Zhouli; Chen, Wei; He, Xingyuan; Jia, Lian; Huang, Yanqing; Zhang, Yue; Yu, Shuai] Chinese Acad Sci, Inst Appl Ecol, Shenyang 110164, Peoples R China.
   [Jia, Lian; Yu, Shuai] Chinese Acad Sci, Grad Sch, Beijing, Peoples R China.
C3 Chinese Academy of Sciences; Shenyang Institute of Applied Ecology, CAS;
   Chinese Academy of Sciences; Shenyang Institute of Applied Ecology, CAS;
   Chinese Academy of Sciences; University of Chinese Academy of Sciences,
   CAS
RP He, XY (corresponding author), Chinese Acad Sci, Inst Appl Ecol, State Key Lab Forest & Soil Ecol, Shenyang 110164, Peoples R China.
EM forestry83@gmail.com
RI huang, yan/GWM-4747-2022; Liu, Zhouli/AFP-2175-2022; Yu,
   Shuai/AAR-8998-2021
OI Liu, Zhouli/0000-0002-5616-3103; 
FU National Science & Technology Pillar Program [2012BAC05B05]; major
   National Science & Technology project "Water Pollution Control and
   Management'' of China [2012ZX07202008]
FX This work was jointly funded by the National Science & Technology Pillar
   Program (2012BAC05B05) and the major National Science & Technology
   project "Water Pollution Control and Management'' (2012ZX07202008) of
   China. We express our sincere gratitude to the reviewers for the
   manuscript.
CR Adhikari T, 2006, J PLANT NUTR, V29, P1919, DOI 10.1080/01904160600927435
   Amini M, 2009, CLEAN-SOIL AIR WATER, V37, P776, DOI 10.1002/clen.200900090
   Azevedo H, 2005, J PLANT NUTR, V28, P2221, DOI 10.1080/01904160500324808
   BAKER A J M, 1989, Biorecovery, V1, P81
   Baryla A, 2001, PLANTA, V212, P696, DOI 10.1007/s004250000439
   Burzynski M, 2004, PHOTOSYNTHETICA, V42, P505, DOI 10.1007/S11099-005-0005-2
   Chaneva G, 2010, WATER AIR SOIL POLL, V208, P287, DOI 10.1007/s11270-009-0166-x
   de la Rosa G, 2004, CHEMOSPHERE, V55, P1159, DOI 10.1016/j.chemosphere.2004.01.028
   Di Cagno R, 1999, NEW PHYTOL, V144, P65, DOI 10.1046/j.1469-8137.1999.00497.x
   Dong J, 2006, CHEMOSPHERE, V64, P1659, DOI 10.1016/j.chemosphere.2006.01.030
   Guo DG, 2011, CLEAN-SOIL AIR WATER, V39, P219, DOI 10.1002/clen.201000236
   Ha NTH, 2009, CLEAN-SOIL AIR WATER, V37, P203, DOI 10.1002/clen.200900009
   Haag-Kerwer A, 1999, J EXP BOT, V50, P1827, DOI 10.1093/jexbot/50.341.1827
   Hammami S. S., 2004, Pakistan Journal of Biological Sciences, V7, P1419, DOI 10.3923/pjbs.2004.1419.1426
   Han SH, 2006, CHEMOSPHERE, V65, P541, DOI 10.1016/j.chemosphere.2006.02.049
   Han YL, 2007, ECOTOXICOLOGY, V16, P557, DOI 10.1007/s10646-007-0162-0
   He JY, 2008, PHOTOSYNTHETICA, V46, P466, DOI 10.1007/s11099-008-0080-2
   Hegedus A, 2001, PLANT SCI, V160, P1085, DOI 10.1016/S0168-9452(01)00330-2
   Jia L, 2012, AFR J MICROBIOL RES, V6, P826, DOI 10.5897/AJMR11.1337
   Krantev A, 2008, J PLANT PHYSIOL, V165, P920, DOI 10.1016/j.jplph.2006.11.014
   Kucera T, 2008, PHOTOSYNTHETICA, V46, P481, DOI 10.1007/s11099-008-0083-z
   Kupper H, 2007, NEW PHYTOL, V175, P655, DOI 10.1111/j.1469-8137.2007.02139.x
   Kupper H, 1998, PHOTOSYNTH RES, V58, P123, DOI 10.1023/A:1006132608181
   Larson BMH, 2007, CAN J PLANT SCI, V87, P423, DOI 10.4141/P06-063
   Liu ZL, 2011, J MED PLANTS RES, V5, P1411
   Liu ZL, 2011, ECOTOXICOLOGY, V20, P698, DOI 10.1007/s10646-011-0609-1
   Liu ZL, 2009, J HAZARD MATER, V169, P170, DOI 10.1016/j.jhazmat.2009.03.090
   Lopez-Millan AF, 2009, ENVIRON EXP BOT, V65, P376, DOI 10.1016/j.envexpbot.2008.11.010
   Manousaki E, 2009, ENVIRON SCI POLLUT R, V16, P844, DOI 10.1007/s11356-009-0224-3
   Mobin M, 2007, J PLANT PHYSIOL, V164, P601, DOI 10.1016/j.jplph.2006.03.003
   Nyitrai P, 2003, J PLANT PHYSIOL, V160, P1175, DOI 10.1078/0176-1617-00770
   Park E, 2005, AM J CHINESE MED, V33, P415, DOI 10.1142/S0192415X05003028
   Pena LB, 2006, PLANT SCI, V171, P531, DOI 10.1016/j.plantsci.2006.06.003
   Pietrini F, 2003, PLANT PHYSIOL, V133, P829, DOI 10.1104/pp.103.026518
   Prasad SM, 2005, BIOL PLANTARUM, V49, P229, DOI 10.1007/s10535-005-0236-x
   Qiu Q, 2011, CLEAN-SOIL AIR WATER, V39, P925, DOI 10.1002/clen.201000275
   Rao KS, 2012, CLEAN-SOIL AIR WATER, V40, P80, DOI 10.1002/clen.201000392
   Rebele F, 2011, WATER AIR SOIL POLL, V216, P93, DOI 10.1007/s11270-010-0517-7
   Romero-Puertas MC, 2002, PLANT CELL ENVIRON, V25, P677, DOI 10.1046/j.1365-3040.2002.00850.x
   Sarwar N, 2010, J SCI FOOD AGR, V90, P925, DOI 10.1002/jsfa.3916
   Shao HB, 2010, PLANT ADAPTATION AND PHYTOREMEDIATION, P227, DOI 10.1007/978-90-481-9370-7_11
   Shao HB, 2010, CRIT REV BIOTECHNOL, V30, P23, DOI 10.3109/07388550903208057
   Shi WY, 2009, J HAZARD MATER, V170, P1, DOI 10.1016/j.jhazmat.2009.04.097
   Sun YB, 2009, J HAZARD MATER, V161, P808, DOI 10.1016/j.jhazmat.2008.04.030
   Tae J, 2003, CLIN CHIM ACTA, V330, P165, DOI 10.1016/S0009-8981(03)00017-2
   Thanabhorn S, 2006, J ETHNOPHARMACOL, V107, P370, DOI 10.1016/j.jep.2006.03.023
   Valentovicova K, 2010, J PLANT PHYSIOL, V167, P10, DOI 10.1016/j.jplph.2009.06.018
   Vassilev A, 2004, J PLANT NUTR, V27, P775, DOI 10.1081/PLN-120030613
   Wahid A, 2007, J AGRON CROP SCI, V193, P357, DOI 10.1111/j.1439-037X.2007.00270.x
   Wang H, 2009, PHOTOSYNTHETICA, V47, P277, DOI 10.1007/s11099-009-0043-2
   Wang YB, 2012, ENVIRON MONIT ASSESS, V184, P929, DOI 10.1007/s10661-011-2010-1
   Wei Shu-he, 2005, Huanjing Kexue, V26, P167
   Wu G, 2010, J HAZARD MATER, V174, P1, DOI 10.1016/j.jhazmat.2009.09.113
   Yang XE, 2004, PLANT SOIL, V259, P181, DOI 10.1023/B:PLSO.0000020956.24027.f2
   Yu XZ, 2007, ECOTOXICOLOGY, V16, P299, DOI 10.1007/s10646-006-0129-6
   Zhou YQ, 2010, ECOTOXICOLOGY, V19, P69, DOI 10.1007/s10646-009-0389-z
NR 56
TC 8
Z9 10
U1 1
U2 53
PU WILEY
PI HOBOKEN
PA 111 RIVER ST, HOBOKEN 07030-5774, NJ USA
SN 1863-0650
EI 1863-0669
J9 CLEAN-SOIL AIR WATER
JI Clean-Soil Air Water
PD MAY
PY 2013
VL 41
IS 5
BP 478
EP 484
DI 10.1002/clen.201200183
PG 7
WC Green & Sustainable Science & Technology; Environmental Sciences; Marine
   & Freshwater Biology; Water Resources
WE Science Citation Index Expanded (SCI-EXPANDED)
SC Science & Technology - Other Topics; Environmental Sciences & Ecology;
   Marine & Freshwater Biology; Water Resources
GA 129TX
UT WOS:000317866600011
DA 2023-03-13
ER

PT J
AU Radak, Z
   Zhao, ZF
   Goto, S
   Koltai, E
AF Radak, Zsolt
   Zhao, Zhongfu
   Goto, Sataro
   Koltai, Erika
TI Age-associated neurodegeneration and oxidative damage to lipids,
   proteins and DNA
SO MOLECULAR ASPECTS OF MEDICINE
LA English
DT Review
DE Oxidative stress; Hormesis; Oxidative damage repair; Aging
ID AMYLOID-BETA-PEPTIDE; METHIONINE SULFOXIDE REDUCTASE; ALZHEIMERS-DISEASE
   BRAIN; MITOCHONDRIAL-DNA; 8-OXOGUANINE-DNA GLYCOSYLASE; SYNAPTIC
   PLASTICITY; ENZYME-ACTIVITY; FREE-RADICALS; LON PROTEASE; MOUSE-BRAIN
AB Lipids, proteins and DNA in the central nervous system have a high sensitivity to oxidative stress. Reactive oxygen species (ROS)-induced damage increases with aging, especially in the last quarter of the life span. The so called base level of oxidative modification of lipids could be important to cell signaling, and membrane remodeling, but the ROS-mediated post translation modifications of proteins could be important to the homeostasis of protein turnover. Low levels of 8-oxo-7,8-dihydroguanine (8-oxoG) might be necessary for transcription. A high level of accumulation of lipid peroxidation, oxidative protein damage or 8-oxoG, on the other hand, accelerates the progress of aging and neurodegenerative diseases. Therefore, agents that induce the activity of repair enzymes, such as Ca(2(+))-independent phospholipase A(2) (iPLA(2)beta), methionine sulfoxide reductase, and 8-oxoguanine DNA glycosylase, or the activity of enzymes that could prevent the accumulation of oxidized, toxic proteins, such as proteasome, Lon protease, neprilysin or insulin degrading enzyme, may act as potential therapeutic tools to slow the aging process and the progress of neurodegenerative diseases. (C) 2011 Elsevier Ltd. All rights reserved.
C1 [Radak, Zsolt] Semmelweis Univ, Fac Phys Educ & Sport Sci, Res Inst Sport Sci, TF, Budapest, Hungary.
   [Goto, Sataro] Juntendo Univ, Grad Sch, Inst Hlth & Sports Sci & Med, Chiba, Japan.
C3 Semmelweis University; University of Physical Education; Juntendo
   University
RP Radak, Z (corresponding author), Semmelweis Univ, Fac Phys Educ & Sport Sci, Res Inst Sport Sci, TF, Alkotas U 44, Budapest, Hungary.
EM radak@tf.hu
OI Radak, Zsolt/0000-0003-1297-6804
FU ETT [38388]; OTKA [K75702]
FX The authors are very grateful for the significant contribution of Albert
   W. Taylor. The present work was supported by Hungarian grants from ETT
   38388, OTKA (K75702) awarded to Z. Radak.
CR Adibhatla RM, 2008, BMB REP, V41, P560, DOI 10.5483/BMBRep.2008.41.8.560
   Adibhatla Rao Muralikrishna, 2008, V49, P241, DOI 10.1007/978-1-4020-8831-5_9
   Alavez S, 2011, NATURE, V472, P226, DOI 10.1038/nature09873
   BENSHACHAR D, 1992, ANN NEUROL, V32, pS105, DOI 10.1002/ana.410320718
   Berlett BS, 1997, J BIOL CHEM, V272, P20313, DOI 10.1074/jbc.272.33.20313
   Bhakat KK, 2006, MOL CELL BIOL, V26, P1654, DOI 10.1128/MCB.26.5.1654-1665.2006
   Bohr V, 1998, TOXICOL LETT, V103, P47
   Boiteux S, 2002, FREE RADICAL BIO MED, V32, P1244, DOI 10.1016/S0891-5849(02)00822-5
   Bowie A, 2000, BIOCHEM PHARMACOL, V59, P13, DOI 10.1016/S0006-2952(99)00296-8
   Butterfield DA, 2010, BBA-MOL CELL BIOL L, V1801, P924, DOI 10.1016/j.bbalip.2010.02.005
   Butterfield DA, 2010, FREE RADICAL BIO MED, V48, P136, DOI 10.1016/j.freeradbiomed.2009.10.035
   Butterfield DA, 2002, FREE RADICAL RES, V36, P1307, DOI 10.1080/1071576021000049890
   Cardozo-Pelaez F, 2002, FREE RADICAL BIO MED, V33, P292, DOI 10.1016/S0891-5849(02)00881-X
   CARNEY JM, 1991, P NATL ACAD SCI USA, V88, P3633, DOI 10.1073/pnas.88.9.3633
   Caro P, 2009, REJUV RES, V12, P421, DOI 10.1089/rej.2009.0902
   Catala A, 2009, CHEM PHYS LIPIDS, V157, P1, DOI 10.1016/j.chemphyslip.2008.09.004
   Chao CC, 1997, P NATL ACAD SCI USA, V94, P2969, DOI 10.1073/pnas.94.7.2969
   Chinopoulos C, 2006, FEBS J, V273, P433, DOI 10.1111/j.1742-4658.2005.05103.x
   Cooke MS, 2003, FASEB J, V17, P1195, DOI 10.1096/fj.02-0752rev
   Coppede F, 2010, J ALZHEIMERS DIS, V20, P953, DOI 10.3233/JAD-2010-1415
   Crowe E, 2009, MECH AGEING DEV, V130, P793, DOI 10.1016/j.mad.2009.10.005
   Dahlmann B, 2007, BMC BIOCHEM, V8, DOI 10.1186/1471-2091-8-S1-S3
   Deguchi K, 2008, BRAIN RES, V1188, P1, DOI 10.1016/j.brainres.2007.07.104
   Dizdaroglu M, 2002, FREE RADICAL BIO MED, V32, P1102, DOI 10.1016/S0891-5849(02)00826-2
   Dizdaroglu M, 2008, FREE RADICAL BIO MED, V45, P1610, DOI 10.1016/j.freeradbiomed.2008.07.004
   Dubinina EE, 2010, BIOCHEMISTRY-MOSCOW+, V75, P1069, DOI 10.1134/S0006297910090014
   Ellis G, 2010, J ALZHEIMERS DIS, V22, P593, DOI 10.3233/JAD-2010-100960
   Esiri MM, 2007, J PATHOL, V211, P181, DOI 10.1002/path.2089
   Farkas E, 2006, MICROVASC RES, V72, P113, DOI 10.1016/j.mvr.2006.05.007
   Farooqui AA, 2006, NEUROSCIENTIST, V12, P245, DOI 10.1177/1073858405285923
   Farout L, 2006, ARCH BIOCHEM BIOPHYS, V453, P135, DOI 10.1016/j.abb.2006.02.003
   Fischer DF, 2009, NEUROBIOL AGING, V30, P847, DOI 10.1016/j.neurobiolaging.2008.06.009
   Galbusera C, 2004, CURR ALZHEIMER RES, V1, P103, DOI 10.2174/1567205043332171
   GERSHON MD, 1990, J COMP NEUROL, V301, P191, DOI 10.1002/cne.903010205
   GREDILLA R, 2010, NEUROBIOL A IN PRESS
   Grune T, 2010, ARCH BIOCHEM BIOPHYS, V500, P181, DOI 10.1016/j.abb.2010.05.008
   Halliwell B, 2001, DRUG AGING, V18, P685, DOI 10.2165/00002512-200118090-00004
   Hazra TK, 2001, PROG NUCLEIC ACID RE, V68, P193
   Head E, 2009, NEUROCHEM RES, V34, P670, DOI 10.1007/s11064-008-9808-4
   Himeno E, 2011, ANN NEUROL, V69, P248, DOI 10.1002/ana.22319
   Hoda MN, 2009, J NEUROINFLAMM, V6, DOI 10.1186/1742-2094-6-21
   Hori O, 2002, J CELL BIOL, V157, P1151, DOI 10.1083/jcb.200108103
   Jellinger KA, 2009, J NEURAL TRANSM, V116, P1111, DOI 10.1007/s00702-009-0240-y
   JENNER P, 1991, ACTA NEUROL SCAND, V84, P6, DOI 10.1111/j.1600-0404.1991.tb05013.x
   Kagan VE, 2009, FREE RADICAL BIO MED, V46, P1439, DOI 10.1016/j.freeradbiomed.2009.03.004
   Kaneko T, 1996, MUTAT RES-DNAGING G, V316, P277, DOI 10.1016/S0921-8734(96)90010-7
   Kaneko T, 1997, FREE RADICAL BIO MED, V23, P76, DOI 10.1016/S0891-5849(96)00622-3
   Kanvah S, 2010, ACCOUNTS CHEM RES, V43, P280, DOI 10.1021/ar900175a
   Kinsey GR, 2008, J LIPID RES, V49, P1477, DOI 10.1194/jlr.M800030-JLR200
   Koltai E., REJUVENATIO IN PRESS
   Koudinov A, 2009, J ALZHEIMERS DIS, V18, P381, DOI 10.3233/JAD-2009-1202
   Kuczera T, 2011, LEARN MEMORY, V18, P49, DOI 10.1101/lm.1998411
   Kyritsis AP, 2011, NUTR CANCER, V63, P174, DOI 10.1080/01635581.2011.523807
   Lambeth JD, 2007, FREE RADICAL BIO MED, V43, P332, DOI 10.1016/j.freeradbiomed.2007.03.027
   Lapchak PA, 2007, NEUROSCIENCE, V150, P585, DOI 10.1016/j.neuroscience.2007.09.033
   Lauritzen KH, 2010, MOL CELL BIOL, V30, P1357, DOI 10.1128/MCB.01149-09
   Le Belle JE, 2011, CELL STEM CELL, V8, P59, DOI 10.1016/j.stem.2010.11.028
   Levine RL, 2001, EXP GERONTOL, V36, P1495, DOI 10.1016/S0531-5565(01)00135-8
   Li H, 2009, J NEUROCHEM, V110, P1774, DOI 10.1111/j.1471-4159.2009.06271.x
   Lim JC, 2011, P NATL ACAD SCI USA, V108, P10472, DOI 10.1073/pnas.1101275108
   Limoli CL, 2004, P NATL ACAD SCI USA, V101, P16052, DOI 10.1073/pnas.0407065101
   Lin YT, 2010, CELL MOL NEUROBIOL, V30, P947, DOI 10.1007/s10571-010-9524-x
   LINDAHL T, 1993, NATURE, V362, P709, DOI 10.1038/362709a0
   Liu D, 2011, J CEREBR BLOOD F MET, V31, P680, DOI 10.1038/jcbfm.2010.147
   Liu LZ, 2006, FREE RADICAL BIO MED, V41, P1521, DOI 10.1016/j.freeradbiomed.2006.08.003
   Loh KP, 2010, STROKE, V41, P2661, DOI 10.1161/STROKEAHA.110.589895
   Mao L, 2010, J PROTEOME RES, V9, P3551, DOI 10.1021/pr100059j
   Mark RJ, 1997, J NEUROCHEM, V68, P255
   Martin LJ, 2008, J NEUROPATH EXP NEUR, V67, P377, DOI 10.1097/NEN.0b013e31816ff780
   Martin WRW, 1998, MOVEMENT DISORD, V13, P281
   Mates JM, 2010, FREE RADICAL BIO MED, V49, P1328, DOI 10.1016/j.freeradbiomed.2010.07.028
   MECOCCI P, 1993, ANN NEUROL, V34, P609, DOI 10.1002/ana.410340416
   MECOCCI P, 1994, ANN NEUROL, V36, P747, DOI 10.1002/ana.410360510
   Michel TM, 2010, J ALZHEIMERS DIS, V19, P1295, DOI 10.3233/JAD-2010-1326
   Mills JD, 2011, J NEUROSURG, V114, P77, DOI 10.3171/2010.5.JNS08914
   Nagy IZ, 2001, ANN NY ACAD SCI, V928, P187
   Nakabeppu Y, 2004, FREE RADICAL RES, V38, P423, DOI 10.1080/10715760410001688348
   Nakamoto H, 2007, EXP GERONTOL, V42, P287, DOI 10.1016/j.exger.2006.11.006
   Nakamura A, 2010, ANN NY ACAD SCI, V1197, P33, DOI 10.1111/j.1749-6632.2009.05374.x
   Navarro A, 2009, J BIOENERG BIOMEMBR, V41, P517, DOI 10.1007/s10863-009-9250-6
   Ngo JK, 2007, ANN NY ACAD SCI, V1119, P78, DOI 10.1196/annals.1404.015
   Ngo JK, 2009, FREE RADICAL BIO MED, V46, P1042, DOI 10.1016/j.freeradbiomed.2008.12.024
   Nigam S, 2000, BBA-MOL CELL BIOL L, V1488, P167, DOI 10.1016/S1388-1981(00)00119-0
   Nishimura S, 2002, FREE RADICAL BIO MED, V32, P813, DOI 10.1016/S0891-5849(02)00778-5
   Nishimura S, 2001, PROG NUCLEIC ACID RE, V68, P107
   Obulesu M, 2010, INT J NEUROSCI, V120, P397, DOI 10.3109/00207450903411133
   Ochoa JJ, 2011, FREE RADICAL BIO MED, V50, P1053, DOI 10.1016/j.freeradbiomed.2011.02.004
   Oppermann UCT, 1999, FEBS LETT, V451, P238, DOI 10.1016/S0014-5793(99)00586-4
   Petersen CAH, 2008, P NATL ACAD SCI USA, V105, P13145, DOI 10.1073/pnas.0806192105
   Pritchard SM, 2011, J CELL MOL MED, V15, P1621, DOI 10.1111/j.1582-4934.2011.01273.x
   Puca R, 2010, FREE RADICAL BIO MED, V48, P1338, DOI 10.1016/j.freeradbiomed.2010.02.015
   Radak Z, 2005, BIOGERONTOLOGY, V6, P71, DOI 10.1007/s10522-004-7386-7
   Radak Z, 2001, NEUROCHEM INT, V38, P17, DOI 10.1016/S0197-0186(00)00063-2
   Radak Z, 2001, NEUROCHEM INT, V39, P33, DOI 10.1016/S0197-0186(01)00003-1
   Radak Z, 2008, AGEING RES REV, V7, P34, DOI 10.1016/j.arr.2007.04.004
   Radak Z, 2011, FREE RADICAL BIO MED, V51, P417, DOI 10.1016/j.freeradbiomed.2011.04.018
   Radak Z, 2010, FREE RADICAL BIO MED, V49, P587, DOI 10.1016/j.freeradbiomed.2010.05.008
   Radak Z, 2010, J ALZHEIMERS DIS, V20, P777, DOI 10.3233/JAD-2010-091531
   Rajendran R, 2009, BIOCHEM BIOPH RES CO, V382, P91, DOI 10.1016/j.bbrc.2009.02.136
   RAPOPORT SM, 1986, BIOCHIM BIOPHYS ACTA, V864, P471, DOI 10.1016/0304-4157(86)90006-7
   Rothfuss O, 2009, HUM MOL GENET, V18, P3832, DOI 10.1093/hmg/ddp327
   Saher G, 2005, NAT NEUROSCI, V8, P468, DOI 10.1038/nn1426
   Salmon AB, 2009, FASEB J, V23, P3601, DOI 10.1096/fj.08-127415
   Schmitz C, 1999, ACTA NEUROPATHOL, V97, P71, DOI 10.1007/s004010050957
   Schonfeld P, 2008, FREE RADICAL BIO MED, V45, P231, DOI 10.1016/j.freeradbiomed.2008.04.029
   Schroeder P, 2007, FREE RADICAL BIO MED, V43, P128, DOI 10.1016/j.freeradbiomed.2007.04.002
   Sen CK, 1996, FASEB J, V10, P709, DOI 10.1096/fasebj.10.7.8635688
   Sharma R, 2006, FREE RADICAL BIO MED, V40, P1179, DOI 10.1016/j.freeradbiomed.2005.11.013
   Shim S, 2011, CELL MOL LIFE SCI, V68, P2115, DOI 10.1007/s00018-010-0561-x
   Shringarpure R, 2003, J BIOL CHEM, V278, P311, DOI 10.1074/jbc.M206279200
   SIES H, 1992, MUTAT RES, V275, P367, DOI 10.1016/0921-8734(92)90039-R
   Singh M, 2010, J ALZHEIMERS DIS, V21, P741, DOI 10.3233/JAD-2010-100405
   Souza JM, 2008, FREE RADICAL BIO MED, V45, P357, DOI 10.1016/j.freeradbiomed.2008.04.010
   Stadtman ER, 2006, FREE RADICAL RES, V40, P1250, DOI 10.1080/10715760600918142
   Stadtman ER, 2001, ANN NY ACAD SCI, V928, P22
   Stadtman ER, 2005, BBA-PROTEINS PROTEOM, V1703, P135, DOI 10.1016/j.bbapap.2004.08.010
   Strobel NA, 2011, MED SCI SPORT EXER, V43, P1017, DOI 10.1249/MSS.0b013e318203afa3
   Swain U, 2011, MECH AGEING DEV, V132, P374, DOI 10.1016/j.mad.2011.04.012
   Szabo Z, 2010, BRAIN RES, V1341, P25, DOI 10.1016/j.brainres.2009.01.035
   Terman A, 2010, ANTIOXID REDOX SIGN, V12, P503, DOI 10.1089/ars.2009.2598
   Tydlacka S, 2008, J NEUROSCI, V28, P13285, DOI 10.1523/JNEUROSCI.4393-08.2008
   Von Sonntag C., 1987, CHEM BASIS RAD BIOL
   Wallace SS, 2002, FREE RADICAL BIO MED, V33, P1, DOI 10.1016/S0891-5849(02)00827-4
   Wang R, 2009, J NEUROCHEM, V108, P1072, DOI 10.1111/j.1471-4159.2008.05855.x
   Wang XK, 2010, FRONT AGING NEUROSCI, V2, DOI 10.3389/fnagi.2010.00012
   Wu A, 2008, NEUROSCIENCE, V155, P751, DOI 10.1016/j.neuroscience.2008.05.061
   Wu A, 2004, J NEUROTRAUM, V21, P1457, DOI 10.1089/neu.2004.21.1457
   Wu AG, 2004, EUR J NEUROSCI, V19, P1699, DOI 10.1111/j.1460-9568.2004.03246.x
   Wu M, 2009, J NEUROCHEM, V111, P1011, DOI 10.1111/j.1471-4159.2009.06390.x
   Zarkovic Kamelija, 2003, Molecular Aspects of Medicine, V24, P293, DOI 10.1016/S0098-2997(03)00024-4
   Zhao H, 2010, FREE RADICAL BIO MED, V49, P641, DOI 10.1016/j.freeradbiomed.2010.05.017
   Zhao XB, 2010, ACS CHEM NEUROSCI, V1, P655, DOI 10.1021/cn100067e
   Zhao ZS, 2010, ENDOCRINOLOGY, V151, P3038, DOI 10.1210/en.2010-0016
NR 133
TC 156
Z9 162
U1 0
U2 36
PU ELSEVIER
PI AMSTERDAM
PA RADARWEG 29, 1043 NX AMSTERDAM, NETHERLANDS
SN 0098-2997
EI 1872-9452
J9 MOL ASPECTS MED
JI Mol. Asp. Med.
PD AUG-DEC
PY 2011
VL 32
IS 4-6
SI SI
BP 305
EP 315
DI 10.1016/j.mam.2011.10.010
PG 11
WC Biochemistry & Molecular Biology; Medicine, Research & Experimental
WE Science Citation Index Expanded (SCI-EXPANDED)
SC Biochemistry & Molecular Biology; Research & Experimental Medicine
GA 875UX
UT WOS:000299061800007
PM 22020115
DA 2023-03-13
ER

PT J
AU Fosslien, E
AF Fosslien, Egil
TI HORMETIC ELECTRIC FIELD THEORY OF PATTERN FORMATION
SO DOSE-RESPONSE
LA English
DT Article
ID LEFT-RIGHT ASYMMETRY; VOLTAGE GRADIENTS; GROWTH; MORPHOGENESIS;
   CURVATURE; CURRENTS; HORMESIS; VACUOLAR; EMBRYO; CELLS
AB The hormetic morphogen theory of curvature (Fosslien 2009) proposes that hormetic morphogen concentration gradients modulate the synthesis of adenosine triphosphate (ATP) by cells along the gradients (field cells) and thus regulate their proliferation and induce curvature such as vascular wall curvature; however, it is unclear whether such morphogen gradients can also determine the histological pattern of the walls. Here, I propose that the ATP gradients modulate export of H+ by vacuolar H+-ATPase (V-ATPase) located on the surface of field cells and generate extracellular ion concentration gradients, ion currents and electrical fields along the paths of morphogen gradients. In vitro, electrical fields can induce directional migration and elongation of vascular cells and align the cells with their long axis perpendicular to electrical field vectors (Bai et al. 2004). I suggest that likewise, in vivo vascular transmural electrical fields induced by hormetic morphogen concentration gradients can modulate cell shape i.e. cell elongation and cell curvature, and determine cell orientation. Moreover, I suggest that the electrical fields can modulate bidirectional cell migration and cell sorting via dynamic hormetic galvanotaxis analogous to in vitro isoelectric focusing in proton gradients, thus, hormetic morphogen gradients can determine the curvature of vessel walls and their histological patterns.
RP Fosslien, E (corresponding author), 502 Fairview, Glen Ellyn, IL 60137 USA.
EM efosslie@uic.edu
CR Adams DS, 2006, DEVELOPMENT, V133, P1657, DOI 10.1242/dev.02341
   Bai H, 2004, ARTERIOSCL THROM VAS, V24, P1234, DOI 10.1161/01.ATV.0000131265.76828.8a
   BATTEGAY EJ, 1990, CELL, V63, P515, DOI 10.1016/0092-8674(90)90448-N
   Bertolino P, 2005, CHEST, V128, p585S, DOI 10.1378/chest.128.6_suppl.585S
   BIALEK K, 1983, PLANT PHYSIOL, V73, P130, DOI 10.1104/pp.73.1.130
   Bonner J, 1933, J GEN PHYSIOL, V17, P63, DOI 10.1085/jgp.17.1.63
   BORGENS RB, 1995, DEV DYNAM, V203, P456, DOI 10.1002/aja.1002030408
   Calabrese EJ, 2008, BRIT J CLIN PHARMACO, V66, P594, DOI 10.1111/j.1365-2125.2008.03243.x
   Calabrese EJ, 2009, ENVIRON POLLUT, V157, P42, DOI 10.1016/j.envpol.2008.07.028
   Calabrese EJ, 2001, CRIT REV TOXICOL, V31, P615, DOI 10.1080/20014091111875
   Calabrese EJ, 2001, CRIT REV TOXICOL, V31, P471, DOI 10.1080/20014091111758
   Calabrese EJ, 2001, CRIT REV TOXICOL, V31, P353, DOI 10.1080/20014091111730
   Cruciat CM, 2010, SCIENCE, V327, P459, DOI 10.1126/science.1179802
   Fosslien E, 2002, MED HYPOTHESES, V59, P233, DOI 10.1016/S0306-9877(02)00206-2
   FOSSLIEN E, 1997, ANN CLIN LAB SCI, V27, P318
   Fosslien E, 2008, ANN CLIN LAB SCI, V38, P307
   Fosslien E, 2009, DOSE-RESPONSE, V7, P307, DOI 10.2203/dose-response.09-013.Fosslien
   FOSTER RJ, 1952, P NATL ACAD SCI USA, V38, P1014, DOI 10.1073/pnas.38.12.1014
   Hackett Brian P., 2002, Current Molecular Medicine (Hilversum), V2, P39, DOI 10.2174/1566524023363031
   Hettiarachchi KD, 2004, J AUTOIMMUN, V22, P287, DOI 10.1016/j.jaut.2004.02.004
   Hibino T, 2006, DEV GENES EVOL, V216, P265, DOI 10.1007/s00427-005-0051-6
   HOTARY KB, 1994, DEV BIOL, V166, P789, DOI 10.1006/dbio.1994.1357
   HOTARY KB, 1990, DEV BIOL, V140, P149, DOI 10.1016/0012-1606(90)90062-N
   HOTARY KB, 1991, DEV BRAIN RES, V59, P65, DOI 10.1016/0165-3806(91)90030-M
   Jennings J, 2008, BIOELECTROMAGNETICS, V29, P394, DOI 10.1002/bem.20408
   Mattson MP, 2008, AGEING RES REV, V7, P1, DOI 10.1016/j.arr.2007.08.007
   McAnulty RJ, 1997, BIOCHEM J, V321, P639, DOI 10.1042/bj3210639
   McCaig CD, 2009, J CELL SCI, V122, P4267, DOI 10.1242/jcs.023564
   Navez AE, 1932, J GEN PHYSIOL, V16, P133, DOI 10.1085/jgp.16.1.133
   Nelson N, 1999, PHYSIOL REV, V79, P361, DOI 10.1152/physrev.1999.79.2.361
   NUCCITELLI R, 1988, EXPERIENTIA, V44, P657, DOI 10.1007/BF01941026
   Pennazio S, 2002, RIV BIOL-BIOL FORUM, V95, P289
   Perez-Sayans M, 2009, CANCER TREAT REV, V35, P707, DOI 10.1016/j.ctrv.2009.08.003
   Qiu L, 1995, THESIS U ILLINOIS CH
   RAJNICEK AM, 1994, J BACTERIOL, V176, P702, DOI 10.1128/jb.176.3.702-713.1994
   Sato MJ, 2009, P NATL ACAD SCI USA, V106, P6667, DOI 10.1073/pnas.0809974106
   SCHRANK AR, 1950, PLANT PHYSIOL, V25, P583, DOI 10.1104/pp.25.4.583
   Shimeld SM, 2006, DEV DYNAM, V235, P1543, DOI 10.1002/dvdy.20792
   Song B, 2002, P NATL ACAD SCI USA, V99, P13577, DOI 10.1073/pnas.202235299
   Zhao M, 1999, P NATL ACAD SCI USA, V96, P4942, DOI 10.1073/pnas.96.9.4942
NR 40
TC 3
Z9 3
U1 0
U2 5
PU SAGE PUBLICATIONS INC
PI THOUSAND OAKS
PA 2455 TELLER RD, THOUSAND OAKS, CA 91320 USA
SN 1559-3258
J9 DOSE-RESPONSE
JI Dose-Response
PY 2010
VL 8
IS 4
BP 518
EP 526
DI 10.2203/dose-response.10-009.Fosslien
PG 9
WC Pharmacology & Pharmacy; Radiology, Nuclear Medicine & Medical Imaging;
   Toxicology
WE Science Citation Index Expanded (SCI-EXPANDED)
SC Pharmacology & Pharmacy; Radiology, Nuclear Medicine & Medical Imaging;
   Toxicology
GA 684FQ
UT WOS:000284536200008
PM 21191488
OA Green Published, gold
DA 2023-03-13
ER

PT J
AU Morales-Caselles, C
   Rico, A
   Abbondanzi, F
   Campisi, T
   Iacondini, A
   Riba, I
   Del Valls, A
AF Morales-Caselles, C.
   Rico, A.
   Abbondanzi, F.
   Campisi, T.
   Iacondini, A.
   Riba, I.
   Del Valls, A.
TI Assessing sediment quality in Spanish ports using a green alga bioassay
SO CIENCIAS MARINAS
LA English
DT Article
DE bioassay; Dunaliella tertiolecta; microalga; toxicity
ID PRESTIGE OIL-SPILL; MARINE MICROALGAE; TOXICITY; COPPER; DUNALIELLA;
   WATER
AB Coastal zones are under environmental pressure due to human activities, and ports are the areas that probably present the highest levels of contaminants in their sediments. In the present study we have combined chemical data and biological effects to determine the sediment quality of six Spanish ports. Trace metals and organic contaminants have been analyzed, and an acute bioassay was carried out in sediment elutriate using the unicellular green alga Dunaliella tertiolecta. The toxicological parameter employed was EC50, which was estimated after exposure to different concentrations of elutriates during 72 h. The development of this alga may be affected when there is a xenobiotic in the environment, and growth inhibition can be quantified and linked to the levels of contaminants in the sediment in order to determine its quality. The results showed that the metals (Cd, Cr, Hg, and Zn) and organic contaminants (PAHs and PCBs) bound to the sediments reduced the normal growth of the alga, but no alterations were detected due to the presence of Cu. The main disadvantage observed was the hormesis produced by the presence of high levels of organic material in the sediment that might hide the toxicity of xenobiotics.
C1 [Morales-Caselles, C.; Riba, I.] CSIC, Inst Ciencias Marinas Andalucia, Cadiz 11510, Spain.
   [Rico, A.; Abbondanzi, F.; Campisi, T.; Iacondini, A.] Ctr Serv Ecol Sede Ravenna, Fenice SpA, Marina Di Ravenna, Italy.
   [Morales-Caselles, C.; Riba, I.; Del Valls, A.] Univ Cadiz, Fac Ciencias Mar & Ambientales, Catedra UNESCO UNITWIN WiCop, Puerto Real 11510, Spain.
C3 Consejo Superior de Investigaciones Cientificas (CSIC); CSIC - Centro
   Mediterraneo de Investigaciones Marinas y Ambientales (CMIMA); CSIC -
   Instituto de Ciencias del Mar (ICM); CSIC - Instituto de Ciencias
   Marinas de Andalucia (ICMAN); Universidad de Cadiz
RP Morales-Caselles, C (corresponding author), CSIC, Inst Ciencias Marinas Andalucia, Cadiz 11510, Spain.
EM carmen.morales@uca.es
RI Morales-Caselles, Carmen/ABE-8043-2021; Rico Nieto,
   Alicia/AHA-4269-2022; Del Valls, T. Ángel/K-9664-2014
OI Morales-Caselles, Carmen/0000-0002-3429-2027; Del Valls, T.
   Ángel/0000-0001-7674-9278; ABBONDANZI, FEDERICA/0000-0003-1635-1166;
   IACONDINI, ANTONELLA/0000-0001-9376-9668; Campisi,
   Tiziana/0000-0002-3498-7216; Riba, Inmaculada/0000-0003-1271-2534
FU Spanish Ministry for Science and Technology [PET2006_0685_00,
   PET2006_0685_01, PHB2005-0100-PC]; Spanish Ministry for Education and
   Science
FX This study was partially financed by the Spanish Ministry for Science
   and Technology (projects PET2006_0685_00, PET2006_0685_01 and
   PHB2005-0100-PC). C Morales-Caselles and A Rico were supported by the
   Spanish Ministry for Education and Science (ARGO program). Special
   thanks to C Casado-Martinez for the help provided.
CR Adams MS, 2004, ENVIRON TOXICOL CHEM, V23, P1957, DOI 10.1897/03-232
   [Anonymous], 1985, RAPP COMM INT MER ME
   *APHA AWWA WPCF, 1980, STAND METH EX WAT WA
   *ARPAT, 1998, MET SAGG ALG CONTR C
   CASADOMARTINEZ C, 2006, THESIS U CADIZ
   CEDEX (Centro de Estudios y Experimentacidn de Obras Ptiblicas Puertos del Estado), 1994, REC GEST MAT DRAG PU
   CHIAUDANI G, 1978, QUADERNI I RECERCA S, V39
   de Kuhn RM, 2006, WATER RES, V40, P2695, DOI 10.1016/j.watres.2006.04.045
   ELNABARAWY MT, 1984, ALGAE ECOLOGICAL IND, P317
   *EPA, 1988, 600887043 EPA
   *EPA, 1994, EPA600491002
   *EPA, 1991, EPA600490027
   Fernandez N, 2006, CIENC MAR, V32, P421, DOI 10.7773/cm.v32i22.1085
   GAGGI C, 1995, ENVIRON TOXICOL CHEM, V14, P1065, DOI 10.1002/etc.5620140618
   GAUDETTE HE, 1974, J SEDIMENT PETROL, V44, P249
   GINZBURG M, 1990, J EXP BOT, V41, P685, DOI 10.1093/jxb/41.6.685
   Hall NE, 1996, J GREAT LAKES RES, V22, P545, DOI 10.1016/S0380-1330(96)70979-6
   Levy JL, 2007, SCI TOTAL ENVIRON, V387, P141, DOI 10.1016/j.scitotenv.2007.07.016
   LORING DH, 1992, EARTH-SCI REV, V32, P235, DOI 10.1016/0012-8252(92)90001-A
   Moreno-Garrido I, 2003, ECOTOX ENVIRON SAFE, V54, P290, DOI 10.1016/S0147-6513(02)00077-5
   Nikookar K, 2005, BIOMOL ENG, V22, P141, DOI 10.1016/j.bioeng.2005.07.001
   Prego R, 2006, CIENC MAR, V32, P179, DOI 10.7773/cm.v32i12.1028
   Riba I, 2003, CIENC MAR, V29, P261, DOI 10.7773/cm.v29i3.159
   SBRILLI G, 1990, ACQUA ARIA, V6, P483
   Soriano-Sanz JA, 2006, CIENC MAR, V32, P457, DOI 10.7773/cm.v32i22.1081
   Stauber JL, 2005, MAR POLLUT BULL, V50, P1363, DOI 10.1016/j.marpolbul.2005.05.008
   Streeb C, 2002, CURRENT TOPICS PLANT, V3, P131
   USEPA, 1994, EPA600R94025
   Walsh G.E., 1984, ALGAE ECOLOGICAL IND, P329
   WALSH GE, 1980, ENVIRON POLLUT A, V21, P169, DOI 10.1016/0143-1471(80)90161-0
   WALSH GE, 1980, WATER AIR SOIL POLL, V13, P45, DOI 10.1007/BF02262524
NR 31
TC 2
Z9 2
U1 2
U2 20
PU INST INVESTIGACIONES OCEANOLOGICAS, U A B C
PI BAJA CALIFORNIA
PA APARTADO POSTAL 423, ENSENADA, BAJA CALIFORNIA 22800, MEXICO
SN 0185-3880
J9 CIENC MAR
JI Cienc. Mar.
PD SEP
PY 2008
VL 34
IS 3
BP 329
EP 337
DI 10.7773/cm.v34i3.1398
PG 9
WC Marine & Freshwater Biology
WE Science Citation Index Expanded (SCI-EXPANDED)
SC Marine & Freshwater Biology
GA 364CA
UT WOS:000260312600007
OA gold, Green Submitted
DA 2023-03-13
ER

PT J
AU Deng, WH
   Chen, BY
   Zhang, YQ
   Yan, SL
   Gao, HB
   Zhang, JQ
   Mclamore, ES
   Venagas, DC
   Shen, YB
   Wu, B
AF Deng, W. H.
   Chen, B. Y.
   Zhang, Y. Q.
   Yan, S. L.
   Gao, H. B.
   Zhang, J. Q.
   Mclamore, E. S.
   Venagas, D. C.
   Shen, Y. B.
   Wu, B.
TI Influence of Artemisia ordosica extract on growth of associated plants
   by regulating the absorbtion of NH4+ and K+
SO ALLELOPATHY JOURNAL
LA English
DT Article
DE Allelopathy; Ariophyllum squarrosum; Astragalus melitodes; Corispermum
   hyssopifolium; GC-MS; ion flux; seed germination; seedling growth;
   Setaria viridis
ID SEED-GERMINATION; STOMATAL CLOSURE; NUTRIENT; SOIL; ARABIDOPSIS;
   HORMESIS; DESERT; ALLELOPATHY; INHIBITION; TRANSPORT
AB To better understand the mechanisms of allelopathy of Artemisia ordosica Spreng., we tested the hypothesis that allelochemicals from A. ordosica changes to K+ and NH4+ absorption in roots, thereby regulating the seed germination and seedling growth of associated plants [Agriophyllum squarrosum (L.) Moq., Corispermum hyssopifolium L., Astragalus melitodes Pall. and Setaria viridis (L.) Beauv.]. We found that allelochemicals (benzoic acid, butanedioic acid and hexadecanoic acid) from A. ordosica, were released into the surrounding soil and inhibited the seed gemination, root growth, shoot height and also decreased the dry mass of these associated plants. Conversely, A. ordosica extracts promoted the seed gemination and seedling growth of Setaria viridis grass. For the first time, we showed that the mechanism was related to ion adsorption by using non-invasive ion selective microsensors. These microsensor studies showed that the extracts of A. ordosica significantly decreased the root absorbtion of K+ and NH4+ for A. squarrosum, C. hyssopifolium and A. melitodes, but enhanced the root uptake of K+ and NH4+ in S. viridis. These results are imperative to understand the underlying mechanism of allelopathy between plants, which significantly impacts the dryland vegetation, wind shelters, water runoff and other ecosystem dynamics.
C1 [Deng, W. H.; Chen, B. Y.; Zhang, Y. Q.; Yan, S. L.; Gao, H. B.; Zhang, J. Q.; Mclamore, E. S.; Venagas, D. C.; Shen, Y. B.; Wu, B.] Beijing Forestry Univ, Coll Biol Sci & Biotechnol, 35 Qinghua East Rd, Beijing 100083, Peoples R China.
   [Deng, W. H.] Beijing Forestry Univ, Analyt & Testing Ctr, Beijing 100083, Peoples R China.
   [Zhang, Y. Q.; Wu, B.] Beijing Forestry Univ, Sch Soil & Water Conservat, Yanchi Res Stn, Beijing 100083, Peoples R China.
   [Gao, H. B.] Linyi Normal Univ, Coll Life Sci, Linyi 276005, Shandong, Peoples R China.
   [Mclamore, E. S.] Univ Florida, Inst Food & Agr Sci, Agr & Biol Engn Dept, Gainesville, FL 32611 USA.
   [Venagas, D. C.] Univ Valle, Dept Food Engn, Cali, Colombia.
C3 Beijing Forestry University; Beijing Forestry University; Beijing
   Forestry University; Linyi University; State University System of
   Florida; University of Florida; Universidad del Valle
RP Shen, YB; Wu, B (corresponding author), Beijing Forestry Univ, Coll Biol Sci & Biotechnol, 35 Qinghua East Rd, Beijing 100083, Peoples R China.; Wu, B (corresponding author), Beijing Forestry Univ, Sch Soil & Water Conservat, Yanchi Res Stn, Beijing 100083, Peoples R China.
EM ybshen@bjfu.edu.cn; wubin@bjfu.edu.cn
RI McLamore, Eric/H-3441-2011
OI McLamore, Eric/0000-0002-1662-7372
FU National Key Technology Research and Development Programme of China for
   the 12th five-year plan [2012BAD16B02]; Colfuturo; Colciencias
   (Vanegas); UF Early Career Award [005062]
FX This research was funded by the National Key Technology Research and
   Development Programme of China for the 12th five-year plan
   (2012BAD16B02). The authors acknowledge the Colombian funding agencies
   Colfuturo and Colciencias (Vanegas), and UF Early Career Award for
   funding (McLamore; CRIS No. 005062). We are grateful for the assistance
   in sampling by Rong Wang, Guanglei Gao, Huishu Shi, and other staff at
   Yanchi Research Station.
CR Araniti F, 2013, ACTA PHYSIOL PLANT, V35, P1979, DOI 10.1007/s11738-013-1236-7
   BAZIRAMAKENGA R, 1995, J CHEM ECOL, V21, P1271, DOI 10.1007/BF02027561
   Belz RG, 2008, SCI TOTAL ENVIRON, V404, P77, DOI 10.1016/j.scitotenv.2008.06.008
   Bertholdsson NO, 2011, WEED RES, V51, P273, DOI 10.1111/j.1365-3180.2011.00844.x
   Bertholdsson NO, 2005, WEED RES, V45, P94, DOI 10.1111/j.1365-3180.2004.00442.x
   Bogatek R, 2006, BIOL PLANTARUM, V50, P156, DOI 10.1007/s10535-005-0094-6
   BOOKER FL, 1992, J EXP BOT, V43, P649, DOI 10.1093/jxb/43.5.649
   BRADOW JM, 1990, J CHEM ECOL, V16, P645, DOI 10.1007/BF01016477
   Calabrese EJ, 2005, ENVIRON POLLUT, V138, P378, DOI 10.1016/j.envpol.2004.10.001
   Carden DE, 2003, PLANT PHYSIOL, V131, P676, DOI 10.1104/pp.011445
   Cecchi AM, 2004, BIOL FERT SOILS, V39, P235, DOI 10.1007/s00374-003-0710-6
   Chen J, 2013, PLOS ONE, V8, DOI 10.1371/journal.pone.0071543
   Coruzzi G, 2001, PLANT PHYSIOL, V125, P61, DOI 10.1104/pp.125.1.61
   Cruz-Ortega R, 2002, PHYSIOL PLANTARUM, V116, P20, DOI 10.1034/j.1399-3054.2002.1160103.x
   Dakora FD, 2002, PLANT SOIL, V245, P35, DOI 10.1023/A:1020809400075
   Deng WH, 2014, ALLELOPATHY J, V34, P215
   Djurdjevic L, 2004, BIOCHEM SYST ECOL, V32, P533, DOI 10.1016/j.bse.2003.10.001
   Duke S. O., 2006, Outlooks on Pest Management, V17, P29
   Ehrenfeld JG, 2003, ECOSYSTEMS, V6, P503, DOI 10.1007/s10021-002-0151-3
   EINHELLIG FA, 1993, J CHEM ECOL, V19, P369, DOI 10.1007/BF00993702
   Feng W, 2013, SCI WORLD J, DOI 10.1155/2013/408560
   Field B, 2006, NEW PHYTOL, V172, P193, DOI 10.1111/j.1469-8137.2006.01863.x
   Gomez-Aparicio L, 2008, J ECOL, V96, P447, DOI 10.1111/j.1365-2745.2007.01352.x
   Gruntman M, 2014, BIOL INVASIONS, V16, P141, DOI 10.1007/s10530-013-0509-9
   HARPER JR, 1981, PLANT PHYSIOL, V68, P1349, DOI 10.1104/pp.68.6.1349
   JENSEN MH, 1990, MAR ECOL PROG SER, V61, P87, DOI 10.3354/meps061087
   Jin Z, 2015, SCI REP-UK, V5, DOI 10.1038/srep14222
   Khurelbat D, 2010, J NAT MED-TOKYO, V64, P203, DOI 10.1007/s11418-009-0385-x
   KOBAYASHI T, 1995, ECOL RES, V10, P339, DOI 10.1007/BF02347860
   Kong CH, 2013, PEST MANAG SCI, V69, P142, DOI 10.1002/ps.3380
   Kong L. S., 1999, ACTA PHYTOECOLOGICA, V23, P345
   Li PX, 2008, J ARID ENVIRON, V72, P953, DOI 10.1016/j.jaridenv.2007.11.004
   Li Q, 2010, PLANT CELL ENVIRON, V33, P1529, DOI 10.1111/j.1365-3040.2010.02162.x
   Li SL, 2010, TREES-STRUCT FUNCT, V24, P515, DOI 10.1007/s00468-010-0422-0
   Li XR, 2001, J ARID ENVIRON, V47, P271, DOI 10.1006/jare.2000.0707
   Li XR, 2004, RESTOR ECOL, V12, P376, DOI 10.1111/j.1061-2971.2004.00313.x
   Liu JB, 2015, GEOPHYS RES LETT, V42, P5779, DOI 10.1002/2015GL064689
   Lopez-Bucio J, 2003, CURR OPIN PLANT BIOL, V6, P280, DOI 10.1016/S1369-5266(03)00035-9
   Luo J, 2013, J EXP BOT, V64, P4207, DOI 10.1093/jxb/ert234
   Maathuis FJM, 1997, PLANT PHYSIOL, V114, P1141, DOI 10.1104/pp.114.4.1141
   MACRI F, 1986, PHYSIOL PLANTARUM, V67, P136, DOI 10.1111/j.1399-3054.1986.tb02434.x
   Madrigal-Gonzalez J, 2013, BIOL INVASIONS, V15, P1439, DOI 10.1007/s10530-012-0382-y
   Mao M.H, 1999, ACTA ECOL SIN, V19, P670
   McLamore ES, 2011, CHEM SOC REV, V40, P5308, DOI 10.1039/c0cs00173b
   MERSIE W, 1988, WEED SCI, V36, P278, DOI 10.1017/S0043174500074865
   Roberts SK, 2000, J EXP BOT, V51, P1585, DOI 10.1093/jexbot/51.350.1585
   Sangeeta S, 2005, ALLELOPATHY J, V15, P305
   Sano T, 2007, PLANT J, V50, P401, DOI 10.1111/j.1365-313X.2007.03071.x
   Sieg RD, 2013, J CHEM ECOL, V39, P687, DOI 10.1007/s10886-013-0297-9
   Stebbing ARD, 2002, MAR ENVIRON RES, V54, P805, DOI 10.1016/S0141-1136(02)00119-8
   Svensson JR, 2013, J ECOL, V101, P140, DOI 10.1111/1365-2745.12028
   Turk M.A., 2002, PAKISTAN J AGRONOMY, V1, P28, DOI DOI 10.3923/ja.2002.28.30
   Vikane JH, 2013, PLANT ECOL, V214, P975, DOI 10.1007/s11258-013-0223-9
   Wright IJ, 2001, FUNCT ECOL, V15, P423, DOI 10.1046/j.0269-8463.2001.00542.x
   Wu AP, 2015, PLOS ONE, V10, DOI 10.1371/journal.pone.0132967
   Xu MM, 2012, NEW PHYTOL, V193, P570, DOI 10.1111/j.1469-8137.2011.04005.x
   Yan S. L., 2015, J PLANT GROWTH REGUL, V1, P1
   Yan SL, 2015, PLANT J, V83, P638, DOI 10.1111/tpj.12915
   Yan SL, 2015, FUNCT PLANT BIOL, V42, P126, DOI 10.1071/FP14162
   Zhang JH, 2013, J ARID LAND, V5, P172, DOI 10.1007/s40333-013-0148-0
   Zhang LJ, 2013, BIOGEOSCIENCES, V10, P2513, DOI 10.5194/bg-10-2513-2013
   Zhao LJ, 2006, ENVIRON GEOL, V50, P285, DOI 10.1007/s00254-006-0209-1
   Zheng YR, 2005, CAN J BOT, V83, P1021, DOI [10.1139/B05-059, 10.1139/b05-059]
NR 63
TC 1
Z9 1
U1 0
U2 21
PU ALLELOPATHY JOURNAL
PI ROHTAK
PA INTERNATIONAL ALLELOPATHY FOUNDATION, 101, SECTOR 14, ROHTAK 124 001,
   HARYANA, INDIA
SN 0971-4693
EI 0974-1240
J9 ALLELOPATHY J
JI Allelopathy J.
PD MAR
PY 2016
VL 37
IS 2
BP 175
EP 193
PG 19
WC Agronomy
WE Science Citation Index Expanded (SCI-EXPANDED)
SC Agriculture
GA DH5IB
UT WOS:000372818800002
DA 2023-03-13
ER

PT J
AU Mecozzi, M
   Pietroletti, M
   Di Mento, R
AF Mecozzi, Mauro
   Pietroletti, Marco
   Di Mento, Rossella
TI Application of FTIR spectroscopy in ecotoxicological studies supported
   by multivariate analysis and 2D correlation spectroscopy
SO VIBRATIONAL SPECTROSCOPY
LA English
DT Article
DE algal bioassay; ecotoxicology; D. tertiolecta; FTIR spectroscopy;
   multivariate analysis; 2D correlation spectroscopy
ID DOSE RESPONSES; MICROSPECTROSCOPY; HORMESIS; CELLS
AB In this paper, FTIR spectroscopy was applied as a tool for ecotoxicological studies of marine environment. Cultures of Dunaliella tertiolecta, a widespread algae used for toxicity estimation of marine samples, were treated according to ISO protocol in presence of several pollutants. The resulting acetone solutions of its pigment extracts were analysed by FTIR spectroscopy in attenuated total reflectance (ATR) mode to observe the molecular modifications present in algal cells after pollutant exposure. Then multivariate analysis (PCA) and 2D correlation spectroscopy allowed other detailed studies of the effects of pollutants on algal cells. PCA found interesting similarities among some samples with toxic effect and samples with biostimulated growth (hormetic) effect, showing a potential application of D. tertiolecta also for eutrophication studies and not only for toxicological studies. 2D correlation spectroscopy in wavelength-wavelength (WW) and sample-samples (SS) mode showed detailed insights into the mechanism of toxicity action of pollutants revealing the simultaneous modifications of different cell sites of living cells submitted to pollutants action.
   All the results obtained by FTIR-ATR spectroscopy supported by PCA and 2D correlation spectroscopy confirm the powerful characteristics of biomarker of D. tertiolecta in the monitoring of marine environment. (C) 2006 Elsevier B.V. All rights reserved.
C1 ICRAM, I-00166 Rome, Italy.
RP Mecozzi, M (corresponding author), ICRAM, Via Casalotti 300, I-00166 Rome, Italy.
EM mecoma@rdn.it
CR Argov S, 2004, BIOPOLYMERS, V75, P384, DOI 10.1002/bip.20154
   Beleites C, 2005, VIB SPECTROSC, V38, P143, DOI 10.1016/j.vibspec.2005.02.020
   BONIN DJ, 1986, CRYPTOGAMIE ALGOL, V7, P23
   Calabrese EJ, 2001, TRENDS PHARMACOL SCI, V22, P285, DOI 10.1016/S0165-6147(00)01719-3
   Calabrese EJ, 2005, TOXICOL APPL PHARM, V202, P289, DOI 10.1016/j.taap.2004.06.023
   DEGOBBIS D, 1995, SCI TOTAL ENVIRON, V165, P43, DOI 10.1016/0048-9697(95)04542-9
   EPA, 1991, 600490027 EPA
   GELADI P, 2002, CALCULATING PRINCIAL
   Harrington PD, 2000, CHEMOMETR INTELL LAB, V50, P149, DOI 10.1016/S0169-7439(99)00062-3
   *ISO, 2004, ISODIS102531995
   *ISRA, 1978, QUADERNI I RICERCA A, V39, P122
   Kogel-Knabner I, 2000, ORG GEOCHEM, V31, P609, DOI 10.1016/S0146-6380(00)00042-5
   Manley BFJ, 1986, MULTIVARIATE STAT ME
   MARCOTT C, 1994, ANAL CHEM, V66, pA1065, DOI 10.1021/ac00093a001
   MECOZZI M, IN PRESS INT J ENV P
   Melin AM, 2004, VIB SPECTROSC, V36, P15, DOI 10.1016/j.vibspec.2004.02.001
   Salman A, 2002, BIOPOLYMERS, V67, P406, DOI 10.1002/bip.10171
   Sasic S, 2001, ANAL CHEM, V73, P5184, DOI 10.1021/ac0103120
   SAVITZKY A, 1964, ANAL CHEM, V36, P1627, DOI 10.1021/ac60214a047
   Saxena PN, 2005, TOXICOLOGY, V216, P244, DOI 10.1016/j.tox.2005.08.008
   SBRILLI G, 2001, BIOL MARINA MEDITERR, V8, P85
   Shaw I. C., 1998, PRINCIPLES ENV TOXIC, V1st
   WALSH GE, 1984, ALGAL BIOASSAYS IND
   Yu CX, 2005, BIOPOLYMERS, V77, P368, DOI 10.1002/bip.20247
NR 24
TC 36
Z9 37
U1 0
U2 15
PU ELSEVIER SCIENCE BV
PI AMSTERDAM
PA PO BOX 211, 1000 AE AMSTERDAM, NETHERLANDS
SN 0924-2031
EI 1873-3697
J9 VIB SPECTROSC
JI Vib. Spectrosc.
PD JUL 17
PY 2007
VL 44
IS 2
BP 228
EP 235
DI 10.1016/j.vibspec.2006.11.006
PG 8
WC Chemistry, Analytical; Chemistry, Physical; Spectroscopy
WE Science Citation Index Expanded (SCI-EXPANDED)
SC Chemistry; Spectroscopy
GA 198CK
UT WOS:000248604400004
DA 2023-03-13
ER

PT J
AU Bindesbol, AM
   Bayley, M
   Damgaard, C
   Holmstrup, M
AF Bindesbol, Anne-Mette
   Bayley, Mark
   Damgaard, Christian
   Holmstrup, Martin
TI Life-history traits and population growth rate in the laboratory of the
   earthworm Dendrobaena octaedra cultured in copper-contaminated soil
SO APPLIED SOIL ECOLOGY
LA English
DT Article
DE ecotoxicology; copper; population growth rate; elasticity analysis;
   decomposition analysis
ID TABLE RESPONSE EXPERIMENTS; LUMBRICUS-RUBELLUS; CADMIUM; REPRODUCTION;
   INCREASE; HORMESIS; SAVIGNY; DENSITY; FORESTS; COCOONS
AB A study on the widespread earthworm Dendrobaena octaedra was conducted to determine which individual life history traits were the most sensitive to copper and to determine the contribution of changes in individual traits to changes in the population growth rate (lambda). The study showed that the effect of copper on population growth rate mirrored the effects seen on growth, maturation and reproductive output, with stimulation at the lowest concentrations and inhibition at the highest concentration. A decomposition analysis showed that the mean change in. was mainly driven by time between consecutive cocoon productions, except at the highest copper concentration (200 mg/kg dry soil) where decreased production of fertile cocoons also contributed to the reductions in lambda. The highest population growth rate (lambda = 1.18 week(-1)) occurred at 80 mg Cu/kg dry soil. At higher concentrations lambda became gradually smaller, and was almost 1 week(-1) (where no population increase or decrease occurs) at the highest exposure concentration of 200 mg Cu/kg dry soil suggesting that extinction would occur if a population of D. octaedra were to be exposed to copper concentrations only slightly higher than this level. (c) 2006 Elsevier B.V. All rights reserved.
C1 Natl Environm Res Inst, Dept Terr Ecol, DK-8600 Silkeborg, Denmark.
   Aarhus Univ, Dept Zoophysiol, Inst Biol Sci, DK-8000 Aarhus, Denmark.
C3 Aarhus University; Aarhus University
RP Holmstrup, M (corresponding author), Natl Environm Res Inst, Dept Terr Ecol, POB 314,Vejlsovej 25, DK-8600 Silkeborg, Denmark.
EM martin.holmstrup@dmu.dk
RI Holmstrup, Martin/I-7463-2013; Holmstrup, Martin/E-8731-2017; Bayley,
   Mark/J-5947-2013; Damgaard, Christian/G-2441-2010
OI Holmstrup, Martin/0000-0001-8395-6582; Holmstrup,
   Martin/0000-0001-8395-6582; Bayley, Mark/0000-0001-8052-2551; Damgaard,
   Christian/0000-0003-3932-4312
CR [Anonymous], TRACE ELEMENTS TERRE
   [Anonymous], EARTHWORM ECOLOGY BI
   [Anonymous], 2001, DOKL BIOL SCI, DOI DOI 10.1023/A:1019222127107
   [Anonymous], NEW TRENDS SOIL BIOL
   BENGTSSON G, 1983, ENVIRON POLLUT A, V30, P87, DOI 10.1016/0143-1471(83)90007-7
   BENGTSSON G, 1986, WATER AIR SOIL POLL, V28, P361
   BENGTSSON G, 1992, OIKOS, V63, P289, DOI 10.2307/3545390
   Bindesbol AM, 2005, ENVIRON TOXICOL CHEM, V24, P1462, DOI 10.1897/04-397R.1
   Bogomolov DM, 1996, APPL SOIL ECOL, V4, P95, DOI 10.1016/0929-1393(96)00112-6
   Calabrese EJ, 1998, ENVIRON HEALTH PERSP, V106, P357, DOI 10.2307/3433938
   CALOW P, 1990, FUNCT ECOL, V4, P283, DOI 10.2307/2389587
   CASWELL H, 1989, ECOL MODEL, V46, P221, DOI 10.1016/0304-3800(89)90019-7
   Caswell H, 1996, ECOL MODEL, V88, P73, DOI 10.1016/0304-3800(95)00070-4
   Caswell Hal, 2001, pi
   Dymond P, 1997, SOIL BIOL BIOCHEM, V29, P265, DOI 10.1016/S0038-0717(96)00052-1
   Edwards C.A., 1996, BIOL ECOLOGY EARTHWO
   Forbes VE, 2001, ENVIRON TOXICOL CHEM, V20, P442, DOI [10.1002/etc.5620200227, 10.1897/1551-5028(2001)020&lt;0442:ACSEMA&gt;2.0.CO;2]
   Forbes VE, 1999, ENVIRON TOXICOL CHEM, V18, P1544, DOI 10.1002/etc.5620180729
   GUNNARSSON T, 1986, PEDOBIOLOGIA, V29, P165
   Hansen FT, 1999, ECOL APPL, V9, P482, DOI 10.1890/1051-0761(1999)009[0482:EONNOL]2.0.CO;2
   Helling B, 2000, ECOTOX ENVIRON SAFE, V46, P108, DOI 10.1006/eesa.1999.1880
   HOLMSTRUP M, 1994, J COMP PHYSIOL B, V164, P222, DOI 10.1007/BF00354083
   HOLMSTRUP M, 1991, PEDOBIOLOGIA, V35, P179
   Holmstrup M, 1998, ENVIRON TOXICOL CHEM, V17, P897, DOI [10.1897/1551-5028(1998)017&lt;0897:CEOCDA&gt;2.3.CO;2, 10.1002/etc.5620170518]
   Kammenga JE, 1996, ENVIRON TOXICOL CHEM, V15, P1649, DOI [10.1897/1551-5028(1996)015&lt;1649:CDISST&gt;2.3.CO;2, 10.1002/etc.5620150932]
   KERR LA, 1991, J AM VET MED ASSOC, V198, P99
   Levin L, 1996, ECOL APPL, V6, P1295, DOI 10.2307/2269608
   Marinussen MPJC, 1997, J ENVIRON QUAL, V26, P278, DOI 10.2134/jeq1997.00472425002600010039x
   RIDA AMMA, 1995, APPL SOIL ECOL, V2, P45, DOI 10.1016/0929-1393(94)00032-3
   Rozen A, 2003, EUR J SOIL BIOL, V39, P73, DOI 10.1016/S1164-5563(03)00004-9
   Sibly RM, 2000, OIKOS, V88, P335, DOI 10.1034/j.1600-0706.2000.880212.x
   SPURGEON DJ, 1994, ENVIRON POLLUT, V84, P123, DOI 10.1016/0269-7491(94)90094-9
   Spurgeon DJ, 2004, ECOTOX ENVIRON SAFE, V57, P54, DOI 10.1016/j.ecoenv.2003.08.003
   Spurgeon DJ, 1999, J APPL ECOL, V36, P173, DOI 10.1046/j.1365-2664.1999.00389.x
   Spurgeon DJ, 2003, ENVIRON TOXICOL CHEM, V22, P1465, DOI [10.1002/etc.5620220707, 10.1897/1551-5028(2003)22&lt;1465:QCACIO&gt;2.0.CO;2]
   STEBBING ARD, 1982, SCI TOTAL ENVIRON, V22, P213, DOI 10.1016/0048-9697(82)90066-3
   STOP-BOWITZ C, 1969, Nytt Magasin for Zoologi (Oslo), V17, P169
   VANGESTEL CAM, 1991, BIOL FERT SOILS, V12, P117, DOI 10.1007/BF00341486
   Weeks JM, 1996, ENVIRON TOXICOL CHEM, V15, P1801, DOI [10.1897/1551-5028(1996)015&lt;1801:NRRBLF&gt;2.3.CO;2, 10.1002/etc.5620151022]
   Widarto TH, 2004, ECOTOX ENVIRON SAFE, V58, P147, DOI 10.1016/j.ecoenv.2004.03.006
NR 40
TC 22
Z9 23
U1 0
U2 30
PU ELSEVIER
PI AMSTERDAM
PA RADARWEG 29, 1043 NX AMSTERDAM, NETHERLANDS
SN 0929-1393
EI 1873-0272
J9 APPL SOIL ECOL
JI Appl. Soil Ecol.
PD JAN
PY 2007
VL 35
IS 1
BP 46
EP 56
DI 10.1016/j.apsoil.2006.05.010
PG 11
WC Soil Science
WE Science Citation Index Expanded (SCI-EXPANDED)
SC Agriculture
GA 115VI
UT WOS:000242761500006
DA 2023-03-13
ER

PT J
AU Cutler, GC
   Scott-Dupree, CD
   Tolman, JH
   Harris, CR
AF Cutler, GC
   Scott-Dupree, CD
   Tolman, JH
   Harris, CR
TI Acute and sublethal toxicity of novaluron, a novel chitin synthesis
   inhibitor, to Leptinotarsa decemlineata (Coleoptera : Chrysomelidae)
SO PEST MANAGEMENT SCIENCE
LA English
DT Article
DE novaluron; Colorado potato beetle; Leptinotarsa decemlineata; sublethal
   toxicity; ovicidal; hormesis
ID COLORADO POTATO BEETLE; PERITROPHIC MEMBRANES; SOUTHERN ALBERTA;
   INSECTICIDES; RESISTANCE; DIFLUBENZURON; INSECTS; DIMILIN; MODE; SAY
AB The acute and sublethal toxicities of novaluron, a novel chitin synthesis inhibitor, to a laboratory-reared insecticide-susceptible strain of Colorado potato beetle, Leptinotarsa decemlineata (Say), were determined. Novaluron exhibited excellent residual (120 h LC50 = 0.42 mg litre(-1)) and good direct contact (120h LC50 = 27 mg litre(-1)) activity against second-instar larvae (L2). Hatch of eggs exposed by direct contact to novaluron solutions >= 100 mg litre(-1) was significantly reduced, as was the ability of emerged first-instar larvae to moult. L2 from eggs exposed to >= 100 mg litre(-1) novaluron weighed significantly less (P < 0.0001) than those from untreated eggs. However, L2 from eggs treated with 1 mg litre(-1) novaluron weighed significantly more (P <= 0.05) than those from untreated eggs, suggesting novaluron can have a hormetic effect on L decemlineata larval development. Leptinotarsa decemlineata mating pairs fed foliage treated with novaluron at 25 or 75 g AI ha(-1) produced approximately 25% fewer egg masses and eggs per mass. Hatch of eggs on treated foliage was almost completely suppressed, and longevity of male beetles was reduced by approximately 50% when fed foliage treated with novaluron at 75 g AI ha(-1). (c) 2005 Society of Chemical Industry.
C1 Univ Guelph, Dept Environm Biol, Ontario Agr Coll, Guelph, ON N1G 2W1, Canada.
   Agr & Agri Food Canada, So Crop Protect & Food Res Ctr, London, ON N5V 4T3, Canada.
C3 University of Guelph; Agriculture & Agri Food Canada
RP Cutler, GC (corresponding author), Univ Guelph, Dept Environm Biol, Ontario Agr Coll, Guelph, ON N1G 2W1, Canada.
EM cutler@uoguelph.ca
OI Cutler, Chris/0000-0002-4666-9987
CR BECKER B, 1978, J INSECT PHYSIOL, V24, P699, DOI 10.1016/0022-1910(78)90067-7
   BOITEAU G, 1987, CAN ENTOMOL, V119, P459, DOI 10.4039/Ent119459-5
   Boiteau G, 1992, AGR CANADA PUBLICATI, V1878/E
   Calabrese EJ, 2003, TOXICOL SCI, V71, P246, DOI 10.1093/toxsci/71.2.246
   Chapman R.F., 2012, INSECTS STRUCTURE FU
   CHIGNELL CF, 1983, STRUCTURE ACTIVITY C, P61
   CLARKE L, 1977, J INSECT PHYSIOL, V23, P241, DOI 10.1016/0022-1910(77)90037-3
   Cloutier C, 2002, BIOL CONTROL PROGRAM, P145
   CROFT BA, 1975, ANNU REV ENTOMOL, V20, P285, DOI 10.1146/annurev.en.20.010175.001441
   Grosscurt A. C., 1976, Mededelingen van de Faculteit Landbouwwetenschappen Rijksuniversiteit Gent, V41, P949
   GROSSCURT AC, 1978, PESTIC SCI, V9, P373, DOI 10.1002/ps.2780090502
   HARE JD, 1990, ANNU REV ENTOMOL, V35, P81, DOI 10.1146/annurev.en.35.010190.000501
   HARRIS CR, 1962, J ECON ENTOMOL, V55, P777, DOI 10.1093/jee/55.5.777
   HARRIS CR, 1976, J ECON ENTOMOL, V69, P625, DOI 10.1093/jee/69.5.625
   HARRIS CR, 1981, J ECON ENTOMOL, V74, P421, DOI 10.1093/jee/74.4.421
   HARRIS CR, 1986, CAN ENTOMOL, V118, P1173, DOI 10.4039/Ent1181173-11
   Hilton SA, 1998, CAN ENTOMOL, V130, P187, DOI 10.4039/Ent130187-2
   Ishaaya I, 2003, ARCH INSECT BIOCHEM, V54, P144, DOI 10.1002/arch.10111
   ISHAAYA I, 1998, P BRIGHT CROP PROT C, P49
   Ishaaya Isaac, 2001, Mededelingen Faculteit Landbouwkundige en Toegepaste Biologische Wetenschappen Universiteit Gent, V66, P363
   Ishaaya Isaac, 2002, Mededelingen Faculteit Landbouwkundige en Toegepaste Biologische Wetenschappen Universiteit Gent, V67, P617
   LUCKEY TD, 1968, J ECON ENTOMOL, V61, P7, DOI 10.1093/jee/61.1.7
   Magat R, 2002, NONPROF VOLUNT SEC Q, V31, P445
   MALINOWSKI H, 1992, PESTIC SCI, V35, P349, DOI 10.1002/ps.2780350409
   MCDONALD S, 1976, J ECON ENTOMOL, V69, P659, DOI 10.1093/jee/69.5.659
   MITSUI T, 1984, J PESTIC SCI, V9, P19
   Noronha C, 2002, PHYTOPROTECTION, V83, P89, DOI 10.7202/706231ar
   RAMACHANDRAN R, 1988, INDIAN J EXP BIOL, V26, P913
   RICHARDS AG, 1977, ANNU REV ENTOMOL, V22, P219, DOI 10.1146/annurev.en.22.010177.001251
   *SAS I, 1997, JMP IN VERS 3 2
   Stark JD, 2003, ANNU REV ENTOMOL, V48, P505, DOI 10.1146/annurev.ento.48.091801.112621
   TOLMAN JH, 2004, A03027 MII
   TOLMAN JH, 2003, A03027 AAFC MII
   TOMLIN C, 2000, PESTICIDE MANUAL WOR
   Whalon M, 2006, DATABASE ARTHROPOD R
   Zar J.H., 1996, BIOSTAT ANAL, Vthird
   2004, VEGETABLE PRODUCTION
   [No title captured]
NR 38
TC 57
Z9 61
U1 0
U2 28
PU WILEY
PI HOBOKEN
PA 111 RIVER ST, HOBOKEN 07030-5774, NJ USA
SN 1526-498X
EI 1526-4998
J9 PEST MANAG SCI
JI Pest Manag. Sci.
PD NOV
PY 2005
VL 61
IS 11
BP 1060
EP 1068
DI 10.1002/ps.1091
PG 9
WC Agronomy; Entomology
WE Science Citation Index Expanded (SCI-EXPANDED)
SC Agriculture; Entomology
GA 975QE
UT WOS:000232676200004
PM 16015578
DA 2023-03-13
ER

PT J
AU Majer, AD
   Fasanello, VJ
   Tindle, K
   Frenz, BJ
   Ziur, AD
   Fischer, CP
   Fletcher, KL
   Seecof, OM
   Gronsky, S
   Vassallo, BG
   Reed, WL
   Paitz, RT
   Stier, A
   Haussmann, MF
AF Majer, Ariana D.
   Fasanello, Vince J.
   Tindle, Kailey
   Frenz, Brian J.
   Ziur, Alexis D.
   Fischer, Chelsea P.
   Fletcher, Kelsey L.
   Seecof, Olivia M.
   Gronsky, Sarah
   Vassallo, Brian G.
   Reed, Wendy L.
   Paitz, Ryan T.
   Stier, Antoine
   Haussmann, Mark F.
TI Is there an oxidative cost of acute stress? Characterization,
   implication of glucocorticoids and modulation by prior stress experience
SO PROCEEDINGS OF THE ROYAL SOCIETY B-BIOLOGICAL SCIENCES
LA English
DT Article
DE corticosterone; oxidative stress; glucocorticoid induced oxidative
   stress; hormesis; bird
ID CORTICOSTERONE RESPONSES; ENVIRONMENTAL-CONDITIONS; LIFE-HISTORY;
   MITOCHONDRIA; ECOLOGY; DOMESTICATION; EXPOSURE; OXIDANTS
AB Acute rises in glucocorticoid hormones allow individuals to adaptively respond to environmental challenges but may also have negative consequences, including oxidative stress. While the effects of chronic glucocorticoid exposure on oxidative stress have been well characterized, those of acute stress or glucocorticoid exposure have mostly been overlooked. We examined the relationship between acute stress exposure, glucocorticoids and oxidative stress in Japanese quail (Coturnix japonica). We (i) characterized the pattern of oxidative stress during an acute stressor in two phenotypically distinct breeds; (ii) determined whether corticosterone ingestion, in the absence of acute stress, increased oxidative stress, which we call glucocorticoid-induced oxidative stress (GiOS); and (iii) explored how prior experience to stressful events affected GiOS. Both breeds exhibited an increase in oxidative stress in response to an acute stressor. Importantly, in the absence of acute stress, ingesting corticosterone caused an acute rise in plasma corticosterone and oxidative stress. Lastly, birds exposed to no previous acute stress or numerous stressful events had high levels of GiOS in response to acute stress, while birds with moderate prior exposure did not. Together, these findings suggest that an acute stress response results in GiOS, but prior experience to stressors may modulate that oxidative cost.
C1 [Majer, Ariana D.; Fasanello, Vince J.; Tindle, Kailey; Frenz, Brian J.; Ziur, Alexis D.; Fischer, Chelsea P.; Fletcher, Kelsey L.; Seecof, Olivia M.; Gronsky, Sarah; Vassallo, Brian G.; Haussmann, Mark F.] Bucknell Univ, Dept Biol, Lewisburg, PA 17837 USA.
   [Reed, Wendy L.] Univ Minnesota, Dept Biol, Duluth, MN 55812 USA.
   [Paitz, Ryan T.] Illinois State Univ, Sch Biol Sci, Normal, IL 61790 USA.
   [Stier, Antoine] Univ Turku, Dept Biol, Turku, Finland.
C3 Bucknell University; University of Minnesota System; University of
   Minnesota Duluth; Illinois State University; University of Turku
RP Haussmann, MF (corresponding author), Bucknell Univ, Dept Biol, Lewisburg, PA 17837 USA.
EM mfh008@bucknell.edu
RI Stier, Antoine/CAG-9785-2022; Paitz, Ryan T/A-8308-2008
OI Stier, Antoine/0000-0002-5445-5524; Paitz, Ryan T/0000-0003-4609-4359;
   Vassallo, Brian/0000-0003-2645-664X; Seecof, Olivia/0000-0002-0385-9801
FU National Institutes of Health [1R15-HD083870-01A1]; Bucknell Biology
   Department
FX This work was supported by the National Institutes of Health (grant no.
   1R15-HD083870-01A1) to M.F.H. and R.T.P., and the Bucknell Biology
   Department.
CR Angelier F, 2018, GEN COMP ENDOCR, V256, P99, DOI 10.1016/j.ygcen.2017.07.007
   Balaban RS, 2005, CELL, V120, P483, DOI 10.1016/j.cell.2005.02.001
   Bonier F, 2009, TRENDS ECOL EVOL, V24, P634, DOI 10.1016/j.tree.2009.04.013
   Breuner CW, 2008, GEN COMP ENDOCR, V157, P288, DOI 10.1016/j.ygcen.2008.05.017
   Chang GB, 2009, POULTRY SCI, V88, P1137, DOI 10.3382/ps.2008-00320
   Cockrem JF, 2007, J ORNITHOL, V148, pS169, DOI 10.1007/s10336-007-0175-8
   Cockrem JF, 2009, GEN COMP ENDOCR, V163, P158, DOI 10.1016/j.ygcen.2009.03.029
   Costantini D, 2016, BEHAV ECOL SOCIOBIOL, V70, P809, DOI 10.1007/s00265-016-2091-5
   Costantini D, 2012, J EXP BIOL, V215, P2820, DOI 10.1242/jeb.072231
   Costantini D, 2011, J COMP PHYSIOL B, V181, P447, DOI 10.1007/s00360-011-0566-2
   Costantini D, 2010, ECOL LETT, V13, P1435, DOI 10.1111/j.1461-0248.2010.01531.x
   Costantini D, 2010, FUNCT ECOL, V24, P950, DOI 10.1111/j.1365-2435.2010.01746.x
   Crespi EJ, 2013, FUNCT ECOL, V27, P93, DOI 10.1111/1365-2435.12009
   Dickmeis T, 2009, J ENDOCRINOL, V200, P3, DOI 10.1677/JOE-08-0415
   Finkel T, 2000, NATURE, V408, P239, DOI 10.1038/35041687
   Fletcher KL, 2015, BIOL LETTERS, V11, DOI 10.1098/rsbl.2015.0178
   Haussmann MF, 2015, BIOL LETTERS, V11, DOI 10.1098/rsbl.2015.0396
   Haussmann MF, 2012, P ROY SOC B-BIOL SCI, V279, P1447, DOI 10.1098/rspb.2011.1913
   Huber N, 2017, PHYSIOL BEHAV, V182, P46, DOI 10.1016/j.physbeh.2017.09.017
   Kunzl C, 1999, HORM BEHAV, V35, P28, DOI 10.1006/hbeh.1998.1493
   Lin H, 2004, COMP BIOCHEM PHYS B, V139, P737, DOI 10.1016/j.cbpc.2004.09.013
   Manoli I, 2007, TRENDS ENDOCRIN MET, V18, P190, DOI 10.1016/j.tem.2007.04.004
   Marasco V, 2017, MECH AGEING DEV, V164, P100, DOI 10.1016/j.mad.2017.04.012
   Marchetto NM, 2016, AM J OBSTET GYNECOL, V215, DOI 10.1016/j.ajog.2016.01.177
   Mattson MP, 2010, HORMESIS: A REVOLUTION IN BIOLOGY, TOXICOLOGY AND MEDICINE, P1, DOI 10.1007/978-1-60761-495-1
   McEwen BS, 1998, ANN NY ACAD SCI, V840, P33, DOI 10.1111/j.1749-6632.1998.tb09546.x
   Monaghan P, 2015, EARLY HUM DEV, V91, P643, DOI 10.1016/j.earlhumdev.2015.08.008
   Monaghan P, 2009, ECOL LETT, V12, P75, DOI 10.1111/j.1461-0248.2008.01258.x
   Nichols CR., 1991, THESIS U BRIT COLUMB
   Pegan TM, 2019, PHYSIOL BIOCHEM ZOOL, V92, P274, DOI 10.1086/702827
   Romero LM, 2004, TRENDS ECOL EVOL, V19, P249, DOI 10.1016/j.tree.2004.03.008
   Sapolsky RM, 2000, ENDOCR REV, V21, P55, DOI 10.1210/er.21.1.55
   Scheller K, 2000, EUR J CELL BIOL, V79, P299, DOI 10.1078/S0171-9335(04)70033-3
   Schoech SJ, 2011, CURR ZOOL, V57, P514, DOI 10.1093/czoolo/57.4.514
   Stevenson JR, 2019, PSYCHONEUROENDOCRINO, V103, P52, DOI 10.1016/j.psyneuen.2019.01.006
   Stier A, 2019, SCI REP-UK, V9, DOI 10.1038/s41598-019-44990-x
   Suzuki K, 2012, J EXP ZOOL PART A, V317A, P561, DOI 10.1002/jez.1748
   Treidel LA, 2013, BIOL LETTERS, V9, DOI 10.1098/rsbl.2013.0684
   Voituron Y, 2017, OECOLOGIA, V185, P195, DOI 10.1007/s00442-017-3933-1
   WINGFIELD JC, 1975, STEROIDS, V26, P311, DOI 10.1016/0039-128X(75)90077-X
   Young AJ, 2018, PHILOS T R SOC B, V373, DOI 10.1098/rstb.2016.0452
NR 41
TC 8
Z9 8
U1 4
U2 26
PU ROYAL SOC
PI LONDON
PA 6-9 CARLTON HOUSE TERRACE, LONDON SW1Y 5AG, ENGLAND
SN 0962-8452
EI 1471-2954
J9 P ROY SOC B-BIOL SCI
JI Proc. R. Soc. B-Biol. Sci.
PD NOV 20
PY 2019
VL 286
IS 1915
AR 20191698
DI 10.1098/rspb.2019.1698
PG 8
WC Biology; Ecology; Evolutionary Biology
WE Science Citation Index Expanded (SCI-EXPANDED)
SC Life Sciences & Biomedicine - Other Topics; Environmental Sciences &
   Ecology; Evolutionary Biology
GA JZ1IP
UT WOS:000504858800004
PM 31718494
OA Green Published, hybrid
DA 2023-03-13
ER

PT J
AU Lopes, MMD
   Silva, EO
   Laurent, S
   Charles, F
   Urban, L
   de Miranda, MRA
AF de Almeida Lopes, Monica Maria
   Silva, Ebenezer Oliveira
   Laurent, Sandrine
   Charles, Florence
   Urban, Laurent
   Alcantara de Miranda, Maria Raquel
TI The influence of pulsed light exposure mode on quality and bioactive
   compounds of fresh-cut mangoes
SO JOURNAL OF FOOD SCIENCE AND TECHNOLOGY-MYSORE
LA English
DT Article
DE Mangifera indica; Carotenoids; Ascorbate; Browning; Hormesis
ID MANGIFERA-INDICA L.; UV-C TREATMENTS; ANTIOXIDANT ACTIVITY; SHELF-LIFE;
   IRRADIATION; STABILITY; ENZYMES; APPLE
AB This study investigated the effect of pulsed light (PL) on the respiratory rate, quality (firmness, color and soluble solid content), bioactive compounds (ascorbate and carotenoid) and total antioxidant activity of fresh-cut "Tommy Atkins" mangoes. Fresh-cut mangoes were subjected to PL treatments: control (0P), 1 pulse (1P; 0.7 J cm(-2)), 4 successive pulses (4P; 2.80 J cm(-2)) and 1 pulse per day for 4 days (1P4D; 2.80 J cm(-2)) before storage for 7 days at 6 A degrees C. The 1P and the 4P treatments reduced fresh mass loss during storage, while 4P-treated samples also showed a slower decline of yellow color, as shown by parameter b and overall better visual appearance. After 7 days of storage, total ascorbate content was 40% higher in the 1P4D treatment than in control, whereas total carotenoid content (0.894 mg g(-1) FM) and total antioxidant activity (144 mu mol trolox 100 g(-1) FM) were the highest in the 4P-treated samples. Results suggest that PL mode of application is more important than the fluence or final dose received by fresh-cut mangoes; moreover, 4P is an effective method to preserve, or even improve quality of fresh-cut mangoes.
C1 [de Almeida Lopes, Monica Maria; Silva, Ebenezer Oliveira; Alcantara de Miranda, Maria Raquel] Univ Fed Ceara, Dept Biochem & Mol Biol, Ave Mister Hull 2297, BR-60451970 Fortaleza, Ceara, Brazil.
   [Laurent, Sandrine; Charles, Florence; Urban, Laurent] UMR Qualisud, Equipe Physiol Qualite Fruits & Legumes, EA 4279, Rue Baruch Spinoza 301,BP 21239, Avignon, France.
C3 Universidade Federal do Ceara
RP de Miranda, MRA (corresponding author), Univ Fed Ceara, Dept Biochem & Mol Biol, Ave Mister Hull 2297, BR-60451970 Fortaleza, Ceara, Brazil.
EM rmiranda@pq.cnpq.br
RI Almeida Lopes, Mônica Maria de/G-9450-2018; de Miranda, Maria Raquel
   Alcântara/N-1942-2016; Silva, Ebenezer/C-4497-2013
OI de Miranda, Maria Raquel Alcântara/0000-0003-0069-7242; Silva,
   Ebenezer/0000-0002-7396-6637
FU Instituto Nacional de Ciencia e Tecnologia de Frutos
   Tropicais-INCT/CNPq, Brazil; Coordenacao de Aperfeicoamento de Pessoal
   de Nivel Superior-CAPES, Brazil
FX We would like to thank Instituto Nacional de Ciencia e Tecnologia de
   Frutos Tropicais-INCT/CNPq, Brazil and Coordenacao de Aperfeicoamento de
   Pessoal de Nivel Superior-CAPES, Brazil, for financial support and
   scholarship; and Claranor (R) for the pulsed light equipment (France,
   Avignon).
CR Aguilo-Aguayo I, 2013, POSTHARVEST BIOL TEC, V86, P29, DOI 10.1016/j.postharvbio.2013.06.011
   Allende A, 2006, FOOD MICROBIOL, V23, P241, DOI 10.1016/j.fm.2005.04.009
   Barka EA, 2000, J AGR FOOD CHEM, V48, P667, DOI 10.1021/jf9906174
   Castagna A, 2013, FOOD CHEM, V137, P151, DOI 10.1016/j.foodchem.2012.09.095
   Charles F, 2013, INNOV FOOD SCI EMERG, V18, P190, DOI 10.1016/j.ifset.2013.02.004
   De Gara L, 2004, VITAMIN C: FUNCTION AND BIOCHEMISTRY IN ANIMALS AND PLANTS, P83
   Feng FJ, 2014, SCI HORTIC-AMSTERDAM, V165, P123, DOI 10.1016/j.scienta.2013.11.008
   Gomez PL, 2012, INNOV FOOD SCI EMERG, V16, P102, DOI 10.1016/j.ifset.2012.05.011
   Gonzalez-Aguilar GA, 2010, TRENDS FOOD SCI TECH, V21, P475, DOI 10.1016/j.tifs.2010.07.004
   Heber David, 2004, J Postgrad Med, V50, P145
   Hemmaty S, 2007, SPAN J AGRIC RES, V5, P557, DOI 10.5424/sjar/2007054-277
   Ibarra-Garza IP, 2015, POSTHARVEST BIOL TEC, V103, P45, DOI 10.1016/j.postharvbio.2015.02.014
   Jolivet S, 1998, MYCOL RES, V102, P1459, DOI 10.1017/S0953756298006248
   Kaisoon O, 2012, FOOD RES INT, V46, P563, DOI 10.1016/j.foodres.2011.06.016
   Karlova R, 2011, PLANT CELL, V23, P923, DOI 10.1105/tpc.110.081273
   Koh PC, 2016, J FOOD SCI TECH MYS, V53, P1798, DOI 10.1007/s13197-015-2139-y
   Koyyalamudi SR, 2011, J FOOD COMPOS ANAL, V24, P976, DOI 10.1016/j.jfca.2011.02.007
   Larrauri JA, 1997, J AGR FOOD CHEM, V45, P1390, DOI 10.1021/jf960282f
   LICHTENTHALER HK, 1987, METHOD ENZYMOL, V148, P350
   Liu CH, 2011, POSTHARVEST BIOL TEC, V59, P232, DOI 10.1016/j.postharvbio.2010.09.003
   Ma XW, 2011, SCI HORTIC-AMSTERDAM, V129, P102, DOI 10.1016/j.scienta.2011.03.015
   Manzocco L, 2013, J FOOD SCI, V78, pE1183, DOI 10.1111/1750-3841.12216
   Manzocco L, 2011, POSTHARVEST BIOL TEC, V61, P165, DOI 10.1016/j.postharvbio.2011.03.003
   Salinas-Hernandez RM, 2015, J FOOD SCI TECH MYS, V52, P63, DOI 10.1007/s13197-013-0992-0
   Murshed R, 2008, ANAL BIOCHEM, V383, P320, DOI 10.1016/j.ab.2008.07.020
   Oms-Oliu G, 2010, POSTHARVEST BIOL TEC, V56, P216, DOI 10.1016/j.postharvbio.2009.12.011
   Palafox-Carlos H, 2012, SCI HORTIC-AMSTERDAM, V135, P7, DOI 10.1016/j.scienta.2011.11.027
   Re R, 1999, FREE RADICAL BIO MED, V26, P1231, DOI 10.1016/S0891-5849(98)00315-3
   Reddy CVK, 2010, FOOD RES INT, V43, P285, DOI 10.1016/j.foodres.2009.10.006
   Rodov V, 2012, POSTHARVEST BIOL TEC, V68, P43, DOI 10.1016/j.postharvbio.2012.02.001
   Saltveit MES, 2005, POSTHARVEST BIOL TEC, V36, P87, DOI 10.1016/j.postharvbio.2004.10.007
   Seymour GB, 2002, J EXP BOT, V53, P2065, DOI 10.1093/jxb/erf087
   Shayanfar S, 2014, J FOOD SCI TECH MYS, V51, P4033, DOI 10.1007/s13197-013-0961-7
   Shen Y, 2013, POSTHARVEST BIOL TEC, V76, P50, DOI 10.1016/j.postharvbio.2012.09.006
   Solovchenko AE, 2008, RUSS J PLANT PHYSL+, V55, P719, DOI 10.1134/S1021443708060010
   Varoquaux P., 1994, MINIMALLY PROCESSED, P226, DOI DOI 10.1007/978-1-4615-2393-2_
   Zhou GY, 2015, APPETITE, V91, P64, DOI 10.1016/j.appet.2015.03.022
NR 37
TC 11
Z9 11
U1 3
U2 35
PU SPRINGER INDIA
PI NEW DELHI
PA 7TH FLOOR, VIJAYA BUILDING, 17, BARAKHAMBA ROAD, NEW DELHI, 110 001,
   INDIA
SN 0022-1155
EI 0975-8402
J9 J FOOD SCI TECH MYS
JI J. Food Sci. Technol.-Mysore
PD JUL
PY 2017
VL 54
IS 8
BP 2332
EP 2340
DI 10.1007/s13197-017-2673-x
PG 9
WC Food Science & Technology
WE Science Citation Index Expanded (SCI-EXPANDED)
SC Food Science & Technology
GA FA2LG
UT WOS:000405272300016
PM 28740290
OA Green Published
DA 2023-03-13
ER

PT J
AU Cadet, JL
   Krasnova, IN
   Ladenheim, B
   Cai, NS
   Mccoy, MT
   Atianjoh, FE
AF Cadet, Jean Lud
   Krasnova, Irina N.
   Ladenheim, Bruce
   Cai, Ning-Sheng
   McCoy, Michael T.
   Atianjoh, Fidelis E.
TI Methamphetamine Preconditioning: Differential Protective Effects on
   Monoaminergic Systems in the Rat Brain
SO NEUROTOXICITY RESEARCH
LA English
DT Article
DE Methamphetamine; Toxicity; Preconditioning; Hormesis; Dopamine;
   Serotonin; Striatum
ID NERVE-TERMINAL DEGENERATION; INDUCED NEUROTOXICITY; NEURONAL APOPTOSIS;
   ISCHEMIC TOLERANCE; CEREBRAL-ISCHEMIA; TRANSGENIC MICE; DOPAMINE;
   MECHANISMS; ABUSE; PRETREATMENT
AB Pretreatment with methamphetamine (METH) can attenuate toxicity due to acute METH challenges. The majority of previous reports have focused mainly on the effects of the drug on the striatal dopaminergic system. In the present study, we used a regimen that involves gradual increases in METH administration to rats in order to mimic progressively larger doses of the drug used by some human METH addicts. We found that this METH preconditioning was associated with complete protection against dopamine depletion caused by a METH challenge (5 mg/kg x 6 injections given 1 h apart) in the striatum and cortex. In contrast, there was no preconditioning-mediated protection against METH-induced serotonin depletion in the striatum and hippocampus, with some protection being observed in the cortex. There was also no protection against METH-induced norepinephrine (NE) depletion in the hippocampus. These results indicate that, in contrast to the present dogmas, there might be differences in the mechanisms involved in METH toxicity on monoaminergic systems in the rodent brain. Thus, chronic injections of METH might activate programs that protect against dopamine toxicity without influencing drug-induced pathological changes in serotoninergic systems. Further studies will need to evaluate the cellular and molecular bases for these differential responses.
C1 [Cadet, Jean Lud; Krasnova, Irina N.; Ladenheim, Bruce; Cai, Ning-Sheng; McCoy, Michael T.; Atianjoh, Fidelis E.] NIDA, Mol Neuropsychiat Branch, NIH, DHHS, Baltimore, MD 21224 USA.
C3 National Institutes of Health (NIH) - USA; NIH National Institute on
   Aging (NIA); NIH National Institute on Drug Abuse (NIDA)
RP Cadet, JL (corresponding author), NIDA, Mol Neuropsychiat Branch, NIH, DHHS, 251 Bayview Blvd, Baltimore, MD 21224 USA.
EM jcadet@intra.nida.nih.gov
FU National Institute on Drug Abuse, NIH/DHHS
FX This research was supported in part by the Intramural Research Program
   of the National Institute on Drug Abuse, NIH/DHHS. The authors thank the
   staff of the NIDA/IRP animal facility for the excellent care provided to
   the animals used in our studies.
CR Blanco Miguel, 2006, Cerebrovasc Dis, V21 Suppl 2, P38, DOI 10.1159/000091702
   Cadet JL, 2007, NEUROTOX RES, V12, P181, DOI 10.1007/BF03033915
   Cadet JL, 2007, NEUROTOX RES, V11, P183, DOI 10.1007/BF03033567
   CADET JL, 1994, ANN NY ACAD SCI, V738, P388
   Cadet JL, 2003, FASEB J, V17, P1775, DOI 10.1096/fj.03-0073rev
   Cadet JL, 1998, NEUROCHEM INT, V32, P117, DOI 10.1016/S0197-0186(97)00031-4
   Calabrese EJ, 2008, AGEING RES REV, V7, P8, DOI 10.1016/j.arr.2007.07.001
   Chang L, 2002, PSYCHIAT RES-NEUROIM, V114, P65, DOI 10.1016/S0925-4927(02)00004-5
   Chang L, 2007, ADDICTION, V102, P16, DOI 10.1111/j.1360-0443.2006.01782.x
   Cho AK, 2002, J ADDICT DIS, V21, P21
   Danaceau JP, 2007, EUR J PHARMACOL, V559, P46, DOI 10.1016/j.ejphar.2006.11.045
   Davidson C, 2001, BRAIN RES REV, V36, P1, DOI 10.1016/S0165-0173(01)00054-6
   Dirnagl U, 2003, TRENDS NEUROSCI, V26, P248, DOI 10.1016/S0166-2236(03)00071-7
   Friedman SD, 1998, PHARMACOL BIOCHEM BE, V61, P35, DOI 10.1016/S0091-3057(98)00066-5
   Glantz L, 2005, EXP NEUROL, V192, P117, DOI 10.1016/j.expneurol.2004.11.012
   Graham DL, 2008, J NEUROCHEM, V105, P1873, DOI 10.1111/j.1471-4159.2008.05269.x
   Gygi MP, 1996, NEUROPHARMACOLOGY, V35, P751, DOI 10.1016/0028-3908(96)84647-8
   Hoshida S, 2002, CARDIOVASC RES, V55, P495, DOI 10.1016/S0008-6363(02)00337-1
   Itzhak Y, 2006, PHARMACOL THERAPEUT, V109, P246, DOI 10.1016/j.pharmthera.2005.08.004
   Itzhak Y, 1996, J NEUROCHEM, V67, P1770
   Jayanthi S, 2005, P NATL ACAD SCI USA, V102, P868, DOI 10.1073/pnas.0404990102
   Jernigan TL, 2005, AM J PSYCHIAT, V162, P1461, DOI 10.1176/appi.ajp.162.8.1461
   Johanson CE, 2006, PSYCHOPHARMACOLOGY, V185, P327, DOI 10.1007/s00213-006-0330-6
   Johnson-Davis KL, 2004, J PHARMACOL EXP THER, V309, P578, DOI 10.1124/jpet.103.062695
   Johnson-Davis KL, 2003, EUR J PHARMACOL, V482, P151, DOI 10.1016/j.ejphar.2003.09.063
   KRAMER JC, 1967, J AMER MED ASSOC, V201, P305, DOI 10.1001/jama.201.5.305
   Krasnova IN, 2007, NEUROTOX RES, V11, P107, DOI 10.1007/BF03033390
   Ladenheim B, 2000, MOL PHARMACOL, V58, P1247, DOI 10.1124/mol.58.6.1247
   LaVoie MJ, 1999, J NEUROSCI, V19, P1484, DOI 10.1523/jneurosci.19-04-01484.1999
   Lin CH, 2008, EUR J PHARMACOL, V589, P85, DOI 10.1016/j.ejphar.2008.05.047
   Ly CV, 2006, NEUROSCIENTIST, V12, P291, DOI 10.1177/1073858406287661
   Mattson MP, 2008, AGEING RES REV, V7, P1, DOI 10.1016/j.arr.2007.08.007
   O'Neil ML, 2006, SYNAPSE, V60, P465, DOI 10.1002/syn.20320
   Rawson RA, 2002, J ADDICT DIS, V21, P1
   Ren YB, 2004, J CEREBR BLOOD F MET, V24, P42, DOI 10.1097/01.WCB.0000095802.98378.91
   RICAURTE GA, 1980, BRAIN RES, V193, P153, DOI 10.1016/0006-8993(80)90952-X
   RICAURTE GA, 1982, BRAIN RES, V235, P93, DOI 10.1016/0006-8993(82)90198-6
   Rosenzweig HL, 2007, J CEREBR BLOOD F MET, V27, P1663, DOI 10.1038/sj.jcbfm.9600464
   Saibil HR, 2008, CURR OPIN STRUC BIOL, V18, P35, DOI 10.1016/j.sbi.2007.11.006
   SCHMIDT CJ, 1985, J NEUROCHEM, V44, P852, DOI 10.1111/j.1471-4159.1985.tb12893.x
   Segal DS, 2003, NEUROPSYCHOPHARMACOL, V28, P1730, DOI 10.1038/sj.npp.1300247
   Segura-Aguilara J, 2004, NEUROTOX RES, V6, P615, DOI 10.1007/BF03033456
   Sekine Y, 2003, AM J PSYCHIAT, V160, P1699, DOI 10.1176/appi.ajp.160.9.1699
   Simon SL, 2002, J ADDICT DIS, V21, P61
   Stenzel-Poore MP, 2003, LANCET, V362, P1028, DOI 10.1016/S0140-6736(03)14412-1
   Stephans S, 1996, NEUROSCIENCE, V72, P593, DOI 10.1016/0306-4522(95)00587-0
   Volkow ND, 2001, J NEUROSCI, V21, P9414, DOI 10.1523/JNEUROSCI.21-23-09414.2001
   Wilson JM, 1996, NAT MED, V2, P699, DOI 10.1038/nm0696-699
NR 48
TC 31
Z9 31
U1 0
U2 5
PU SPRINGER
PI NEW YORK
PA 233 SPRING ST, NEW YORK, NY 10013 USA
SN 1029-8428
J9 NEUROTOX RES
JI Neurotox. Res.
PD APR
PY 2009
VL 15
IS 3
BP 252
EP 259
DI 10.1007/s12640-009-9026-0
PG 8
WC Neurosciences
WE Science Citation Index Expanded (SCI-EXPANDED)
SC Neurosciences & Neurology
GA 418YB
UT WOS:000264184900007
PM 19384598
OA Green Accepted
DA 2023-03-13
ER

PT J
AU Garrido, A
   de Toda, IM
   Del Cerro, ED
   Felix, J
   Ceprian, N
   Gonzalez-Sanchez, M
   De la Fuente, M
AF Garrido, A.
   Martinez de Toda, I
   Diaz Del Cerro, E.
   Felix, J.
   Ceprian, N.
   Gonzalez-Sanchez, M.
   De la Fuente, M.
TI Social environment as a modulator of immunosenescence
SO EXPERT REVIEWS IN MOLECULAR MEDICINE
LA English
DT Review
DE Aging; homeostatic systems; immunosenescence; loneliness; social
   environment; social strategy; stress response
ID MESENCHYMAL STEM-CELLS; HUMAN IMMUNE-SYSTEM; SICK CAGE MATE; CHRONIC
   STRESS; PSYCHOLOGICAL STRESS; EMOTION REGULATION; INTERPERSONAL
   TENSIONS; INFLAMMATORY STRESS; MITOCHONDRIAL-DNA; BLOOD-PRESSURE
AB Immune system aging, a process known as immunosenescence, involves a striking rearrangement affecting all immune cells, resulting in an increased rate of infections and a major incidence of autoimmune diseases and cancer. Nonetheless, differences in how individuals of the same chronological age carry out this immunosenescence establishment and thus the aging rate have been reported. In the context of neuroimmunoendocrine communication and its role in the response to stress situations, growing evidence suggests that social environments profoundly influence all physiological responses, especially those linked to immunity. Accordingly, negative contexts (loneliness in humans/social isolation in rodents) were associated with immune impairments and decreased lifespan. However, positive social environments have been correlated with adequate immunity and increased lifespan. Therefore, the social context in which an individual lives is proposed as a decisive modulator of the immunosenescence process and, consequently, of the rate of aging. In this review, the most important findings regarding how different social environments (negative and positive) modulate immunosenescence and therefore the aging rate, as well as the role of stress responses, hormesis, and resilience in these environments will be explained. Finally, several possible molecular mechanisms underlying the effects of negative and positive environments on immunosenescence will be suggested.
C1 [Garrido, A.] Spanish Res Council CSIC, Natl Ctr Biotechnol CNB, Dept Immunol & Oncol, Madrid, Spain.
   [Martinez de Toda, I; Diaz Del Cerro, E.; Felix, J.; Ceprian, N.; Gonzalez-Sanchez, M.; De la Fuente, M.] Univ Complutense Madrid, Sch Biol, Dept Genet Physiol & Microbiol, Physiol Unit, Madrid, Spain.
   [Martinez de Toda, I; Diaz Del Cerro, E.; Felix, J.; Ceprian, N.; Gonzalez-Sanchez, M.; De la Fuente, M.] Inst Invest Hosp 12 Octubre I 12, Madrid, Spain.
C3 Consejo Superior de Investigaciones Cientificas (CSIC); CSIC - Centro
   Nacional de Biotecnologia (CNB); Complutense University of Madrid;
   Hospital Universitario 12 de Octubre
RP Garrido, A (corresponding author), Spanish Res Council CSIC, Natl Ctr Biotechnol CNB, Dept Immunol & Oncol, Madrid, Spain.
EM agarrido@cnb.csic.es
RI GONZALEZ-SANCHEZ, MONICA/M-5705-2016
OI GONZALEZ-SANCHEZ, MONICA/0000-0001-7788-3516; Felix,
   Judith/0000-0003-3319-7623; Diaz del Cerro,
   Estefania/0000-0003-4401-6234; Garrido, Antonio/0000-0003-3026-3330
FU Research Group of Complutense University of Madrid (UCM) [910379]
FX This work was supported by the grants of the Research Group of
   Complutense University of Madrid (UCM) (910379).
CR Almeida DM, 2005, J GERONTOL B-PSYCHOL, V60, P34
   Alves GJ, 2012, BRAIN BEHAV IMMUN, V26, P32, DOI 10.1016/j.bbi.2011.07.228
   Alves GJ, 2006, NEUROSCI RES, V56, P172, DOI 10.1016/j.neures.2006.06.012
   Alves GJ, 2010, BEHAV BRAIN RES, V214, P357, DOI 10.1016/j.bbr.2010.06.003
   Arbeev KG, 2019, J GERONTOL A-BIOL, V74, P462, DOI 10.1093/gerona/gly136
   Avitsur R, 2009, IMMUNOL ALLERGY CLIN, V29, P285, DOI 10.1016/j.iac.2009.02.006
   Bailey MT, 2007, AM J PHYSIOL-REG I, V293, pR1180, DOI 10.1152/ajpregu.00307.2007
   Barth E, 2019, AGING-US, V11, P8556, DOI 10.18632/aging.102345
   BARTROP RW, 1977, LANCET, V1, P834
   Bauer ME, 2016, MECH AGEING DEV, V158, P27, DOI 10.1016/j.mad.2016.01.001
   Bellieni CV, 2007, CLIN J PAIN, V23, P219, DOI 10.1097/AJP.0b013e31802e3bd7
   Birditt KS, 2020, PSYCHOL AGING, V35, P578, DOI 10.1037/pag0000416
   Birditt KS, 2005, PSYCHOL AGING, V20, P330, DOI 10.1037/0882-7974.20.2.330
   Birnie-Lefcovitch S, 2005, J CHILD FAM STUD, V14, P269, DOI [10.1007/s10826-005-5054-4, DOI 10.1007/S10826-005-5054-4]
   Biyikli NK, 2006, PEPTIDES, V27, P2249, DOI 10.1016/j.peptides.2006.03.029
   Borges JV, 2019, BEHAV BRAIN RES, V366, P36, DOI 10.1016/j.bbr.2019.03.025
   Brand MD, 2010, EXP GERONTOL, V45, P466, DOI 10.1016/j.exger.2010.01.003
   Budiu Raluca A, 2017, Cancer Clin Oncol, V6, P12, DOI 10.5539/cco.v6n1p12
   Burns SB, 2018, SEMIN CELL DEV BIOL, V77, P115, DOI 10.1016/j.semcdb.2017.09.033
   Cacioppo JT, 2015, ANNU REV PSYCHOL, V66, P733, DOI 10.1146/annurev-psych-010814-015240
   Cacioppo JT, 2011, ANN NY ACAD SCI, V1231, P17, DOI 10.1111/j.1749-6632.2011.06028.x
   Cacioppo JT, 2003, PERSPECT BIOL MED, V46, pS39, DOI 10.1353/pbm.2003.0049
   Cai WP, 2017, PSYCHIAT RES, V256, P71, DOI 10.1016/j.psychres.2017.06.018
   Calabrese EJ, 2018, INT J MOL SCI, V19, DOI 10.3390/ijms19102871
   Caro P, 2010, MITOCHONDRION, V10, P479, DOI 10.1016/j.mito.2010.05.004
   Carr EJ, 2016, NAT IMMUNOL, V17, P461, DOI 10.1038/ni.3371
   Carroll JE, 2013, PSYCHOSOM MED, V75, P171, DOI 10.1097/PSY.0b013e31828233bf
   Celebioglu A, 2015, INT J NURS PRACT, V21, P797, DOI 10.1111/ijn.12298
   Cetinel S, 2010, REGUL PEPTIDES, V160, P146, DOI 10.1016/j.regpep.2009.11.011
   Chovatiya R, 2014, MOL CELL, V54, P281, DOI 10.1016/j.molcel.2014.03.030
   Christenfeld N, 2000, BIOMED PHARMACOTHER, V54, P251, DOI 10.1016/S0753-3322(00)80067-0
   COHEN S, 1988, HEALTH PSYCHOL, V7, P269, DOI 10.1037/0278-6133.7.3.269
   COHEN S, 1991, NEW ENGL J MED, V325, P606, DOI 10.1056/NEJM199108293250903
   COHEN S, 1992, PSYCHOL SCI, V3, P301, DOI 10.1111/j.1467-9280.1992.tb00677.x
   Cohen S, 2016, PERSPECT PSYCHOL SCI, V11, P456, DOI 10.1177/1745691616646305
   Cohen S, 2015, PSYCHOL SCI, V26, P135, DOI 10.1177/0956797614559284
   Cole SW, 2007, GENOME BIOL, V8, DOI 10.1186/gb-2007-8-9-r189
   Conger RD, 2002, J MARRIAGE FAM, V64, P361, DOI 10.1111/j.1741-3737.2002.00361.x
   Cooijmans KHM, 2017, BMC PEDIATR, V17, DOI 10.1186/s12887-017-0906-9
   Cruces J, 2014, J NEUROIMMUNOL, V277, P18, DOI 10.1016/j.jneuroim.2014.09.011
   Cruces J, 2014, CURR PHARM DESIGN, V20, P4608
   Dantzer R, 2018, BRAIN BEHAV IMMUN, V74, P28, DOI 10.1016/j.bbi.2018.08.010
   De la Fuente M., 2018, CAMBRIDGE HDB SUCCES, P265
   De la Fuente M., 2018, HDB IMMUNOSENESCENCE
   De la Fuente M, 2021, J ALZHEIMERS DIS, V81, P1345, DOI 10.3233/JAD-201587
   De la Fuente M, 2009, CURR PHARM DESIGN, V15, P3003, DOI 10.2174/138161209789058110
   De la Fuente M, 2011, CURR PHARM DESIGN, V17, P3966, DOI 10.2174/138161211798764861
   Delahanty DL, 1996, HEALTH PSYCHOL, V15, P48, DOI 10.1037/0278-6133.15.1.48
   Dhabhar FS, 2018, FRONT NEUROENDOCRIN, V49, P175, DOI 10.1016/j.yfrne.2018.03.004
   Diaz-Del Cerro E, 2022, BIOGERONTOLOGY, V23, P307, DOI 10.1007/s10522-022-09968-9
   Diaz-del Cerro E, 2022, EXP GERONTOL, V158, DOI 10.1016/j.exger.2021.111653
   Dimsdale JE, 2008, J AM COLL CARDIOL, V51, P1237, DOI 10.1016/j.jacc.2007.12.024
   Elabd C, 2008, STEM CELLS, V26, P2399, DOI 10.1634/stemcells.2008-0127
   Farchi M, 2010, J NERV MENT DIS, V198, P382, DOI 10.1097/NMD.0b013e3181da4b67
   Feder A, 2019, BIOL PSYCHIAT, V86, P443, DOI 10.1016/j.biopsych.2019.07.012
   Ferber SG, 2008, ACTA PAEDIATR, V97, P171, DOI 10.1111/j.1651-2227.2007.00607.x
   Ferland CL, 2011, NEUROSCI LETT, V489, P154, DOI 10.1016/j.neulet.2010.12.006
   Field T, 2010, DEV REV, V30, P367, DOI 10.1016/j.dr.2011.01.001
   Finch TL, 2014, BMC HEALTH SERV RES, V14, DOI 10.1186/1472-6963-14-436
   Gapp K, 2014, NAT COMMUN, V5, DOI 10.1038/ncomms6466
   Garrido A, 2021, J NEUROIMMUNE PHARM, V16, P548, DOI 10.1007/s11481-020-09947-2
   Garrido A, 2020, J NEUROIMMUNOL, V343, DOI 10.1016/j.jneuroim.2020.577240
   Garrido A, 2018, BRAIN BEHAV IMMUN, V69, P440, DOI 10.1016/j.bbi.2018.01.003
   Garrido A, 2019, INT J MOL SCI, V20, DOI 10.3390/ijms20030769
   Garrido A, 2019, BIOGERONTOLOGY, V20, P49, DOI 10.1007/s10522-018-9774-4
   Garrido A, 2018, J GERONTOL A-BIOL, V73, P873, DOI 10.1093/gerona/gly043
   Gee DG, 2015, NEUROBIOL STRESS, V1, P184, DOI 10.1016/j.ynstr.2015.02.001
   Giordano R, 2005, J CLIN ENDOCR METAB, V90, P5656, DOI 10.1210/jc.2005-0105
   Glaria E, 2020, CELLS-BASEL, V9, DOI 10.3390/cells9010228
   Glaser R, 1997, ANN BEHAV MED, V19, P78, DOI 10.1007/BF02883323
   GLASER R, 1987, Brain Behavior and Immunity, V1, P7, DOI 10.1016/0889-1591(87)90002-X
   Glaser R, 2001, J GERONTOL A-BIOL, V56, pM477, DOI 10.1093/gerona/56.8.M477
   Glaser R, 2000, PSYCHOSOM MED, V62, P804, DOI 10.1097/00006842-200011000-00010
   Gouin JP, 2008, NEUROIMMUNOMODULAT, V15, P251, DOI 10.1159/000156468
   Green JG, 2010, ARCH GEN PSYCHIAT, V67, P113, DOI 10.1001/archgenpsychiatry.2009.186
   Grewen KM, 2005, PSYCHOSOM MED, V67, P531, DOI 10.1097/01.psy.0000170341.88395.47
   Grewen KM, 2003, BEHAV MED, V29, P123, DOI 10.1080/08964280309596065
   Guayerbas N, 2003, DEV COMP IMMUNOL, V27, P339, DOI 10.1016/S0145-305X(02)00103-9
   Guayerbas N, 2002, BEHAV BRAIN RES, V134, P41, DOI 10.1016/S0166-4328(01)00449-1
   Hadley EC, 2018, J GERONTOL A-BIOL, V73, P995, DOI 10.1093/gerona/glx172
   Hadley EC, 2017, J GERONTOL A-BIOL, V72, P980, DOI 10.1093/gerona/glx015
   Hamasato EK, 2014, BRAIN BEHAV IMMUN, V42, P109, DOI 10.1016/j.bbi.2014.06.001
   Hansenne I, 2005, J NEUROIMMUNOL, V158, P67, DOI 10.1016/j.jneuroim.2004.08.007
   Hanton S, 2013, EUR J SPORT SCI, V13, P96, DOI 10.1080/17461391.2011.635810
   Heinrichs M, 2003, BIOL PSYCHIAT, V54, P1389, DOI 10.1016/S0006-3223(03)00465-7
   Henry JP, 1998, PSYCHONEUROENDOCRINO, V23, P863
   Hobfoll SE, 2011, SOC SCI MED, V72, P1400, DOI 10.1016/j.socscimed.2011.02.022
   Holt-Lunstad Julianne, 2022, Am J Health Promot, V36, P380, DOI 10.1177/08901171211064223
   Holt-Lunstad J, 2010, PLOS MED, V7, DOI 10.1371/journal.pmed.1000316
   Holt-Lunstad J, 2008, PSYCHOSOM MED, V70, P976, DOI 10.1097/PSY.0b013e318187aef7
   HOUSE JS, 1988, SCIENCE, V241, P540, DOI 10.1037/0003-066X.59.8.676
   Hsu HC, 2020, INT J ENV RES PUB HE, V17, DOI 10.3390/ijerph17249181
   Iseri SO, 2005, J SURG RES, V126, P73, DOI 10.1016/j.jss.2005.01.021
   Janicki-Deverts D, 2007, BRAIN BEHAV IMMUN, V21, P301, DOI 10.1016/j.bbi.2006.09.002
   Jankowski M, 2010, BASIC RES CARDIOL, V105, P205, DOI 10.1007/s00395-009-0076-5
   Jin D, 2007, NATURE, V446, P41, DOI 10.1038/nature05526
   Johnson DR, 1997, J TRAUMA STRESS, V10, P259, DOI 10.1023/A:1024830229391
   Kaneko Y, 2016, SCI REP-UK, V6, DOI 10.1038/srep35659
   Kanitz E, 2016, FRONT BEHAV NEUROSCI, V10, DOI 10.3389/fnbeh.2016.00227
   Kar A, 2020, CELLS-BASEL, V9, DOI 10.3390/cells9071716
   Karelina K, 2011, PSYCHOSOM MED, V73, P67, DOI 10.1097/PSY.0b013e3182002116
   Kearns SM, 2017, PERSONAL MENT HEALTH, V11, P64, DOI 10.1002/pmh.1363
   Kent C, 2020, MOL NEUROBIOL, V57, P4500, DOI 10.1007/s12035-020-02037-7
   Kessler RC, 2012, EPIDEMIOL PSYCH SCI, V21, P35, DOI 10.1017/S2045796011000758
   Khanfer Riyad, 2010, Psychosom Med, V72, P636, DOI 10.1097/PSY.0b013e3181e7fae8
   Kim YS, 2012, CELLS TISSUES ORGANS, V195, P428, DOI 10.1159/000329234
   Kingsbury MA, 2019, FRONT NEUROENDOCRIN, V55, DOI 10.1016/j.yfrne.2019.100794
   Kirkland JL, 2016, J GERONTOL A-BIOL, V71, P1407, DOI 10.1093/gerona/glw086
   Knutson B, 2002, PSYCHOL BULL, V128, P961, DOI 10.1037//0033-2909.128.6.961
   Kuebler U, 2013, PLOS ONE, V8, DOI 10.1371/journal.pone.0055875
   Kumsta R, 2013, CURR OPIN NEUROBIOL, V23, P11, DOI 10.1016/j.conb.2012.09.004
   Lagercrantz H, 2009, PEDIATR RES, V65, P255, DOI 10.1203/PDR.0b013e3181973b0d
   Li T, 2017, FRONT IMMUNOL, V7, DOI 10.3389/fimmu.2016.00693
   Lin JCF, 2014, BMC MUSCULOSKEL DIS, V15, DOI 10.1186/1471-2474-15-362
   Lin SH, 2011, MED HYPOTHESES, V77, P753, DOI 10.1016/j.mehy.2011.07.030
   Lischke T, 2013, INFECT IMMUN, V81, P4091, DOI 10.1128/IAI.00340-13
   Liu HR, 2018, FRONT HUM NEUROSCI, V12, DOI 10.3389/fnhum.2018.00326
   Maccio A, 2010, IN VIVO, V24, P157
   Machado TRM, 2017, PHYSIOL BEHAV, V169, P82, DOI 10.1016/j.physbeh.2016.11.022
   MacLean K, 2003, DEV PSYCHOPATHOL, V15, P853, DOI 10.1017/S0954579403000415
   Majnaric LT, 2021, INT J MOL SCI, V22, DOI 10.3390/ijms22168970
   Makhanova A, 2021, SCI REP-UK, V11, DOI 10.1038/s41598-021-82307-z
   Maren S, 2008, EUR J NEUROSCI, V28, P1661, DOI 10.1111/j.1460-9568.2008.06485.x
   Mariotti A, 2015, FUTUR SCI OA, V1, DOI [10.4155/fso.15.21, 10.4155/FSO.15.21]
   Marshall GD, 1998, BRAIN BEHAV IMMUN, V12, P297, DOI 10.1006/brbi.1998.0537
   de Toda IM, 2021, J GERONTOL A-BIOL, V76, P1939, DOI 10.1093/gerona/glab136
   de Toda IM, 2021, CELLS-BASEL, V10, DOI 10.3390/cells10112974
   de Toda IM, 2019, BIOGERONTOLOGY, V20, P823, DOI 10.1007/s10522-019-09829-y
   de Toda IM, 2019, OXID MED CELL LONGEV, V2019, DOI 10.1155/2019/4574276
   de Toda IM, 2020, J GERONTOL A-BIOL, V75, P613, DOI 10.1093/gerona/glz033
   de Toda IM, 2016, AGING-US, V8, P3110, DOI 10.18632/aging.101116
   Maulik PK, 2010, ACTA PSYCHIAT SCAND, V122, P118, DOI [10.1111/j.1600-0447.2009.01511.x, 10.1111/j.1600-0447.2009.1511.x]
   McGlone F, 2014, NEURON, V82, P737, DOI 10.1016/j.neuron.2014.05.001
   Menec VH, 2020, PLOS ONE, V15, DOI 10.1371/journal.pone.0230673
   Mesik L, 2019, J NEUROSCI, V39, P10060, DOI 10.1523/JNEUROSCI.1722-19.2019
   Morgulis MSFA, 2004, NEUROIMMUNOMODULAT, V11, P49, DOI 10.1159/000072969
   Morrison I, 2016, ADAPT HUM BEHAV PHYS, V2, P344, DOI 10.1007/s40750-016-0052-x
   Murgatroyd C, 2009, NAT NEUROSCI, V12, P1559, DOI 10.1038/nn.2436
   NALIBOFF BD, 1991, PSYCHOSOM MED, V53, P121, DOI 10.1097/00006842-199103000-00002
   Nation DA, 2010, PSYCHOSOM MED, V72, P376, DOI 10.1097/PSY.0b013e3181d74c48
   Nelson K, 2007, J PHYSIOL-PARIS, V101, P223, DOI 10.1016/j.jphysparis.2007.11.004
   Oitzl MS, 2010, NEUROSCI BIOBEHAV R, V34, P853, DOI 10.1016/j.neubiorev.2009.07.006
   Oliveira-Pelegrin GR, 2013, NEUROIMMUNOMODULAT, V20, P65, DOI 10.1159/000345044
   Oxman TE, 2001, J GERONTOL B-PSYCHOL, V56, pP35, DOI 10.1093/geronb/56.1.P35
   Ozbay Fatih, 2008, Curr Psychiatry Rep, V10, P304, DOI 10.1007/s11920-008-0049-7
   Palermo-Neto J, 2014, CURR PHARM DESIGN, V20, P4629
   Pantell M, 2013, AM J PUBLIC HEALTH, V103, P2056, DOI 10.2105/AJPH.2013.301261
   Panzarasa P, 2020, J MED INTERNET RES, V22, DOI 10.2196/16337
   Papathanassoglou EDE, 2012, NURS CRIT CARE, V17, P275, DOI 10.1111/j.1478-5153.2012.00536.x
   Patel RC, 2009, NEUROBIOL AGING, V30, P829, DOI 10.1016/j.neurobiolaging.2007.08.007
   Patrushev M, 2004, CELL MOL LIFE SCI, V61, P3100, DOI 10.1007/s00018-004-4424-1
   Pearson R, 2016, CLIN PSYCHOL SCI, V4, P122, DOI 10.1177/2167702614562470
   PETRIE KJ, 1995, J CONSULT CLIN PSYCH, V63, P787, DOI 10.1037/0022-006X.63.5.787
   Piedra-Quintero ZL, 2020, FRONT IMMUNOL, V11, DOI 10.3389/fimmu.2020.597959
   Pietrabissa G, 2020, FRONT PSYCHOL, V11, DOI 10.3389/fpsyg.2020.02201
   Plasencia G, 2019, PSYCHONEUROENDOCRINO, V110, DOI 10.1016/j.psyneuen.2019.104419
   Pressman SD, 2005, HEALTH PSYCHOL, V24, P297, DOI 10.1037/0278-6133.24.3.297
   Puertas MJ, 2020, GENOME, V63, P365, DOI 10.1139/gen-2019-0151
   Rattan SIS, 2008, AGEING RES REV, V7, P63, DOI 10.1016/j.arr.2007.03.002
   Rattan SIS, 2014, AGING DIS, V5, P196, DOI 10.14336/AD.2014.0500196
   Roosterman D, 2006, PHYSIOL REV, V86, P1309, DOI 10.1152/physrev.00026.2005
   Ross KM, 2013, NEUROIMMUNOMODULAT, V20, P285, DOI 10.1159/000351610
   Sayed N, 2021, NATURE AGING, V1, P598, DOI 10.1038/s43587-021-00082-y
   Schneiderman I, 2012, PSYCHONEUROENDOCRINO, V37, P1277, DOI 10.1016/j.psyneuen.2011.12.021
   Schnell S, 2010, GERIATR ORTHOP SURG, V1, P6, DOI 10.1177/2151458510378105
   Seeman TE, 2001, ANN NY ACAD SCI, V954, P88
   Segerstrom SC, 2004, PSYCHOL BULL, V130, P601, DOI 10.1037/0033-2909.130.4.601
   Singh KK, 2017, SEMIN CANCER BIOL, V47, P101, DOI 10.1016/j.semcancer.2017.05.003
   Siuda D, 2014, J PHYSIOL PHARMACOL, V65, P247
   Smith AS, 2012, HORM BEHAV, V61, P320, DOI 10.1016/j.yhbeh.2011.11.010
   SnowTurek AL, 1996, PAIN, V64, P455, DOI 10.1016/0304-3959(95)00190-5
   Sotoyama H, 2022, FASEB J, V36, DOI 10.1096/fj.202101637R
   Southwick SM, 2014, EUR J PSYCHOTRAUMATO, V5, DOI 10.3402/ejpt.v5.25338
   Stansfeld SA, 1997, J PSYCHOSOM RES, V43, P73, DOI 10.1016/S0022-3999(97)00001-9
   Staub E, 2008, AM J ORTHOPSYCHIAT, V78, P267, DOI 10.1037/a0014223
   Steptoe A, 2004, PSYCHONEUROENDOCRINO, V29, P593, DOI 10.1016/S0306-4530(03)00086-6
   Suter M, 1999, BIOCHEMISTRY-US, V38, P459, DOI 10.1021/bi9811922
   Szeto A, 2008, AM J PHYSIOL-ENDOC M, V295, pE1495, DOI 10.1152/ajpendo.90718.2008
   Tolomeo S, 2020, NEUROSCI BIOBEHAV R, V115, P251, DOI 10.1016/j.neubiorev.2020.04.013
   Tomiyoshi MY, 2009, BRAIN BEHAV IMMUN, V23, P558, DOI 10.1016/j.bbi.2009.02.006
   Torday John S., 2015, Biology-Basel, V4, P573, DOI 10.3390/biology4030573
   Troy AS, 2010, EMOTION, V10, P783, DOI 10.1037/a0020262
   Ukraintseva S, 2021, MECH AGEING DEV, V194, DOI 10.1016/j.mad.2020.111418
   Ukraintseva S, 2016, J GERONTOL A-BIOL, V71, P1533, DOI 10.1093/gerona/glw083
   Vaidis DCF, 2008, PSYCHOL REP, V103, P88, DOI 10.2466/PR0.103.1.88-92
   VanTieghem MR, 2018, CURR TOP BEHAV NEURO, V38, P117, DOI 10.1007/7854_2016_42
   Vedhara K, 1999, LANCET, V353, P627, DOI 10.1016/S0140-6736(98)06098-X
   Viveros MP, 2007, NEUROIMMUNOMODULAT, V14, P157, DOI 10.1159/000110640
   Wahl HW, 2003, GERONTOLOGIST, V43, P616, DOI 10.1093/geront/43.5.616
   Wang HT, 2017, NEUROTOX RES, V31, P505, DOI 10.1007/s12640-016-9696-3
   Warner LM, 2012, J BEHAV MED, V35, P400, DOI 10.1007/s10865-011-9368-y
   Way BM, 2010, PSYCHOSOM MED, V72, P107, DOI 10.1097/PSY.0b013e3181ce6a7d
   Weaver ICG, 2004, NAT NEUROSCI, V7, P847, DOI 10.1038/nn1276
   Welch MG, 2014, AM J PHYSIOL-GASTR L, V307, pG848, DOI 10.1152/ajpgi.00176.2014
   Wright CE, 2005, BRAIN BEHAV IMMUN, V19, P345, DOI 10.1016/j.bbi.2004.10.003
   Wu H, 1999, J GERONTOL A-BIOL, V54, pM212, DOI 10.1093/gerona/54.4.M212
   Xavier AM, 2016, FRONT ENDOCRINOL, V7, DOI 10.3389/fendo.2016.00031
   Yamaguchi Y, 2004, AM J PHYSIOL-ENDOC M, V287, pE970, DOI 10.1152/ajpendo.00027.2003
   Yang H, 1997, NEUROIMMUNOMODULAT, V4, P120, DOI 10.1159/000097330
   Zhang Z, 2020, DISABIL REHABIL, V42, P1167, DOI 10.1080/09638288.2018.1518492
NR 200
TC 0
Z9 0
U1 6
U2 8
PU CAMBRIDGE UNIV PRESS
PI NEW YORK
PA 32 AVENUE OF THE AMERICAS, NEW YORK, NY 10013-2473 USA
SN 1462-3994
J9 EXPERT REV MOL MED
JI Expert Rev. Mol. Med.
PD AUG 1
PY 2022
VL 24
AR e29
DI 10.1017/erm.2022.24
PG 16
WC Biochemistry & Molecular Biology; Medicine, Research & Experimental
WE Science Citation Index Expanded (SCI-EXPANDED)
SC Biochemistry & Molecular Biology; Research & Experimental Medicine
GA 3W7BM
UT WOS:000842500200001
PM 35912691
DA 2023-03-13
ER

PT J
AU Karpinska, M
   Kapala, J
   Raciborska, A
   Mnich, S
AF Karpinska, Maria
   Kapala, Jacek
   Raciborska, Agnieszka
   Mnich, Stanislaw
TI Assessment of Effective Dose from Radioactive Isotopes Contained in
   Mineral Waters Received by Patients During Hydrotherapy Treatments
SO WATER
LA English
DT Article
DE inhalation; hydrotherapy
ID SPA THERAPY; EXPOSURE; RADON; RADIONUCLIDES; EFFICACY; HORMESIS
AB Hydrotherapy is a natural treatment and health protection method. Treatments using natural mineral water are gaining popularity as an alternative to pharmacotherapy or as additional support to pharmacotherapy in many types of diseases. The aim of the study was to determine the effective dose obtained as a result of baths and inhalations using popular mineral water samples. A total of 18 commercially available water samples used in hydrotherapy were tested for their radioactive isotope content. The following isotopes were found: K-40, Tl-208, Bi-212, Pb-212, Bi-214, Pb-214, Ra-226, Ac-228, Th-234. Effective doses received by patients during inhalation and bathing using the tested mineral water samples were determined. The collected sample activity was measured using gamma spectrometry. The effective doses received by patients from a series of inhalation treatments ranged from 170.4 to 22.9 mu Sv. Infants receive the highest effective dose as a result of inhalation of mineral water. The doses received by patients as a result of bathing in the studied mineral water samples were in the range of from 0.04 to 1.1 mu Sv and were comparable with doses from ordinary baths in tap water (0.06 mu Sv). The determined doses are very low; thus, they are unlikely to cause noticeable biological effects.
C1 [Karpinska, Maria; Kapala, Jacek; Raciborska, Agnieszka] Med Univ Bialystok, Dept Biophys, Mickiewicza 2A, PL-15222 Bialystok, Poland.
   [Mnich, Stanislaw] State Higher Sch Comp Sci & Business Adm Lomza, Akad 14, PL-18400 Lomza, Poland.
C3 Medical University of Bialystok
RP Karpinska, M (corresponding author), Med Univ Bialystok, Dept Biophys, Mickiewicza 2A, PL-15222 Bialystok, Poland.
EM maria.karpinska@umb.edu.pl; jacek.kapala@umb.edu.pl;
   agnieszka.raciborska@umb.edu.pl; mnich@umb.edu.pl
RI Karpińska, Maria/T-6399-2018; Kapala, Jacek/T-3299-2018
OI Karpińska, Maria/0000-0002-5002-2799; Kapala, Jacek/0000-0003-2404-6065
FU Medical University of Bialystok [SUB/1/DN/19/003/1136]
FX This work was supported by the research project SUB/1/DN/19/003/1136 of
   the Medical University of Bialystok.
CR Alkiewicz J., 2009, PRZEW LEK, V4, P106
   [Anonymous], 1991, ANN ICRP, V60
   Bonotto DM, 2019, HELIYON, V5, DOI 10.1016/j.heliyon.2019.e01563
   Bukowczan Z., 2004, ACTA PNEUMONOL ALLER, V7, P55
   Csondor K, 2020, J ENVIRON RADIOACTIV, V211, DOI 10.1016/j.jenvrad.2019.106072
   Dicu T, 2019, RADIAT PROT DOSIM, V185, P15, DOI 10.1093/rpd/ncy211
   Dobrzyski L., 2017, POSTEPY TECHNIKI JAD, V60, P2
   Fraioli A, 2013, ANN I SUPER SANITA, V49, P219, DOI 10.4415/ANN_13_02_13
   Franke A, 2000, RHEUMATOLOGY, V39, P894, DOI 10.1093/rheumatology/39.8.894
   Grabicki M., 2008, PRZEW LEK, V2, P89
   Ibrahim SA, 2010, INT J PHARMACEUT, V383, P89, DOI 10.1016/j.ijpharm.2009.09.014
   International Commission on Radiological Protection, 2010, ANN ICRP PUBLICATION, V40, P247
   International Commission on Radiological Protection, 2007, ANN ICRP PUBLICATION, V37
   Karpinska M, 2009, POL J ENVIRON STUD, V18, P1005
   Karpinska M, 2016, J ENVIRON RADIOACTIV, V152, P97, DOI 10.1016/j.jenvrad.2015.11.013
   Kavasi N, 2003, RADIAT PROT DOSIM, V106, P263, DOI 10.1093/oxfordjournals.rpd.a006359
   KOCHER DC, 1987, HEALTH PHYS, V53, P135, DOI 10.1097/00004032-198708000-00003
   Lehrer S, 2015, CLIN LUNG CANCER, V16, P152, DOI 10.1016/j.cllc.2014.09.010
   Marchacz W., 1960, HYDROGEOLOGY, P240
   Rithidech KN, 2008, DOSE-RESPONSE, V6, P252, DOI 10.2203/dose-response.07-024.Rithidech
   Silva CRE, 2019, ENVIRON EARTH SCI, V78, DOI 10.1007/s12665-019-8661-x
   Shi J., 2016, ENV DIS, V1, P58, DOI DOI 10.4103/2468-5690.185296
   Somlai J, 2007, J RADIOANAL NUCL CH, V272, P101, DOI 10.1007/s10967-006-6837-9
   Tempfer H, 2010, RADIAT ENVIRON BIOPH, V49, P249, DOI 10.1007/s00411-010-0274-4
   Tomczak H., 2016, BOL, V17, P33, DOI [10.5604/1640324x.1202373, DOI 10.5604/1640324X.1202373]
   Walencik-Lata A, 2016, SCI TOTAL ENVIRON, V569, P1174, DOI 10.1016/j.scitotenv.2016.06.192
   Yamaoka K, 2004, J PAIN, V5, P20, DOI 10.1016/j.jpain.2003.09.005
   Yang GZ, 2014, CANCER BIOTHER RADIO, V29, P428, DOI 10.1089/cbr.2014.1702
NR 28
TC 0
Z9 0
U1 0
U2 2
PU MDPI
PI BASEL
PA ST ALBAN-ANLAGE 66, CH-4052 BASEL, SWITZERLAND
EI 2073-4441
J9 WATER-SUI
JI Water
PD JAN
PY 2020
VL 12
IS 1
AR 97
DI 10.3390/w12010097
PG 9
WC Environmental Sciences; Water Resources
WE Science Citation Index Expanded (SCI-EXPANDED)
SC Environmental Sciences & Ecology; Water Resources
GA KU6TM
UT WOS:000519847200097
OA gold
DA 2023-03-13
ER

PT J
AU Gulzar, A
   Wright, DJ
AF Gulzar, Asim
   Wright, Denis J.
TI Sub-lethal effects of Vip3A toxin on survival, development and fecundity
   of Heliothis virescens and Plutella xylostella
SO ECOTOXICOLOGY
LA English
DT Article
DE Sublethal; Vip3A; Heliothis virescens; Plutella xylostella
ID HELICOVERPA-ZEA LEPIDOPTERA; VEGETATIVE INSECTICIDAL PROTEIN;
   BACILLUS-THURINGIENSIS; DIAMONDBACK MOTH; SPODOPTERA-FRUGIPERDA;
   ARMIGERA LEPIDOPTERA; TRANSGENIC COTTON; INDUCED HORMESIS; LETHAL;
   SUSCEPTIBILITY
AB The assessment of sub-lethal effects is important to interpret the overall insecticide efficacy in controlling insect pest populations. In addition to the lethal effect, sub-lethal effects may also occur in exposed insects. Vegetative insecticidal proteins (Vips) have shown a broad spectrum of insecticidal activity against many insect pest species. In this study the sub-lethal effects of the Bacillus thuringiensis vegetative insecticidal toxin Vip3A on the development and reproduction of Heliothis virescens F. and Plutella xylostella L. were evaluated in the laboratory. The results indicated that the sub-lethal concentration of Vip3A increased the duration of the larval and pupal stages as compared with the control treatment for both species. The percent pupation and percent adult emergence were significantly lower for Vip3A-treated insects. The proportion of pairs that produced eggs and the longevity of adults were not significantly different between treatments. H. virescens and P. xylostella treated with Vip3A showed an 11 and 17 % decrease in their intrinsic rate of increase (r(m)) respectively compared with untreated insects. The results from this study will be helpful to develop the strategy to incorporate Vip 3A containing crops in an integrated pest management programme.
C1 [Gulzar, Asim] PMAS AAU Rawalpindi, Dept Entomol, Rawalpindi, Pakistan.
   [Gulzar, Asim; Wright, Denis J.] Univ London Imperial Coll Sci Technol & Med, Dept Life Sci, Ascot SL5 7PY, Berks, England.
C3 Imperial College London
RP Gulzar, A (corresponding author), PMAS AAU Rawalpindi, Dept Entomol, Muree Rd, Rawalpindi, Pakistan.
EM asim@uaar.edu.pk
FU Higher Education Commission (Government of Pakistan)
FX Asim Gulzar was supported by the Higher Education Commission (Government
   of Pakistan). We are grateful to Syngenta for supply of Vip3A and to Drs
   Alan McCaffery, David O'Reilly, Ryan Kurtz (Syngenta) and Graham
   Matthews (Imperial College London) for their help and support. The work
   was conducted under Plant Health Licence No. PHL 189C/6086(04/2009).
CR Adamski Z, 2009, PESTIC BIOCHEM PHYS, V94, P73, DOI 10.1016/j.pestbp.2009.04.005
   Ahmad N, 2012, CROP PROT, V38, P7, DOI 10.1016/j.cropro.2012.03.006
   Ali MI, 2011, J INVERTEBR PATHOL, V108, P76, DOI 10.1016/j.jip.2011.06.013
   Antonio GE, 2009, PEST MANAG SCI, V65, P323, DOI 10.1002/ps.1683
   Bara JJ, 2014, PARASITOL RES, V113, P2879, DOI 10.1007/s00436-014-3949-y
   Barbosa WF, 2015, ECOTOXICOLOGY, V24, P130, DOI 10.1007/s10646-014-1365-9
   BENEDICT JH, 1993, ENVIRON ENTOMOL, V22, P1, DOI 10.1093/ee/22.1.1
   Benedict JH, 1996, J ECON ENTOMOL, V89, P230, DOI 10.1093/jee/89.1.230
   Bergamasco VB, 2013, J INVERTEBR PATHOL, V112, P152, DOI 10.1016/j.jip.2012.11.011
   Biondi A, 2012, CHEMOSPHERE, V87, P803, DOI 10.1016/j.chemosphere.2011.12.082
   BIRCH LC, 1948, J ANIM ECOL, V17, P15, DOI 10.2307/1605
   Burkness Eric C, 2010, GM Crops, V1, P337, DOI 10.4161/gmcr.1.5.14765
   Caccia S, 2014, J INSECT PHYSIOL, V67, P76, DOI 10.1016/j.jinsphys.2014.06.008
   Chakroun M, 2014, APPL ENVIRON MICROB, V80, P6258, DOI 10.1128/AEM.01521-14
   Chakroun M, 2012, J INVERTEBR PATHOL, V110, P334, DOI 10.1016/j.jip.2012.03.021
   Chen DH, 2005, ENVIRON EXP BOT, V53, P333, DOI 10.1016/j.envexpbot.2004.04.004
   Crawley M. J., 2007, R BOOK, V13, DOI [10.1007/s00362-008-0118-3, 10.1002/9780470515075]
   Cutler GC, 2013, DOSE-RESPONSE, V11, P154, DOI 10.2203/dose-response.12-008.Cutler
   Cutler GC, 2009, PEST MANAG SCI, V65, P205, DOI 10.1002/ps.1669
   Desneux N, 2004, PEST MANAG SCI, V60, P381, DOI 10.1002/ps.822
   Desneux N, 2007, ANNU REV ENTOMOL, V52, P81, DOI 10.1146/annurev.ento.52.110405.091440
   Erb SL, 2001, ENVIRON ENTOMOL, V30, P1174, DOI 10.1603/0046-225X-30.6.1174
   Esmaeily Saeideh, 2014, Archives of Phytopathology and Plant Protection, V47, P2464, DOI 10.1080/03235408.2014.880573
   Estruch JJ, 1996, P NATL ACAD SCI USA, V93, P5389, DOI 10.1073/pnas.93.11.5389
   FITT GP, 1989, ANNU REV ENTOMOL, V34, P17, DOI 10.1146/annurev.en.34.010189.000313
   Fujiwara Y, 2002, APPL ENTOMOL ZOOL, V37, P103, DOI 10.1303/aez.2002.103
   Furlong MJ, 2013, ANNU REV ENTOMOL, V58, P517, DOI 10.1146/annurev-ento-120811-153605
   Gao YL, 2012, J INVERTEBR PATHOL, V109, P260, DOI 10.1016/j.jip.2011.12.003
   Gatehouse JA, 2008, PLANT PHYSIOL, V146, P881, DOI 10.1104/pp.107.111096
   Gryspeirt A, 2012, TOXINS, V4, P1323, DOI 10.3390/toxins4111323
   Gryspeirt A, 2012, TOXINS, V4, P373, DOI 10.3390/toxins4050373
   Guedes NMP, 2010, J APPL ENTOMOL, V134, P142, DOI 10.1111/j.1439-0418.2009.01462.x
   Gulzar A, 2014, INT J AGRIC BIOL, V16, P416
   Gulzar A, 2012, J ECON ENTOMOL, V105, P964, DOI 10.1603/EC11110
   Guo L, 2013, CROP PROT, V48, P29, DOI 10.1016/j.cropro.2013.02.009
   Hamedi N, 2010, BIOCONTROL, V55, P271, DOI 10.1007/s10526-009-9239-4
   Han LZ, 2011, AGR SCI CHINA, V10, P384, DOI 10.1016/S1671-2927(11)60017-5
   Han P, 2012, ECOTOXICOLOGY, V21, P2214, DOI 10.1007/s10646-012-0976-2
   He YX, 2012, ECOTOXICOLOGY, V21, P1291, DOI 10.1007/s10646-012-0883-6
   He YX, 2011, J ECON ENTOMOL, V104, P833, DOI 10.1603/EC10281
   Hernandez-Martinez P, 2013, J INVERTEBR PATHOL, V113, P78, DOI 10.1016/j.jip.2013.02.001
   Horner TA, 2003, J ECON ENTOMOL, V96, P914, DOI 10.1603/0022-0493-96.3.914
   Kerns DL, 2000, ENTOMOL EXP APPL, V94, P41, DOI 10.1023/A:1003972510397
   Kurtz RW, 2007, J INVERTEBR PATHOL, V95, P227, DOI 10.1016/j.jip.2007.03.014
   Liu JG, 2011, J INVERTEBR PATHOL, V108, P92, DOI 10.1016/j.jip.2011.07.007
   Mahon RJ, 2012, PLOS ONE, V7, DOI 10.1371/journal.pone.0039192
   Mallqui KSV, 2014, J ECON ENTOMOL, V107, P860, DOI 10.1603/EC13526
   Meissle M, 2009, APPL ENVIRON MICROB, V75, P3937, DOI 10.1128/AEM.00432-09
   Munoz P, 2014, PLOS ONE, V9, DOI 10.1371/journal.pone.0099229
   Lemes ARN, 2014, PLOS ONE, V9, DOI 10.1371/journal.pone.0107196
   Olsen KM, 2005, J ECON ENTOMOL, V98, P1007, DOI 10.1603/0022-0493-98.3.1007
   Pakyari H, 2013, J ECON ENTOMOL, V106, P2371, DOI 10.1603/EC13085
   Pan HS, 2014, J PEST SCI, V87, P731, DOI 10.1007/s10340-014-0610-6
   Perez-Hedo M, 2011, J ECON ENTOMOL, V104, P853, DOI 10.1603/EC10449
   Pickett B., 2009, THESIS
   Qu YY, 2015, ECOTOXICOLOGY, V24, P479, DOI 10.1007/s10646-014-1396-2
   R Development Core Team, 2009, R LANG ENV STAT COMP
   RADFORD PJ, 1967, CROP SCI, V7, P171, DOI 10.2135/cropsci1967.0011183X000700030001x
   Saeed R, 2010, CROP PROT, V29, P178, DOI 10.1016/j.cropro.2009.09.012
   Sanil D, 2012, PARASITOL RES, V111, P423, DOI 10.1007/s00436-012-2857-2
   Hernandez-Rodriguez CS, 2013, BIOL CONTROL, V66, P159, DOI 10.1016/j.biocontrol.2013.05.002
   Sayyed AH, 2001, ECOL ENTOMOL, V26, P502, DOI 10.1046/j.1365-2311.2001.00358.x
   Tan Y, 2012, ECOTOXICOLOGY, V21, P1989, DOI 10.1007/s10646-012-0933-0
   Walsh TK, 2014, J ECON ENTOMOL, V107, P1610, DOI 10.1603/EC13558
   Wang SL, 2014, SYST APPL ACAROL-UK, V19, P481, DOI 10.11158/saa.19.4.11
   Wang XY, 2008, J APPL ENTOMOL, V132, P135, DOI 10.1111/j.1439-0418.2007.01225.x
   Wang YN, 2016, INSECT SCI, V23, P78, DOI 10.1111/1744-7917.12178
   Wang YN, 2014, ENVIRON ENTOMOL, V43, P528, DOI 10.1603/EN13254
   Warren G.W., 1997, ADV INSECT CONTROL R, P109, DOI DOI 10.1201/9780203211731.CH7
   Wu JingYin, 1997, Jiangsu Journal of Agricultural Sciences, V13, P231
   Yin XH, 2008, CROP PROT, V27, P1385, DOI 10.1016/j.cropro.2008.05.008
   Yu CG, 1997, APPL ENVIRON MICROB, V63, P532, DOI 10.1128/AEM.63.2.532-536.1997
   Yu HL, 2013, PEST MANAG SCI, V69, P1326, DOI 10.1002/ps.3508
   Zappala L, 2012, J APPL ENTOMOL, V136, P401, DOI 10.1111/j.1439-0418.2011.01662.x
   Zhang RM, 2013, J INTEGR AGR, V12, P457, DOI [10.1016/S2095-3119(13)60246-4, 10.1016/s2095-3119(13)60246-4]
   Zhang RM, 2015, PEST MANAG SCI, V71, P250, DOI 10.1002/ps.3791
NR 76
TC 9
Z9 11
U1 1
U2 35
PU SPRINGER
PI DORDRECHT
PA VAN GODEWIJCKSTRAAT 30, 3311 GZ DORDRECHT, NETHERLANDS
SN 0963-9292
EI 1573-3017
J9 ECOTOXICOLOGY
JI Ecotoxicology
PD NOV
PY 2015
VL 24
IS 9
BP 1815
EP 1822
DI 10.1007/s10646-015-1517-6
PG 8
WC Ecology; Environmental Sciences; Toxicology
WE Science Citation Index Expanded (SCI-EXPANDED)
SC Environmental Sciences & Ecology; Toxicology
GA CX5QS
UT WOS:000365757900002
PM 26162322
DA 2023-03-13
ER

PT J
AU Stevani, CV
   Oliveira, AG
   Mendes, LF
   Ventura, FF
   Waldenmaier, HE
   Carvalho, RP
   Pereira, TA
AF Stevani, Cassius V.
   Oliveira, Anderson G.
   Mendes, Luiz F.
   Ventura, Fernanda F.
   Waldenmaier, Hans E.
   Carvalho, Rodrigo P.
   Pereira, Tatiana A.
TI Current Status of Research on Fungal Bioluminescence: Biochemistry and
   Prospects for Ecotoxicological Application
SO PHOTOCHEMISTRY AND PHOTOBIOLOGY
LA English
DT Review
ID HEAVY-METAL TOLERANCE; POTENTIALLY TOXIC METALS; ECTOMYCORRHIZAL FUNGI;
   CULTURE-CONDITIONS; MYCELIAL GROWTH; FOREST SOILS; PURIFICATION;
   LUMINESCENCE; HORMESIS; COPPER
AB Over the last half decade the study of fungal bioluminescence has regained momentum since the involvement of enzymes has been confirmed after over 40years of controversy. Since then our laboratory has worked mainly on further characterizing the substances involved in fungal bioluminescence and its mechanism, as well as the development of an ecotoxicological bioluminescent assay with fungi. Previously, we proved the involvement of a NAD(P)H-dependent reductase and a membrane-bound luciferase in a two-step reaction triggered by addition of NAD(P)H and molecular oxygen to generate green light. The fungal luminescent system is also likely shared across all lineages of bioluminescent fungi based on cross-reaction studies. Moreover, fungal bioluminescence is inhibited by the mycelium exposure to toxicants. The change in light emission under optimal and controlled conditions has been used as endpoint in the development of toxicological bioassays. These bioassays are useful to better understand the interactions and effects of hazardous compounds to terrestrial species and to assist the assessment of soil contaminations by biotic or abiotic sources. In this work, we present an overview of the current state of the study of fungal luminescence and the application of bioluminescent fungi as versatile tool in ecotoxicology.
C1 [Stevani, Cassius V.; Ventura, Fernanda F.; Waldenmaier, Hans E.; Carvalho, Rodrigo P.; Pereira, Tatiana A.] Univ Sao Paulo, Inst Quim, Dept Quim Fundamental, Sao Paulo, Brazil.
   [Oliveira, Anderson G.] Univ Fed Sao Carlos, Dept Genet & Evolucao, Sorocaba, SP, Brazil.
   [Mendes, Luiz F.; Waldenmaier, Hans E.] Univ Sao Paulo, Inst Quim, Dept Bioquim, Sao Paulo, Brazil.
   [Ventura, Fernanda F.] Fundacao Jorge Duprat Figueiredo Seguranca & Med, Sao Paulo, Brazil.
C3 Universidade de Sao Paulo; Universidade Federal de Sao Carlos;
   Universidade de Sao Paulo; Fundacentro
RP Stevani, CV (corresponding author), Univ Sao Paulo, Inst Quim, Dept Quim Fundamental, Sao Paulo, Brazil.
EM stevani@iq.usp.br
RI Oliveira, Anderson G/J-8838-2017; Stevani, Cassius Vinicius/B-9465-2012
OI Oliveira, Anderson G/0000-0003-1752-0726; Stevani, Cassius
   Vinicius/0000-0002-7209-7476; , Luiz Fernando Mendes/0000-0002-3335-074X
FU Fundacao de Amparo a Pesquisa do Estado de Sao Paulo (FAPESP)
   [10/15047-4, 06/53628-3, 04/13856-1, 09/54718-4, 01/04753-6];
   NAP-PhotoTech (the USP Research Consortium for Photochemical
   Technology); CAPES/CNPq
FX We are indebted to the Instituto Florestal for granting us permission to
   collect fruiting bodies in the Parque Estadual Turistico do Alto Ribeira
   (PETAR) and to Dr. Ismael Dantas, owner of Cana Brava Farm in Altos, PI,
   Brazil, for the collection of N. gardneri. Financial support was
   provided by the Fundacao de Amparo a Pesquisa do Estado de Sao Paulo
   (FAPESP) under grant numbers 10/15047-4, 06/53628-3, 04/13856-1,
   09/54718-4, and 01/04753-6, NAP-PhotoTech (the USP Research Consortium
   for Photochemical Technology) to Stevani, and CAPES/CNPq.
CR Airth R. L., 1966, BIOLUMINESCENCE PROG, P203
   AIRTH RL, 1964, J BACTERIOL, V88, P1372, DOI 10.1128/JB.88.5.1372-1379.1964
   AIRTH RL, 1962, ARCH BIOCHEM BIOPHYS, V97, P567, DOI 10.1016/0003-9861(62)90124-8
   AIRTH RL, 1959, J BACTERIOL, V77, P249, DOI 10.1128/JB.77.2.249-250.1959
   Anahid S, 2011, SCI IRAN, V18, P502, DOI 10.1016/j.scient.2011.05.015
   BABICH H, 1982, ARCH ENVIRON CON TOX, V11, P465, DOI 10.1007/BF01056073
   Baldrian P, 2003, ENZYME MICROB TECH, V32, P78, DOI 10.1016/S0141-0229(02)00245-4
   Belgers JDM, 2009, ECOTOX ENVIRON SAFE, V72, P579, DOI 10.1016/j.ecoenv.2008.06.005
   BERMUDES D, 1990, MYCOLOGIA, V82, P295, DOI 10.2307/3759900
   BERMUDES D, 1991, MYCOPATHOLOGIA, V115, P19, DOI 10.1007/BF00436417
   Cairney JWG, 1999, ENVIRON POLLUT, V106, P169, DOI 10.1016/S0269-7491(99)00081-0
   Calabrese EJ, 2008, ENVIRON TOXICOL CHEM, V27, P1451, DOI [10.1897/07-541.1, 10.1897/07-541]
   Campbell A. K., 1988, CHEMILUMINESCENCE PR
   Capelari M, 2011, MYCOLOGIA, V103, P1433, DOI 10.3852/11-097
   Celements W. H., 2008, ECOTOXICOLOGY COMPRE
   Colpaert JV, 1987, FUNCT ECOL, V1, P415, DOI 10.2307/2389799
   Deheyn DD, 2007, LUMINESCENCE, V22, P462, DOI 10.1002/bio.985
   Desjardin DE, 2008, PHOTOCH PHOTOBIO SCI, V7, P170, DOI 10.1039/b713328f
   Dubois R, 1885, CR SOC BIOL, V37, P559
   Dubois R., 1887, C R SEANC SOC BIOL F, V39, P3
   GADD GM, 1993, NEW PHYTOL, V124, P25, DOI 10.1111/j.1469-8137.1993.tb03796.x
   GADD GM, 1983, J APPL BACTERIOL, V54, P57, DOI 10.1111/j.1365-2672.1983.tb01300.x
   GRIFFIN D. H., 1994, FUNGAL PHYSL
   Halliwell B., 2007, FREE RAD BIOL MED
   Halliwell Barry, 1993, American Journal of Clinical Nutrition, V57, p715S, DOI 10.1093/ajcn/57.5.715S
   Hartley J, 1997, PLANT SOIL, V189, P303, DOI 10.1023/A:1004255006170
   Harvey EN, 1952, BIOLUMINESCENCE
   Hastings J. W., 2004, DESK ENCY MICROBIOLO
   Hawksworth DL, 2012, BIODIVERS CONSERV, V21, P2425, DOI 10.1007/s10531-012-0335-x
   Horswell J, 2006, BIOL FERT SOILS, V42, P569, DOI 10.1007/s00374-005-0070-5
   JABLONSKI E, 1977, BIOCHEMISTRY-US, V16, P2932, DOI 10.1021/bi00632a020
   JONES D, 1994, J ENVIRON SCI HEAL A, V29, P949, DOI 10.1080/10934529409376086
   Kabir Z, 1997, MYCORRHIZA, V7, P197, DOI 10.1007/s005720050181
   Kendig EL, 2010, INT J TOXICOL, V29, P235, DOI 10.1177/1091581810363012
   Kramer KJM, 2004, ENVIRON TOXICOL CHEM, V23, P2971, DOI 10.1897/03-501.1
   Laiho R, 2006, SOIL BIOL BIOCHEM, V38, P2011, DOI 10.1016/j.soilbio.2006.02.017
   Lasat MM, 2002, J ENVIRON QUAL, V31, P109, DOI 10.2134/jeq2002.0109
   Leonowicz A, 1999, FUNGAL GENET BIOL, V27, P175, DOI 10.1006/fgbi.1999.1150
   McCloskey JT, 1996, ENVIRON TOXICOL CHEM, V15, P1730, DOI 10.1002/etc.5620151011
   Meharg AA, 2003, MYCOL RES, V107, P1253, DOI 10.1017/S0953756203008608
   Mendes LF, 2008, FEMS MICROBIOL LETT, V282, P132, DOI 10.1111/j.1574-6968.2008.01118.x
   Mendes LF, 2013, J APPL PHYCOL, V25, P1939, DOI 10.1007/s10811-013-0036-1
   Mendes LF, 2010, ENVIRON TOXICOL CHEM, V29, P2177, DOI 10.1002/etc.283
   Mendes LF, 2010, ENVIRON TOXICOL CHEM, V29, P320, DOI 10.1002/etc.42
   Michalowicz J, 2007, POL J ENVIRON STUD, V16, P347
   Mori K, 2011, LUMINESCENCE, V26, P604, DOI 10.1002/bio.1280
   Newby PJ., 1986, TOXIC ASSESS, V1, P169, DOI 10.1002/tox.2540010204
   OLIVEIRA AG, 2012, LUMINESCENCE, V27, P151
   Oliveira AG, 2009, PHOTOCH PHOTOBIO SCI, V8, P1416, DOI 10.1039/b908982a
   Oliveira AG, 2012, LUMINESCENCE, V27, P150
   Oliveira AG, 2012, PHOTOCH PHOTOBIO SCI, V11, P848, DOI 10.1039/c2pp25032b
   Oliveira AG, 2013, QUIM NOVA, V36, P314, DOI 10.1590/S0100-40422013000200018
   Paton GI, 2006, SCI TOTAL ENVIRON, V355, P106, DOI 10.1016/j.scitotenv.2005.04.036
   Ray P, 2005, WORLD J MICROB BIOT, V21, P309, DOI 10.1007/s11274-004-3572-7
   Shimomura O, 2006, BIOLUMINESCENCE: CHEMICAL PRINCIPLES AND METHODS, P1
   SIVINSKI J, 1981, Psyche (Cambridge), V88, P383, DOI 10.1155/1981/79890
   STEINBERG SM, 1995, CHEMOSPHERE, V30, P2155, DOI 10.1016/0045-6535(95)00087-O
   TAM PCF, 1995, MYCORRHIZA, V5, P181, DOI 10.1007/BF00203335
   Vasconcellos PC, 2010, SCI TOTAL ENVIRON, V408, P5836, DOI 10.1016/j.scitotenv.2010.08.012
   Vydryakova GA, 2011, APPL BIOCHEM MICRO+, V47, P293, DOI 10.1134/S0003683811010194
   Waldenmaier HE, 2012, INT J ASTROBIOL, V11, P335, DOI 10.1017/S1473550412000146
   Wawrzyn GT, 2012, CHEM BIOL, V19, P772, DOI 10.1016/j.chembiol.2012.05.012
   Weitz HJ, 2002, ENVIRON MICROBIOL, V4, P422, DOI 10.1046/j.1462-2920.2002.00315.x
   Weitz HJ, 2001, FEMS MICROBIOL LETT, V202, P165, DOI 10.1111/j.1574-6968.2001.tb10798.x
   WESSELS JGH, 1992, MYCOL RES, V96, P609, DOI 10.1016/S0953-7562(09)80485-1
   Wilson T, 1998, ANNU REV CELL DEV BI, V14, P197, DOI 10.1146/annurev.cellbio.14.1.197
   Ying WH, 2008, ANTIOXID REDOX SIGN, V10, P179, DOI 10.1089/ars.2007.1672
NR 67
TC 24
Z9 28
U1 4
U2 80
PU WILEY
PI HOBOKEN
PA 111 RIVER ST, HOBOKEN 07030-5774, NJ USA
SN 0031-8655
EI 1751-1097
J9 PHOTOCHEM PHOTOBIOL
JI Photochem. Photobiol.
PD NOV
PY 2013
VL 89
IS 6
BP 1318
EP 1326
DI 10.1111/php.12135
PG 9
WC Biochemistry & Molecular Biology; Biophysics
WE Science Citation Index Expanded (SCI-EXPANDED)
SC Biochemistry & Molecular Biology; Biophysics
GA 246AH
UT WOS:000326507100008
PM 23845086
DA 2023-03-13
ER

PT J
AU Demirovic, D
   Rattan, SIS
AF Demirovic, Dino
   Rattan, Suresh I. S.
TI Curcumin induces stress response and hormetically modulates wound
   healing ability of human skin fibroblasts undergoing ageing in vitro
SO BIOGERONTOLOGY
LA English
DT Article
DE Anti-aging; Hormesis; Hormetin; Food; Nutrition; Skin; Spice; Stress
ID SENESCENCE
AB Wound healing becomes impaired in several diseases and during ageing. A commonly used model for the study of wound healing is a scratched monolayer of cells in vitro, which is convenient for the analysis of the cellular and molecular changes occurring during the two phases of wound healing, namely cell migration and cell proliferation. Cell migration, which is the primary event to occur during initial wound healing, is inversely dependent on the number of focal adhesions (FA) that attach cells to the extracellular matrix. Here we report that the number of FA, measured by determining the levels of FA-proteins paxillin and talin, increase with increasing population doubling level of the serially passaged normal adult skin fibroblasts, and that this increase may account for the age-related slowing down of wound healing in vitro. We also report that curcumin, a component of the widely used spice turmeric, modulates wound healing in vitro in a biphasic dose response manner, being stimulatory at low doses (between 1 and 5 mu M), and inhibitory at higher doses. Furthermore, our results show that the hormetic effects of low levels of curcumin are achieved by virtue of it being a hormetin in terms of the induction of stress response pathways, including Nrf2 and HO-1 in human cells.
C1 [Demirovic, Dino; Rattan, Suresh I. S.] Aarhus Univ, Dept Mol Biol, Lab Cellular Ageing, DK-8000 Aarhus, Denmark.
C3 Aarhus University
RP Demirovic, D (corresponding author), Aarhus Univ, Dept Mol Biol, Lab Cellular Ageing, DK-8000 Aarhus, Denmark.
EM did@mb.au.dk
OI Rattan, Suresh I.S./0000-0002-3478-1381
CR Aggarwal BB, 2009, INT J BIOCHEM CELL B, V41, P40, DOI 10.1016/j.biocel.2008.06.010
   Ali RE, 2006, ANN NY ACAD SCI, V1067, P394, DOI 10.1196/annals.1354.056
   Berge U, 2008, EXP GERONTOL, V43, P658, DOI 10.1016/j.exger.2007.12.009
   Calabrese V, 2008, NEUROCHEM RES, V33, P2444, DOI 10.1007/s11064-008-9775-9
   Calabrese V, 2010, ANTIOXID REDOX SIGN, V13, P1763, DOI 10.1089/ars.2009.3074
   Campisi J, 2007, NAT REV MOL CELL BIO, V8, P729, DOI 10.1038/nrm2233
   Jovanovic SV, 1999, J AM CHEM SOC, V121, P9677, DOI 10.1021/ja991446m
   Jurjus RA, 2008, WOUND REPAIR REGEN, V16, P649, DOI 10.1111/j.1524-475X.2008.00423.x
   Liang CC, 2007, NAT PROTOC, V2, P329, DOI 10.1038/nprot.2007.30
   LIMA CF, 2010, MOL NUTR FOOD RES, V54, P1
   Mitra SK, 2005, NAT REV MOL CELL BIO, V6, P56, DOI 10.1038/nrm1549
   Rattan S. I., 2010, TXB AGING SKIN, P487
   Rattan SIS, 2005, REJUV RES, V8, P46, DOI 10.1089/rej.2005.8.46
   Rattan SIS, 2008, AGEING RES REV, V7, P63, DOI 10.1016/j.arr.2007.03.002
   Rattan SIS, 2007, ANN NY ACAD SCI, V1119, P112, DOI 10.1196/annals.1404.005
   Singh S, 2010, FREE RADICAL RES, V44, P1267, DOI 10.3109/10715762.2010.507670
NR 16
TC 69
Z9 71
U1 0
U2 46
PU SPRINGER
PI NEW YORK
PA 233 SPRING ST, NEW YORK, NY 10013 USA
SN 1389-5729
EI 1573-6768
J9 BIOGERONTOLOGY
JI Biogerontology
PD OCT
PY 2011
VL 12
IS 5
BP 437
EP 444
DI 10.1007/s10522-011-9326-7
PG 8
WC Geriatrics & Gerontology
WE Science Citation Index Expanded (SCI-EXPANDED)
SC Geriatrics & Gerontology
GA 834QR
UT WOS:000295978300006
PM 21380847
DA 2023-03-13
ER

PT J
AU Denison, RF
AF Denison, R. Ford
TI Past evolutionary tradeoffs represent opportunities for crop genetic
   improvement and increased human lifespan
SO EVOLUTIONARY APPLICATIONS
LA English
DT Article
DE aging; competition; evolution; fertility; hormesis; symbiosis; tradeoff
ID MUTUALISM STABILITY; METABOLIC SYNDROME; SANCTIONS; SELECTION;
   LONGEVITY; WATER; PHOTOSYNTHESIS; REPRODUCTION; AGRICULTURE; ARABIDOPSIS
AB The repeated evolution of complex adaptations - crop mimicry by weeds, for example, or CO2-concentrating C4 photosynthesis - shows the power of natural selection to solve difficult problems that limited fitness in past environments. The sophistication of natural selection's innovations contrasts with the relatively simple changes (e.g., increasing the expression of existing genes) readily achievable by today's biotechnology. Mutants with greater expression of these genes arose repeatedly over the course of evolution, so their present rarity indicates rejection by natural selection. Similarly, medical interventions that simply up- or down-regulate existing physiological mechanisms presumably recreate phenotypes also rejected by past natural selection. Some tradeoffs that constrained past natural selection still apply, such as those resulting from conservation of matter. But tradeoffs between present human goals and individual fitness in past environments may represent fairly easy opportunities to achieve our goals by reversing some effects of past selection. This point is illustrated with three examples, based on tradeoffs between (i) individual-plant fitness versus whole-crop performance, (ii) the fitness of symbionts (rhizobia) versus that of their legume hosts, and (iii) human fertility versus longevity in the context of environmental cues, such as consumption of 'famine foods', that predict trends in population size.
C1 Univ Minnesota, St Paul, MN 55108 USA.
C3 University of Minnesota System; University of Minnesota Twin Cities
RP Denison, RF (corresponding author), Univ Minnesota, St Paul, MN 55108 USA.
EM denis036@umn.edu
FU National Science Foundation [DEB-0918897]; Direct For Biological
   Sciences; Division Of Integrative Organismal Systems [0918986] Funding
   Source: National Science Foundation; Office Of Internatl Science
   &Engineering; Office Of The Director [0941759] Funding Source: National
   Science Foundation
FX This material is based in part on work supported by the National Science
   Foundation under Grant DEB-0918897.
CR Alcedo J, 2004, NEURON, V41, P45, DOI 10.1016/S0896-6273(03)00816-X
   Althouse BM, 2010, P NATL ACAD SCI USA, V107, P1696, DOI 10.1073/pnas.0906078107
   [Anonymous], 1976, SELFISH GENE
   AUSTIN RB, 1980, J AGR SCI, V94, P675, DOI 10.1017/S0021859600028665
   Barbieri M, 2003, AM J PHYSIOL-ENDOC M, V285, pE1064, DOI 10.1152/ajpendo.00296.2003
   BARRETT SCH, 1983, ECON BOT, V37, P255, DOI 10.1007/BF02858881
   BETHLENFALVAY GJ, 1978, PLANT PHYSIOL, V62, P131, DOI 10.1104/pp.62.1.131
   Blomquist GE, 2009, BIOL LETTERS, V5, P339, DOI 10.1098/rsbl.2009.0009
   Bodkin NL, 2003, J GERONTOL A-BIOL, V58, P212
   Condon AG, 2004, J EXP BOT, V55, P2447, DOI 10.1093/jxb/erh277
   Denison RF, 2007, WAG UR FRON, V21, P287
   Denison RF, 2010, EVOL APPL, V3, P466, DOI 10.1111/j.1752-4571.2010.00148.x
   Denison RF, 2009, CROP PHYSIOLOGY: APPLICATIONS FOR GENETIC IMPROVEMENT AND AGRONOMY, P215
   Denison RF, 2003, Q REV BIOL, V78, P145, DOI 10.1086/374951
   Denison RF, 2005, BIOL SCI SER, P242
   Denison RF, 2000, AM NAT, V156, P567, DOI 10.1086/316994
   Dhingra R, 2007, CIRCULATION, V116, P480, DOI 10.1161/CIRCULATIONAHA.107.689935
   DONALD CM, 1968, EUPHYTICA, V17, P385, DOI 10.1007/BF00056241
   Fischer AJ, 2000, WEED SCI, V48, P225, DOI 10.1614/0043-1745(2000)048[0225:HREOAE]2.0.CO;2
   HAMILTON WD, 1966, J THEOR BIOL, V12, P12, DOI 10.1016/0022-5193(66)90184-6
   HARDIN G, 1968, SCIENCE, V162, P1243, DOI 10.1126/science.162.3859.1243
   Heap IM, 1997, PESTIC SCI, V51, P235, DOI 10.1002/(SICI)1096-9063(199711)51:3&lt;235::AID-PS649&gt;3.0.CO;2-N
   Hercus MJ, 2003, BIOGERONTOLOGY, V4, P149, DOI 10.1023/A:1024197806855
   Holzenberger M, 2003, NATURE, V421, P182, DOI 10.1038/nature01298
   Jasienska G, 2009, AM J HUM BIOL, V21, P524, DOI 10.1002/ajhb.20931
   JENNINGS PR, 1968, EVOLUTION, V22, P119, DOI 10.2307/2406656
   Kebeish R, 2007, NAT BIOTECHNOL, V25, P593, DOI 10.1038/nbt1299
   Kellogg E. A., 1999, C4 PLANT BIOL, P411, DOI DOI 10.1016/B978-012614440-6/50013-6
   Khush GS, 1999, GENOME, V42, P646, DOI 10.1139/gen-42-4-646
   Kiers ET, 2007, P ROY SOC B-BIOL SCI, V274, P3119, DOI 10.1098/rspb.2007.1187
   Kiers ET, 2003, NATURE, V425, P78, DOI 10.1038/nature01931
   Koch MA, 2000, MOL BIOL EVOL, V17, P1483, DOI 10.1093/oxfordjournals.molbev.a026248
   Kondrashov AS, 2003, HUM MUTAT, V21, P12, DOI 10.1002/humu.10147
   Libert S, 2007, SCIENCE, V315, P1133, DOI 10.1126/science.1136610
   Lutsey PL, 2008, CIRCULATION, V117, P754, DOI 10.1161/CIRCULATIONAHA.107.716159
   Mann CC, 1999, SCIENCE, V283, P314, DOI 10.1126/science.283.5400.314
   Marris E, 2008, NATURE, V452, P273, DOI 10.1038/452273a
   Matsuoka M, 2000, STUD PLAN S, V7, P167
   Mattson MP, 2006, TRENDS NEUROSCI, V29, P632, DOI 10.1016/j.tins.2006.09.001
   Moose SP, 2004, TRENDS PLANT SCI, V9, P358, DOI 10.1016/j.tplants.2004.05.005
   Nelson DE, 2007, P NATL ACAD SCI USA, V104, P16450, DOI 10.1073/pnas.0707193104
   Oono R, 2009, NEW PHYTOL, V183, P967, DOI 10.1111/j.1469-8137.2009.02941.x
   Partridge L, 2005, MECH AGEING DEV, V126, P911, DOI 10.1016/j.mad.2005.04.003
   Pennisi E, 2008, SCIENCE, V320, P171, DOI 10.1126/science.320.5873.171
   Prentice AM, 2005, MECH AGEING DEV, V126, P976, DOI 10.1016/j.mad.2005.03.018
   Ratcliff WC, 2009, PLOS ONE, V4, DOI 10.1371/journal.pone.0006055
   Rebetzke GJ, 2002, CROP SCI, V42, P739, DOI 10.2135/cropsci2002.0739
   Reed WL, 2006, AM NAT, V167, P667, DOI 10.1086/503054
   Schmid-Hempel P, 2003, P ROY SOC B-BIOL SCI, V270, P357, DOI 10.1098/rspb.2002.2265
   Simms EL, 2006, P ROY SOC B-BIOL SCI, V273, P77, DOI 10.1098/rspb.2005.3292
   Simons AM, 2009, P ROY SOC B-BIOL SCI, V276, P1987, DOI 10.1098/rspb.2008.1920
   SMITH JM, 1958, NATURE, V181, P496, DOI 10.1038/181496a0
   SOMERVILLE CR, 1982, TRENDS BIOCHEM SCI, V7, P171, DOI 10.1016/0968-0004(82)90130-X
   Tcherkez GGB, 2006, P NATL ACAD SCI USA, V103, P7246, DOI 10.1073/pnas.0600605103
   VanGessel MJ, 2001, WEED SCI, V49, P703, DOI 10.1614/0043-1745(2001)049[0703:RPRHFD]2.0.CO;2
   Weiner J, 2003, J AGR SCI-CAMBRIDGE, V141, P371, DOI 10.1017/S0021859603003605
   Weiner J, 2010, EVOL APPL, V3, P473, DOI 10.1111/j.1752-4571.2010.00144.x
   West SA, 2002, J EVOLUTION BIOL, V15, P830, DOI 10.1046/j.1420-9101.2002.00441.x
   West SA, 2002, P ROY SOC B-BIOL SCI, V269, P685, DOI 10.1098/rspb.2001.1878
   WILLIAMS GC, 1957, EVOLUTION, V11, P398, DOI 10.1111/j.1558-5646.1957.tb02911.x
   WOODWARD FI, 1993, VEGETATIO, V104, P145, DOI 10.1007/BF00048150
   Yu Q, 2007, PLANTA, V225, P499, DOI 10.1007/s00425-006-0364-3
   ZELITCH I, 1975, SCIENCE, V188, P626, DOI 10.1126/science.188.4188.626
   Zhang DY, 1999, FIELD CROP RES, V61, P179, DOI 10.1016/S0378-4290(98)00156-7
NR 64
TC 14
Z9 14
U1 0
U2 29
PU WILEY
PI HOBOKEN
PA 111 RIVER ST, HOBOKEN 07030-5774, NJ USA
SN 1752-4571
J9 EVOL APPL
JI Evol. Appl.
PD MAR
PY 2011
VL 4
IS 2
BP 216
EP 224
DI 10.1111/j.1752-4571.2010.00158.x
PG 9
WC Evolutionary Biology
WE Science Citation Index Expanded (SCI-EXPANDED)
SC Evolutionary Biology
GA 722RK
UT WOS:000287451800005
PM 25567969
OA Green Published
DA 2023-03-13
ER

PT J
AU Cantalupi, A
   Maraschi, F
   Pretali, L
   Albini, A
   Nicolis, S
   Ferri, EN
   Profumo, A
   Speltini, A
   Sturini, M
AF Cantalupi, Alice
   Maraschi, Federica
   Pretali, Luca
   Albini, Angelo
   Nicolis, Stefania
   Ferri, Elida Nora
   Profumo, Antonella
   Speltini, Andrea
   Sturini, Michela
TI Glucocorticoids in Freshwaters: Degradation by Solar Light and
   Environmental Toxicity of the Photoproducts
SO INTERNATIONAL JOURNAL OF ENVIRONMENTAL RESEARCH AND PUBLIC HEALTH
LA English
DT Article
DE glucocorticoids; solar light degradation; freshwater pollution;
   biotoxicity tests
ID IN-VITRO BIOASSAYS; UVB PHOTOLYSIS; WASTE-WATER; FLUOROQUINOLONES;
   PHOTOCHEMISTRY; IDENTIFICATION; DRUG; PHOTODEGRADATION; CORTICOSTEROIDS;
   DEXAMETHASONE
AB The photodegradation process of seven glucocorticoids (GCs), cortisone (CORT), hydrocortisone (HCORT), betamethasone (BETA), dexamethasone (DEXA), prednisone (PRED), prednisolone (PREDLO) and triamcinolone (TRIAM) was studied in tap and river water at a concentration close to the environmental ones. All drugs underwent sunlight degradation according to a pseudo-first-order decay. The kinetic constants ranged from 0.00082 min(-1) for CORT to 0.024 min(-1) for PRED and PREDLO. The photo-generated products were identified by high-pressure liquid chromatography coupled to electrospray ionization tandem mass spectrometry (HPLC-ESI-MS/MS). The main steps of the degradation pathways were the oxidative cleavage of the chain 17 for CORT, HCORT and the rearrangement of the cyclohexadiene moiety for the other GCs. The acute and chronic toxicity of GCs and of their photoproducts was assessed by the V. fischeri and P. subcapitata inhibition assays. The bioassays revealed no significant differences in toxicity between the parent compounds and their photoproducts, but the two organisms showed different responses. All samples produced a moderate acute toxic effect on V. fisheri and no one in the chronic tests. On the contrary, evident hormesis or eutrophic effect was produced on the algae, especially for long-term contact.
C1 [Cantalupi, Alice; Maraschi, Federica; Pretali, Luca; Albini, Angelo; Nicolis, Stefania; Profumo, Antonella; Sturini, Michela] Univ Pavia, Dept Chem, Via Taramelli 12, I-27100 Pavia, Italy.
   [Ferri, Elida Nora] Univ Bologna, Dept Pharm & Biotechnol, Via S Donato 15, I-40127 Bologna, Italy.
   [Speltini, Andrea] Univ Pavia, Dept Drug Sci, Via Taramelli 12, I-27100 Pavia, Italy.
C3 University of Pavia; University of Bologna; University of Pavia
RP Sturini, M (corresponding author), Univ Pavia, Dept Chem, Via Taramelli 12, I-27100 Pavia, Italy.
EM alice.cantalupi01@universitadipavia.it; federica.maraschi@unipv.it;
   luca.pretali@gmail.com; angelo.albini@unipv.it;
   stefania.nicolis@unipv.it; elidanora.ferri@unibo.it;
   antonella.profumo@unipv.it; andrea.speltini@unipv.it;
   michela.sturini@unipv.it
OI SPELTINI, ANDREA/0000-0002-6924-7170; Maraschi,
   Federica/0000-0002-7895-5291; Profumo, Antonella/0000-0001-5697-9260;
   NICOLIS, STEFANIA/0000-0002-6618-7555; ALBINI,
   ANGELO/0000-0003-4036-4290; STURINI, MICHELA/0000-0002-8122-6188
CR Allijn IE, 2018, PLOS ONE, V13, DOI 10.1371/journal.pone.0199095
   [Anonymous], 1134832007 ISO
   [Anonymous], 144422006 ISO
   Caffieri S, 2008, J PHARMACEUT BIOMED, V47, P771, DOI 10.1016/j.jpba.2008.03.008
   Calza P, 2001, J AM SOC MASS SPECTR, V12, P1286, DOI 10.1016/S1044-0305(01)00319-1
   Chang H, 2007, ENVIRON SCI TECHNOL, V41, P3462, DOI 10.1021/es062746o
   Chen QY, 2017, CHEMOSPHERE, V172, P429, DOI 10.1016/j.chemosphere.2017.01.036
   COLLIVIGNARELLI MC, 2018, SUSTAINABILITY, V10, DOI [DOI 108610.3390/SU10010086, DOI 10.3390/SU10010086]
   Corticosteroids-Glucocorticoid Effects (Veterinary-Systemic), 2008, US PHARMACOPEIAL CON
   Cacciari RD, 2017, PHOTOCH PHOTOBIO SCI, V16, P1717, DOI 10.1039/c7pp00200a
   Daniels KD, 2018, CHEMOSPHERE, V212, P182, DOI 10.1016/j.chemosphere.2018.07.190
   DellaGreca M, 2004, CHEMOSPHERE, V54, P629, DOI 10.1016/j.chemosphere.2003.09.008
   DellaGreca M, 2003, ENVIRON TOXICOL CHEM, V22, P534
   Fiorentino A, 2015, J PHOTOCH PHOTOBIO B, V148, P43, DOI 10.1016/j.jphotobiol.2015.03.029
   Girotti S, 2008, ANAL CHIM ACTA, V608, P2, DOI 10.1016/j.aca.2007.12.008
   Gong J, 2019, ENVIRON POLLUT, V251, P102, DOI 10.1016/j.envpol.2019.04.110
   Guengerich FP, 2011, DRUG METAB PHARMACOK, V26, P3, DOI 10.2133/dmpk.DMPK-10-RV-062
   Guo ZB, 2017, CHEM ENG J, V307, P722, DOI 10.1016/j.cej.2016.08.138
   Jia A, 2016, ENVIRON SCI TECHNOL, V50, P2870, DOI 10.1021/acs.est.5b04893
   Leusch FDL, 2017, ENVIRON INT, V99, P120, DOI 10.1016/j.envint.2016.12.014
   McNeil PL, 2016, ENVIRON SCI TECHNOL, V50, P5294, DOI 10.1021/acs.est.6b00276
   Mehinto AC, 2015, WATER RES, V83, P303, DOI 10.1016/j.watres.2015.06.050
   MILSTEIN D, 1979, J AM CHEM SOC, V101, P4992, DOI 10.1021/ja00511a032
   Miolo G, 2009, J PHOTOCH PHOTOBIO B, V96, P75, DOI 10.1016/j.jphotobiol.2009.04.007
   Oakley RH, 2013, J ALLERGY CLIN IMMUN, V132, P1033, DOI 10.1016/j.jaci.2013.09.007
   Pretali L, 2020, CATALYSTS, V10, DOI 10.3390/catal10060628
   Ricci A, 2004, TETRAHEDRON, V60, P115, DOI 10.1016/j.tet.2003.10.090
   Ricci A, 2003, J ORG CHEM, V68, P4361, DOI 10.1021/jo034070a
   Ricci A, 2001, J ORG CHEM, V66, P8086, DOI 10.1021/jo015884z
   Schriks M, 2010, ENVIRON SCI TECHNOL, V44, P4766, DOI 10.1021/es100013x
   Shen XY, 2020, ENVIRON INT, V134, DOI 10.1016/j.envint.2019.105278
   Sturini M, 2015, CHEMOSPHERE, V134, P313, DOI 10.1016/j.chemosphere.2015.04.081
   Sturini M, 2012, WATER RES, V46, P5575, DOI 10.1016/j.watres.2012.07.043
   Sturini M, 2012, APPL CATAL B-ENVIRON, V119, P32, DOI 10.1016/j.apcatb.2012.02.008
   Sturini M, 2010, ENVIRON SCI TECHNOL, V44, P4564, DOI 10.1021/es100278n
   Vione D, 2018, SCI TOTAL ENVIRON, V645, P1465, DOI 10.1016/j.scitotenv.2018.07.206
   Weizel A, 2020, WATER RES, V174, DOI 10.1016/j.watres.2020.115561
   Weizel A, 2018, ENVIRON SCI TECHNOL, V52, P5296, DOI 10.1021/acs.est.7b06147
   Willi RA, 2019, J HAZARD MATER, V374, P101, DOI 10.1016/j.jhazmat.2019.04.023
   Willi RA, 2018, ENVIRON SCI TECHNOL, V52, P877, DOI 10.1021/acs.est.7b06057
   WILLIAMS JR, 1980, J ORG CHEM, V45, P2324, DOI 10.1021/jo01300a012
   Wu SM, 2019, TALANTA, V195, P830, DOI 10.1016/j.talanta.2018.11.113
   Xin N, 2020, ENVIRON TOXICOL PHAR, V75, DOI 10.1016/j.etap.2020.103325
NR 43
TC 4
Z9 4
U1 7
U2 28
PU MDPI
PI BASEL
PA ST ALBAN-ANLAGE 66, CH-4052 BASEL, SWITZERLAND
EI 1660-4601
J9 INT J ENV RES PUB HE
JI Int. J. Environ. Res. Public Health
PD DEC
PY 2020
VL 17
IS 23
AR 8717
DI 10.3390/ijerph17238717
PG 15
WC Environmental Sciences; Public, Environmental & Occupational Health
WE Science Citation Index Expanded (SCI-EXPANDED); Social Science Citation Index (SSCI)
SC Environmental Sciences & Ecology; Public, Environmental & Occupational
   Health
GA PD1XC
UT WOS:000597485500001
PM 33255235
OA Green Published, gold
DA 2023-03-13
ER

PT J
AU Erturk, AG
   Omerustaoglu, H
AF Erturk, Aliye Gediz
   Omerustaoglu, Hilal
TI Synthesis and Cytotoxic Evaluation of Some Substituted 5-Pyrazolones and
   Their Urea Derivatives
SO MOLECULES
LA English
DT Article
DE 5-pyrazolone; urea derivatives; cell proliferation; antioxidant activity
ID TAUTOMERISM; PYRAZOLONES; INHIBITORS; HORMESIS; ANALOGS; SERIES
AB In this paper, a series of new substituted-5-pyrazolones were first synthesized, then formulated by the Vilsmeier-Haack reaction to obtain substituted-4-carbaldehyde-5-pyrazolones. In the final step, when urea was reacted with formulated pyrazolones, we found that, instead of the C=N bond in azomethine form, the compounds tautomerized to form a series of novel pyrazole-4-ylidenemethylurea structures. The structures of these compounds were elucidated by FTIR, H-1, C-13 NMR, LC-MS/MS, and elemental analysis methods. The cytotoxic and antioxidant effects of substituted 5-pyrazolones and their pyrazolone-urea derivatives were investigated in metastatic A431 and noncancerous HaCaT human keratinocytes by a mitochondrial activity test. The effects of the compounds on the migration of cancerous and noncancerous cell lines were investigated by using a cell scratch assay. The General Linear Model, Statistical Package for Social Sciences (SPSS v26) was used to determine if there was a statistically significant difference between the control and the treatment groups. Four of the nine compounds showed an antioxidant effect. All 5-pyrazolone-urea compounds showed higher toxicity (p < 0.05) in cancerous A431 cells compared to noncancerous cells at all time points. All compounds also showed a biphasic hormetic effect. Four of the nine compounds inhibited cell migration.
C1 [Erturk, Aliye Gediz; Omerustaoglu, Hilal] Ordu Univ, Fac Sci & Arts, Dept Chem, TR-52200 Ordu, Turkey.
C3 Ordu University
RP Erturk, AG (corresponding author), Ordu Univ, Fac Sci & Arts, Dept Chem, TR-52200 Ordu, Turkey.
EM aliyeerturk@gmail.com; hilal_ustaoglu@hotmail.com
FU Ordu University Scientific Research Project Coordination Department
   (ODU-BAP), Ordu, TURKEY [AR-1511]
FX This work was financially supported by Ordu University Scientific
   Research Project Coordination Department (ODU-BAP), Ordu, TURKEY (grant
   No. AR-1511).
CR Al-Mutairi AA, 2010, J SAUDI CHEM SOC, V14, P287, DOI 10.1016/j.jscs.2010.02.010
   Amarasekara AS, 2009, J STRUCT CHEM+, V50, P1159, DOI 10.1007/s10947-009-0170-4
   Asadi NS, 2019, AVICENNA J PHYTOMEDI, V9, P213
   Atmaca H, 2017, CHEM-BIOL INTERACT, V263, P28, DOI 10.1016/j.cbi.2016.12.010
   Calabrese V, 2010, CURR PHARM DESIGN, V16, P877, DOI 10.2174/138161210790883615
   Chmutova GA, 2001, J MOL STRUCT, V570, P215, DOI 10.1016/S0022-2860(01)00514-2
   Dube PN, 2014, CHEM BIOL DRUG DES, V84, P409, DOI 10.1111/cbdd.12324
   ELGUERO J, 1990, J HETEROCYCLIC CHEM, V27, P865, DOI 10.1002/jhet.5570270409
   EVANS NA, 1965, TETRAHEDRON, V21, P3351, DOI 10.1016/S0040-4020(01)96956-X
   Hajkova A, 2017, BIOELECTROCHEMISTRY, V116, P1, DOI 10.1016/j.bioelechem.2017.02.003
   HAWKES GE, 1977, J CHEM SOC PERK T 2, P1024, DOI 10.1039/p29770001024
   Heise H., 2010, ULLMANNS ENCY IND CH, V30, P547
   Huang YY, 2011, TETRAHEDRON LETT, V52, P3786, DOI 10.1016/j.tetlet.2011.05.055
   Huang YY, 2009, TETRAHEDRON, V65, P9592, DOI 10.1016/j.tet.2009.09.055
   Jing LL, 2012, J CHEM RES, P691, DOI 10.3184/174751912X13501278349974
   Kasiotis KM, 2014, FRONT CHEM, V2, DOI 10.3389/fchem.2014.00078
   Khan R, 2008, BANGL J PHARMACOL, V3, P27, DOI 10.3329/bjp.v3i1.834
   Kim H, 2011, BIOORGAN MED CHEM, V19, P6760, DOI 10.1016/j.bmc.2011.09.042
   Lawrence T, 2009, CSH PERSPECT BIOL, V1, DOI 10.1101/cshperspect.a001651
   Liou GY, 2010, FREE RADICAL RES, V44, P479, DOI 10.3109/10715761003667554
   Maher J, 2010, TOXICOL APPL PHARM, V244, P4, DOI 10.1016/j.taap.2010.01.011
   Markovic V, 2011, BIOORG MED CHEM LETT, V21, P4416, DOI 10.1016/j.bmcl.2011.06.025
   Mattson MP, 2008, AGEING RES REV, V7, P43, DOI 10.1016/j.arr.2007.08.004
   Mattson MP, 2008, AGEING RES REV, V7, P1, DOI 10.1016/j.arr.2007.08.007
   Mojtahedi MM, 2008, ULTRASON SONOCHEM, V15, P828, DOI 10.1016/j.ultsonch.2008.02.010
   Nakagawa H, 2006, BIOORG MED CHEM LETT, V16, P5939, DOI 10.1016/j.bmcl.2006.09.005
   Pal S, 2008, J BRAZIL CHEM SOC, V19, P1207, DOI 10.1590/S0103-50532008000600023
   Pevarello P, 2005, J MED CHEM, V48, P2944, DOI 10.1021/jm0408870
   Porai-Koshits B.A., 1966, ZH ORG KHIM, V2, P174
   Ragab FAF, 2013, CHEM PHARM BULL, V61, P834, DOI 10.1248/cpb.c13-00314
   Sheng X, 2015, BIOORG MED CHEM LETT, V25, P3535, DOI 10.1016/j.bmcl.2015.06.090
   Stefane B, 2007, TETRAHEDRON, V63, P10902, DOI 10.1016/j.tet.2007.08.085
   Tochigi M, 2013, INT J ONCOL, V42, P863, DOI 10.3892/ijo.2013.1769
   WALLACE DJ, 1961, J ORG CHEM, V26, P3825, DOI 10.1021/jo01068a048
   Xia YF, 2014, CANCER IMMUNOL RES, V2, P823, DOI 10.1158/2326-6066.CIR-14-0112
   Zhang T, 2002, J INVEST DERMATOL, V119, P1196, DOI 10.1046/j.1523-1747.2002.19520.x
NR 36
TC 3
Z9 3
U1 0
U2 5
PU MDPI
PI BASEL
PA ST ALBAN-ANLAGE 66, CH-4052 BASEL, SWITZERLAND
EI 1420-3049
J9 MOLECULES
JI Molecules
PD FEB 2
PY 2020
VL 25
IS 4
AR 900
DI 10.3390/molecules25040900
PG 20
WC Biochemistry & Molecular Biology; Chemistry, Multidisciplinary
WE Science Citation Index Expanded (SCI-EXPANDED)
SC Biochemistry & Molecular Biology; Chemistry
GA KY3EQ
UT WOS:000522454500136
PM 32085429
OA Green Published, gold
DA 2023-03-13
ER

PT J
AU Chevillotte, G
   Bernard, A
   Varret, C
   Ballet, P
   Bodin, L
   Roudot, AC
AF Chevillotte, Gregoire
   Bernard, Audrey
   Varret, Clemence
   Ballet, Pascal
   Bodin, Laurent
   Roudot, Alain-Claude
TI Probabilistic assessment method of the non-monotonic dose-responses-Part
   I: Methodological approach
SO FOOD AND CHEMICAL TOXICOLOGY
LA English
DT Article
DE Non-monotonic; Dose-response; NMDR; Probabilistic; Methodology; U-shape;
   Inverted U-shape; Statistical; Plausibility; Robustness
ID TOXICOLOGICAL LITERATURE; MULTIPLE COMPARISONS; HORMESIS DATABASE;
   VARIABLES
AB More and more studies aim to characterize non-monotonic dose response curves (NMDRC5). The greatest difficulty is to assess the statistical plausibility of NMDRCs from previously conducted dose response studies. This difficulty is linked to the fact that these studies present (i) few doses tested, (ii) a low sample size per dose, and (iii) the absence of any raw data.
   In this study, we propose a new methodological approach to probabilistically characterize NMDRCs. The methodology is composed of three main steps: (i) sampling from summary data to cover all the possibilities that may be presented by the responses measured by dose and to obtain a new raw database, (ii) statistical analysis of each sampled dose-response curve to characterize the slopes and their signs, and (iii) characterization of these dose-response curves according to the variation of the sign in the slope.
   This method allows characterizing all types of dose-response curves and can be applied both to continuous data and to discrete data.
   The aim of this study is to present the general principle of this probabilistic method which allows to assess the non-monotonic dose responses curves, and to present some results. (C) 2017 Elsevier Ltd. All rights reserved.
C1 [Chevillotte, Gregoire; Bernard, Audrey; Roudot, Alain-Claude] UEB UBO, Lab Evaluat Risque Chim Consommateur LERCCo, UFR Sci & Tech, 6 Av Victor Le Gorgeu,C593837, F-29238 Brest 3, France.
   [Varret, Clemence; Bodin, Laurent] Agence Natl Securite Sanitaire Alimentat Environm, 14 Rue Pierre & Marie Curie, F-94701 Maisons Alfort, France.
   [Ballet, Pascal] UEB UBO, Lab Traitement Informat Med LaTIM, INSERM UMR 1101, Dept Informat,UFR Sci & Tech, 20 Ave Le Gorgeu,CS93837, F-29238 Brest 3, France.
C3 Universite de Bretagne Occidentale; Ecole Nationale Veterinaire d'Alfort
   (ENVA); Institut National de la Sante et de la Recherche Medicale
   (Inserm); Universite de Bretagne Occidentale
RP Chevillotte, G (corresponding author), UEB UBO, Lab Evaluat Risque Chim Consommateur LERCCo, UFR Sci & Tech, 6 Av Victor Le Gorgeu,C593837, F-29238 Brest 3, France.
EM gregoire.chevillotte@univ-brest.fr
OI Roudot, alain-claude/0000-0001-5948-5813
CR [Anonymous], 2010, GUID US RISK RISK AN, P647
   Beausoleil C., 2016, EFSA SUPPORTING PUBL
   Beausoleil C, 2013, CHEMOSPHERE, V93, P847, DOI 10.1016/j.chemosphere.2013.06.043
   Calabrese EJ, 2011, REGUL TOXICOL PHARM, V61, P73, DOI 10.1016/j.yrtph.2011.06.003
   Calabrese EJ, 2001, TRENDS PHARMACOL SCI, V22, P285, DOI 10.1016/S0165-6147(00)01719-3
   Calabrese EJ, 2005, TOXICOL APPL PHARM, V202, P289, DOI 10.1016/j.taap.2004.06.023
   Calabrese EJ, 1997, HUM ECOL RISK ASSESS, V3, P545, DOI 10.1080/10807039709383710
   Calabrese EJ, 2002, HUM EXP TOXICOL, V21, P91, DOI 10.1191/0960327102ht217oa
   Calabrese EJ, 2001, TOXICOL SCI, V62, P330, DOI 10.1093/toxsci/62.2.330
   Conolly RB, 2004, TOXICOL SCI, V77, P151, DOI 10.1093/toxsci/kfh007
   Dinno A, 2015, STATA J, V15, P292, DOI 10.1177/1536867X1501500117
   DUNN OJ, 1964, TECHNOMETRICS, V6, P241, DOI 10.2307/1266041
   Gaylor D. W., 2003, TOXICOL SCI, V77, P158
   Kohn MC, 2002, J MOL ENDOCRINOL, V29, DOI 10.1677/jme.0.0290113
   KRUSKAL WH, 1952, J AM STAT ASSOC, V47, P583, DOI 10.1080/01621459.1952.10483441
   Lagarde F., 2012, THESIS
   Lagarde F, 2015, ENVIRON HEALTH-GLOB, V14, DOI 10.1186/1476-069X-14-13
   Limpert E, 2011, PLOS ONE, V6, DOI 10.1371/journal.pone.0021403
   Lushchak VI, 2014, DOSE-RESPONSE, V12, P466, DOI 10.2203/dose-response.13-051.Lushchak
   McHugh ML, 2013, BIOCHEM MEDICA, V23, P143, DOI 10.11613/BM.2013.018
   MCKAY MD, 1979, TECHNOMETRICS, V21, P239, DOI 10.2307/1268522
   METROPOLIS N, 1949, J AM STAT ASSOC, V44, P335, DOI 10.2307/2280232
   Metropolis N, 1987, LOS ALAMOS SCI, P125, DOI DOI 10.1128/JCM.05092-11
   Nascarella MA, 2012, DOSE-RESPONSE, V10, P344, DOI 10.2203/dose-response.10-025.Nascarella
   Pearson K, 1900, PHILOS MAG, V50, P157, DOI 10.1080/14786440009463897
   Piepho HP, 2004, J COMPUT GRAPH STAT, V13, P456, DOI 10.1198/1061860043515
   Schneider CA, 2012, NAT METHODS, V9, P671, DOI 10.1038/nmeth.2089
   Vandenberg LN, 2006, J STEROID BIOCHEM, V101, P263, DOI 10.1016/j.jsbmb.2006.06.028
   Vandenberg LN, 2014, DOSE-RESPONSE, V12, P259, DOI 10.2203/dose-response.13-020.Vandenberg
   Vandenberg LN, 2012, ENDOCR REV, V33, P378, DOI 10.1210/er.2011-1050
NR 30
TC 6
Z9 6
U1 0
U2 13
PU PERGAMON-ELSEVIER SCIENCE LTD
PI OXFORD
PA THE BOULEVARD, LANGFORD LANE, KIDLINGTON, OXFORD OX5 1GB, ENGLAND
SN 0278-6915
EI 1873-6351
J9 FOOD CHEM TOXICOL
JI Food Chem. Toxicol.
PD AUG
PY 2017
VL 106
BP 376
EP 385
DI 10.1016/j.fct.2017.05.070
PN A
PG 10
WC Food Science & Technology; Toxicology
WE Science Citation Index Expanded (SCI-EXPANDED)
SC Food Science & Technology; Toxicology
GA FA0XS
UT WOS:000405160600037
PM 28579547
DA 2023-03-13
ER

PT J
AU Gezer, C
   Yucecan, S
   Rattan, SIS
AF Gezer, Ceren
   Yucecan, Sevinc
   Rattan, Suresh Inder Singh
TI Artichoke compound cynarin differentially affects the survival, growth,
   and stress response of normal, immortalized, and cancerous human cells
SO TURKISH JOURNAL OF BIOLOGY
LA English
DT Article
DE Cynarin; artichoke; skin fibroblasts; bone marrow; mesenchymal stem
   cells; HeLa; stress response
ID HEME OXYGENASE-1; SKIN FIBROBLASTS; HORMESIS; RESVERATROL; EXPRESSION;
   CURCUMIN; AGENT
AB Cynarin (CYN) is the main derivative of caffeoylquinic acid, found in leaves and heads of artichoke. It may have hepatoprotective, antiatherosclerotic, antioxidative, choleretic, and cholesterol-lowering effects. We tested the effects of various doses of CYN on the proliferative potential, survival, morphology, and stress response (SR) markers heme oxygenase-1 (HO-1) and heat shock protein-70 (HSP70) in normal human skin fibroblasts (FSF-1), telomerase-immortalized mesenchymal stem cells (hTERT-MSC), and cervical cancer cells (HeLa). The effects of CYN on cell proliferation and morphology were dose-and cell type-dependent, with 500 mu M CYN as the upper limit for all cell types. While the growth and proliferation of cells decreased after exposure to 75 mu M CYN for 3 days, overall survival of FSF-1 and hTERT-MSC was higher than that of HeLa cells. Furthermore, CYN induced the oxidative SR marker HO-1 in both fibroblasts and stem cells in a biphasic manner. A slight induction of HSP70 was observed only in the stem cells. Thus, CYN may be useful for protection against the growth and survival of potentially cancerous cells and may promote longevity of normal cells by inducing SR proteins. Further advanced research related to CYN and artichoke is recommended.
C1 [Gezer, Ceren; Yucecan, Sevinc] Near East Univ, Fac Hlth Sci, Dept Nutr & Dietet, Nicosia, Cyprus.
   [Rattan, Suresh Inder Singh] Aarhus Univ, Lab Cellular Aging, Dept Mol Biol & Genet, Aarhus, Denmark.
C3 Near East University; Aarhus University
RP Gezer, C (corresponding author), Near East Univ, Fac Hlth Sci, Dept Nutr & Dietet, Nicosia, Cyprus.
EM gezerceren@hotmail.com
RI YÜCECAN, SEVİNÇ/AAM-5453-2021; Gezer, Ceren/AAH-4893-2020
OI YÜCECAN, SEVİNÇ/0000-0003-4751-0924; Rattan, Suresh
   I.S./0000-0002-3478-1381
FU Near East University, Northern Cyprus
FX All experimental work was carried out at the Laboratory of Cellular
   Aging, Department of Molecular Biology and Genetics, Aarhus University,
   Denmark. A partial student travel grant from Near East University,
   Northern Cyprus, is thankfully acknowledged.
CR ADZET T, 1985, J CHROMATOGR, V348, P447, DOI 10.1016/S0021-9673(01)92486-0
   Alonso Maria Rosario, 2006, Acta Farmaceutica Bonaerense, V25, P267
   Argyropoulou A, 2013, NAT PROD REP, V30, P1412, DOI 10.1039/c3np70031c
   Atasever B, 2003, J FAC PHARM ANKARA, V32, P143
   Balogun E, 2003, BIOCHEM J, V371, P887, DOI 10.1042/BJ20021619
   Barnes J., 2007, HERBAL MED, VVolume 3
   Celikler Kasimogullari S, 2014, TURK J BIOL, V38, P940, DOI 10.3906/biy-1405-23
   Chen CY, 2005, BIOCHEM BIOPH RES CO, V331, P993, DOI 10.1016/j.bbrc.2005.03.237
   Demirovic D, 2011, BIOGERONTOLOGY, V12, P437, DOI 10.1007/s10522-011-9326-7
   Dong GC, 2009, PHARM RES-DORDR, V26, P375, DOI 10.1007/s11095-008-9754-5
   Dunsmore KE, 2001, CRIT CARE MED, V29, P2199, DOI 10.1097/00003246-200111000-00024
   Ebadi MS., 2007, PHARMACODYNAMIC BASI
   Ernst E, 2000, HERBAL MED CONCISE O, P82
   Gouveia SC, 2012, FOOD RES INT, V48, P712, DOI 10.1016/j.foodres.2012.05.029
   Hayes DP, 2007, EUR J CLIN NUTR, V61, P147, DOI 10.1038/sj.ejcn.1602507
   Jorgensen P, 2014, BIOGERONTOLOGY, V15, P105, DOI 10.1007/s10522-013-9482-z
   Juan SH, 2005, BIOCHEM PHARMACOL, V69, P41, DOI 10.1016/j.bcp.2004.09.015
   Lattanzio V, 2009, J FUNCT FOODS, V1, P131, DOI 10.1016/j.jff.2009.01.002
   Lee J, 2014, PHARMACOL REV, V66, P815, DOI 10.1124/pr.113.007757
   Lucey BP, 2009, ARCH PATHOL LAB MED, V133, P1463, DOI 10.1043/1543-2165-133.9.1463
   Mattson MP, 2008, AGEING RES REV, V7, P43, DOI 10.1016/j.arr.2007.08.004
   Negro D, 2012, J FOOD SCI, V77, pC244, DOI 10.1111/j.1750-3841.2011.02531.x
   Ozkan A, 2013, TURK J BIOL, V37, P405, DOI 10.3906/biy-1208-4
   Pullikotil P, 2012, J NUTR BIOCHEM, V23, P1134, DOI 10.1016/j.jnutbio.2011.06.007
   Putics A, 2008, ANTIOXID REDOX SIGN, V10, P65, DOI 10.1089/ars.2007.1866
   Rattan SIS, 2013, BIOACT FOOD CHRON, P201, DOI 10.1016/B978-0-12-397155-5.00025-8
   Rattan SIS, 2008, AGEING RES REV, V7, P63, DOI 10.1016/j.arr.2007.03.002
   Rattan SIS, 2007, ANN NY ACAD SCI, V1100, P424, DOI 10.1196/annals.1395.047
   Rattan Suresh I. S., 2005, Dose-Response, V3, P533, DOI 10.2203/dose-response.003.04.008
   Rattan SIS, 2013, DOSE-RESPONSE, V11, P99, DOI 10.2203/dose-response.11-054.Rattan
   Rattan SIS, 2009, DOSE-RESPONSE, V7, P90, DOI 10.2203/dose-response.08-014.Rattan
   Scapagnini G, 2002, MOL PHARMACOL, V61, P554, DOI 10.1124/mol.61.3.554
   Simonsen JL, 2002, NAT BIOTECHNOL, V20, P592, DOI 10.1038/nbt0602-592
   Slanina J, 2001, TETRAHEDRON LETT, V42, P3383, DOI 10.1016/S0040-4039(01)00448-8
   Son TG, 2008, NEUROMOL MED, V10, P236, DOI 10.1007/s12017-008-8037-y
   Wu CC, 2006, LIFE SCI, V78, P2889, DOI 10.1016/j.lfs.2005.11.013
NR 36
TC 15
Z9 15
U1 2
U2 32
PU TUBITAK SCIENTIFIC & TECHNICAL RESEARCH COUNCIL TURKEY
PI ANKARA
PA ATATURK BULVARI NO 221, KAVAKLIDERE, ANKARA, 00000, TURKEY
SN 1300-0152
EI 1303-6092
J9 TURK J BIOL
JI Turk. J. Biol.
PY 2015
VL 39
IS 2
BP 299
EP 305
DI 10.3906/biy-1407-67
PG 7
WC Biology
WE Science Citation Index Expanded (SCI-EXPANDED)
SC Life Sciences & Biomedicine - Other Topics
GA CF3YB
UT WOS:000352483900015
OA Green Submitted
DA 2023-03-13
ER

PT J
AU Barros, MP
   Poppe, SC
   Bondan, EF
AF Barros, Marcelo P.
   Poppe, Sandra C.
   Bondan, Eduardo F.
TI Neuroprotective Properties of the Marine Carotenoid Astaxanthin and
   Omega-3 Fatty Acids, and Perspectives for the Natural Combination of
   Both in Krill Oil
SO NUTRIENTS
LA English
DT Review
DE seafood; neurodegenerative disorders; antioxidant; anti-inflammatory;
   cognition; oxidative stress; natural products; Alzheimer's; Parkinson's;
   hormesis
ID NF-KAPPA-B; ALZHEIMERS-DISEASE BRAIN; POLYUNSATURATED FATTY-ACIDS;
   OXIDATIVE STRESS; DOCOSAHEXAENOIC ACID; AMYLOID-BETA; IN-VITRO;
   NEURODEGENERATIVE DISEASES; LIPID-PEROXIDATION; MITOCHONDRIAL
   DYSFUNCTION
AB The consumption of marine fishes and general seafood has long been recommended by several medical authorities as a long-term nutritional intervention to preserve mental health, hinder neurodegenerative processes, and sustain cognitive capacities in humans. Most of the neurological benefits provided by frequent seafood consumption comes from adequate uptake of omega-3 and omega-6 polyunsaturated fatty acids, n-3/n-6 PUFAs, and antioxidants. Optimal n-3/n-6 PUFAs ratios allow efficient inflammatory responses that prevent the initiation and progression of many neurological disorders. Moreover, interesting in vivo and clinical studies with the marine antioxidant carotenoid astaxanthin (present in salmon, shrimp, and lobster) have shown promising results against free radical-promoted neurodegenerative processes and cognition loss. This review presents the state-of-the-art applications of n-3/n-6 PUFAs and astaxanthin as nutraceuticals against neurodegenerative diseases associated with exacerbated oxidative stress in CNS. The fundamental neurohormesis principle is discussed throughout this paper. Finally, new perspectives for the application of a natural combination of the aforementioned anti-inflammatory and antioxidant agents (found in krill oil) are also presented herewith.
C1 [Barros, Marcelo P.; Poppe, Sandra C.] Cruzeiro do Sul Univ, Inst Phys Act & Sports Sci ICAFE, BR-01506000 Sao Paulo, Brazil.
   [Barros, Marcelo P.; Bondan, Eduardo F.] Cruzeiro do Sul Univ, Grad Program Hlth Sci, BR-01506000 Sao Paulo, Brazil.
   [Poppe, Sandra C.; Bondan, Eduardo F.] Univ Paulista UNIP, Dept Vet Med, BR-01506000 Sao Paulo, Brazil.
C3 Universidade Paulista
RP Barros, MP (corresponding author), Cruzeiro do Sul Univ, Inst Phys Act & Sports Sci ICAFE, BR-01506000 Sao Paulo, Brazil.
EM marcelo.barros@cruzeirodosul.edu.br; sandra.poppe@cruzeirodosul.edu.br;
   eduardo.bondan@cruzeirodosul.edu.br
RI Barros, Marcelo P/K-1410-2013; Barros, Marcelo/ABD-1731-2020; Barros,
   Marcelo P/GSM-7277-2022; Bondan, Eduardo F./D-5417-2016
OI Barros, Marcelo P/0000-0003-3565-8331; Barros, Marcelo
   P/0000-0003-3565-8331; Bondan, Eduardo F./0000-0002-3887-0023
FU Fundacao de Amparo a Pesquisa do Estado de Sao Paulo [FAPESP
   2002/09405-9, FAPESP 2009/12342-8]; Conselho Nacional de Desenvolvimento
   Cientifico e Tecnologico (Bolsa Produtividade, Nivel 2, Brazil) [CNPq
   307474/2012-7]; Programa de Suporte a Pos-Graduacao de Instituicoes de
   Ensino Particulares (PROSUP/CAPES); CYTED (Spain/EU) [112RT0445]
FX The authors are indebted to the Brazilian funding agencies Fundacao de
   Amparo a Pesquisa do Estado de Sao Paulo (FAPESP 2002/09405-9; FAPESP
   2009/12342-8), Conselho Nacional de Desenvolvimento Cientifico e
   Tecnologico (Bolsa Produtividade, Nivel 2, CNPq 307474/2012-7, Brazil),
   and the Programa de Suporte a Pos-Graduacao de Instituicoes de Ensino
   Particulares (PROSUP/CAPES). Sandra C. Poppe and Marcelo P. Barros are
   members of the IBERCAROT network, funded by CYTED (ref. 112RT0445,
   Spain/EU). Marcelo Paes de Barros is also indebted to Ake Lignell, CEO
   and Marketing Director of AstaReal AB (Gustavsberg, Sweden) for the
   latter's donation of astaxanthin-rich algal biomass for animal
   supplementation in our study.
CR Anderson G, 2013, PROG NEURO-PSYCHOPH, V42, P101, DOI 10.1016/j.pnpbp.2012.07.016
   Meraz-Rios MA, 2014, OXID MED CELL LONGEV, V2014, DOI 10.1155/2014/375968
   Appleton KM, 2008, PROSTAG LEUKOTR ESS, V78, P337, DOI 10.1016/j.plefa.2008.04.009
   Arendash GW, 2007, NEUROSCIENCE, V149, P286, DOI 10.1016/j.neuroscience.2007.08.018
   Bains M, 2012, BBA-MOL BASIS DIS, V1822, P675, DOI 10.1016/j.bbadis.2011.10.017
   BANDY B, 1990, FREE RADICAL BIO MED, V8, P523, DOI 10.1016/0891-5849(90)90152-9
   Barber SC, 2010, FREE RADICAL BIO MED, V48, P629, DOI 10.1016/j.freeradbiomed.2009.11.018
   Barberger-Gateau P, 2007, NEUROLOGY, V69, P1921, DOI 10.1212/01.wnl.0000278116.37320.52
   Barros M. P., 2007, Catalysis and photochemistry in heterogeneous media, P161
   Barros MP, 2011, REV BRAS FARMACOGN, V21, P283, DOI 10.1590/S0102-695X2011005000068
   Barros MP, 2001, BIOCHEM BIOPH RES CO, V288, P225, DOI 10.1006/bbrc.2001.5765
   Bas O, 2007, NEUROCHEM INT, V50, P548, DOI 10.1016/j.neuint.2006.11.005
   Bedard K, 2007, PHYSIOL REV, V87, P245, DOI 10.1152/physrev.00044.2005
   Bolin AP, 2010, CELL BIOL TOXICOL, V26, P457, DOI 10.1007/s10565-010-9156-4
   Bousquet M, 2008, FASEB J, V22, P1213, DOI 10.1096/fj.07-9677com
   BREDT DS, 1994, ANNU REV BIOCHEM, V63, P175, DOI 10.1146/annurev.bi.63.070194.001135
   Britton G., 1995, CAROTENOIDS B, V1B, P13
   Buonocore G, 2010, SEMIN FETAL NEONAT M, V15, P186, DOI 10.1016/j.siny.2010.04.003
   BURGOYNE RD, 1988, NEUROSCI LETT, V91, P47, DOI 10.1016/0304-3940(88)90247-9
   Butterfield DA, 2010, BBA-MOL CELL BIOL L, V1801, P924, DOI 10.1016/j.bbalip.2010.02.005
   Butterfield DA, 2002, NEUROBIOL AGING, V23, P655
   Butterfield DA, 2002, FREE RADICAL RES, V36, P1307, DOI 10.1080/1071576021000049890
   Butterfield DA, 2001, TRENDS MOL MED, V7, P548, DOI 10.1016/S1471-4914(01)02173-6
   Butterfield DA, 2002, FREE RADICAL BIO MED, V32, P1050, DOI 10.1016/S0891-5849(02)00794-3
   Calabrese V, 2010, ANTIOXID REDOX SIGN, V13, P1763, DOI 10.1089/ars.2009.3074
   Calon F, 2005, EUR J NEUROSCI, V22, P617, DOI 10.1111/j.1460-9568.2005.04253.x
   Calon F, 2011, CURR ALZHEIMER RES, V8, P470, DOI 10.2174/156720511796391881
   Calon F, 2007, PROSTAG LEUKOTR ESS, V77, P287, DOI 10.1016/j.plefa.2007.10.019
   Cassarino DS, 1999, BRAIN RES REV, V29, P1, DOI 10.1016/S0165-0173(98)00046-0
   Chan KC, 2009, J FOOD SCI, V74, pH225, DOI 10.1111/j.1750-3841.2009.01274.x
   Chauhan Ved, 2006, Pathophysiology, V13, P195, DOI 10.1016/j.pathophys.2006.05.004
   Chew BP, 1999, ANTICANCER RES, V19, P5223
   Chew BP, 2004, J NUTR, V134, p257S, DOI 10.1093/jn/134.1.257S
   Choi Byung Ho, 1993, Yonsei Medical Journal, V34, P1
   Choi HD, 2011, BRIT J NUTR, V105, P220, DOI 10.1017/S0007114510003454
   CLYDESDALE FM, 1993, CRIT REV FOOD SCI, V33, P83, DOI 10.1080/10408399309527614
   CONNOR WE, 1990, J LIPID RES, V31, P237
   Corsinovi L, 2011, MOL NUTR FOOD RES, V55, pS161, DOI 10.1002/mnfr.201100208
   Cunnane SC, 2009, PROG LIPID RES, V48, P239, DOI 10.1016/j.plipres.2009.04.001
   Currais A, 2013, ANTIOXID REDOX SIGN, V19, P813, DOI 10.1089/ars.2012.4996
   da Silva TM, 2008, J AFFECT DISORDERS, V111, P351, DOI 10.1016/j.jad.2008.03.008
   de Lau LML, 2005, ARCH NEUROL-CHICAGO, V62, P1265, DOI 10.1001/archneur.62.8.1265
   de Souza TP, 2013, EUR J APPL PHYSIOL, V113, P1241, DOI 10.1007/s00421-012-2538-y
   de Vries HE, 2008, FREE RADICAL BIO MED, V45, P1375, DOI 10.1016/j.freeradbiomed.2008.09.001
[truncated: 8,259,759 more chars]
