# Supplementary material for: Current advances and future trends of hormesis in disease
Source: NPJ Aging. 2024 May 15;10(1):26. doi: 10.1038/s41514-024-00155-3 (PMC11096327; doi:10.1038/s41514-024-00155-3)
Supplement: Supplementary file 26 — Data Availablity [file 41514_2024_155_MOESM26_ESM.txt]

FN Clarivate Analytics Web of Science
VR 1.0
PT J
AU Endler, PC
   Ludtke, R
   Heckmann, C
   Zausner, C
   Lassnig, H
   Scherer-Pongratz, W
   Haidvogl, M
   Frass, M
AF Endler, PC
   Ludtke, R
   Heckmann, C
   Zausner, C
   Lassnig, H
   Scherer-Pongratz, W
   Haidvogl, M
   Frass, M
TI Pretreatment with thyroxine (10(-8) parts by weight) enhances a
   'curative' effect of homeopathically prepared thyroxine (10(-13)) on
   lowland frogs
SO FORSCHENDE KOMPLEMENTARMEDIZIN UND KLASSISCHE NATURHEILKUNDE
LA English
DT Article
DE amphibia; metamorphosis; hormone hyperstimulation; thyroxine;
   homeopathic dilution; hormesis; inverse effect; curative effect
AB We studied the influence of a moderate homeopathically prepared thyroxine dilution (final concentration in the basin water 10(-13) parts by weight) on the metamorphosis of lowland Rana temporaria which had been hyperstimulated with thyroxine. Two groups of animals were pre-treated by immersing them in a molecular thyroxine dilution (10(-8) parts by weight). This pretreatment speeds up development, as is well known. In accordance with the homeopathic/isopathic idea of detoxication or cure, the same hormone was then diluted and agitated in successive steps for further treatment. This homeopathically prepared dilution was administered at 24-hour intervals to one of the groups. An analogously prepared blank solution was used for the control group. Our hypothesis, which was derived from earlier studies, was that animals treated with the test solution would metamorphose more slowly than the control animals, i.e. that the homeopathically prepared thyroxine would have a 'curative' effect. In this new series of experiments this hypothesis was examined by 3 independent researchers. In the experiments carried out by 2 of the 3 researchers the number of animals that reached the four-legged stage at defined points in time was smaller in the group treated with homeopathically prepared thyroxine. In the third laboratory no difference was found between the groups. However, the overall inhibiting effect was statistically significant and more pronounced than in earlier, less promising studies and in parallel experiments in which nonprestimulated animals had been used. Other studies carried out by the 3 researchers involved animals from highland biotopes, where the natural environment probably induces a greater sensitivity towards thyroxine or higher thyroxine levels. These animals reacted to the homeopathically prepared thyroxine with a slowing down of metamorphosis, even when they had not been prestimulated with a molecular dose of the hormone. This effect was observed in all 3 laboratories and is consistent with the results of previous studies.
C1 K&V Carstens Stiftung, Essen, Germany.
   Univ Vienna, Inst Zool, A-1090 Vienna, Austria.
   Bundesanstalt Vet Med Untersuchungen, Graz, Austria.
   Ludwig Boltzman Inst Homoopathie, Graz, Austria.
C3 University of Vienna; Ludwig Boltzmann Institute
RP Endler, PC (corresponding author), Petrifelderstr 4, A-8042 Graz, Austria.
EM lab@inter-uni.net
CR ALEX J, 2002, THESIS U TUBINGEN
   Baumgartner S, 1998, FORSCH KOMPLEMENTMED, V5, P27, DOI 10.1159/000021071
   Berezin A A, 1994, ULTRA HIGH DILUTION, P137
   COX DR, 1972, J R STAT SOC B, V34, P187
   DELGIUDICE E, COHERENT ELECTRODYNA, P89
   DELLMOUR F, 1996, DURCH AHNLICHES HEIL, P97
   ENDLER PC, 1994, VET HUM TOXICOL, V36, P56
   ENDLER PC, 1995, VET HUM TOXICOL, V37, P259
   ENDLER PC, 2003, HOMEOPATHY EXPEDITIO
   ENDLER PC, 1998, EXPEDITION HOMOPATHI
   ENDLER PC, 1996, DURCH AHNLICHES HEIL, P203
   ENDLER PC, 1991, BERLIN J RES HOM, V1, P151
   GERASSIMOS S, 1998, HOMOEPOATHY CRITICAL, P153
   Gosner K. L., 1960, Herpetologica, V16, P183
   HECKMANN C, 1997, THESIS U TUBINGEN
   HERKOVITS J, 1993, COMMUNICATIONES BIOL, V7, P70
   HORNUNG J, 1996, FORSCH KOMPLEMENTMED, V3, P91
   KAVARAINEN A, 1992, MESOSCOPIC THEORY MA
   LAUPPERT E, 1997, HIGH DILUTION EFFECT
   Roth C, 1991, BERLIN J RES HOM, V1, P111
   SCHULTE J, BIOINFORMATION QUANT, P45
   SCHULTE J, 1998, FUNDAMENTAL RES ULTR
   VANWIJK R, 1998, HOMEOPATHY CRITICAL, P180
   Walach H, 1996, WIEN KLIN WOCHENSCHR, V108, P654
   WEIL MR, 1986, GEN COMP ENDOCR, V62, P8, DOI 10.1016/0016-6480(86)90088-2
   Zausner C, 2002, PERFUSION-GERMANY, V15, P268
   ZAUSNERLUKITSCH C, 2001, THESIS U WIEN
NR 27
TC 21
Z9 22
U1 0
U2 1
PU KARGER
PI BASEL
PA ALLSCHWILERSTRASSE 10, CH-4009 BASEL, SWITZERLAND
SN 1424-7364
J9 FORSCH KOMP KLAS NAT
JI Forsch. Komplementmed. Klass. Naturheilkd.
PD JUN
PY 2003
VL 10
IS 3
BP 137
EP 142
DI 10.1159/000072211
PG 6
WC Integrative & Complementary Medicine
WE Science Citation Index Expanded (SCI-EXPANDED)
SC Integrative & Complementary Medicine
GA 702MC
UT WOS:000184226800004
PM 12853720
DA 2023-03-13
ER

PT J
AU Araujo, SD
   Paparella, S
   Dondi, D
   Bentivoglio, A
   Carbonera, D
   Balestrazzi, A
AF Araujo, Susana de Sousa
   Paparella, Stefania
   Dondi, Daniele
   Bentivoglio, Antonio
   Carbonera, Daniela
   Balestrazzi, Alma
TI Physical Methods for Seed Invigoration: Advantages and Challenges in
   Seed Technology
SO FRONTIERS IN PLANT SCIENCE
LA English
DT Article
DE hormesis; ionizing radiation; magnetic field; microwaves; seed
   germination; seed vigor; ultraviolet radiation
ID ELECTRON-PARAMAGNETIC-RESONANCE; UV-C RADIATION; MAGNETIC-FIELD; X-RAYS;
   MOLECULAR MOBILITY; GAMMA-IRRADIATION; DNA-REPAIR;
   ELECTROMAGNETIC-FIELDS; ULTRAVIOLET-RADIATION; THERMAL NEUTRONS
AB In the context of seed technology, the use of physical methods for increasing plant production offers advantages over conventional treatments based on chemical substances. The effects of physical invigoration treatments in seeds can be now addressed at multiple levels, ranging from morpho-structural aspects to changes in gene expression and protein or metabolite accumulation. Among the physical methods available, "magneto-priming" and irradiation with microwaves (MWs) or ionizing radiations (IRs) are the most promising pre-sowing seed treatments. "Magneto-priming" is based on the application of magnetic fields and described as an eco-friendly, cheap, non-invasive technique with proved beneficial effects on seed germination, vigor and crop yield. IRs, as gamma-rays and X-rays, have been widely regarded as a powerful tool in agricultural sciences and food technology. Gamma -rays delivered at low dose have showed to enhance germination percentage and seedling establishment, acting as an actual 'priming' treatment. Different biological effects have been observed in seeds subjected to MWs and X-rays but knowledge about their impact as seed invigoration agent or stimulatory effects on germination need to be further extended. Ultraviolet (UV) radiations, namely UV-A and UV-C have shown to stimulate positive impacts on seed health, germination, and seedling vigor. For all mentioned physical treatments, extensive fundamental and applied research is still needed to define the optimal dose, exposition time, genotype- and environment-dependent irradiation conditions. Electron paramagnetic resonance has an enormous potential in seed technology not fully explored to monitor seed invigoration treatments and/or identifying the best suitable irradiation dose or time-point to stop the treatment. The present manuscript describes the use of physical methods for seed invigoration, while providing a critical discussion on the constraints and advantages. The future perspectives related to the use of these approaches to address the need of seed technologists, producers and trade markers will be also highlighted.
C1 [Araujo, Susana de Sousa] Univ Nova Lisboa, Inst Tecnol Quim & Biol Antonio Xavier, Plant Cell Technol Lab, P-2780156 Oeiras, Portugal.
   [Araujo, Susana de Sousa; Paparella, Stefania; Carbonera, Daniela; Balestrazzi, Alma] Univ Pavia, Dept Biol & Biotechnol L Spallanzani, Via Palestro 3, I-27100 Pavia, Italy.
   [Dondi, Daniele; Bentivoglio, Antonio] Univ Pavia, Dept Chem, Via Palestro 3, I-27100 Pavia, Italy.
C3 Universidade Nova de Lisboa; University of Pavia; University of Pavia
RP Araujo, SD (corresponding author), Univ Nova Lisboa, Inst Tecnol Quim & Biol Antonio Xavier, Plant Cell Technol Lab, P-2780156 Oeiras, Portugal.; Araujo, SD (corresponding author), Univ Pavia, Dept Biol & Biotechnol L Spallanzani, Via Palestro 3, I-27100 Pavia, Italy.
EM saraujo@itqb.unl.pt
RI Araújo, Susana S/A-5482-2009; Balestrazzi, Alma/AAF-2974-2020
OI Araújo, Susana S/0000-0003-2823-088X; Balestrazzi,
   Alma/0000-0003-2003-4120
FU University of Pavia; CAROLO Foundation [2013-1727]; Fundacao para a
   Ciencia e a Tecnologia (Lisbon, Portugal) [UID/Multi/04551/2013,
   SFRH/BPD/108032/2015]
FX This work was supported by grants from University of Pavia. SA has been
   awarded by a research contract funded by CAROLO Foundation (Action 3,
   Code 2013-1727) - Integrated Project Advanced Priming Technologies for
   the Lombardy Agro-Seed Industry-PRIMTECH.' The financial support from
   Fundacao para a Ciencia e a Tecnologia (Lisbon, Portugal) is
   acknowledged through research unit "GREEN-it: Bioresources for
   Sustainability" (UID/Multi/04551/2013), as well as, SA postdoctoral
   grant (SFRH/BPD/108032/2015).
CR Abdel-Hady M. S., 2008, Australian Journal of Basic and Applied Sciences, V2, P401
   Afzal I, 2012, INT AGROPHYS, V26, P335, DOI 10.2478/v10247-012-0047-1
   Ahmad M, 2007, PLANTA, V225, P615, DOI 10.1007/s00425-006-0383-0
   Al-Enezi N. A., 2012, Emirates Journal of Food and Agriculture, V24, P415
   Aladjadjiyan A., 2010, Romanian Journal of Biophysics, V20, punpaginated
   Aladjadjiyan A, 2012, INT TECH PLOVDIV BUL, P145, DOI [10.5772/32039, DOI 10.5772/32039]
   Anand A, 2012, INDIAN J BIOCHEM BIO, V49, P63
   Arena C, 2014, ACTA ASTRONAUT, V104, P419, DOI 10.1016/j.actaastro.2014.05.005
   Baby SM, 2011, PLANT SIGNAL BEHAV, V6, P1635, DOI 10.4161/psb.6.11.17720
   Balakhnina T, 2015, ACTA PHYSIOL PLANT, V37, DOI 10.1007/s11738-015-1802-2
   Balestrazzi A, 2011, J PLANT PHYSIOL, V168, P706, DOI 10.1016/j.jplph.2010.10.008
   Banik S, 2003, BIORESOURCE TECHNOL, V87, P155, DOI 10.1016/S0960-8524(02)00169-4
   BEARD BH, 1958, GENETICS, V43, P728
   Belyavskaya NA, 2004, ADV SPACE RES-SERIES, V34, P1566, DOI 10.1016/j.asr.2004.01.021
   Belz RG, 2012, PLOS ONE, V7, DOI 10.1371/journal.pone.0033432
   Benedict HM, 1934, PLANT PHYSIOL, V9, P173, DOI 10.1104/pp.9.1.173
   Bhardwaj J, 2012, PLANT PHYSIOL BIOCH, V57, P67, DOI 10.1016/j.plaphy.2012.05.008
   Bilalis DJ, 2012, ELECTROMAGN BIOL MED, V31, P143, DOI 10.3109/15368378.2011.624660
   Bless AA, 1938, PLANT PHYSIOL, V13, P209, DOI 10.1104/pp.13.1.209
   Borzouei A, 2010, PAK J BOT, V42, P2281
   Brown JE, 2001, CROP PROT, V20, P873, DOI 10.1016/S0261-2194(01)00037-0
   Buitink J, 2000, P NATL ACAD SCI USA, V97, P2385, DOI 10.1073/pnas.040554797
   Buitink J, 1998, PLANT PHYSIOL, V118, P531, DOI 10.1104/pp.118.2.531
   Buitink J, 1999, BIOPHYS J, V76, P3315, DOI 10.1016/S0006-3495(99)77484-9
   Calabrese EJ, 2000, HUM EXP TOXICOL, V19, P41, DOI 10.1191/096032700678815602
   CALDECOTT RS, 1952, P NATL ACAD SCI USA, V38, P804, DOI 10.1073/pnas.38.9.804
   Celestino C, 2000, ELECTRO MAGNETOBIOL, V19, P115, DOI 10.1081/JBC-100100302
   Choudhary KK, 2014, ECOTOX ENVIRON SAFE, V100, P178, DOI 10.1016/j.ecoenv.2013.10.032
   Confalonieri M, 2014, PLANT CELL TISS ORG, V116, P187, DOI 10.1007/s11240-013-0395-y
   da Silva JAT, 2016, PROTOPLASMA, V253, P231, DOI 10.1007/s00709-015-0820-7
   De Micco V, 2014, SCI WORLD J, DOI 10.1155/2014/428141
   de Souza A, 2006, BIOELECTROMAGNETICS, V27, P247, DOI 10.1002/bem.20206
   Dubey A. K., 2007, Progressive Agriculture, V7, P46
   Edmondson JL, 2014, J APPL ECOL, V51, P880, DOI 10.1111/1365-2664.12254
   Efthimiadou A, 2014, SCI WORLD J, DOI 10.1155/2014/369745
   Einset J, 2015, MUTAGENESIS, V30, P45, DOI 10.1093/mutage/geu054
   Esnault MA, 2010, ENVIRON EXP BOT, V68, P231, DOI 10.1016/j.envexpbot.2010.01.007
   Fae M, 2014, PLANT CELL REP, V33, P1071, DOI 10.1007/s00299-014-1595-6
   Fan XT, 2003, J AGR FOOD CHEM, V51, P1231, DOI 10.1021/jf020600c
   Farkas J, 2011, TRENDS FOOD SCI TECH, V22, P121, DOI 10.1016/j.tifs.2010.04.002
   Farokh P., 2010, Research Journal of Environmental Sciences, V4, P70
   Ghodbane S, 2013, BIOMED RES INT, V2013, DOI 10.1155/2013/602987
   Gicquel M, 2012, PLANT SCI, V195, P106, DOI 10.1016/j.plantsci.2012.06.015
   Golovina EA, 1997, PLANT PHYSIOL, V114, P383, DOI 10.1104/pp.114.1.383
   Guajardo-Flores D, 2014, CEREAL CHEM, V91, P276, DOI 10.1094/CCHEM-08-13-0172-R
   Hamid N., 2011, PAKISTAN J CHEM, V1, P164, DOI [10.15228/2011.v01.i04.p04, DOI 10.15228/2011.V01.I04.P04]
   Hegazi A.Z., 2010, J HORT FOR, V2, P38
   Heisler GM, 2003, AGR FOREST METEOROL, V120, P3, DOI 10.1016/j.agrformet.2003.08.007
   Hernandez-Aguilar C., 2009, ACTA AGROPHYS, V14, P7
   Hideg E, 2013, TRENDS PLANT SCI, V18, P107, DOI 10.1016/j.tplants.2012.09.003
   Hollosy F, 2002, MICRON, V33, P179, DOI 10.1016/S0968-4328(01)00011-7
   Hussain S, 2015, SCI REP-UK, V5, DOI 10.1038/srep08101
   Irfaq M., 2001, J BIOL SCI, V1, P935
   Iuliana C., 2013, Scientific Papers: Animal Science and Biotechnologies, V46, P185
   Jakubowski T., 2010, AGR ENG, V6, P57
   Javed N, 2011, PHOTOCHEM PHOTOBIOL, V87, P1354, DOI 10.1111/j.1751-1097.2011.00990.x
   Jayasanka SMDH, 2014, ENVIRON REV, V22, P220, DOI 10.1139/er-2013-0061
   Jayawardena SD, 1988, BIO NEWS, V4, P22
   Knox OGG, 2013, CROP PROT, V50, P12, DOI 10.1016/j.cropro.2013.03.009
   Kotwaliwale N, 2014, J FOOD SCI TECH MYS, V51, P1, DOI 10.1007/s13197-011-0485-y
   Kovacs E, 2002, MICRON, V33, P199, DOI 10.1016/S0968-4328(01)00012-9
   Kovalchuk I, 2007, MUTAT RES-FUND MOL M, V624, P101, DOI 10.1016/j.mrfmmm.2007.04.009
   Krylov AV., 1960, PLANT PHYSIOL, V7, P156
   Kurdziel M, 2015, J PLANT PHYSIOL, V183, P95, DOI 10.1016/j.jplph.2015.05.018
   Labanowska M, 2016, J PLANT PHYSIOL, V190, P54, DOI 10.1016/j.jplph.2015.10.011
   Labanowska M, 2012, J PLANT PHYSIOL, V169, P1234, DOI 10.1016/j.jplph.2012.04.020
   Leprince O, 1998, PLANT PHYSIOL, V118, P1253, DOI 10.1104/pp.118.4.1253
   LEPRINCE O, 1990, NEW PHYTOL, V116, P573, DOI 10.1111/j.1469-8137.1990.tb00541.x
   LEPRINCE O, 1995, PHYSIOL PLANTARUM, V94, P233, DOI 10.1111/j.1399-3054.1995.tb05306.x
   Luckey T. D., 2006, Dose-Response, V4, P169, DOI 10.2203/dose-response.06-102.Luckey
   Luckey T.D., 1980, HORMESIS IONIZING RA, VVolume 60
   Macovei A, 2014, BIOMED RES INT, V2014, DOI 10.1155/2014/676934
   Maffei ME, 2014, FRONT PLANT SCI, V5, DOI 10.3389/fpls.2014.00445
   MAHERCHANDANI N, 1975, RADIAT BOT, V15, P439, DOI 10.1016/0033-7560(75)90018-6
   Maity JP, 2005, RADIAT PHYS CHEM, V74, P391, DOI 10.1016/j.radphyschem.2004.08.005
   MAJEED A, 2010, INT J BIOL SCI ENG, V1, P147
   Marcu D, 2013, J BIOL PHYS, V39, P625, DOI 10.1007/s10867-013-9322-z
   Mattson MP, 2008, AGEING RES REV, V7, P1, DOI 10.1016/j.arr.2007.08.007
   Minisi F. A., 2013, American-Eurasian Journal of Agricultural & Environmental Sciences, V13, P696
   Mitchell LM, 1997, SOC STUD SCI, V27, P221, DOI 10.1177/030631297027002002
   Mokobia CE, 2005, J RADIOL PROT, V25, P181, DOI 10.1088/0952-4746/25/2/006
   Moussa HR, 2006, RUSS J PLANT PHYSL+, V53, P193, DOI 10.1134/S1021443706020075
   Ouhibi C, 2014, PLANT PHYSIOL BIOCH, V83, P126, DOI 10.1016/j.plaphy.2014.07.019
   Paparella S, 2015, PLANT CELL REP, V34, P1281, DOI 10.1007/s00299-015-1784-y
   Perez-Torres E, 2015, PLANT CELL ENVIRON, V38, P2318, DOI 10.1111/pce.12548
   Poinapen D, 2013, J PLANT PHYSIOL, V170, P1251, DOI 10.1016/j.jplph.2013.04.016
   Pretty JN, 2006, ENVIRON SCI TECHNOL, V40, P1114, DOI 10.1021/es051670d
   PRIESTLEY DA, 1985, PHYSIOL PLANTARUM, V64, P88, DOI 10.1111/j.1399-3054.1985.tb01217.x
   Qi WC, 2015, ECOTOX ENVIRON SAFE, V115, P243, DOI 10.1016/j.ecoenv.2015.02.026
   Ragonnaud M, 2013, EU SEED PLANT REPROD
   Rajendra P, 2005, ELECTROMAGN BIOL MED, V24, P39, DOI 10.1081/JBC-200055058
   Reddy K. V., 2012, Research Journal of Seed Science, V5, P106
   Reddy MVB, 1998, J AGR ENG RES, V71, P113, DOI 10.1006/jaer.1998.0305
   Reddy MVB, 1995, J MICROWAVE POWER EE, V30, P199
   Sacande M, 2001, J EXP BOT, V52, P919, DOI 10.1093/jexbot/52.358.919
   SAHIN Hasan, 2014, Journal of Biosystems Engineering, V39, P304
   Sahu ID, 2013, BIOCHEMISTRY-US, V52, P5967, DOI 10.1021/bi400834a
   Scialabba A, 2002, ACTA BOT GALLICA, V149, P113, DOI 10.1080/12538078.2002.10515947
   Shaukat SS, 2013, PAK J BOT, V45, P779
   Shine MB, 2011, BIOELECTROMAGNETICS, V32, P474, DOI 10.1002/bem.20656
   Siddiqui A, 2011, PAK J BOT, V43, P2221
   SJODIN J, 1962, HEREDITAS, V48, P565
   SMIRNOV AI, 1992, J PLANT PHYSIOL, V140, P447, DOI 10.1016/S0176-1617(11)80823-0
   SMITH L, 1950, J HERED, V41, P125, DOI 10.1093/oxfordjournals.jhered.a106107
   Soran ML, 2014, J PLANT PHYSIOL, V171, P1436, DOI 10.1016/j.jplph.2014.06.013
   Steffen-Heins A, 2015, FRONT ENV SCI-SWITZ, V3, DOI 10.3389/fenvs.2015.00015
   Talei D, 2013, SCI WORLD J, DOI 10.1155/2013/408026
   Uhlenbeck GE, 1926, NATURE, V117, P264, DOI 10.1038/117264a0
   Vashisth A, 2010, J PLANT PHYSIOL, V167, P149, DOI 10.1016/j.jplph.2009.08.011
   Velazquez-Marti B, 2006, BIOSYST ENG, V93, P365, DOI 10.1016/j.biosystemseng.2006.01.005
   Ventura L, 2012, PLANT PHYSIOL BIOCH, V60, P196, DOI 10.1016/j.plaphy.2012.07.031
   Vian A, 2006, PLANT SIGNAL BEHAV, V1, P67, DOI 10.4161/psb.1.2.2434
   Weil J. A., 2006, ELECT PARAMAGNETIC R
   Wolff Silje A., 2014, Life-Basel, V4, P189, DOI 10.3390/life4020189
   YAGYU P, 1957, GENETICS, V42, P222
   Zaka R, 2002, MUTAT RES-GEN TOX EN, V517, P87, DOI 10.1016/S1383-5718(02)00056-6
   Zavoisky E, 1945, J PHYS-USSR, V9, P245
   Zeeman P., 1897, NATURE, V55, P347, DOI [10.1038/055347a0, DOI 10.1038/055347A0]
NR 118
TC 83
Z9 88
U1 3
U2 57
PU FRONTIERS MEDIA SA
PI LAUSANNE
PA AVENUE DU TRIBUNAL FEDERAL 34, LAUSANNE, CH-1015, SWITZERLAND
SN 1664-462X
J9 FRONT PLANT SCI
JI Front. Plant Sci.
PD MAY 12
PY 2016
VL 7
AR 646
DI 10.3389/fpls.2016.00646
PG 12
WC Plant Sciences
WE Science Citation Index Expanded (SCI-EXPANDED)
SC Plant Sciences
GA DL9PG
UT WOS:000375974600002
PM 27242847
OA gold, Green Published
DA 2023-03-13
ER

PT J
AU Zhang, AA
   Xu, L
   Liu, ZQ
   Zhang, JB
   Zhao, KJ
   Han, LL
AF Zhang, Aonan
   Xu, Ling
   Liu, Ziqi
   Zhang, Jiabo
   Zhao, Kuijun
   Han, Lanlan
TI Effects of Acetamiprid at Low and Median Lethal Concentrations on the
   Development and Reproduction of the Soybean Aphid Aphis glycines
SO INSECTS
LA English
DT Article
DE neonicotinoid; hormesis; life table; survival rate; population
ID MYZUS-PERSICAE; LEPIDOPTERA-NOCTUIDAE; INSECTICIDES; POPULATIONS;
   EXPRESSION; PARAMETERS; MANAGEMENT; RESISTANCE
AB Simple Summary We conducted a study on the effects of LC50 and LC30 acetamiprid on the growth and development of the soybean aphid Aphis glycines Matsumura (Hemiptera: Aphididae). We found that exposure to acetamiprid at LC50 significantly extended the mean generation time, adult pre-ovipositional period, and total pre-reproduction period compared to the control, whereas exposure to acetamiprid at LC30 significantly shortened these periods. Acetamiprid at LC50 treatment significantly decreased the growth rate compared with the LC30 treatment. In addition, this study also found that low lethal concentration of acetamiprid could advance the occurrence of a reproductive peak, which could help us understand the major occurrence period of soybean aphids under acetamiprid stress. The present study provides reference data that could facilitate the exploration of the effects of acetamiprid on A. glycines in the field. The soybean aphid Aphis glycines Matsumura (Hemiptera: Aphididae) is a major pest of soybean and poses a serious threat to soybean production. Studies on the effect of acetamiprid on the life table parameters of A. glycines, provide important information for the effective management of this pest. We found that exposure to acetamiprid at LC50 significantly extended the mean generation time, adult pre-reproductive period, and total pre-reproduction period compared with the control, whereas exposure to acetamiprid at LC30 significantly shortened these periods. Exposure to acetamiprid at both LC30 and LC50 significantly decreased the fecundity of the female adult, net reproductive rate, intrinsic rate of increase, and finite rate of increase compared with the control. The probability of attaining the adult stage was 0.51, 0.38, and 0.86 for a newly born nymph from the LC30 acetamiprid treatment group, LC50 acetamiprid treatment group, and control group, respectively. Acetamiprid at both LC50 and LC30 exerted stress effects on A. glycines, with the LC50 treatment significantly decreased the growth rate compared with the LC30 treatment. The present study provides reference data that could facilitate the exploration of the effects of acetamiprid on A. glycines in the field.
C1 [Zhang, Aonan; Xu, Ling; Liu, Ziqi; Zhang, Jiabo; Zhao, Kuijun; Han, Lanlan] Northeast Agr Univ, Coll Agr, Harbin 150030, Peoples R China.
C3 Northeast Agricultural University - China
RP Han, LL (corresponding author), Northeast Agr Univ, Coll Agr, Harbin 150030, Peoples R China.
EM zan826319@163.com; 18846918117@163.com; zan8261314@163.com;
   zhangjiabo_1020@163.com; kjzhao@163.com; hanll_neau@aliyun.com
OI Zhang, Aonan/0000-0003-4510-0892
FU Heilongjiang Science Foundation Project [C2018011]; Special Fund for the
   Construction of Modern Agricultural Industry Technology Systems
   [CARS-04]; Research and Development of Technology and Products on
   Nature, Enemy Insects Prevention and Control [2017YFD0201000]
FX This research was funded by Heilongjiang Science Foundation Project
   (grant number C2018011), Special Fund for the Construction of Modern
   Agricultural Industry Technology Systems (grant number CARS-04) and the
   Research and Development of Technology and Products on Nature, Enemy
   Insects Prevention and Control (grant number 2017YFD0201000).
CR Aseperi AK, 2020, J ENVIRON MANAGE, V276, DOI 10.1016/j.jenvman.2020.111329
   Ayyanath MM, 2013, PLOS ONE, V8, DOI 10.1371/journal.pone.0074532
   Chi H, 2006, ENVIRON ENTOMOL, V35, P10, DOI 10.1603/0046-225X-35.1.10
   CHI H, 1988, ENVIRON ENTOMOL, V17, P26, DOI 10.1093/ee/17.1.26
   CHI H, 1985, Bulletin of the Institute of Zoology Academia Sinica (Taipei), V24, P225
   Chi H, 2020, TWOSEX MSCHART COMPU
   Chi H, 2020, ENTOMOL GEN, V40, P103, DOI 10.1127/entomologia/2020/0936
   Cui L, 2018, SCI REP-UK, V8, DOI 10.1038/s41598-018-27035-7
   Desneux N, 2005, J ECON ENTOMOL, V98, P9, DOI 10.1603/0022-0493-98.1.9
   Desneux N, 2007, ANNU REV ENTOMOL, V52, P81, DOI 10.1146/annurev.ento.52.110405.091440
   Fenner K, 2013, SCIENCE, V341, P752, DOI 10.1126/science.1236281
   GOODMAN D, 1982, AM NAT, V119, P803, DOI 10.1086/283956
   Guedes RNC, 2016, ANNU REV ENTOMOL, V61, P43, DOI 10.1146/annurev-ento-010715-023646
   Han WS, 2019, ECOTOXICOLOGY, V28, P399, DOI 10.1007/s10646-019-02030-4
   Hanson AA, 2017, J ECON ENTOMOL, V110, P2235, DOI 10.1093/jee/tox235
   Hopper KR, 2017, BIOL CONTROL, V115, P55, DOI 10.1016/j.biocontrol.2017.09.004
   Jan MT, 2015, CROP PROT, V78, P247, DOI 10.1016/j.cropro.2015.09.020
   Liu LL, 2016, FLA ENTOMOL, V99, P292, DOI 10.1653/024.099.0221
   Lu ZT, 2021, PESTIC BIOCHEM PHYS, V174, DOI 10.1016/j.pestbp.2021.104824
   Mahmoodi L, 2020, J ECON ENTOMOL, V113, P2713, DOI 10.1093/jee/toaa193
   Menger J, 2020, J ECON ENTOMOL, V113, P932, DOI 10.1093/jee/toz351
   Mokbel El-Sayed Mohammad Soliman, 2018, Journal of Plant Protection Research, V58, P328, DOI 10.24425/jppr.2018.124641
   Paula DP, 2020, PESTIC BIOCHEM PHYS, V164, P100, DOI 10.1016/j.pestbp.2019.12.012
   Ragsdale DW, 2011, ANNU REV ENTOMOL, V56, P375, DOI 10.1146/annurev-ento-120709-144755
   Ragsdale DW, 2004, ANN ENTOMOL SOC AM, V97, P204, DOI 10.1603/0013-8746(2004)097[0204:SABINA]2.0.CO;2
   Rix RR, 2016, J PEST SCI, V89, P581, DOI 10.1007/s10340-015-0716-5
   Sial MU, 2018, SCI REP-UK, V8, DOI 10.1038/s41598-018-35076-1
   Somar RO, 2019, CROP PROT, V124, DOI 10.1016/j.cropro.2019.104850
   Tang QL, 2019, PLOS ONE, V14, DOI 10.1371/journal.pone.0208058
   Tuan SJ, 2014, J ECON ENTOMOL, V107, P897, DOI 10.1603/EC13435
   Ullah F, 2021, PESTIC BIOCHEM PHYS, V171, DOI 10.1016/j.pestbp.2020.104729
   Ullah F, 2020, PESTIC BIOCHEM PHYS, V170, DOI 10.1016/j.pestbp.2020.104687
   Ullah F, 2020, PESTIC BIOCHEM PHYS, V165, DOI 10.1016/j.pestbp.2020.104557
   Ullah F, 2019, ENTOMOL GEN, V39, P259, DOI 10.1127/entomologia/2019/0887
   Wang SY, 2017, J PEST SCI, V90, P389, DOI 10.1007/s10340-016-0770-7
   Zhao YH, 2018, PESTIC BIOCHEM PHYS, V148, P93, DOI 10.1016/j.pestbp.2018.04.003
   Zhou C, 2020, J INSECT SCI, V20, DOI 10.1093/jisesa/ieaa099
NR 37
TC 1
Z9 1
U1 10
U2 26
PU MDPI
PI BASEL
PA ST ALBAN-ANLAGE 66, CH-4052 BASEL, SWITZERLAND
EI 2075-4450
J9 INSECTS
JI Insects
PD JAN
PY 2022
VL 13
IS 1
AR 87
DI 10.3390/insects13010087
PG 12
WC Entomology
WE Science Citation Index Expanded (SCI-EXPANDED)
SC Entomology
GA YO0KY
UT WOS:000747638600001
PM 35055930
OA gold, Green Published
DA 2023-03-13
ER

PT J
AU Kolb, H
   Kempf, K
   Rohling, M
   Lenzen-Schulte, M
   Schloot, NC
   Martin, S
AF Kolb, Hubert
   Kempf, Kerstin
   Roehling, Martin
   Lenzen-Schulte, Martina
   Schloot, Nanette C.
   Martin, Stephan
TI Ketone bodies: from enemy to friend and guardian angel
SO BMC MEDICINE
LA English
DT Review
ID CALORIE-KETOGENIC DIET; LOW-FAT DIET; LOW-DENSITY-LIPOPROTEIN;
   BETA-HYDROXYBUTYRATE; LOW-CARBOHYDRATE; OXIDATIVE STRESS; FUEL
   METABOLISM; WEIGHT-LOSS; MITOCHONDRIAL BIOGENESIS; LIPID-PEROXIDATION
AB During starvation, fasting, or a diet containing little digestible carbohydrates, the circulating insulin levels are decreased. This promotes lipolysis, and the breakdown of fat becomes the major source of energy. The hepatic energy metabolism is regulated so that under these circumstances, ketone bodies are generated from beta-oxidation of fatty acids and secreted as ancillary fuel, in addition to gluconeogenesis. Increased plasma levels of ketone bodies thus indicate a dietary shortage of carbohydrates. Ketone bodies not only serve as fuel but also promote resistance to oxidative and inflammatory stress, and there is a decrease in anabolic insulin-dependent energy expenditure. It has been suggested that the beneficial non-metabolic actions of ketone bodies on organ functions are mediated by them acting as a ligand to specific cellular targets. We propose here a major role of a different pathway initiated by the induction of oxidative stress in the mitochondria during increased ketolysis. Oxidative stress induced by ketone body metabolism is beneficial in the long term because it initiates an adaptive (hormetic) response characterized by the activation of the master regulators of cell-protective mechanism, nuclear factor erythroid 2-related factor 2 (Nrf2), sirtuins, and AMP-activated kinase. This results in resolving oxidative stress, by the upregulation of anti-oxidative and anti-inflammatory activities, improved mitochondrial function and growth, DNA repair, and autophagy. In the heart, the adaptive response to enhanced ketolysis improves resistance to damage after ischemic insults or to cardiotoxic actions of doxorubicin. Sodium-dependent glucose co-transporter 2 (SGLT2) inhibitors may also exert their cardioprotective action via increasing ketone body levels and ketolysis. We conclude that the increased synthesis and use of ketone bodies as ancillary fuel during periods of deficient food supply and low insulin levels causes oxidative stress in the mitochondria and that the latter initiates a protective (hormetic) response which allows cells to cope with increased oxidative stress and lower energy availability. Keywords Ketogenic diet, Ketone bodies, Beta hydroxybutyrate, Insulin, Obesity, Type 2 diabetes, Inflammation, Oxidative stress, Cardiovascular disease, SGLT2, Hormesis
C1 [Kolb, Hubert; Schloot, Nanette C.; Martin, Stephan] Univ Duesseldorf, Fac Med, Moorenstr 5, D-40225 Dusseldorf, Germany.
   [Kolb, Hubert; Kempf, Kerstin; Roehling, Martin; Martin, Stephan] Duesseldorf Catholic Hosp Grp, West German Ctr Diabet & Hlth, Hohensandweg 37, D-40591 Dusseldorf, Germany.
   [Lenzen-Schulte, Martina] Redakt Deutsch Arzteblatt, Reinhardtstr 34, D-10117 Berlin, Germany.
RP Kempf, K (corresponding author), Duesseldorf Catholic Hosp Grp, West German Ctr Diabet & Hlth, Hohensandweg 37, D-40591 Dusseldorf, Germany.
EM kerstin.kempf@wdgz.de
CR Abdelmegeed MA, 2004, J PHARMACOL EXP THER, V310, P728, DOI 10.1124/jpet.104.066522
   Ahmed K, 2009, J BIOL CHEM, V284, P21928, DOI 10.1074/jbc.M109.019455
   Al-Zaid NS, 2007, ACTA CARDIOL, V62, P381, DOI 10.2143/AC.62.4.2022282
   American Diabetes Association, 2019, Diabetes Care, V42, pS46, DOI 10.2337/dc19-S005
   Anderson EJ, 2007, J BIOL CHEM, V282, P31257, DOI 10.1074/jbc.M706129200
   Arab HH, 2021, CHEM-BIOL INTERACT, V335, DOI 10.1016/j.cbi.2021.109368
   Arencibia-Albite F, 2020, HELIYON, V6, DOI 10.1016/j.heliyon.2020.e04204
   Athinarayanan SJ, 2019, FRONT ENDOCRINOL, V10, DOI 10.3389/fendo.2019.00348
   Aubert G, 2016, CIRCULATION, V133, P698, DOI 10.1161/CIRCULATIONAHA.115.017355
   Bae HR, 2016, ONCOTARGET, V7, P66444, DOI 10.18632/oncotarget.12119
   Baird L, 2020, MOL CELL BIOL, V40, DOI 10.1128/MCB.00099-20
   Bedi KC, 2016, CIRCULATION, V133, P706, DOI 10.1161/CIRCULATIONAHA.115.017545
   Bhanpuri NH, 2018, CARDIOVASC DIABETOL, V17, DOI 10.1186/s12933-018-0698-8
   Bishop NA, 2007, NATURE, V447, P545, DOI 10.1038/nature05904
   Bonora BM, 2020, CURR DIABETES REP, V20, DOI 10.1007/s11892-020-01307-x
   Brand-Miller J, 2009, J AM COLL NUTR, V28, p446S, DOI 10.1080/07315724.2009.10718110
   Brehm BJ, 2003, J CLIN ENDOCR METAB, V88, P1617, DOI 10.1210/jc.2002-021480
   Cadenas S, 2018, FREE RADICAL BIO MED, V117, P76, DOI 10.1016/j.freeradbiomed.2018.01.024
   Cahill GF, 2006, ANNU REV NUTR, V26, P1, DOI 10.1146/annurev.nutr.26.061505.111258
   Calabrese EJ, 2005, TOXICOL APPL PHARM, V202, P289, DOI 10.1016/j.taap.2004.06.023
   Chen H, 2020, CARDIOVASC DRUG THER, V34, P443, DOI 10.1007/s10557-020-06978-y
   Choi YJ, 2020, NUTRIENTS, V12, DOI 10.3390/nu12072005
   Chriett S, 2019, SCI REP-UK, V9, DOI 10.1038/s41598-018-36941-9
   Clarke K, 2012, REGUL TOXICOL PHARM, V63, P401, DOI 10.1016/j.yrtph.2012.04.008
   Cohen CW, 2018, J NUTR, V148, P1253, DOI 10.1093/jn/nxy119
   Coleman V, 2018, SCI REP-UK, V8, DOI 10.1038/s41598-018-20901-4
   Cunha GM, 2020, FRONT ENDOCRINOL, V11, DOI 10.3389/fendo.2020.00607
   Dabke P, 2020, NUTRIENTS, V12, DOI 10.3390/nu12082379
   Daly ME, 2006, DIABETIC MED, V23, P15, DOI 10.1111/j.1464-5491.2005.01760.x
   Dansinger ML, 2005, JAMA-J AM MED ASSOC, V293, P43, DOI 10.1001/jama.293.1.43
   Deng QH, 2015, J CELL BIOCHEM, V116, P1070, DOI 10.1002/jcb.25062
   Di Lorenzo C, 2019, NUTRIENTS, V11, DOI 10.3390/nu11081742
   Duncan SH, 2008, INT J OBESITY, V32, P1720, DOI 10.1038/ijo.2008.155
   Duncan SH, 2007, APPL ENVIRON MICROB, V73, P1073, DOI 10.1128/AEM.02340-06
   Elamin M, 2017, FRONT MOL NEUROSCI, V10, DOI 10.3389/fnmol.2017.00377
   Evans M, 2017, J PHYSIOL-LONDON, V595, P2857, DOI 10.1113/JP273185
   Falkenhain K, 2021, AM J CLIN NUTR, V114, P1455, DOI 10.1093/ajcn/nqab212
   Fei YQ, 2020, FRONT NEUROL, V11, DOI 10.3389/fneur.2020.592514
   Ferrannini E, 2016, DIABETES CARE, V39, P1108, DOI 10.2337/dc16-0330
   Ferrannini E, 2016, DIABETES, V65, P1190, DOI 10.2337/db15-1356
   Ferrannini G, 2021, DIABETES RES CLIN PR, V175, DOI 10.1016/j.diabres.2021.108796
   Fischer T, 2018, J NUTR METAB, V2018, DOI 10.1155/2018/9812806
   Flores-Guerrero JL, 2021, EUR J CLIN INVEST, V51, DOI 10.1111/eci.13468
   Fuehrlein BS, 2004, J CLIN ENDOCR METAB, V89, P1641, DOI 10.1210/jc.2003-031796
   Gano LB, 2014, J LIPID RES, V55, P2211, DOI 10.1194/jlr.R048975
   Gardner CD, 2007, JAMA-J AM MED ASSOC, V297, P969, DOI 10.1001/jama.297.9.969
   Gerber PA, 2012, CURR OPIN CLIN NUTR, V15, P381, DOI 10.1097/MCO.0b013e3283545a6d
   Gershuni Victoria M, 2018, Curr Nutr Rep, V7, P97, DOI 10.1007/s13668-018-0235-0
   Goday A, 2016, NUTR DIABETES, V6, DOI 10.1038/nutd.2016.36
   Grammatikopoulou MG, 2020, ADV NUTR, V11, P1583, DOI 10.1093/advances/nmaa073
   Guo QH, 2019, ACTA HISTOCHEM, V121, P455, DOI 10.1016/j.acthis.2019.03.009
   Hallberg SJ, 2018, DIABETES THER, V9, P583, DOI 10.1007/s13300-018-0373-9
   Han YM, 2020, EXP MOL MED, V52, P548, DOI 10.1038/s12276-020-0415-z
   Bjorkman SH, 2021, ANTIOXID REDOX SIGN, V35, P252, DOI 10.1089/ars.2020.8220
   Hasan-Olive MM, 2019, NEUROCHEM RES, V44, P22, DOI 10.1007/s11064-018-2588-6
   Hawley SA, 2016, DIABETES, V65, P2784, DOI 10.2337/db16-0058
   Ho KL, 2021, CARDIOVASC RES, V117, P1178, DOI 10.1093/cvr/cvaa143
   Hoong CWS, 2021, ENDOCRINOLOGY, V162, DOI 10.1210/endocr/bqab079
   Horton JL, 2019, JCI INSIGHT, V4, DOI 10.1172/jci.insight.124079
   Hyde PN, 2019, JCI INSIGHT, V4, DOI 10.1172/jci.insight.128308
   Izuta Y, 2018, AGING CELL, V17, DOI 10.1111/acel.12699
   Jabekk PT, 2010, NUTR METAB, V7, DOI 10.1186/1743-7075-7-17
   Jain SK, 1999, DIABETES, V48, P1850, DOI 10.2337/diabetes.48.9.1850
   Jain SK, 1998, FREE RADICAL BIO MED, V25, P1083, DOI 10.1016/S0891-5849(98)00140-3
   Jensen NJ, 2020, INT J MOL SCI, V21, DOI 10.3390/ijms21228767
   Johnstone AM, 2008, AM J CLIN NUTR, V87, P44, DOI 10.1093/ajcn/87.1.44
   JONES AW, 1993, J ANAL TOXICOL, V17, P182, DOI 10.1093/jat/17.3.182
   Kalantar-Zadeh K, 2021, LANCET
   Kanikarla-Marie P, 2015, CELL PHYSIOL BIOCHEM, V35, P364, DOI 10.1159/000369702
   Kanner J, 2020, ANTIOXIDANTS-BASEL, V9, DOI 10.3390/antiox9090797
   Kashiwaya Y, 2010, J BIOL CHEM, V285, P25950, DOI 10.1074/jbc.M110.138198
   Kimura I, 2011, P NATL ACAD SCI USA, V108, P8030, DOI 10.1073/pnas.1016088108
   Kolb H, 2020, BMC MED, V18, DOI 10.1186/s12916-020-01688-6
   Kolb H, 2018, BMC MED, V16, DOI 10.1186/s12916-018-1225-1
   Koyani CN, 2020, PHARMACOL RES, V158, DOI 10.1016/j.phrs.2020.104870
   Laffel L, 1999, DIABETES-METAB RES, V15, P412, DOI 10.1002/(SICI)1520-7560(199911/12)15:6<412::AID-DMRR72>3.0.CO;2-8
   Lee JY, 2021, DIABETES METAB J, V45, P921, DOI 10.4093/dmj.2020.0187
   Lee SH, 2019, BMB REP, V52, P24, DOI 10.5483/BMBRep.2019.52.1.290
   Leng WL, 2019, ANN TRANSL MED, V7, DOI 10.21037/atm.2019.09.03
   Ley RE, 2006, NATURE, V444, P1022, DOI 10.1038/4441022a
   Li CG, 2019, CARDIOVASC DIABETOL, V18, DOI 10.1186/s12933-019-0816-2
   Liu Y., 2020, FRONT PHARMACOL, V11
   Longo VD, 2014, CELL METAB, V19, P181, DOI 10.1016/j.cmet.2013.12.008
   Lu Y, 2018, NEUROSCI LETT, V683, P13, DOI 10.1016/j.neulet.2018.06.016
   Lyons L, 2020, EPILEPSIA, V61, P1261, DOI 10.1111/epi.16543
   Martin-McGill KJ, 2018, COCHRANE DB SYST REV, DOI 10.1002/14651858.CD001903.pub4
   McPherson PAC, 2012, J PHYSIOL BIOCHEM, V68, P141, DOI 10.1007/s13105-011-0112-4
   Meroni E, 2018, NUTRIENTS, V10, DOI 10.3390/nu10020250
   Merry TL, 2016, J PHYSIOL-LONDON, V594, P5195, DOI 10.1113/JP271957
   Milder JB, 2010, NEUROBIOL DIS, V40, P238, DOI 10.1016/j.nbd.2010.05.030
   Miles JM, 2007, HORM METAB RES, V39, P726, DOI 10.1055/s-2007-990273
   Miller VJ, 2018, J NUTR METAB, V2018, DOI 10.1155/2018/5157645
   Mizuno Y, 2017, METABOLISM, V77, P65, DOI 10.1016/j.metabol.2017.08.005
   Moreno B, 2016, ENDOCRINE, V54, P681, DOI 10.1007/s12020-016-1050-2
   Moreno B, 2014, ENDOCRINE, V47, P793, DOI 10.1007/s12020-014-0192-3
   Moriconi E, 2021, NUTRIENTS, V13, DOI 10.3390/nu13030758
   Murashige D, 2020, SCIENCE, V370, P364, DOI 10.1126/science.abc8861
   Muscogiuri G, 2021, OBESITY FACTS, V14, P222, DOI 10.1159/000515381
   Nasser S, 2020, WORLD J DIABETES, V11, P584, DOI 10.4239/wjd.v11.i12.584
   Neal B, 2017, NEW ENGL J MED, V377, P644, DOI 10.1056/NEJMoa1611925
   NEVILLE MC, 1991, AM J CLIN NUTR, V54, P81, DOI 10.1093/ajcn/54.1.81
   Norwitz NG, 2021, FRONT PSYCHIATRY, V12, DOI 10.3389/fpsyt.2021.598119
   Otsuki A, 2020, ARCH PHARM RES, V43, P275, DOI 10.1007/s12272-019-01193-2
   Owen O E, 1979, Adv Exp Med Biol, V111, P169
   OWEN OE, 1971, J CLIN INVEST, V50, P1536, DOI 10.1172/JCI106639
   Packer M, 2020, CIRC-HEART FAIL, V13, DOI 10.1161/CIRCHEARTFAILURE.120.007197
   Pearson KJ, 2008, P NATL ACAD SCI USA, V105, P2325, DOI 10.1073/pnas.0712162105
   Perissiou M, 2020, NUTRIENTS, V12, DOI 10.3390/nu12020482
   Perticone M, 2019, MOLECULES, V24, DOI 10.3390/molecules24132499
   Piche ME, 2018, J CLIN ENDOCR METAB, V103, P25, DOI 10.1210/jc.2017-01517
   Puchalska P, 2017, CELL METAB, V25, P262, DOI 10.1016/j.cmet.2016.12.022
   Qin S, 2016, MOL NUTR FOOD RES, V60, P1731, DOI 10.1002/mnfr.201501017
   Ren CZ, 2021, FRONT PHARMACOL, V12, DOI 10.3389/fphar.2021.664181
   Rondanelli M, 2021, FRONT ENDOCRINOL, V12, DOI 10.3389/fendo.2021.662591
   Rosenstock J, 2015, DIABETES CARE, V38, P1638, DOI 10.2337/dc15-1380
   Saasa V, 2019, DIAGNOSTICS, V9, DOI 10.3390/diagnostics9040224
   Sabatino J, 2020, CARDIOVASC DIABETOL, V19, DOI 10.1186/s12933-020-01040-5
   Sajoux I, 2019, NUTRIENTS, V11, DOI 10.3390/nu11102368
   Samaha FF, 2003, NEW ENGL J MED, V348, P2074, DOI 10.1056/NEJMoa022637
   SATO K, 1995, FASEB J, V9, P651, DOI 10.1096/fasebj.9.8.7768357
   Scheen AJ, 2020, NAT REV ENDOCRINOL, V16, P556, DOI 10.1038/s41574-020-0392-2
   Shi XX, 2016, J DAIRY RES, V83, P442, DOI 10.1017/S0022029916000546
   Shi XX, 2014, CELL PHYSIOL BIOCHEM, V33, P920, DOI 10.1159/000358664
   Shimazu T, 2010, CELL METAB, V12, P654, DOI 10.1016/j.cmet.2010.11.003
   Shoar S, 2021, AM J CARDIOVASC DIS, V11, P262
   Snorek M, 2012, PHYSIOL RES, V61, P567, DOI 10.33549/physiolres.932338
   Soto-Mota A, 2019, REGUL TOXICOL PHARM, V109, DOI 10.1016/j.yrtph.2019.104506
   Srivastava S, 2012, FASEB J, V26, P2351, DOI 10.1096/fj.11-200410
   St-Pierre J, 2002, J BIOL CHEM, V277, P44784, DOI 10.1074/jbc.M207217200
   Sun XD, 2020, DIABETES, V69, P1292, DOI 10.2337/db19-0991
   Taggart AKP, 2005, J BIOL CHEM, V280, P26649, DOI 10.1074/jbc.C500213200
   Taylor R, 2019, LANCET DIABETES ENDO, V7, P726, DOI 10.1016/S2213-8587(19)30076-2
   Taylor SI, 2015, J CLIN ENDOCR METAB, V100, P2849, DOI 10.1210/jc.2015-1884
   Tebay LE, 2015, FREE RADICAL BIO MED, V88, P108, DOI 10.1016/j.freeradbiomed.2015.06.021
   Thirupathi A, 2017, J PHYSIOL BIOCHEM, V73, P487, DOI 10.1007/s13105-017-0576-y
   Truby H, 2006, BMJ-BRIT MED J, V332, P1309, DOI 10.1136/bmj.38833.411204.80
   Tsushima M, 2020, ARCH PHARM RES, V43, P286, DOI 10.1007/s12272-019-01188-z
   Unoki T, 2020, INT J MOL SCI, V21, DOI 10.3390/ijms21020545
   Veech RL, 2017, IUBMB LIFE, V69, P305, DOI 10.1002/iub.1627
   Verma Subodh, 2018, JACC Basic Transl Sci, V3, P575, DOI 10.1016/j.jacbts.2018.07.006
   Volek JS, 2008, PROG LIPID RES, V47, P307, DOI 10.1016/j.plipres.2008.02.003
   Westman EC, 2006, INT J CARDIOL, V110, P212, DOI 10.1016/j.ijcard.2005.08.034
   Wiers CE, 2021, SCI ADV, V7, DOI 10.1126/sciadv.abf6780
   Winters-van Eekelen E, 2021, EUR J CLIN NUTR, V75, P588, DOI 10.1038/s41430-020-00778-1
   Wiviott SD, 2019, NEW ENGL J MED, V380, P347, DOI 10.1056/NEJMoa1812389
   Xie ZY, 2016, MOL CELL, V62, P194, DOI 10.1016/j.molcel.2016.03.036
   Yang YM, 2010, WORLD J GASTROENTERO, V16, P3731, DOI 10.3748/wjg.v16.i30.3731
   Ye YM, 2017, CARDIOVASC DRUG THER, V31, P119, DOI 10.1007/s10557-017-6725-2
   Yin JX, 2019, AGING-US, V11, P4579, DOI 10.18632/aging.102070
   Yin JX, 2015, J CEREBR BLOOD F MET, V35, P1783, DOI 10.1038/jcbfm.2015.123
   Youm YH, 2015, NAT MED, V21, P263, DOI 10.1038/nm.3804
   Yu YS, 2018, EUR J PHARMACOL, V829, P121, DOI 10.1016/j.ejphar.2018.04.019
   Zhang XY, 2020, CARDIOL RES PRACT, V2020, DOI 10.1155/2020/5695723
   Zhou H, 2018, REDOX BIOL, V15, P335, DOI 10.1016/j.redox.2017.12.019
   Zinman B, 2016, NEW ENGL J MED, V374, P1094, DOI 10.1056/NEJMc1600827
   Zou ZT, 2002, AM J PHYSIOL-HEART C, V283, pH1968, DOI 10.1152/ajpheart.00250.2002
NR 156
TC 36
Z9 37
U1 6
U2 19
PU BMC
PI LONDON
PA CAMPUS, 4 CRINAN ST, LONDON N1 9XW, ENGLAND
SN 1741-7015
J9 BMC MED
JI BMC Med.
PD DEC 9
PY 2021
VL 19
IS 1
AR 313
DI 10.1186/s12916-021-02185-0
PG 15
WC Medicine, General & Internal
WE Science Citation Index Expanded (SCI-EXPANDED)
SC General & Internal Medicine
GA XL5FF
UT WOS:000728169500001
PM 34879839
OA Green Published, gold
DA 2023-03-13
ER

PT J
AU Requeson, E
   Osuna, D
   Santiago, AD
   Sosa, T
AF Requeson, Elena
   Osuna, Dolores
   del Rosario Santiago, Ana
   Sosa, Teresa
TI Evaluation of the Activity of Estragole and 2-Isopropylphenol, Phenolic
   Compounds Present in Cistus ladanifer
SO AGRONOMY-BASEL
LA English
DT Article
DE phytotoxicity; phenolic compounds; allelopathy; hormetic effect; Cistus
   ladanifer; bioherbicides
ID ESSENTIAL OIL; HORMESIS; GERMINATION; GROWTH; ALLELOCHEMICALS; ACIDS;
   L.; PHYTOTOXICITY; SENSITIVITY; ALLELOPATHY
AB A large number of studies of Cistus ladanifer highlight this Mediterranean shrub as a source of the phenolic compounds responsible for the allelopathic potential of this species. There are few phenolic compounds present in C. ladanifer that have not yet been studied. The objective of this work was to evaluate the activity of estragole and 2-isopropylphenol on filter paper and soil on monocotyledons (Allium cepa) and dicotyledons (Lactuca sativa). The results showed that when the test was carried out on paper, the germination and the growth of the L. sativa was strongly inhibited by 2 isopropylphenol and estragole. 2 isopropylphenol showed an IC50 on the germination of 0.7 mM and 0.1 mM on the germination rate, 0.4 mM on the size of radicle and 0.3 mM on the size of hypocotyl. Estragole showed an IC50 on the germination rate of 1.5 mM and 1.1 mM on the size of hypocotyl. The effects of these pure compounds on A. cepa were lower, and when the assays were performed on the soil, they were dissipated. The mixture of these compounds on A. cepa had 0.6 mM IC50 for the length hypocotyl on paper and 1.1 mM for the length of the radicle on soil. The mixture on L. sativa also inhibited the length of the radicle with an IC50 of 0.6 mM. On the other hand, it was also observed that estragole stimulated the growth of the A. cepa radicle length on soil, showing a hormetic effect with an EC50 of 0.1 mM. In conclusion, it can be said that for a species to be allelopathic in nature, it is essential to verify the effect of its possible allelochemicals on the target species, on the soil in which they will exert their action and at the concentrations found in their usual environment, in addition to taking into account the interaction with other compounds present in the medium.
C1 [Requeson, Elena; Sosa, Teresa] Univ Extremadura, Fac Sci, Dept Plant Biol Ecol & Earth Sci, Badajoz 06006, Spain.
   [Osuna, Dolores; del Rosario Santiago, Ana] Ctr Sci & Technol Res Extremadura CICYTEX, Dept Crop Protect, Badajoz 06187, Spain.
C3 Universidad de Extremadura
RP Sosa, T (corresponding author), Univ Extremadura, Fac Sci, Dept Plant Biol Ecol & Earth Sci, Badajoz 06006, Spain.
EM erequeso@alumnos.unex.es; mariadolores.osuna@juntaex.es;
   anarosario.santiago@juntaex.es; tesosa@unex.es
OI Sosa, Teresa/0000-0002-1571-3770
FU Regional Government of Extremadura; European Regional Development Fund
   [GR18078, IB18105]
FX This research was funded by the Regional Government of Extremadura and
   the European Regional Development Fund, grants number GR18078 and
   IB18105.
CR Abbas T, 2017, CROP PROT, V93, P69, DOI 10.1016/j.cropro.2016.11.020
   [Anonymous], NATL CTR BIOTECHNOLO
   [Anonymous], 2012, 112691 ISO
   Arango M.C., 2013, PRODUCTOS NATURALES
   Ashraf M., 2007, SARHAD J AGRIC, V23, P321
   Belz RG, 2011, WEED RES, V51, P321, DOI 10.1111/j.1365-3180.2011.00862.x
   Belz Regina G., 2005, Nonlinearity in Biology Toxicology and Medicine, V3, P173, DOI 10.2201/nonlin.003.02.002
   Belz RG, 2009, J CHEM ECOL, V35, P1137, DOI 10.1007/s10886-009-9698-1
   Bhowmik PC, 2003, CROP PROT, V22, P661, DOI 10.1016/S0261-2194(02)00242-9
   Blanco Y., 2006, Cultivos Tropicales, V27, P5
   Blum U, 1999, CRIT REV PLANT SCI, V18, P673, DOI 10.1016/S0735-2689(99)00396-2
   Bouhaouel I, 2019, AGRONOMY-BASEL, V9, DOI 10.3390/agronomy9070345
   Calabrese EJ, 2008, ENVIRON TOXICOL CHEM, V27, P1451, DOI [10.1897/07-541.1, 10.1897/07-541]
   Calabrese EJ, 2010, HUM EXP TOXICOL, V29, P249, DOI 10.1177/0960327109363973
   Calabrese EJ, 2005, ENVIRON POLLUT, V138, P378, DOI 10.1016/j.envpol.2004.10.001
   Castroviejo S., 2001, FLORA IBERICA PLANTA
   Chaves N, 1998, J CHROMATOGR A, V799, P111, DOI 10.1016/S0021-9673(97)01042-X
   Chaves N, 2016, ALLELOPATHY J, V38, P113
   Chaves N, 2001, J CHEM ECOL, V27, P623, DOI 10.1023/A:1010388905923
   Chaves N, 2001, J CHEM ECOL, V27, P611, DOI 10.1023/A:1010336921853
   Cheema Z. A., 2001, International Journal of Agriculture and Biology, V3, P515
   Chiapusio G, 1997, J CHEM ECOL, V23, P2445, DOI 10.1023/B:JOEC.0000006658.27633.15
   Committee on Herbal Medicinal Products (HMPC), EMEAHMPC1372122005
   Dayan FE, 2009, BIOORGAN MED CHEM, V17, P4022, DOI 10.1016/j.bmc.2009.01.046
   DESAI SM, 1990, ENVIRON TOXICOL CHEM, V9, P473, DOI 10.1002/etc.5620090409
   Dias AS, 2005, ALLELOPATHY J, V16, P1
   Dorota S., 2013, ALLELOCHEMICALS BIOH, P517, DOI [10.5772/56185, DOI 10.5772/56185]
   ECHA Search for Chemicals, 1 METH 4 2 PROP BENZ
   EINHELLIG FA, 1995, ACS SYM SER, V582, P1
   Fraternale D, 2015, NAT PROD COMMUN, V10, P1469
   Ghimire BK, 2020, PLANTS-BASEL, V9, DOI 10.3390/plants9101313
   Guy I., 1996, Journal of Essential Oil Research, V8, P455
   Haugland E, 1996, J CHEM ECOL, V22, P1845, DOI 10.1007/BF02028508
   Herranz JM, 2006, PLANT ECOL, V184, P259, DOI 10.1007/s11258-005-9071-6
   Hura T, 2006, ACTA PHYSIOL PLANT, V28, P537, DOI 10.1007/s11738-006-0049-3
   INDERJIT, 1992, J CHEM ECOL, V18, P713, DOI 10.1007/BF00994609
   Inderjit, 2003, CRIT REV PLANT SCI, V22, P221, DOI 10.1080/713610857
   Irfan-ur-Rauf Tak, 2014, African Journal of Plant Science, V8, P72
   Jamil M, 2009, AGRON SUSTAIN DEV, V29, P475, DOI 10.1051/agro/2009007
   Kapanen A, 2001, ECOTOX ENVIRON SAFE, V49, P1, DOI 10.1006/eesa.2000.1927
   Kaya C., 2009, V44, P45
   Khan EA, 2015, PAK J BOT, V47, P735
   KUITERS AT, 1989, J CHEM ECOL, V15, P467, DOI 10.1007/BF01014693
   KUULUVAINEN T, 1994, ANN ZOOL FENN, V31, P35
   LEHMAN ME, 1994, J CHEM ECOL, V20, P1773, DOI 10.1007/BF02059898
   Lehman ME, 1999, J CHEM ECOL, V25, P1517, DOI 10.1023/A:1020828630638
   LI HH, 1993, J CHEM ECOL, V19, P1775, DOI 10.1007/BF00982307
   Liu De Li, 2003, Nonlinearity Biol Toxicol Med, V1, P37, DOI 10.1080/15401420390844456
   LIU DL, 1993, J CHEM ECOL, V19, P2231, DOI 10.1007/BF00979660
   Macias FA, 2007, PEST MANAG SCI, V63, P327, DOI 10.1002/ps.1342
   Macias Francisco A., 2008, Phytochemistry Reviews, V7, P179, DOI 10.1007/s11101-007-9062-4
   Malato-Beliz J., 1992, STATE ART VEGETATION, V75
   MULLER C. H., 1970, Biochemical co-evolution. Proceedings of the twenty-ninth annual Biology Colloquium, April 26-27, 1968., P13
   MULLER CH, 1968, B TORREY BOT CLUB, V95, P225, DOI 10.2307/2483669
   Oliveros A.D.J., 2011, CIENCIA, V19, P187
   Organization of Economical Cooperation and Development (OECD), 1984, GUID TEST CHEM, V208, P15
   PROKSCH P, 1980, Z NATURFORSCH C, V35, P201
   Regino J.M.B., 1987, ESTUDO DA PARTE VOLA, P81
   Rice E. L., 1984, Allelopathy.
   Ruiz J., 1981, MATORRALES TRATADO M, V2, P501
   Sosa T, 2010, PLANT SOIL, V337, P51, DOI 10.1007/s11104-010-0504-1
   Tena C, 2021, PLANTS-BASEL, V10, DOI 10.3390/plants10061136
   Van Agteren M.H., 1998, HDB BIODEGRADATION B
   Verdeguer M, 2012, NAT PROD RES, V26, P1602, DOI 10.1080/14786419.2011.592835
   Vernin G., 1993, Journal of Essential Oil Research, V5, P563
   Vina S., 2013, PRODUCTOS NATURALES
   Vyvyan JR, 2002, TETRAHEDRON, V58, P1631, DOI 10.1016/S0040-4020(02)00052-2
   WANG WC, 1991, WATER AIR SOIL POLL, V59, P381, DOI 10.1007/BF00211845
   Wang Xuezheng, 2007, Frontiers of Agriculture in China, V1, P58, DOI 10.1007/s11703-007-0010-2
   Warnecke H.-U., 1978, DRAGOCO REP, V9, P192
   Yu JQ, 2003, BIOCHEM SYST ECOL, V31, P129, DOI 10.1016/S0305-1978(02)00150-3
NR 71
TC 1
Z9 1
U1 0
U2 5
PU MDPI
PI BASEL
PA ST ALBAN-ANLAGE 66, CH-4052 BASEL, SWITZERLAND
EI 2073-4395
J9 AGRONOMY-BASEL
JI Agronomy-Basel
PD MAY
PY 2022
VL 12
IS 5
AR 1139
DI 10.3390/agronomy12051139
PG 14
WC Agronomy; Plant Sciences
WE Science Citation Index Expanded (SCI-EXPANDED)
SC Agriculture; Plant Sciences
GA 1S8WH
UT WOS:000804324200001
OA gold
DA 2023-03-13
ER

PT J
AU Gallagher, MT
   Reisinger, AJ
AF Gallagher, Morgan T.
   Reisinger, Alexander J.
TI Effects of ciprofloxacin on metabolic activity and algal biomass of
   urban stream biofilms
SO SCIENCE OF THE TOTAL ENVIRONMENT
LA English
DT Article
DE Ecosystem function; Antibiotics; Pharmaceuticals; Biofilm; Metabolism;
   Ciprofloxacin
ID PERSONAL CARE PRODUCTS; WATER TREATMENT PLANTS; FLUOROQUINOLONE
   ANTIBIOTICS; DOSE RESPONSES; PHARMACEUTICALS; HORMESIS; TRANSPORT;
   TOXICITY; SURFACE; AGENTS
AB Pharmaceuticals and personal care products (PPCPs), such as the commonly prescribed antibiotic ciprofloxacin, are present and persistent in freshwaters, yet their effects on aquatic ecosystem functions at environmentally-relevant concentrations are rarely explored. Stream biofilms provide multiple functions in stream ecosystems, but their functional response to PPCP contaminants such as ciprofloxacin is unclear. To establish the effect of ciprofloxacin on aquatic biofilms, we colonized biofilms in situ on tiles (n = 80) at four sites along an urban stream in Gainesville, Florida, including two sites above and two sites below a wastewater treatment plant (WWTP). We then incubated the tiles and associated biofilms in the laboratory for 6 d exposing biofilms to either 0, 0.01, 0.1, or 1.0 mu g/L (target concentrations) of ciprofloxacin. At the end of the 6 d laboratory exposure, we quantified gross primary production (GPP), respiration (R), and biomass (as chlorophyll a) of biofilms, and calculated response ratios for each response. All response metrics were significantly differed across sites (p < 0.01). Ciprofloxacin significantly decreased GPP (p < 0.05) regardless of treatment concentration, most notably at the site immediately below the WWTP, where there was no measurable GPP on any ciprofloxacin-treated biofilms. In contrast, respiration (R) was not significantly affected by ciprofloxacin, despite an apparent increase in R at the WWTP site. However, the WWTP site R was significantly different from the most upstream and downstream sites (p < (moo but was not significantly different from a nearby site upstream of the WWTP (p > 0.05). These results indicate that chronic exposure to ciprofloxacin through WWTP effluent can alter ecosystem functions performed by biofilms, which can have consequences for higher trophic levels and stream processes. By quantifying biofilm metabolic responses to ciprofloxacin exposure, this study supports the concept that pharmaceuticals and personal care products can induce sub-lethal effects on ecological processes at environmentally-relevant concentrations. (C) 2018 Elsevier B.V. All rights reserved.
C1 [Gallagher, Morgan T.] Virginia Tech, Sch Plant & Environm Sci, Blacksburg, VA 24061 USA.
   [Reisinger, Alexander J.] Univ Florida, Soil & Water Sci Dept, Gainesville, FL 32611 USA.
C3 Virginia Polytechnic Institute & State University; State University
   System of Florida; University of Florida
RP Reisinger, AJ (corresponding author), 2181 McCarty Hall A, Gainesville, FL 32611 USA.
EM mtg3@vt.edu; reisingera@ufl.edu
OI Reisinger, Alexander/0000-0003-4096-2637
FU University of Florida; USDA-NIFA [FLA-SWS-005731]
FX This research was supported by a Summer Undergraduate Research
   Fellowship at the University of Florida awarded to MTG and USDA-NIFA
   funds provided to AIR through REEport project #FLA-SWS-005731. This
   manuscript was improved by the anonymous comments of one reviewer. We
   thank Lindsey Kelly for help in the field and lab, Patrick Inglett and
   Sophia Barbour for the use of their spectrophotometer, Dan Snow and the
   Water Sciences Laboratory at Nebraska for completing ciprofloxacin
   samples.
CR [Anonymous], 2018, R LANG ENV STAT COMP
   Batt AL, 2006, ENVIRON POLLUT, V142, P295, DOI 10.1016/j.envpol.2005.10.010
   Bernhardt ES, 2017, FRONT ECOL ENVIRON, V15, P84, DOI 10.1002/fee.1450
   Bradley PM, 2016, ENVIRON SCI TECH LET, V3, P243, DOI 10.1021/acs.estlett.6b00170
   Brooks BW, 2006, HYDROBIOLOGIA, V556, P365, DOI 10.1007/s10750-004-0189-7
   Brown D, 2015, J ENVIRON QUAL, V44, P299, DOI 10.2134/jeq2014.08.0334
   Calabrese EJ, 2008, ENVIRON TOXICOL CHEM, V27, P1451, DOI [10.1897/07-541.1, 10.1897/07-541]
   Calabrese EJ, 2011, REGUL TOXICOL PHARM, V61, P73, DOI 10.1016/j.yrtph.2011.06.003
   Calabrese EJ, 2001, TRENDS PHARMACOL SCI, V22, P285, DOI 10.1016/S0165-6147(00)01719-3
   Chonova T, 2018, ENVIRON SCI POLLUT R, V25, P9254, DOI 10.1007/s11356-017-0024-0
   Costello DM, 2016, FRESHWATER BIOL, V61, P2129, DOI 10.1111/fwb.12641
   CUMMINS KW, 1974, BIOSCIENCE, V24, P631, DOI 10.2307/1296676
   Dantas G, 2008, SCIENCE, V320, P100, DOI 10.1126/science.1155157
   Daughton CG, 1999, ENVIRON HEALTH PERSP, V107, P907, DOI 10.2307/3434573
   Eguchi K, 2004, CHEMOSPHERE, V57, P1733, DOI 10.1016/j.chemosphere.2004.07.017
   Fatta-Kassinos D, 2011, ANAL BIOANAL CHEM, V399, P251, DOI 10.1007/s00216-010-4300-9
   Fick J, 2009, ENVIRON TOXICOL CHEM, V28, P2522, DOI 10.1897/09-073.1
   Fu L, 2017, CHEMOSPHERE, V168, P217, DOI 10.1016/j.chemosphere.2016.10.043
   Gibs J, 2013, SCI TOTAL ENVIRON, V458, P107, DOI 10.1016/j.scitotenv.2013.03.076
   Glassmeyer ST, 2005, ENVIRON SCI TECHNOL, V39, P5157, DOI 10.1021/es048120k
   Gurbay A, 2007, TOXICOLOGY, V229, P54, DOI 10.1016/j.tox.2006.09.016
   Henjum MB, 2010, J ENVIRON MONITOR, V12, P225, DOI [10.1039/B912544B, 10.1039/b912544b]
   Hicks LA, 2015, CLIN INFECT DIS, V60, P1308, DOI 10.1093/cid/civ076
   Thuy HTT, 2014, WATER AIR SOIL POLL, V225, DOI 10.1007/s11270-014-1940-y
   Hubicka U, 2013, CHEM CENT J, V7, DOI 10.1186/1752-153X-7-133
   Joss A, 2006, WATER RES, V40, P1686, DOI 10.1016/j.watres.2006.02.014
   Kendig EL, 2010, INT J TOXICOL, V29, P235, DOI 10.1177/1091581810363012
   Kolpin DW, 2002, ENVIRON SCI TECHNOL, V36, P1202, DOI 10.1021/es011055j
   Kostich MS, 2014, ENVIRON POLLUT, V184, P354, DOI 10.1016/j.envpol.2013.09.013
   Kummerer K, 2003, J ANTIMICROB CHEMOTH, V52, P5, DOI 10.1093/jac/dkg293
   Liao XB, 2016, ENVIRON SCI POLLUT R, V23, P7911, DOI 10.1007/s11356-016-6054-1
   Martins N, 2012, ECOTOXICOLOGY, V21, P1167, DOI 10.1007/s10646-012-0871-x
   Massey LB, 2010, ECOL ENG, V36, P930, DOI 10.1016/j.ecoleng.2010.04.009
   Mattson MP, 2008, AGEING RES REV, V7, P1, DOI 10.1016/j.arr.2007.08.007
   Michael I, 2013, WATER RES, V47, P957, DOI 10.1016/j.watres.2012.11.027
   Monteiro SC, 2010, REV ENVIRON CONTAM T, V202, P53, DOI 10.1007/978-1-4419-1157-5_2
   Novo A, 2010, APPL MICROBIOL BIOT, V87, P1157, DOI 10.1007/s00253-010-2583-6
   Pal A, 2010, SCI TOTAL ENVIRON, V408, P6062, DOI 10.1016/j.scitotenv.2010.09.026
   Pico Y, 2007, ANAL BIOANAL CHEM, V387, P1287, DOI 10.1007/s00216-006-0843-1
   Dinh QT, 2017, CHEMOSPHERE, V168, P483, DOI 10.1016/j.chemosphere.2016.10.106
   Reisinger AJ, 2016, FRESHW SCI, V35, P474, DOI 10.1086/685829
   Richmond EK, 2018, NAT COMMUN, V9, DOI 10.1038/s41467-018-06822-w
   Richmond EK, 2017, ELEMENTA-SCI ANTHROP, V5, DOI 10.1525/elementa.252
   Robinson AA, 2005, ENVIRON TOXICOL CHEM, V24, P423, DOI 10.1897/04-210R.1
   Rodriguez-Mozaz S, 2015, WATER RES, V69, P234, DOI 10.1016/j.watres.2014.11.021
   Rosi EJ, 2018, ECOSPHERE, V9, DOI 10.1002/ecs2.2041
   Rosi-Marshall EJ, 2015, J HAZARD MATER, V282, P18, DOI 10.1016/j.jhazmat.2014.06.062
   Rosi-Marshall EJ, 2013, ECOL APPL, V23, P583, DOI 10.1890/12-0491.1
   Sabater S, 2007, ANAL BIOANAL CHEM, V387, P1425, DOI 10.1007/s00216-006-1051-8
   Sabater S, 2016, FRONT ENV SCI-SWITZ, V4, DOI 10.3389/fenvs.2016.00014
   Sallach JB, 2015, ENVIRON POLLUT, V197, P269, DOI 10.1016/j.envpol.2014.11.018
   Shaw L, 2015, ENVIRON CHEM, V12, P301, DOI 10.1071/EN14141
   SORGEL F, 1991, AM J MED, V91, pS51, DOI 10.1016/0002-9343(91)90312-L
   Steinman AD, 2017, METHODS IN STREAM ECOLOGY, VOL 1: ECOSYSTEM STRUCTURE, 3RD EDITION, P223, DOI 10.1016/B978-0-12-416558-8.00012-3
   Topp E, 2008, SCI TOTAL ENVIRON, V396, P52, DOI 10.1016/j.scitotenv.2008.02.011
   Williams RT, 2005, HUMAN PHARM ASSESSIN
   Wilson BA, 2003, ENVIRON SCI TECHNOL, V37, P1713, DOI 10.1021/es0259741
   Yang YY, 2017, WATER RES, V123, P258, DOI 10.1016/j.watres.2017.06.054
   Zhang YL, 2009, SCI TOTAL ENVIRON, V407, P3702, DOI 10.1016/j.scitotenv.2009.02.013
   Zoorob R, 2016, ANTIMICROB AGENTS CH, V60, P5527, DOI 10.1128/AAC.00528-16
   Zorita S, 2008, J SEP SCI, V31, P3117, DOI 10.1002/jssc.200800301
NR 61
TC 10
Z9 10
U1 6
U2 113
PU ELSEVIER
PI AMSTERDAM
PA RADARWEG 29, 1043 NX AMSTERDAM, NETHERLANDS
SN 0048-9697
EI 1879-1026
J9 SCI TOTAL ENVIRON
JI Sci. Total Environ.
PD MAR 1
PY 2020
VL 706
AR 135728
DI 10.1016/j.scitotenv.2019.135728
PG 10
WC Environmental Sciences
WE Science Citation Index Expanded (SCI-EXPANDED)
SC Environmental Sciences & Ecology
GA KB3CF
UT WOS:000506376300051
PM 31940730
OA Bronze
DA 2023-03-13
ER

PT J
AU Chen, X
   Wang, XR
   Gu, XY
   Jiang, Y
   Ji, R
AF Chen, Xian
   Wang, Xiaorong
   Gu, Xueyuan
   Jiang, Yang
   Ji, Rong
TI Oxidative stress responses and insights into the sensitivity of the
   earthworms Metaphire guillelmi and Eisenia fetida to soil cadmium
SO SCIENCE OF THE TOTAL ENVIRONMENT
LA English
DT Article
DE Cadmium; Earthworms; Oxidative stress biomarkers; Species-specific
   sensitivity; Subcellular distribution
ID BIOMARKER RESPONSES; TOXICITY; COPPER; BIOACCUMULATION; ACCUMULATION;
   FIELD; CD; METALLOTHIONEIN; DETOXIFICATION; PARAMETERS
AB Soil toxicological tests are commonly performed using Eisenia fetida as the standard earthworm species, but it is tolerant to a wide range of pollutants. Therefore, the inclusion of susceptible species is crucial for the accurate estimation of soil contamination. In this study, we examined the sensitivity to soil cadmium (Cd) of anecic Metaphire guillelmi and epigeic E. fetida by measuring multiple indexes of oxidative stress. Using subcellular partitioning analysis, we further elucidated the inherent mechanism underlying the species-specific sensitivity of the two earthworm species. Among the battery of biochemical indexes, reactive oxygen species and protein carbonyl groups served as sensitive biomarkers. According to their respective response thresholds, M. guillelmi was more sensitive than E fetida and they differed in their dose-response relationships. In E. fetida, the activities of three antioxidant enzymes, superoxide dismutase (SOD), catalase (CAT) and glutathione S-transferase (GST), exhibited a hormesis-like U-shaped dose-response relationship, while in M. guillelmi SOD, glutathione peroxidase (an analogue of CAT) and GST showed an inverted U-shaped relationship. The concentrations of Cd in the subcellular fractions and whole body of the earthworms well fit (R-2 > 0.9) a saturation model versus bioavailable Cd concentrations determined by the diffusive gradients in thin films technique. Despite the lower accumulation capacity of M. guillelmi, the Cd-binding capacity (Cures) of its subcellular heat-stable protein fraction, the so-called biologically detoxified metal pool, was 2.7 times lower than that of E. fetida, whereas the Cd binding affinity (logK) of its heat-denatured protein fraction, i.e. the metal-sensitive fraction, was 3.0 times higher, which accounted for the high susceptibility of M. guillelmi to soil Cd. Our results suggest that because of their sensitivity, as exemplified by M guillelmi, native earthworm species should be taken into account in soil risk assessments to avoid underestimation of the toxicity of various pollutants. (C) 2016 Elsevier B.V. All rights reserved.
C1 [Chen, Xian; Wang, Xiaorong; Gu, Xueyuan; Jiang, Yang; Ji, Rong] Nanjing Univ, Sch Environm, State Key Lab Pollut Control & Resource Reuse, Sch Environm, 163 Xianlin Ave, Nanjing 210023, Peoples R China.
   [Chen, Xian] Jiangsu Univ Technol, Sch Chem & Environm Engn, 1801 Zhongwu Ave, Changzhou 213001, Peoples R China.
C3 Nanjing University; Jiangsu University of Technology
RP Ji, R (corresponding author), Nanjing Univ, Sch Environm, State Key Lab Pollut Control & Resource Reuse, Sch Environm, 163 Xianlin Ave, Nanjing 210023, Peoples R China.
EM ji@nju.edu.cn
RI Ji, Rong/E-5473-2011; wang, xiao/HGB-7081-2022; Gu, Xueyuan/F-5775-2013
OI Ji, Rong/0000-0002-1724-5253; wang, xiao/0000-0002-4088-3341; Gu,
   Xueyuan/0000-0002-8521-3667
FU National Natural Science Foundation of China (NSFC) [21237001,
   41571130061]; Department of Science and Technology of Jiangsu Province
   [BE2015708]
FX This work was supported by the National Natural Science Foundation of
   China (NSFC) (grant no. 21237001, 41571130061) and the Department of
   Science and Technology of Jiangsu Province (BE2015708). The DGT devices
   were kindly provided by Dr. Jun Luo in Nanjing University.
CR Ardestani MM, 2014, ENVIRON POLLUT, V195, P133, DOI 10.1016/j.envpol.2014.08.020
   Aslund MLW, 2012, ENVIRON SCI TECHNOL, V46, P1111, DOI 10.1021/es202327k
   Beaumelle L, 2014, ENVIRON POLLUT, V191, P182, DOI 10.1016/j.envpol.2014.04.021
   Bernard E, 2015, ECOTOX ENVIRON SAFE, V114, P273, DOI 10.1016/j.ecoenv.2014.04.024
   Borgmann U, 2004, ENVIRON POLLUT, V131, P469, DOI 10.1016/j.envpol.2004.02.010
   Calabrese EJ, 2003, NATURE, V421, P691, DOI 10.1038/421691a
   Calabrese EJ, 2001, TOXICOL SCI, V62, P330, DOI 10.1093/toxsci/62.2.330
   Campana O, 2015, ENVIRON SCI TECHNOL, V49, P1806, DOI 10.1021/es505005y
   Sinhorin VDG, 2014, ECOTOX ENVIRON SAFE, V106, P181, DOI 10.1016/j.ecoenv.2014.04.040
   Givaudan N, 2014, ENVIRON POLLUT, V192, P9, DOI 10.1016/j.envpol.2014.05.001
   Gu JQ, 2016, CHEMOSPHERE, V145, P431, DOI 10.1016/j.chemosphere.2015.11.106
   HAMILTON SJ, 1987, T AM FISH SOC, V116, P551, DOI 10.1577/1548-8659(1987)116<551:EOMMAA>2.0.CO;2
   Huang RX, 2009, ENVIRON SCI TECHNOL, V43, P3688, DOI 10.1021/es900061t
   KUROSHIMA R, 1995, COMP BIOCHEM PHYS C, V110, P95, DOI 10.1016/0742-8413(94)00066-J
   Li B, 2016, SCI TOTAL ENVIRON, V542, P427, DOI 10.1016/j.scitotenv.2015.10.100
   Li ZY, 2014, SCI TOTAL ENVIRON, V468, P843, DOI 10.1016/j.scitotenv.2013.08.090
   Luo J, 2014, ENVIRON SCI TECHNOL, V48, P7305, DOI 10.1021/es500173e
   Maboeta MS, 2004, ENVIRON RES, V96, P95, DOI 10.1016/S0013-9351(03)00138-5
   Niyogi S, 2004, ENVIRON SCI TECHNOL, V38, P6177, DOI 10.1021/es0496524
   Organization for Economic Co-operation and Development (OECD), 2004, GUID TEST CHEM EARTH
   Pauwels M, 2013, ENVIRON POLLUT, V179, P343, DOI 10.1016/j.envpol.2013.05.005
   Pelosi C, 2013, CHEMOSPHERE, V90, P895, DOI 10.1016/j.chemosphere.2012.09.034
   Qi YC, 2010, ENVIRON SCI TECHNOL, V44, P323, DOI 10.1021/es902899n
   Qiu H, 2014, ECOTOXICOLOGY, V23, P21, DOI 10.1007/s10646-013-1147-9
   Qiu H, 2013, ENVIRON SCI TECHNOL, V47, P4796, DOI 10.1021/es305240n
   Sivakumar S, 2015, ENVIRON MONIT ASSESS, V187, DOI 10.1007/s10661-015-4742-9
   Sturzenbaum SR, 2004, ENVIRON SCI TECHNOL, V38, P6283, DOI 10.1021/es049822c
   Taylor LN, 2003, ENVIRON TOXICOL CHEM, V22, P2159, DOI 10.1897/02-256
   Tsyusko OV, 2012, ENVIRON POLLUT, V171, P249, DOI 10.1016/j.envpol.2012.08.003
   USEPA (United states Environmental Protection Agency), 1996, 3050B USEPA
   Velki M, 2014, ECOTOX ENVIRON SAFE, V104, P110, DOI 10.1016/j.ecoenv.2014.02.006
   Velki M, 2013, ARCH ENVIRON CON TOX, V65, P498, DOI 10.1007/s00244-013-9930-4
   Vijver MG, 2006, ENVIRON TOXICOL CHEM, V25, P807, DOI 10.1897/05-128R.1
   Vijver MG, 2003, SOIL BIOL BIOCHEM, V35, P125, DOI 10.1016/S0038-0717(02)00245-6
   Wallace WG, 2000, ENVIRON TOXICOL CHEM, V19, P962, DOI 10.1002/etc.5620190425
   Wallace WG, 2003, MAR ECOL PROG SER, V249, P183, DOI 10.3354/meps249183
   Wang F, 2014, ENVIRON POLLUT, V186, P241, DOI 10.1016/j.envpol.2013.12.012
   Wang J, 2015, ENVIRON POLLUT, V204, P264, DOI 10.1016/j.envpol.2015.05.006
   Wang MJ, 2008, ENVIRON SCI TECHNOL, V42, P940, DOI 10.1021/es0719273
   Williams PN, 2012, ENVIRON SCI TECHNOL, V46, P8009, DOI 10.1021/es301195h
   Xie XC, 2011, ECOTOXICOLOGY, V20, P993, DOI 10.1007/s10646-011-0645-x
   Zaltauskaite J, 2014, ECOTOX ENVIRON SAFE, V103, P9, DOI 10.1016/j.ecoenv.2014.01.036
   Zhang LJ, 2014, J HAZARD MATER, V273, P239, DOI 10.1016/j.jhazmat.2014.03.018
   Zhang Y, 2009, ENVIRON POLLUT, V157, P3064, DOI 10.1016/j.envpol.2009.05.039
NR 44
TC 73
Z9 73
U1 4
U2 137
PU ELSEVIER
PI AMSTERDAM
PA RADARWEG 29, 1043 NX AMSTERDAM, NETHERLANDS
SN 0048-9697
EI 1879-1026
J9 SCI TOTAL ENVIRON
JI Sci. Total Environ.
PD JAN 1
PY 2017
VL 574
BP 300
EP 306
DI 10.1016/j.scitotenv.2016.09.059
PG 7
WC Environmental Sciences
WE Science Citation Index Expanded (SCI-EXPANDED)
SC Environmental Sciences & Ecology
GA ED7ZA
UT WOS:000389090100030
PM 27639467
DA 2023-03-13
ER

PT J
AU Atta, B
   Rizwan, M
   Sabir, AM
   Gogi, MD
   Farooq, MA
   Jamal, A
AF Atta, Bilal
   Rizwan, Muhammad
   Sabir, Arshed Makhdoom
   Gogi, Muhammad Dildar
   Farooq, Muhammad Asif
   Jamal, Abdullah
TI Lethal and sublethal effects of clothianidin, imidacloprid and
   sulfoxaflor on the wheat aphid,Schizaphis graminum(Hemiptera: Aphididae)
   and its coccinellid predator,Coccinella septempunctata
SO INTERNATIONAL JOURNAL OF TROPICAL INSECT SCIENCE
LA English
DT Article
DE Schizaphis graminum; Coccinella septempunctata; Lethal effects;
   Sublethal effects; Repellency; Imidacloprid; Clothianidin; Sulfoxaflor
ID INSECTICIDE-INDUCED HORMESIS; LIFE TABLE PARAMETERS;
   PLUTELLA-XYLOSTELLA; SYSTEMIC INSECTICIDES; RHOPALOSIPHUM-PADI; BROWN
   PLANTHOPPER; FEEDING-BEHAVIOR; APHIS-GOSSYPII; IMPACT; COLEOPTERA
AB The use of pesticides for greenbug,Schizaphis graminumin wheat not only can manage the pest population but also can influence its predator,Coccinella septempunctata. Acute and chronic effects of imidacloprid, clothianidin and sulfoxaflor onS. graminumand its predator,C. septempunctatawere investigated. The results showed that LC(50)of imidacloprid, clothianidin and sulfoxaflor toS. graminumat 48 h was 9.80, 34.29 and 4.40 ml a.i. L-1, respectively, while LC(50)of imidacloprid, clothianidin and sulfoxaflor toC. septempunctataat 48 h was 107.80, 49.52 and 379.26 ml a.i. L-1. Sulfoxaflor and clothianidin were found the most toxic toS. graminumandC. septempunctata, respectively. Tested sublethal doses (LC(10)and LC30) of all insecticides had significant effects on percent repellency of bothS. graminumandC. septempunctata. Sulfoxaflor and clothianidin proved the most repellent toS. graminum(67.00 +/- 2.03% at LC(10)and 86.20 +/- 1.62% at LC30) andC. septempunctata(50.60 +/- 2.81% at LC(10)and 60.00 +/- 3.26% at LC30), respectively. Sublethal doses also demonstrated significant and the lowest percentage reduction in feeding byC. septempunctataonS. graminumin sulfoxaflor treatment (LC10: 4.13 +/- 0.61%; LC30: 5.26 +/- 0.69%). Additionally, sublethal doses reduced body-weight ofC. septempunctataadults emerged from its treated grubs. These results revealed that sublethal doses of sulfoxaflor, imidacloprid and clothianidin negatively affected the biological activities ofS. graminumandC. septempunctataas compared to control. Hence it can be concluded that more attention should be paid towards strategic application of these chemicals as a part of an integrated pest management program for an agro-ecosystem exhibiting maximum activity of coccinelid-predators. Overall, sulfoxaflor proved more appropriate for use againstS. graminuminC. septempunctatamanipulated agro-ecosystem. However,C. septempunctatacompatible integration-strategy for field-application of sulfoxaflor should be devised to enhance its effectiveness againstS. graminumand selectivity againstC. septempunctata.
C1 [Atta, Bilal; Rizwan, Muhammad; Sabir, Arshed Makhdoom] Rice Res Inst, Kala Shah Kaku, Punjab, Pakistan.
   [Gogi, Muhammad Dildar] Univ Agr Faisalabad, Dept Entomol, Integrated Pest Management Lab, Faisalabad, Punjab, Pakistan.
   [Farooq, Muhammad Asif] Univ Agr Faisalabad, Dept Entomol, Vehari Campus, Faisalabad, Punjab, Pakistan.
   [Jamal, Abdullah] Univ Punjab, Inst Agr Sci, Dept Zool, Lahore, Pakistan.
C3 University of Agriculture Faisalabad; University of Agriculture
   Faisalabad; University of Punjab
RP Atta, B (corresponding author), Rice Res Inst, Kala Shah Kaku, Punjab, Pakistan.
EM bilal.atta@aari.punjab.gov.pk; muhammad.rizwan@aari.punjab.gov.pk;
   dr.arshed.aari@punjab.gov.pk; drmdgogi1974@gmail.com;
   asiff06@hotmail.com; abdullahjamal712@gmail.com
RI Gogi, Muhammad Dildar/AAE-4596-2019; Farooq, Muhammad Asif/AGQ-2591-2022
OI Gogi, Muhammad Dildar/0000-0001-9622-767X; Farooq, Muhammad
   Asif/0000-0001-5983-9327; Atta, Bilal/0000-0002-8000-0005; Rizwan,
   Muhammad/0000-0002-6103-4330
CR Akhtar M. S., 2002, Punjab University Journal of Zoology, V17, P14
   Akhtar N, 2010, PAK J AGR RES, V23, P59
   Alavanja MCR, 2004, ANNU REV PUBL HEALTH, V25, P155, DOI 10.1146/annurev.publhealth.25.101802.123020
   Ali Arif, 2017, Science International (Lahore), V29, P1261
   Amini Jam N., 2014, J CROP PROT, V3, P89
   Atta B., 2015, Bulgarian Journal of Agricultural Science, V21, P367
   Atta B, 2020, J INNOV SCI, V6, P1
   Ayyanath MM, 2014, DOSE-RESPONSE, V12, P480, DOI 10.2203/dose-response.13-057.Cutler
   Babcock JM, 2011, PEST MANAG SCI, V67, P328, DOI 10.1002/ps.2069
   Bacci L., 2018, Journal of Entomological and Acarological Research, V50, P51, DOI 10.4081/jear.2018.7836
   Bao HB, 2009, PEST MANAG SCI, V65, P170, DOI 10.1002/ps.1664
   Chagnon M, 2015, ENVIRON SCI POLLUT R, V22, P119, DOI 10.1007/s11356-014-3277-x
   Charpentier G, 2014, ENVIRON SCI TECHNOL, V48, P4096, DOI 10.1021/es405331c
   Chen Xuewei, 2016, Ecotoxicology, V25, P1841
   Costa Vitor, 2001, Molecular Aspects of Medicine, V22, P217, DOI 10.1016/S0098-2997(01)00012-7
   Cui L, 2012, PEST MANAG SCI, V68, P1484, DOI 10.1002/ps.3333
   Cutler GC, 2013, DOSE-RESPONSE, V11, P154, DOI 10.2203/dose-response.12-008.Cutler
   Danho M, 2002, J STORED PROD RES, V38, P259, DOI 10.1016/S0022-474X(01)00027-3
   Daniels M, 2009, J INSECT PHYSIOL, V55, P758, DOI 10.1016/j.jinsphys.2009.03.002
   de Castro AA, 2013, CHEMOSPHERE, V93, P1043, DOI 10.1016/j.chemosphere.2013.05.075
   Deng ZZ, 2016, B ENTOMOL RES, V106, P378, DOI 10.1017/S000748531600002X
   Desneux N, 2005, J ECON ENTOMOL, V98, P9, DOI 10.1603/0022-0493-98.1.9
   Desneux N, 2007, ANNU REV ENTOMOL, V52, P81, DOI 10.1146/annurev.ento.52.110405.091440
   Devine GJ, 1996, PESTIC SCI, V48, P57, DOI 10.1002/(SICI)1096-9063(199609)48:1&lt;57::AID-PS435&gt;3.0.CO;2-9
   Ding JF, 2018, J ECON ENTOMOL, V111, P2809, DOI 10.1093/jee/toy254
   El-Wakeil N, 2013, INSECTICIDES DEV SAF
   Fang Y, 2018, J INSECT SCI, V18, DOI 10.1093/jisesa/iey025
   Fernandes MES, 2016, CHEMOSPHERE, V156, P45, DOI 10.1016/j.chemosphere.2016.04.115
   FINNEY D J, 1971, P333
   Franca S., 2017, BIOL CONTROL PEST VE, DOI DOI 10.5772/66461
   Gerami S., 2005, Communications in Agricultural and Applied Biological Sciences, V70, P779
   Gogi MD, 2006, PEST MANAG SCI, V62, P982, DOI 10.1002/ps.1273
   Guedes NMP, 2010, J APPL ENTOMOL, V134, P142, DOI 10.1111/j.1439-0418.2009.01462.x
   Guedes RNC, 2016, ANNU REV ENTOMOL, V61, P43, DOI 10.1146/annurev-ento-010715-023646
   Guedes RNC, 2014, PEST MANAG SCI, V70, P690, DOI 10.1002/ps.3669
   Guo L, 2013, CROP PROT, V48, P29, DOI 10.1016/j.cropro.2013.02.009
   Hadi BAR, 2015, CROP PROT, V76, P100, DOI 10.1016/j.cropro.2015.07.002
   Han WS, 2012, PEST MANAG SCI, V68, P1184, DOI 10.1002/ps.3282
   He YX, 2012, ECOTOXICOLOGY, V21, P1291, DOI 10.1007/s10646-012-0883-6
   Hirata K, 2016, J PESTIC SCI, V41, P87, DOI 10.1584/jpestics.J16-01
   Inayat TP, 2011, INT J AGRIC BIOL, V13, P427
   Inayatullah C, 1985, GREENBUG BIOTYPES RE
   Jiang JG, 2018, ECOTOX ENVIRON SAFE, V161, P208, DOI 10.1016/j.ecoenv.2018.05.076
   Kajita H., 1979, Proceedings of the Association for Plant Protection of Kyushu, V25, P112
   KOMBLAS KN, 1972, J ECON ENTOMOL, V65, P439, DOI 10.1093/jee/65.2.439
   Koo HN, 2015, ENTOMOL EXP APPL, V154, P110, DOI 10.1111/eea.12260
   Lashkari MR, 2007, INSECT SCI, V14, P207, DOI 10.1111/j.1744-7917.2007.00145.x
   Laurent FM, 2003, J AGR FOOD CHEM, V51, P8005, DOI 10.1021/jf034310n
   Lee CY., 2000, J BIOSCIENCE, V11, P107, DOI DOI 10.5772/66461
   Li GuoYong, 2019, Acta Ecologica Sinica - International Journal, V39, P234, DOI 10.1016/j.chnaes.2018.09.001
   Li WQ, 2018, PLOS ONE, V13, DOI 10.1371/journal.pone.0204097
   Liang P, 2012, ECOTOXICOLOGY, V21, P1889, DOI 10.1007/s10646-012-0922-3
   Liu TF, 2019, J ECON ENTOMOL, V112, P2177, DOI 10.1093/jee/toz146
   Lu Y, 2009, B ENTOMOL RES, V99, P611, DOI 10.1017/S0007485309006725
   Lucas E, 2002, EUR J ENTOMOL, V99, P457, DOI 10.14411/eje.2002.058
   Meikle WG, 2016, PLOS ONE, V11, DOI 10.1371/journal.pone.0168603
   Gonalons C, 2015, PLOS ONE, V10, DOI 10.1371/journal.pone.0140814
   MENSAH RK, 1993, J AUST ENTOMOL SOC, V32, P327
   Morse JG, 1998, HUM EXP TOXICOL, V17, P266, DOI 10.1191/096032798678908738
   MORSE JG, 1991, J ECON ENTOMOL, V84, P1169, DOI 10.1093/jee/84.4.1169
   Mozaddedul HNM, 2002, PAK J BIOL SCI, V5, P915
   Nauen R, 1998, ENTOMOL EXP APPL, V88, P287, DOI 10.1023/A:1003430331594
   Ngwej LM, 2019, MALARIA J, V18, DOI 10.1186/s12936-019-2710-5
   Pettersson J, 1971, INSECT SYST EVOL, V2, P6
   Piiroinen S, 2014, J APPL ENTOMOL, V138, P149, DOI 10.1111/jen.12088
   Piiroinen S, 2013, BMC EVOL BIOL, V13, DOI 10.1186/1471-2148-13-13
   Plumb R.T., 1983, P185
   Qu YY, 2015, ECOTOXICOLOGY, V24, P479, DOI 10.1007/s10646-014-1396-2
   Rizvi N. H., 1994, P PAK C ZOOL, V12, P285
   Sadeghi A, 2009, J INSECT SCI, V9, DOI 10.1673/031.009.6501
   Saleem M. S., 2018, Sarhad Journal of Agriculture, V34, P583
   Saran RK, 2014, J ECON ENTOMOL, V107, P1878, DOI 10.1603/EC11393
   Sarmad S. Amin, 2015, SCI AGR, V12, P105
   Schwarz T, 2019, BIOCONTROL, V64, P323, DOI 10.1007/s10526-019-09931-7
   Sial MU, 2018, SCI REP-UK, V8, DOI 10.1038/s41598-018-35076-1
   Simon-Delso N, 2015, ENVIRON SCI POLLUT R, V22, P5, DOI 10.1007/s11356-014-3470-y
   Singh J.P., 2000, Shashpa, V7, P181
   Sohn L, 2018, ECOTOXICOLOGY, V27, P900, DOI 10.1007/s10646-018-1950-4
   Sohrabi F, 2013, CROP PROT, V45, P98, DOI 10.1016/j.cropro.2012.11.024
   Sparks TC, 2013, PESTIC BIOCHEM PHYS, V107, P1, DOI 10.1016/j.pestbp.2013.05.014
   Sparks TC, 2012, PESTIC BIOCHEM PHYS, V103, P159, DOI 10.1016/j.pestbp.2012.05.006
   Tan Y, 2012, ECOTOXICOLOGY, V21, P1989, DOI 10.1007/s10646-012-0933-0
   Tang QL, 2019, PLOS ONE, V14, DOI 10.1371/journal.pone.0208058
   Tang QL, 2015, J ECON ENTOMOL, V108, P2720, DOI 10.1093/jee/tov221
   Unal S, 2017, PAK J ZOOL, V49, P327, DOI 10.17582/journal.pjz/2017.49.1.327.330
   Wang NX, 2016, PEST MANAG SCI, V72, P1467, DOI 10.1002/ps.4220
   Watson GB, 2017, PESTIC BIOCHEM PHYS, V143, P90, DOI 10.1016/j.pestbp.2017.09.003
   Xiao D, 2016, ECOTOXICOLOGY, V25, P1782, DOI 10.1007/s10646-016-1721-z
   Xiao D, 2015, PLOS ONE, V10, DOI 10.1371/journal.pone.0128936
   Xin JJ, 2019, J INTEGR AGR, V18, P1613, DOI [10.1016/S2095-3119(18)62094-5, 10.1016/s2095-3119(18)62094-5]
   Xu L, 2016, J ASIA-PAC ENTOMOL, V19, P683, DOI 10.1016/j.aspen.2016.06.013
   Yu CH, 2014, ECOTOX ENVIRON SAFE, V110, P168, DOI 10.1016/j.ecoenv.2014.08.022
   Zeng XY, 2016, J ECON ENTOMOL, V109, P1595, DOI 10.1093/jee/tow104
   Zhu YM, 2011, J AGR FOOD CHEM, V59, P2950, DOI 10.1021/jf102765x
NR 94
TC 8
Z9 8
U1 3
U2 24
PU SPRINGER INT PUBL AG
PI CHAM
PA GEWERBESTRASSE 11, CHAM, CH-6330, SWITZERLAND
SN 1742-7584
EI 1742-7592
J9 INT J TROP INSECT SC
JI Int. J. Trop. Insect Sci.
PD MAR
PY 2021
VL 41
IS 1
BP 345
EP 358
DI 10.1007/s42690-020-00212-w
EA JUL 2020
PG 14
WC Entomology
WE Science Citation Index Expanded (SCI-EXPANDED)
SC Entomology
GA QK8TN
UT WOS:000549218400001
DA 2023-03-13
ER

PT J
AU Urban, N
   Tsitsipatis, D
   Hausig, F
   Kreuzer, K
   Erler, K
   Stein, V
   Ristow, M
   Steinbrenner, H
   Klotz, LO
AF Urban, Nadine
   Tsitsipatis, Dimitrios
   Hausig, Franziska
   Kreuzer, Katrin
   Erler, Katrin
   Stein, Vanessa
   Ristow, Michael
   Steinbrenner, Holger
   Klotz, Lars-Oliver
TI Non-linear impact of glutathione depletion on C-elegans life span and
   stress resistance
SO REDOX BIOLOGY
LA English
DT Article
DE Glutathione; C. elegans; Aging; Stress resistance; Thiol;
   gamma-glutamylcysteine synthetase; Hormesis
ID TRANSCRIPTION FACTOR NRF2; CAENORHABDITIS-ELEGANS; OXIDATIVE-STRESS;
   MENADIONE 2-METHYL-1,4-NAPHTHOQUINONE; ROS-GENERATOR; FACTOR SKN-1;
   LONGEVITY; DAF-16; REDOX; METABOLISM
AB The redox environment in cells and organisms is set by low-molecular mass and protein-bound thiols, with glutathione (GSH) representing a major intracellular redox buffer. Subtle thiol oxidation elicits signal transduction processes and adaptive responses to cope with stressors, whereas highly oxidizing conditions may provoke cell death. We here tested how thiol depletion affects life span, stress resistance and stress signaling in the model organism Caenorhabditis elegans. Diethyl maleate (DEM), an alpha, beta-unsaturated carbonyl compound that conjugates to GSH and other thiols, decreased C. elegans life span at a concentration of 1 mM. In contrast, low and moderate doses of DEM (10-100 mu M) increased mean and maximum life span and improved resistance against oxidative stress. DEM-induced life span extension was not detectable in worms deficient in either the FoxO orthologue, DAF-16, or the Nrf2 orthologue, SKN-1, pointing to a collaborative role of the two transcription factors in life span extension induced by thiol depletion. Cytoprotective target genes of DAF-16 and SKN-1 were upregulated after at least 3 days of exposure to 100 mu M DEM, but not 1 mM DEM, whereas only 1 mM DEM caused upregulation of egl-1, a gene controlled by a p53-orthologue, CEP-1. In order to test whether depletion of GSH may elicit effects similar to DEM, we suppressed GSH biosynthesis in worms by attenuating gamma-glutamylcysteine synthetase (gcs-1) expression through RNAi. The decline in GSH levels elicited by gcs-1 knockdown starting at young adult stage did not impair viability, but increased both stress resistance and life expectancy of the worms. In contrast, gcs-1 knockdown commencing right after hatching impaired nematode stress resistance and rendered young adult worms prone to vulval ruptures during egglaying. Thus, modest decrease in GSH levels in young adult worms may promote stress resistance and life span, whereas depletion of GSH is detrimental to freshly hatched and developing worms.
C1 [Urban, Nadine; Tsitsipatis, Dimitrios; Hausig, Franziska; Kreuzer, Katrin; Erler, Katrin; Steinbrenner, Holger; Klotz, Lars-Oliver] Univ Jena, Inst Nutr, Dept Nutrigenom, D-07743 Jena, Germany.
   [Ristow, Michael] Swiss Fed Inst Technol, Swiss Fed Inst Technol, Schwerzenbach Zurich, Schorenstr 16,Bldg SLA C7, Zurich, Switzerland.
C3 Friedrich Schiller University of Jena; Swiss Federal Institutes of
   Technology Domain; ETH Zurich
RP Klotz, LO (corresponding author), Univ Jena, Inst Nutr, Dept Nutrigenom, D-07743 Jena, Germany.
EM lars-oliver.klotz@uni-jena.de
RI Tsitsipatis, Dimitrios/J-9064-2019; Steinbrenner, Holger/AAD-6323-2019;
   Ristow, Michael/O-9858-2014; Klotz, Lars Oliver/AAC-5051-2019
OI Ristow, Michael/0000-0003-2109-2453; Klotz, Lars
   Oliver/0000-0002-1261-8911; Steinbrenner, Holger/0000-0003-2754-2435;
   Stein, Vanessa/0000-0001-6285-8553
FU Deutsche Forschungsgemeinschaft (DFG, Bonn, Germany) through Research
   Training Group "ProMoAge" [RTG 2155]; European Cooperation in Science
   and Technology (COST) Action [BM1203/EU-ROS]; Swiss National Science
   Foundation (Schweizerischer Nationalfonds) [SNF 31003A_156031]; NIH
   Office of Research Infrastructure Programs [P40 OD010440]
FX This study was supported by Deutsche Forschungsgemeinschaft (DFG, Bonn,
   Germany) through Research Training Group "ProMoAge" (RTG 2155), by the
   European Cooperation in Science and Technology (COST) Action
   BM1203/EU-ROS to L.O.K., and the Swiss National Science Foundation
   (Schweizerischer Nationalfonds, SNF 31003A_156031) to M.R.; C. elegans
   strains were provided by the Caenorhabditis Genetics Center (CGC,
   University of Minnesota, USA), which is funded by NIH Office of Research
   Infrastructure Programs (P40 OD010440).
CR Abdelmohsen K, 2003, J BIOL CHEM, V278, P38360, DOI 10.1074/jbc.M306785200
   An JH, 2003, GENE DEV, V17, P1882, DOI 10.1101/gad.1107803
   Mora-Lorca JA, 2016, FREE RADICAL BIO MED, V96, P446, DOI 10.1016/j.freeradbiomed.2016.04.017
   Barsyte D, 2001, FASEB J, V15, P627, DOI 10.1096/fj.99-0966com
   Bitto A, 2015, CSH PERSPECT MED, V5, DOI 10.1101/cshperspect.a025114
   BRADFORD MM, 1976, ANAL BIOCHEM, V72, P248, DOI 10.1016/0003-2697(76)90527-3
   BRENNER S, 1974, GENETICS, V77, P71
   BRUNMARK A, 1989, FREE RADICAL BIO MED, V7, P435, DOI 10.1016/0891-5849(89)90126-3
   BUS JS, 1984, ENVIRON HEALTH PERSP, V55, P37, DOI 10.2307/3429690
   Cascella R, 2014, FREE RADICAL BIO MED, V73, P127, DOI 10.1016/j.freeradbiomed.2014.05.004
   Cebula M, 2015, ANTIOXID REDOX SIGN, V23, P823, DOI 10.1089/ars.2015.6378
   Conradt B, 1998, CELL, V93, P519, DOI 10.1016/S0092-8674(00)81182-4
   Crampton N, 2009, MOL BIOL CELL, V20, P5106, DOI 10.1091/mbc.E09-05-0397
   Cypser JR, 2002, J GERONTOL A-BIOL, V57, pB109, DOI 10.1093/gerona/57.3.B109
   ELLMAN GL, 1958, ARCH BIOCHEM BIOPHYS, V74, P443, DOI 10.1016/0003-9861(58)90014-6
   Fraser AG, 2000, NATURE, V408, P325, DOI 10.1038/35042517
   Greiss S, 2008, BMC GENOMICS, V9, DOI 10.1186/1471-2164-9-334
   Hartwig K, 2009, GENES NUTR, V4, P59, DOI 10.1007/s12263-009-0113-x
   Heidler T, 2010, BIOGERONTOLOGY, V11, P183, DOI 10.1007/s10522-009-9239-x
   Henderson ST, 2001, CURR BIOL, V11, P1975, DOI 10.1016/S0960-9822(01)00594-2
   Higgins LG, 2011, CHEM-BIOL INTERACT, V192, P37, DOI 10.1016/j.cbi.2010.09.025
   Hoffman S, 2014, PLOS ONE, V9, DOI 10.1371/journal.pone.0088828
   Honda Y, 1999, FASEB J, V13, P1385, DOI 10.1096/fasebj.13.11.1385
   Hunt PR, 2011, PLOS ONE, V6, DOI 10.1371/journal.pone.0021922
   Isani G, 2014, BIOMOLECULES, V4, P435, DOI 10.3390/biom4020435
   Kahn NW, 2008, BIOCHEM J, V409, P205, DOI 10.1042/BJ20070521
   Klatt P, 2000, EUR J BIOCHEM, V267, P4928, DOI 10.1046/j.1432-1327.2000.01601.x
   Klaus V, 2010, ARCH BIOCHEM BIOPHYS, V496, P93, DOI 10.1016/j.abb.2010.02.002
   Klotz LO, 2015, REDOX BIOL, V6, P51, DOI 10.1016/j.redox.2015.06.019
   Klotz LO, 2014, MOLECULES, V19, P14902, DOI 10.3390/molecules190914902
   KOSOWER NS, 1969, BIOCHEM BIOPH RES CO, V37, P593, DOI 10.1016/0006-291X(69)90850-X
   Leung MCK, 2008, TOXICOL SCI, V106, P5, DOI 10.1093/toxsci/kfn121
   Lin K, 2001, NAT GENET, V28, P139, DOI 10.1038/88850
   Lithgow GJ, 2002, MECH AGEING DEV, V123, P765, DOI 10.1016/S0047-6374(01)00422-5
   Luersen K, 2013, PLOS ONE, V8, DOI 10.1371/journal.pone.0060731
   Garcia-Gimenez JL, 2013, ANTIOXID REDOX SIGN, V19, P1305, DOI 10.1089/ars.2012.5021
   Markovic J, 2009, PLOS ONE, V4, DOI 10.1371/journal.pone.0006413
   MEISTER A, 1983, SCIENCE, V220, P472, DOI 10.1126/science.6836290
   Murphy CT, 2003, NATURE, V424, P277, DOI 10.1038/nature01789
   NEUSCHWANDERTETRI BA, 1989, ANAL BIOCHEM, V179, P236, DOI 10.1016/0003-2697(89)90121-8
   Oh SW, 2006, NAT GENET, V38, P251, DOI 10.1038/ng1723
   Oliveira RP, 2009, AGING CELL, V8, P524, DOI 10.1111/j.1474-9726.2009.00501.x
   Park SK, 2009, AGING CELL, V8, P258, DOI 10.1111/j.1474-9726.2009.00473.x
   Plummer J L, 1981, Methods Enzymol, V77, P50
   ROSS D, 1985, CHEM-BIOL INTERACT, V55, P177, DOI 10.1016/S0009-2797(85)80126-5
   Schulz TJ, 2007, CELL METAB, V6, P280, DOI 10.1016/j.cmet.2007.08.011
   Sies H, 1999, FREE RADICAL BIO MED, V27, P916, DOI 10.1016/S0891-5849(99)00177-X
   Stenvall J, 2011, P NATL ACAD SCI USA, V108, P1064, DOI 10.1073/pnas.1006328108
   Stone JR, 2006, ANTIOXID REDOX SIGN, V8, P243, DOI 10.1089/ars.2006.8.243
   Tebay LE, 2015, FREE RADICAL BIO MED, V88, P108, DOI 10.1016/j.freeradbiomed.2015.06.021
   THOR H, 1982, J BIOL CHEM, V257, P2419
   Tullet JMA, 2008, CELL, V132, P1025, DOI 10.1016/j.cell.2008.01.030
   Zhang YQ, 2012, PLOS ONE, V7, DOI [10.1371/journal.pone.0031849, 10.1371/journal.pone.0044465, 10.1371/journal.pone.0029519, 10.1371/journal.pone.0044593]
NR 53
TC 43
Z9 43
U1 4
U2 17
PU ELSEVIER
PI AMSTERDAM
PA RADARWEG 29, 1043 NX AMSTERDAM, NETHERLANDS
SN 2213-2317
J9 REDOX BIOL
JI Redox Biol.
PD APR
PY 2017
VL 11
BP 502
EP 515
DI 10.1016/j.redox.2016.12.003
PG 14
WC Biochemistry & Molecular Biology
WE Science Citation Index Expanded (SCI-EXPANDED)
SC Biochemistry & Molecular Biology
GA EQ6RY
UT WOS:000398212000048
PM 28086197
OA gold, Green Published
DA 2023-03-13
ER

PT J
AU Ceci, R
   Valls, MRB
   Duranti, G
   Dimauro, I
   Quaranta, F
   Pittaluga, M
   Sabatini, S
   Caserotti, P
   Parisi, P
   Parisi, A
   Caporossi, D
AF Ceci, Roberta
   Valls, Maria Reyes Beltran
   Duranti, Guglielmo
   Dimauro, Ivan
   Quaranta, Federico
   Pittaluga, Monica
   Sabatini, Stefania
   Caserotti, Paolo
   Parisi, Paolo
   Parisi, Attilio
   Caporossi, Daniela
TI Oxidative stress responses to a graded maximal exercise test in older
   adults following explosive-type resistance training
SO REDOX BIOLOGY
LA English
DT Article
DE Explosive-type moderate intensity resistance training (EMRT); Graded
   maximal exercise test (GXT); Oxidative stress; HSPs; Apoptosis; Elderly
ID PHYSICAL-ACTIVITY; FREE-RADICALS; DNA-DAMAGE; SKELETAL-MUSCLE;
   ANTIOXIDANT; MECHANISMS; PROTEINS; QUANTITATION; HORMESIS; BOUT
AB We recently demonstrated that low frequency, moderate intensity, explosive-type resistance training (EMRT) is highly beneficial in elderly subjects towards muscle strength and power, with a systemic adaptive response of anti-oxidant and stress-induced markers. In the present study, we aimed to evaluate the impact of EMRT on oxidative stress biomarkers induced in old people (70-75 years) by a single bout of acute, intense exercise. Sixteen subjects randomly assigned to either a control, not exercising group (n=8) or a trained group performing EMRT protocol for 12-weeks (n =8), were submitted to a graded maximal exercise stress test (GXT) at baseline and after the 12-weeks of EMRT protocol, with blood samples collected before, immediately after, 1 and 24 h post-GXT test. Blood glutathione (GSH, GSSG, GSH/GSSG), plasma malonaldehyde (MDA), protein carbonyls and creatine kinase (CK) levels, as well as PBMCs cellular damage (Comet assay, apoptosis) and stress-protein response (Hsp70 and Hsp27 expression) were evaluated. The use of multiple biomarkers allowed us to confirm that EMRT per se neither affected redox homeostasis nor induced any cellular and oxidative damage. Following the GXT, the EMRT group displayed a higher GSH/GSSG ratio and a less pronounced increase in MDA, protein carbonyls and CK levels compared to control group. Moreover, we found that Hsp70 and Hsp27 proteins were induced after GXT only in EMRT group, while any significant modification within 2411 was detected in untrained group. Apoptosis rates and DNA damage did not show any significant variation in relation to EMRT and/or GXT.
   In conclusion, the adherence to an EMRT protocol is able to induce a cellular adaptation allowing healthy elderly trained subjects to cope with the oxidative stress induced by an acute exercise more effectively than the aged -matched sedentary subjects., 2013 The Authors. Published by Elsevier B.V. All rights reserved.
C1 [Ceci, Roberta; Valls, Maria Reyes Beltran; Duranti, Guglielmo; Dimauro, Ivan; Pittaluga, Monica; Sabatini, Stefania; Parisi, Paolo; Caporossi, Daniela] Univ Rome Foro Italico, Unit Biol Genet & Biochem, I-00135 Rome, Italy.
   [Quaranta, Federico; Parisi, Attilio] Univ Rome Foro Italico, Dept Movement Human & Hlth Sci, Unit Internal Med, I-00135 Rome, Italy.
   [Caserotti, Paolo] Univ Southern Denmark, Dept Sports Sci & Clin Biomech, DK-5230 Odense M, Denmark.
C3 Foro Italico University of Rome; Foro Italico University of Rome;
   University of Southern Denmark
RP Ceci, R (corresponding author), Univ Rome Foro Italico, Unit Biol Genet & Biochem, Piazza Lauro De Bosis 15, I-00135 Rome, Italy.
EM roberta.ceci@uniroma4.it
RI Valls, Maria Reyes Beltran/ABG-7890-2020; Attilio, Parisi/ABA-1396-2021;
   Beltran-Valls, Maria Reyes/S-3673-2019; Dimauro, Ivan/AAG-1178-2019;
   Caporossi, Daniela/D-7434-2011
OI Valls, Maria Reyes Beltran/0000-0003-1749-9330; Dimauro,
   Ivan/0000-0003-0577-3144; Caporossi, Daniela/0000-0001-9628-0665;
   sabatini, stefania/0000-0001-6156-5185; Duranti,
   Guglielmo/0000-0002-1664-9387; PARISI, Attilio/0000-0003-2648-8406;
   quaranta, federico/0000-0002-6249-7513; Ceci,
   Roberta/0000-0002-8900-8839
FU University of Rome 'Foro Italico'; Lazio Regional Municipality
   [12650/2010]
FX This work was supported by grants from the University of Rome 'Foro
   Italico' (Research 2009) to D.C. The Lazio Regional Municipality
   (Agreement CRUL-Lazio n. 12650/2010) supported the post-doc scholarship
   to ID.
CR Albertini RJ, 2000, MUTAT RES-REV MUTAT, V463, P111, DOI 10.1016/S1383-5742(00)00049-1
   ANDERSON ME, 1985, METHOD ENZYMOL, V113, P548
   Baird M.F., J NUTR META IN PRESS
   Beltran Valls M.R., AGE DORDR IN PRESS
   Caserotti P, 2008, SCAND J MED SCI SPOR, V18, P773, DOI 10.1111/j.1600-0838.2007.00732.x
   Choi Eun-Young, 2007, Nutr Res Pract, V1, P14, DOI 10.4162/nrp.2007.1.1.14
   DAVIES KJA, 1982, BIOCHEM BIOPH RES CO, V107, P1198, DOI 10.1016/S0006-291X(82)80124-1
   Elosua R, 2003, ATHEROSCLEROSIS, V167, P327, DOI 10.1016/S0021-9150(03)00018-2
   Fagan JM, 1999, INT J BIOCHEM CELL B, V31, P751, DOI 10.1016/S1357-2725(99)00034-5
   Falone S, 2010, PHYSIOL RES, V59, P953, DOI 10.33549/physiolres.931884
   Fisher-Wellman Kelsey, 2009, Dyn Med, V8, P1, DOI 10.1186/1476-5918-8-1
   Fittipaldi S, 2014, FREE RADICAL RES, V48, P52, DOI 10.3109/10715762.2013.835047
   Fulle S, 2004, EXP GERONTOL, V39, P17, DOI 10.1016/j.exger.2003.09.012
   Gomez-Cabrera MC, 2008, FREE RADICAL BIO MED, V44, P126, DOI 10.1016/j.freeradbiomed.2007.02.001
   Ji LL, 2006, ANN NY ACAD SCI, V1067, P425, DOI 10.1196/annals.1354.061
   Ji LL, 2001, ANN NY ACAD SCI, V928, P236
   Khassaf M, 2003, J PHYSIOL-LONDON, V549, P645, DOI 10.1113/jphysiol.2003.040303
   Knez WL, 2007, MED SCI SPORT EXER, V39, P283, DOI 10.1249/01.mss.0000246999.09718.0c
   Kowald A, 1996, MUTAT RES-DNAGING G, V316, P209, DOI 10.1016/S0921-8734(96)90005-3
   Lovric J, 2008, PERIOD BIOL, V110, P63
   McArdle A, 2002, AGEING RES REV, V1, P79, DOI 10.1016/S0047-6374(01)00368-2
   MEHLEN P, 1995, J CELL BIOCHEM, V58, P248, DOI 10.1002/jcb.240580213
   Mergener M, 2009, CLIN BIOCHEM, V42, P1648, DOI 10.1016/j.clinbiochem.2009.08.001
   Musaro A, 2010, CURR OPIN CLIN NUTR, V13, P236, DOI 10.1097/MCO.0b013e3283368188
   Muthusamy VR, 2012, FREE RADICAL BIO MED, V52, P366, DOI 10.1016/j.freeradbiomed.2011.10.440
   Neubauer O, 2008, EXERC IMMUNOL REV, V14, P51
   Pittaluga M, 2006, FREE RADICAL RES, V40, P607, DOI 10.1080/10715760600623015
   Pittaluga M, 2013, FREE RADICAL RES, V47, P202, DOI 10.3109/10715762.2012.761696
   Radak Z, 2008, FREE RADICAL BIO MED, V44, P153, DOI 10.1016/j.freeradbiomed.2007.01.029
   Radak Z, 2013, ANTIOXID REDOX SIGN, V18, P1208, DOI 10.1089/ars.2011.4498
   Rattan SIS, 2008, AGEING RES REV, V7, P63, DOI 10.1016/j.arr.2007.03.002
   Reddy VP, 2009, J ALZHEIMERS DIS, V16, P763, DOI 10.3233/JAD-2009-1013
   Sen CK, 2000, AM J CLIN NUTR, V72, p653S, DOI 10.1093/ajcn/72.2.653S
   Simar D., 2004, J GERONTOL A-BIOL, V62A, P1413
   SINGH NP, 1988, EXP CELL RES, V175, P184, DOI 10.1016/0014-4827(88)90265-0
   Valko M, 2006, CHEM-BIOL INTERACT, V160, P1, DOI 10.1016/j.cbi.2005.12.009
   Vina J., CURR PHARM IN PRESS
   Vina J, 2013, ANTIOXID REDOX SIGN, V19, P779, DOI 10.1089/ars.2012.5111
   VOORRIPS LE, 1991, MED SCI SPORT EXER, V23, P974, DOI 10.1249/00005768-199108000-00015
   Yu BP, 2006, MECH AGEING DEV, V127, P436, DOI 10.1016/j.mad.2006.01.023
NR 40
TC 46
Z9 47
U1 0
U2 11
PU ELSEVIER SCIENCE BV
PI AMSTERDAM
PA PO BOX 211, 1000 AE AMSTERDAM, NETHERLANDS
SN 2213-2317
J9 REDOX BIOL
JI Redox Biol.
PY 2014
VL 2
BP 65
EP 72
DI 10.1016/j.redox.2013.12.004
PG 8
WC Biochemistry & Molecular Biology
WE Science Citation Index Expanded (SCI-EXPANDED)
SC Biochemistry & Molecular Biology
GA CD0MY
UT WOS:000350769600010
PM 25460722
OA gold, Green Published
DA 2023-03-13
ER

PT J
AU Du, SH
   Meng, FP
   Duan, WY
   Liu, QQ
   Li, H
   Peng, XL
AF Du, Shuhao
   Meng, Fanping
   Duan, Weiyan
   Liu, Qunqun
   Li, Hao
   Peng, Xiaoling
TI Oxidative stress responses in two marine diatoms during acute n-butyl
   acrylate exposure and the toxicological evaluation with the IBRv2 index
SO ECOTOXICOLOGY AND ENVIRONMENTAL SAFETY
LA English
DT Article
DE n-Butyl acrylate (nBA); Diatoms; Toxicity; Antioxidants; Integrated
   Biomarker Response Version 2(IBRv2)
ID INTEGRATED BIOMARKER RESPONSE; SKELETONEMA-COSTATUM; TOXICITY;
   INHIBITION; ORGANISMS; DAMAGE
AB n-Butyl acrylate (nBA), a typical hazardous and noxious substance (HNS), is the largest-volume acrylate ester used to produce various types of polymers. With the increasing volume of nBA subject to maritime transportation, its accidental leakage poses a great risk to the marine organisms. Therefore, it is necessary to evaluate the ecological risk of nBA in marine environments. In this study, two species of marine microalgae, Skeletonema costatum and Phaeodactylum tricornutum, were used to explore the toxic effects of nBA based on their growth, pigment content, and oxidative stress. The growth of each species was significantly inhibited by nBA, showing a 96 h-EC50 value of 2.23 mg/L for P. tricornutum and 8.19 mg/L for S. costatum, respectively. Although chlorophylls a and c exerted a hormesis effect in P. tricornutum, contents of pigments generally decreased at high concentrations. In P. tricornutum, all detected antioxidants (reduced glutathione, GSH; superoxide dismutase, SOD; catalase, CAT; and glutathione peroxidase, GPx) were stimulated at concentrations ranging from 1.50 to 3.82 mg/L. However, these elevations were not enough to reduce the oxidative damage caused by nBA, because the content of malondialdehyde (MDA) increased continuously during 96-h exposure. For S. costatum, the activities of only two antioxidants (GSH and CAT) were enhanced, which is enough to prevent the MDA content from rising, even at higher concentrations of nBA (5-10 mg/L). The Integrated Biomarker Response Version 2 (IBRv2) index that combines responses of the above five oxidative stress biomarkers, was not only correlated positively with nBA concentration but could also indicate the occurrence of oxidative stress caused by acute concentration of nBA. These findings showed that P. tricornutum was sensitive to nBA compared to S. costatum, and the IBRv2 index was an effective tool for evaluating ecotoxicological effects on marine micmalgae due to nBA spills.
C1 [Du, Shuhao; Meng, Fanping; Duan, Weiyan; Liu, Qunqun; Li, Hao; Peng, Xiaoling] Ocean Univ China, Key Lab Marine Environm & Ecol, Minist Educ, Qingdao, Shandong, Peoples R China.
   [Du, Shuhao; Meng, Fanping; Duan, Weiyan; Liu, Qunqun; Li, Hao; Peng, Xiaoling] Ocean Univ China, Coll Environm Sci & Engn, 238 Songling Rd, Qingdao 266100, Shandong, Peoples R China.
C3 Ocean University of China; Ocean University of China
RP Meng, FP (corresponding author), Ocean Univ China, Coll Environm Sci & Engn, 238 Songling Rd, Qingdao 266100, Shandong, Peoples R China.
EM mengfanping@ouc.edu.cn
FU National Natural Science Foundation of China [42077335]
FX This work was financially supported by the National Natural Science
   Foundation of China (Grant no. 42077335) .
CR Abrahamson A, 2007, AGONISTS DISS ACTA
   Baag S, 2021, CHEMOSPHERE, V264, DOI 10.1016/j.chemosphere.2020.128512
   Beghin M, 2021, ECOTOX ENVIRON SAFE, V221, DOI 10.1016/j.ecoenv.2021.112454
   Blanco-Rayon E, 2021, ECOL INDIC, V130, DOI 10.1016/j.ecolind.2021.108028
   Boberic G, 1998, CHEMOSPHERE, V37, P33, DOI 10.1016/S0045-6535(98)00036-8
   Caliani I, 2021, ECOTOX ENVIRON SAFE, V208, DOI 10.1016/j.ecoenv.2020.111486
   Cedre, 2007, CEDR SEARCH CAS INT
   Chen H, 2011, CHEMOSPHERE, V84, P664, DOI 10.1016/j.chemosphere.2011.03.032
   China Water Transport Network, 2007, LEAK 931 TONS BUT AC
   Chinanews, 2014, CHINANEWS
   Couling DJ, 2006, GREEN CHEM, V8, P82, DOI [10.1039/b511333d, 10.1039/B511333D]
   Dou X, 2019, J OCEANOL LIMNOL, V37, P1342, DOI 10.1007/s00343-019-8205-y
   Duan WY, 2017, ENVIRON TOXICOL PHAR, V52, P170, DOI 10.1016/j.etap.2017.04.006
   FINNEY D J, 1971, P333
   Gao K, 2021, MAR POLLUT BULL, V166, DOI 10.1016/j.marpolbul.2021.112222
   Gauthier MR, 2020, ALGAL RES, V52, DOI 10.1016/j.algal.2020.102104
   GESAMP, 2013, REV GESAMP HAZ EV PR, V2nd
   GREIM H, 1995, CHEMOSPHERE, V31, P2637, DOI 10.1016/0045-6535(95)00136-V
   Guo JH, 2020, AQUAT TOXICOL, V219, DOI 10.1016/j.aquatox.2019.105376
   Halliwell B., 2015, Free radicals in biology and medicine
   Huang D.R., 2014, J FISH RES BOARD CAN, V36, P294
   International Maritime Organization (IMO), 2002, IMO REP STUD
   International Organization for Standardization (ISO), 2016, 102532016 ISO, V10253, P2016
   JEFFREY SW, 1975, BIOCHEM PHYSIOL PFL, V167, P191, DOI 10.1016/s0015-3796(17)30778-3
   Kalaji M., 2008, PHOTOCHEM RES PROG, V29, P439
   KENT RA, 1995, ENVIRON TOXICOL CHEM, V14, P983, DOI [10.1897/1552-8618(1995)14[983:PASTAP]2.0.CO;2, 10.1002/etc.5620140609]
   Lee JW, 2019, FISH PHYSIOL BIOCHEM, V45, P873, DOI 10.1007/s10695-018-0584-z
   Li F, 2019, B ENVIRON CONTAM TOX, V103, P441, DOI 10.1007/s00128-019-02646-6
   Liu Q, 2022, ENVIRON POLLUT, V295, DOI 10.1016/j.envpol.2021.118670
   Liu WH, 2012, PLANT PHYSIOL BIOCH, V60, P165, DOI 10.1016/j.plaphy.2012.08.009
   Livingstone DR, 2001, MAR POLLUT BULL, V42, P656, DOI 10.1016/S0025-326X(01)00060-1
   Ma JX, 2018, ENVIRON TOXICOL, V33, P142, DOI 10.1002/tox.22499
   Mao YF, 2021, ECOTOX ENVIRON SAFE, V222, DOI 10.1016/j.ecoenv.2021.112496
   Marins MT, 2018, ECOTOX ENVIRON SAFE, V151, P191, DOI 10.1016/j.ecoenv.2018.01.021
   Martins PLG, 2015, ECOTOX ENVIRON SAFE, V116, P84, DOI 10.1016/j.ecoenv.2015.03.003
   MASTEN LW, 1994, ECOTOX ENVIRON SAFE, V27, P335, DOI 10.1006/eesa.1994.1027
   McGowan T., 2013, ARCOPOL PLUS ACTIVIT
   Mu WJ, 2018, ENVIRON TOXICOL PHAR, V59, P152, DOI 10.1016/j.etap.2018.03.013
   OECD -SID, 2002, SCREEN INF DAT SET N
   PAN, 2018, PAN PESTICIDE DATABA
   Parfomak P.W., 2005, DEFENSE ACQUISITION
   PubChem, 2021, BUT ACR
   Rocha ACS, 2016, SCI TOTAL ENVIRON, V542, P728, DOI 10.1016/j.scitotenv.2015.10.049
   Samanta L, 2018, J UROLOGY, V200, P414, DOI 10.1016/j.juro.2018.03.009
   Sanchez W, 2013, ENVIRON SCI POLLUT R, V20, P2721, DOI 10.1007/s11356-012-1359-1
   Schmidt W, 2011, MAR POLLUT BULL, V62, P1389, DOI 10.1016/j.marpolbul.2011.04.043
   Sebastiano M, 2022, CURR OPIN TOXICOL, V29, P25, DOI 10.1016/j.cotox.2022.01.002
   USEPA, 2012, ECOLOGICAL EFFECTS T
   Wang H, 2020, J HAZARD MATER, V399, DOI 10.1016/j.jhazmat.2020.122847
   Wang XF, 2021, ENVIRON SCI POLLUT R, V28, P60954, DOI 10.1007/s11356-021-15070-3
   Yamano N, 2018, J PHOTOCH PHOTOBIO A, V358, P379, DOI 10.1016/j.jphotochem.2017.09.047
   Yang S, 2002, AQUAT TOXICOL, V60, P33, DOI 10.1016/S0166-445X(01)00258-2
   Zhang HX, 2018, ENVIRON POLLUT, V240, P549, DOI 10.1016/j.envpol.2018.04.126
   Zhang L, 2022, CHEMOSPHERE, V286, DOI 10.1016/j.chemosphere.2021.131674
   Zhang QQ, 2015, ENVIRON SCI TECHNOL, V49, P6772, DOI 10.1021/acs.est.5b00729
   Zhang YQ, 2020, COMP BIOCHEM PHYS C, V233, DOI 10.1016/j.cbpc.2020.108764
   Zhao YY, 2020, ENVIRON POLLUT, V264, DOI 10.1016/j.envpol.2020.114706
NR 57
TC 0
Z9 0
U1 12
U2 15
PU ACADEMIC PRESS INC ELSEVIER SCIENCE
PI SAN DIEGO
PA 525 B ST, STE 1900, SAN DIEGO, CA 92101-4495 USA
SN 0147-6513
EI 1090-2414
J9 ECOTOX ENVIRON SAFE
JI Ecotox. Environ. Safe.
PD JUL
PY 2022
VL 240
AR 113686
DI 10.1016/j.ecoenv.2022.113686
EA MAY 2022
PG 9
WC Environmental Sciences; Toxicology
WE Science Citation Index Expanded (SCI-EXPANDED)
SC Environmental Sciences & Ecology; Toxicology
GA 3I4VI
UT WOS:000832716100006
PM 35636239
OA gold
DA 2023-03-13
ER

PT J
AU Wolz, M
   Schrader, A
   Muller, C
AF Wolz, Marina
   Schrader, Alia
   Mueller, Caroline
TI Direct and delayed effects of exposure to a sublethal concentration of
   the insecticide lambda-cyhalothrin on food consumption and reproduction
   of a leaf beetle
SO SCIENCE OF THE TOTAL ENVIRONMENT
LA English
DT Article
DE Consumption; Pyrethroid; Persistence; Recovery; Reproduction; Sublethal
   concentration
ID DETOXIFICATION ENZYME-ACTIVITY; BIOLOGICAL-CONTROL; FOLSOMIA-CANDIDA;
   PLANT-QUALITY; RESISTANCE; BIODIVERSITY; PESTICIDES; SURVIVAL; BEHAVIOR;
   DELTAMETHRIN
AB Anthropogenic pollution such as the application of pesticides poses a major threat to many (non-target) organisms. However, little is known about the persistence of harmful effects or potential recovery in response to a period of exposure to a sublethal insecticide dose. Adults of the mustard leaf beetle, Phaedon cochleariae (Coleoptera: Chrysomelidae), were either exposed to a sublethal concentration of the pyrethroid lambda-cyhalothrin for two weeks or kept unexposed as control. During, immediately after and at a delayed time after the exposure, consumption and reproduction, i.e., number of eggs laid and hatching success, were assessed. In addition, longtermeffects on unexposed offspring were investigated. Exposure to lambda-cyhalothrin reduced the consumption during the insecticide exposure, but led to compensatory feeding in females at a delayed time after exposure. The reproductive output of females was impaired during and directly after lambda-cyhalothrin exposure. At the delayed time point there was no clear evidence for a recovery, as the reproduction of heavier females was still negatively affected, while lighter females showed an enhanced reproduction. Persistent negative effects on unexposed offspring had been found when collected from parents directly after lambda-cyhalothrin exposure period. In contrast, in the present experiment neither negative effects on life-history traits nor on consumption were observed in unexposed offspring derived from parents at the delayed time after lambda-cyhalothrin exposure. Moreover, eggs of offspring from insecticide-exposed parents showed a higher hatching success than those of offspring of unexposed parents, which may indicate transgenerational hormesis. Our results highlight that lambda-cyhalothrin exposure has persistent negative effects on fitness parameters of the exposed generation. However, offspring may not be harmed if their parents had sufficient time to recover after such an insecticide exposure. Taken together, our study emphasises that the time-course of exposure to this anthropogenic pollution is crucial when determining the consequences on life-history. (C) 2020 Elsevier B.V. All rights reserved.
C1 [Wolz, Marina; Schrader, Alia; Mueller, Caroline] Bielefeld Univ, Dept Chem Ecol, Univ Str 24, D-33615 Bielefeld, Germany.
C3 University of Bielefeld
RP Muller, C (corresponding author), Bielefeld Univ, Dept Chem Ecol, Univ Str 24, D-33615 Bielefeld, Germany.
EM caroline.mueller@uni-bielefeld.de
RI Muller, Caroline/G-5073-2011
OI Muller, Caroline/0000-0002-8447-534X
CR Arena M, 2014, ECOTOXICOLOGY, V23, P324, DOI 10.1007/s10646-014-1190-1
   Arrese EL, 2010, ANNU REV ENTOMOL, V55, P207, DOI 10.1146/annurev-ento-112408-085356
   Bantz A, 2018, CURR OPIN INSECT SCI, V30, P73, DOI 10.1016/j.cois.2018.09.008
   Behmer ST, 2009, ANNU REV ENTOMOL, V54, P165, DOI 10.1146/annurev.ento.54.110807.090537
   Behmer ST, 2005, FUNCT ECOL, V19, P55, DOI 10.1111/j.0269-8463.2005.00943.x
   Beketov MA, 2008, SCI TOTAL ENVIRON, V405, P96, DOI 10.1016/j.scitotenv.2008.07.001
   Berner D, 2005, OIKOS, V111, P525, DOI 10.1111/j.1600-0706.2005.14144.x
   Ceuppens B, 2015, J PEST SCI, V88, P777, DOI 10.1007/s10340-015-0676-9
   Conrad KF, 2006, BIOL CONSERV, V132, P279, DOI 10.1016/j.biocon.2006.04.020
   Costa MA, 2014, ECOTOXICOLOGY, V23, P1399, DOI 10.1007/s10646-014-1282-y
   Crawley SE, 2017, PLOS ONE, V12, DOI 10.1371/journal.pone.0177410
   Desneux N, 2007, ANNU REV ENTOMOL, V52, P81, DOI 10.1146/annurev.ento.52.110405.091440
   Despres L, 2007, TRENDS ECOL EVOL, V22, P298, DOI 10.1016/j.tree.2007.02.010
   Feldlaufer MF, 2013, J ECON ENTOMOL, V106, P988, DOI 10.1603/EC12378
   Finch S, 1997, ENTOMOL EXP APPL, V84, P165, DOI 10.1023/A:1003082529819
   Franca S., 2017, BIOL CONTROL PEST VE, DOI DOI 10.5772/66461
   Fritz LL, 2013, INT J TROP INSECT SC, V33, P178, DOI 10.1017/S1742758413000192
   Geiger F, 2010, BASIC APPL ECOL, V11, P97, DOI 10.1016/j.baae.2009.12.001
   Guedes RNC, 2016, ANNU REV ENTOMOL, V61, P43, DOI 10.1146/annurev-ento-010715-023646
   Guedes RNC, 2017, CURR OPIN INSECT SCI, V21, P47, DOI 10.1016/j.cois.2017.04.010
   Guedes RNC, 2006, PHYSIOL ENTOMOL, V31, P30, DOI 10.1111/j.1365-3032.2005.00479.x
   Hafeez M, 2020, SAUDI J BIOL SCI, V27, P77, DOI 10.1016/j.sjbs.2019.05.005
   He YX, 2013, INT J BIOL SCI, V9, P246, DOI 10.7150/ijbs.5762
   HONEK A, 1993, OIKOS, V66, P483, DOI 10.2307/3544943
   Huang Y, 2002, J STORED PROD RES, V38, P403, DOI 10.1016/S0022-474X(01)00042-X
   IRAC, 2020, IRAC MOD ACT CLASS O
   Kliot A, 2012, PEST MANAG SCI, V68, P1431, DOI 10.1002/ps.3395
   Kohler HR, 2013, SCIENCE, V341, P759, DOI 10.1126/science.1237591
   Lease HM, 2011, PHYSIOL ENTOMOL, V36, P29, DOI 10.1111/j.1365-3032.2010.00767.x
   Li XC, 2007, ANNU REV ENTOMOL, V52, P231, DOI 10.1146/annurev.ento.51.110104.151104
   Liang X, 2015, INT J MOL SCI, V16, P2078, DOI 10.3390/ijms16012078
   Liess M, 2006, ENVIRON TOXICOL CHEM, V25, P1326, DOI 10.1897/05-466R.1
   Muller T, 2019, ENVIRON POLLUT, V247, P39, DOI 10.1016/j.envpol.2018.12.040
   Muller C, 2018, BASIC APPL ECOL, V30, P1, DOI 10.1016/j.baae.2018.05.001
   Muller T, 2019, J APPL ECOL, V56, P1528, DOI 10.1111/1365-2664.13398
   Muller T, 2017, ENVIRON POLLUT, V230, P709, DOI 10.1016/j.envpol.2017.07.018
   Muller T, 2016, J INSECT PHYSIOL, V88, P24, DOI 10.1016/j.jinsphys.2016.02.009
   Nathan SS, 2007, PESTIC BIOCHEM PHYS, V88, P260, DOI 10.1016/j.pestbp.2006.12.004
   Newbold T, 2016, SCIENCE, V353, P288, DOI 10.1126/science.aaf2201
   Obermaier E, 1999, ENTOMOL EXP APPL, V92, P165, DOI 10.1023/A:1003709622409
   Piiroinen S, 2014, J APPL ENTOMOL, V138, P149, DOI 10.1111/jen.12088
   Qi SZ, 2020, SCI TOTAL ENVIRON, V700, DOI 10.1016/j.scitotenv.2019.134500
   R Core Team, 2020, R LANGUAGE ENV STAT
   R Studio Team, 2019, RSTUDIO INT DEV R
   Rose D, 2006, PHYSIOL ENTOMOL, V31, P316, DOI 10.1111/j.1365-3032.2006.00525.x
   Samia RR, 2019, PEST MANAG SCI, V75, P694, DOI 10.1002/ps.5166
   Shannag HK, 2015, J INSECT SCI, V15, DOI 10.1093/jisesa/iev134
   Sharma A, 2019, SN APPL SCI, V1, DOI 10.1007/s42452-019-1485-1
   SLANSKY F, 1992, ENTOMOL EXP APPL, V65, P171, DOI 10.1007/BF00221368
   Spindola AF, 2013, B ENTOMOL RES, V103, P485, DOI 10.1017/S0007485313000072
   Stapel JO, 2000, BIOL CONTROL, V17, P243, DOI 10.1006/bcon.1999.0795
   Syngenta, 2016, FACT SHEET LAMBDA WG
   Szabo B, 2017, POL J ECOL, V65, P110, DOI 10.3161/15052249PJE2017.65.1.010
   Tang WX, 2018, CHEMOSPHERE, V191, P990, DOI 10.1016/j.chemosphere.2017.10.115
   Tran TT, 2018, EVOL APPL, V11, P906, DOI 10.1111/eva.12605
   Tremmel M, 2014, PHYSIOL BEHAV, V129, P95, DOI 10.1016/j.physbeh.2014.02.030
   Tremmel M, 2013, J INSECT PHYSIOL, V59, P840, DOI 10.1016/j.jinsphys.2013.05.009
   Uddin MM, 2009, J APPL BOT FOOD QUAL, V82, P108
   Vandegehuchte MB, 2014, MUTAT RES-GEN TOX EN, V764, P36, DOI 10.1016/j.mrgentox.2013.08.008
   Venables W. N., 2002, MODERN APPL STAT S, V4th, DOI [10.1007/978-0-387-21706-2, DOI 10.1007/978-0-387-21706-2]
   Vyjayanthi N, 2002, ECOTOX ENVIRON SAFE, V53, P212, DOI 10.1006/eesa.2002.2229
   Wang P, 2018, ENTOMOL EXP APPL, V166, P703, DOI 10.1111/eea.12702
   Wheeler GS, 2001, ENTOMOL EXP APPL, V98, P225, DOI 10.1023/A:1018913129484
   Wu-Smart J, 2016, SCI REP-UK, V6, DOI 10.1038/srep32108
   Zortea T, 2015, CHEMOSPHERE, V122, P94, DOI 10.1016/j.chemosphere.2014.11.018
NR 65
TC 5
Z9 5
U1 6
U2 27
PU ELSEVIER
PI AMSTERDAM
PA RADARWEG 29, 1043 NX AMSTERDAM, NETHERLANDS
SN 0048-9697
EI 1879-1026
J9 SCI TOTAL ENVIRON
JI Sci. Total Environ.
PD MAR 15
PY 2021
VL 760
AR 143381
DI 10.1016/j.scitotenv.2020.143381
EA JAN 2021
PG 8
WC Environmental Sciences
WE Science Citation Index Expanded (SCI-EXPANDED)
SC Environmental Sciences & Ecology
GA PS2TD
UT WOS:000607779400048
PM 33172643
DA 2023-03-13
ER

PT J
AU Floris, I
   Appel, K
   Rose, T
   Lejeune, B
AF Floris, Ilaria
   Appel, Kurt
   Rose, Thorsten
   Lejeune, Beatrice
TI 2LARTH (R), a micro-immunotherapy medicine, exerts anti-inflammatory
   effects in vitro and reduces TNF-alpha, and IL-1 beta secretion
SO JOURNAL OF INFLAMMATION RESEARCH
LA English
DT Article
DE ultra-low doses; hormesis; chronic inflammation; rheumatic diseases
ID GENE-EXPRESSION; BLOOD MONOCYTES; DOSE RESPONSES; INTERLEUKIN-1;
   INDUCTION; CELLS; MACROPHAGES; SEPARATION; SUCROSE
AB Background: Tumor necrosis factor-alpha (TNF-alpha) and IL-1 beta are 2 pro-inflammatory cytokines known to be involved in rheumatic diseases. The therapeutic strategy used in micro-immunotherapy (MI) to reduce chronic inflammation and attenuate pain consists in mainly targeting these 2 cytokines. 2LARTH (R) is a sublingually administered medicine consisting of lactose-saccharose globules impregnated with ethanolic preparations of immune mediators and nucleic acids at ultra-low doses.
   Purpose: The aim of the study is to explore the effect of the MI medicine on TNF-alpha and IL-1 beta secretion in human primary enriched monocytes exposed to lipopolysaccharide (LPS).
   Materials and methods: Placebo and active globules were diluted in culture medium to test 5 lactose-saccharose globules concentrations (from 1.75 to 22 mM). Freshly isolated enriched monocytes from 6 healthy donors were treated with or without LPS (10 ng/mL), LPS+placebo, or LPS+ 2LARTH (R) for 24 hours. IL-1 beta, TNF-alpha, and IL-6 release were evaluated by ELISA.
   Results: The medicine has significantly decreased the level of IL-1 beta secretion compared with placebo at these concentrations: 22 mM (P<0.0001),11 mM (P=0.0086), 5.5 mM (P= 0.0254), and compared with untreated LPS control at these concentrations: 22 mM, 11 mM (P=0.0008), and 5.5 mM (P=0.002). The effect of active globules on the reduction of TNF-alpha release is significant compared with placebo at these concentrations: 22 mM (P=0.0018),11 mM (P=0.0005), 5.5 mM (P=0.0136), and compared with untreated LPS control at these concentrations: 22 mM (P=0.0021), 11 mM (P=0.0017), 5.5 mM (P=0.0052) and 2.25 mM (P=0.0196). Besides, IL-6 secretion decreased compared with placebo at 22 mM (P=0.0177) and 11 mM (P=0.0031).
   Conclusion: The results indicate that the tested product exerts significant anti-inflammatory effects on human LPS-stimulated monocytes.
C1 [Floris, Ilaria] Labo Life France, Clin Affairs, Moutiers Sous Chantemerl, France.
   [Appel, Kurt] VivaCell Biotechnol GmbH, Denzlingen, Germany.
   [Rose, Thorsten; Lejeune, Beatrice] Labo Life Belgium, Clin Affairs, Gembloux, Belgium.
RP Floris, I (corresponding author), Labo Life France, Rue Francois Bruneau, F-144000 Nantes, France.
EM ilaria.floris@labolife.com
OI Floris, Ilaria/0000-0003-4089-3133; Lejeune,
   Beatrice/0000-0001-9067-6116
FU Labo'Life France
FX The authors would like to thank Anne Naedts for preparing and providing
   the placebo globules and Alain Lejeune for -providing and sending the
   medicine to VivaCell Biotechnology GmbH. This research study was funded
   by Labo'Life France.
CR Calabrese EJ, 2017, NPJ AGING MECH DIS, V3, DOI 10.1038/s41514-017-0013-z
   Calabrese EJ, 2001, TRENDS PHARMACOL SCI, V22, P285, DOI 10.1016/S0165-6147(00)01719-3
   Calabrese EJ, 2005, CRIT REV TOXICOL, V35, P89, DOI 10.1080/10408440590917044
   Chen X, 2016, SCI REP-UK, V6, DOI 10.1038/srep28423
   DECOURCY K, 1991, EXP CELL RES, V192, P52, DOI 10.1016/0014-4827(91)90156-O
   DINARELLO CA, 1987, J IMMUNOL, V139, P1902
   ENGLISH D, 1974, J IMMUNOL METHODS, V5, P249, DOI 10.1016/0022-1759(74)90109-4
   Excellence NIfHaC, 2020, OST CAR MAN AD CLIN
   Floris I, 2018, J BIOL REG HOMEOS AG, V32, P37
   Gane JM, 2016, J IMMUNOL RES, V2016, DOI 10.1155/2016/1079851
   Guha M, 2001, CELL SIGNAL, V13, P85, DOI 10.1016/S0898-6568(00)00149-2
   Higuchi T, 2015, J CELL BIOCHEM, V116, P609, DOI 10.1002/jcb.25012
   KOVACS EJ, 1989, J IMMUNOL, V143, P3532
   Marcum Zachary A, 2010, Ann Longterm Care, V18, P24
   NOBLE PB, 1968, BLOOD, V31, P66, DOI 10.1182/blood.V31.1.66.66
   O'Neil CK, 2012, AM J GERIATR PHARMAC, V10, P331, DOI 10.1016/j.amjopharm.2012.09.004
   Parashar A, 2018, DOSE-RESPONSE, V16, DOI 10.1177/1559325818774421
   Rosso M, 2011, CRIT REV IMMUNOL, V31, P379, DOI 10.1615/CritRevImmunol.v31.i5.20
   Schaible HG, 2014, ARTHRITIS RES THER, V16, DOI 10.1186/s13075-014-0470-8
   Schett G, 2016, NAT REV RHEUMATOL, V12, P14, DOI 10.1038/nrrheum.2016.166
   Schwartz A, 2017, REV ESPANOLA OZONOTE, V7, P17
   Sommer C, 2004, NEUROSCI LETT, V361, P184, DOI 10.1016/j.neulet.2003.12.007
   STRIETER RM, 1989, AM REV RESPIR DIS, V139, P335, DOI 10.1164/ajrccm/139.2.335
   Thomas G., 2016, ADV INFECT DIS, V06, P7, DOI [DOI 10.4236/AID.2016.61002, 10.4236/aid.2016.61002]
   TOSATO G, 1990, BLOOD, V75, P1305, DOI 10.1182/blood.V75.6.1305.1305
   van Laar Mart, 2012, Open Rheumatol J, V6, P320, DOI 10.2174/1874312901206010320
   Weis S, 2017, INT J MOL SCI, V18, DOI 10.3390/ijms18061273
NR 27
TC 16
Z9 16
U1 1
U2 3
PU DOVE MEDICAL PRESS LTD
PI ALBANY
PA PO BOX 300-008, ALBANY, AUCKLAND 0752, NEW ZEALAND
EI 1178-7031
J9 J INFLAMM RES
JI J. Inflamm. Res.
PY 2018
VL 11
BP 397
EP 405
DI 10.2147/JIR.S174326
PG 9
WC Immunology
WE Science Citation Index Expanded (SCI-EXPANDED)
SC Immunology
GA GY5MF
UT WOS:000448620200001
PM 30464572
OA Green Submitted, gold, Green Published
DA 2023-03-13
ER

PT J
AU Rey, B
   Degletagne, C
   Bodennec, J
   Monternier, PA
   Mortz, M
   Roussel, D
   Romestaing, C
   Rouanet, JL
   Tornos, J
   Duchamp, C
AF Rey, Benjamin
   Degletagne, Cyril
   Bodennec, Jacques
   Monternier, Pierre-Axel
   Mortz, Mathieu
   Roussel, Damien
   Romestaing, Caroline
   Rouanet, Jean-Louis
   Tornos, Jeremy
   Duchamp, Claude
TI Hormetic response triggers multifaceted anti-oxidant strategies in
   immature king penguins (Aptenodytes patagonicus)
SO FREE RADICAL BIOLOGY AND MEDICINE
LA English
DT Article
DE Redox homeostasis; Oxidative stress; Penguin; Lipid composition;
   Hormesis; Mitochondria
ID OXYGEN SPECIES PRODUCTION; AVIAN UNCOUPLING PROTEIN; SKELETAL-MUSCLE;
   OXIDATIVE STRESS; SUPEROXIDE-PRODUCTION; METABOLIC-RATE; THYROID STATUS;
   UP-REGULATION; LIFE-SPAN; MITOCHONDRIA
AB Repeated deep dives are highly pro-oxidative events for air-breathing aquatic foragers such as penguins. At fledging, the transition from a strictly terrestrial to a marine lifestyle may therefore trigger a complex set of anti-oxidant responses to prevent chronic oxidative stress in immature penguins but these processes are still undefined. By combining in vivo and in vitro approaches with transcriptome analysis, we investigated the adaptive responses of sea-acclimatized (SA) immature king penguins (Aptenodytes patagonicus) compared with pre-fledging never-immersed (NI) birds. In vivo, experimental immersion into cold water stimulated a higher thermogenic response in SA penguins than in NI birds, but both groups exhibited hypothermia, a condition favouring oxidative stress. In vitro, the pectoralis muscles of SA birds displayed increased oxidative capacity and mitochondrial protein abundance but unchanged reactive oxygen species (ROS) generation per g tissue because ROS production per mitochondria was reduced. The genes encoding oxidant-generating proteins were down-regulated in SA birds while mRNA abundance and activity of the main antioxidant enzymes were up-regulated. Genes encoding proteins involved in repair mechanisms of oxidized DNA or proteins and in degradation processes were also up-regulated in SA birds. Sea life also increased the degree of fatty acid unsaturation in muscle mitochondrial membranes resulting in higher intrinsic susceptibility to ROS. Oxidative damages to protein or DNA were reduced in SA birds. Repeated experimental immersions of NI penguins in cold-water partially mimicked the effects of acclimatization to marine life, modified the expression of fewer genes related to oxidative stress but in a similar way as in SA birds and increased oxidative damages to DNA. It is concluded that the multifaceted plasticity observed after marine life may be crucial to maintain redox homeostasis in active tissues subjected to high pro-oxidative pressure in diving birds. Initial immersions in cold-water may initiate an hormetic response triggering essential changes in the adaptive antioxidant response to marine life. (C) 2016 Elsevier Inc. All rights reserved.
C1 [Rey, Benjamin] Univ Lyon 1, CNRS, Lab Biometrie & Biol Evolut, Villeurbanne, France.
   [Rey, Benjamin] Univ Witwatersrand, Fac Hlth Sci, Sch Physiol, Brain Funct Res Grp, Johannesburg, South Africa.
   [Degletagne, Cyril; Monternier, Pierre-Axel; Mortz, Mathieu; Roussel, Damien; Romestaing, Caroline; Rouanet, Jean-Louis; Tornos, Jeremy; Duchamp, Claude] Univ Lyon 1, CNRS, Lab Ecol Hydrosyst Nat & Anthropises, Villeurbanne, France.
   [Bodennec, Jacques] Univ Lyon 1, CNRS, Neurosci Res Ctr, Villeurbanne, France.
   [Degletagne, Cyril] Helmholtz Ctr Polar & Marine Res Funct Ecol, Alfred Wegener Inst, Bremerhaven, Germany.
C3 Centre National de la Recherche Scientifique (CNRS); UDICE-French
   Research Universities; Universite Claude Bernard Lyon 1; VetAgro Sup;
   University of Witwatersrand; UDICE-French Research Universities;
   Universite Claude Bernard Lyon 1; Centre National de la Recherche
   Scientifique (CNRS); Centre National de la Recherche Scientifique
   (CNRS); UDICE-French Research Universities; Universite Claude Bernard
   Lyon 1; Helmholtz Association; Alfred Wegener Institute, Helmholtz
   Centre for Polar & Marine Research
RP Rey, B (corresponding author), Univ Lyon 1, CNRS, Lab Biometrie & Biol Evolut, Villeurbanne, France.
EM benjamin.rey@univ-lyon1.fr; Cyril.degletagne@gmail.com;
   jacques.bodennec@univ-lyon1.fr; pierreaxel.monternier@gmail.com;
   mathieu.mortz@gmail.com; damien.roussel@univ-lyon1.fr;
   Caroline.romestaing@univ-lyon1.fr; jean-louis.rouanet@univ-lyon1.fr;
   jeremy.tornos@cefe.cnrs.fr; claude.duchamp@univ-lyon1.fr
RI romestaing, caroline/O-8794-2017
OI romestaing, caroline/0000-0002-6877-9626; Tornos,
   Jeremy/0000-0002-8793-2518; Roussel, Damien/0000-0002-8865-5428
FU French Polar Institute (Institute Paul Emile Victor (IPEV) [131]
FX We are very grateful to Dr. Doris Abele for providing constructive
   comments on the draft manuscript. This work was supported by grants from
   the French Polar Institute (Institute Paul Emile Victor (IPEV),
   programme no.131).
CR AEBI H, 1984, METHOD ENZYMOL, V105, P121
   Ali SS, 2010, J BIOL CHEM, V285, P32522, DOI 10.1074/jbc.M110.155432
   BARRE H, 1986, AM J PHYSIOL, V251, pR456, DOI 10.1152/ajpregu.1986.251.3.R456
   Bolstad BM, 2003, BIOINFORMATICS, V19, P185, DOI 10.1093/bioinformatics/19.2.185
   Butler PJ, 1997, PHYSIOL REV, V77, P837, DOI 10.1152/physrev.1997.77.3.837
   Cheng GJ, 2008, FREE RADICAL BIO MED, V45, P1682, DOI 10.1016/j.freeradbiomed.2008.09.009
   Cherel Y, 2004, GEN COMP ENDOCR, V136, P398, DOI 10.1016/j.ygcen.2004.02.003
   Christensen LL, 2015, ECOL EVOL, V5, P5096, DOI 10.1002/ece3.1771
   Clanton TL, 2007, J APPL PHYSIOL, V102, P2379, DOI 10.1152/japplphysiol.01298.2006
   Collin A, 2005, DOMEST ANIM ENDOCRIN, V29, P78, DOI 10.1016/j.domaniend.2005.02.007
   Corsolini S, 2001, POLAR BIOL, V24, P365
   Criscuolo F, 2005, P ROY SOC B-BIOL SCI, V272, P803, DOI 10.1098/rspb.2004.3044
   Culik BM, 1996, J EXP BIOL, V199, P973
   D'Autreaux B, 2007, NAT REV MOL CELL BIO, V8, P813, DOI 10.1038/nrm2256
   Davies KJA, 2000, IUBMB LIFE, V50, P279, DOI 10.1080/15216540051081010
   Degletagne C, 2010, BMC GENOMICS, V11, DOI 10.1186/1471-2164-11-344
   DEMPLE B, 1994, ANNU REV BIOCHEM, V63, P915, DOI 10.1146/annurev.bi.63.070194.004411
   Donmez G, 2010, AGING CELL, V9, P285, DOI 10.1111/j.1474-9726.2010.00548.x
   Froget G, 2004, J EXP BIOL, V207, P3917, DOI 10.1242/jeb.01232
   Handrich Y, 1997, NATURE, V388, P64, DOI 10.1038/40392
   He HQ, 2009, MOL IMMUNOL, V46, P2218, DOI 10.1016/j.molimm.2009.04.020
   Hulbert AJ, 2007, PHYSIOL REV, V87, P1175, DOI 10.1152/physrev.00047.2006
   Jarmuszkiewicz W, 2015, FREE RADICAL BIO MED, V83, P12, DOI 10.1016/j.freeradbiomed.2015.02.012
   Jenni-Eiermann S, 2014, PLOS ONE, V9, DOI 10.1371/journal.pone.0097650
   Kalmar B, 2009, ADV DRUG DELIVER REV, V61, P310, DOI 10.1016/j.addr.2009.02.003
   Kultz D, 2005, ANNU REV PHYSIOL, V67, P225, DOI 10.1146/annurev.physiol.67.040403.103635
   Mujahid A, 2007, FEBS LETT, V581, P3461, DOI 10.1016/j.febslet.2007.06.051
   Pamplona R, 2011, AM J PHYSIOL-REG I, V301, pR843, DOI 10.1152/ajpregu.00034.2011
   Raclot T, 1998, MAR BIOL, V132, P523, DOI 10.1007/s002270050418
   Radak Z, 2008, FREE RADICAL BIO MED, V44, P153, DOI 10.1016/j.freeradbiomed.2007.01.029
   Rey B., DATA BRIEF UNPUB
   Rey B, 2008, AM J PHYSIOL-REG I, V295, pR92, DOI 10.1152/ajpregu.00271.2007
   Rey B, 2015, COMP BIOCHEM PHYS A, V183, P72, DOI 10.1016/j.cbpa.2015.01.012
   Rey B, 2014, J EXP ZOOL PART A, V321, P415, DOI 10.1002/jez.1872
   Rey B, 2013, J COMP PHYSIOL B, V183, P135, DOI 10.1007/s00360-012-0692-5
   Rey Benjamin, 2010, BMC Physiology, V10, P5, DOI 10.1186/1472-6793-10-5
   Rey B, 2010, J COMP PHYSIOL B, V180, P239, DOI 10.1007/s00360-009-0409-6
   Ristow M, 2014, NAT MED, V20, P709, DOI 10.1038/nm.3624
   Ristow M, 2014, DOSE-RESPONSE, V12, P288, DOI 10.2203/dose-response.13-035.Ristow
   Smyth GK, 2004, STAT APPL GENET MOL, V3, DOI [DOI 10.2202/1544-6115.1027, 10.2202/1544-6115.1027]
   St-Pierre J, 2002, J BIOL CHEM, V277, P44784, DOI 10.1074/jbc.M207217200
   Stockard TK, 2005, J EXP BIOL, V208, P2973, DOI 10.1242/jeb.01687
   Talbot DA, 2004, J PHYSIOL-LONDON, V558, P123, DOI 10.1113/jphysiol.2004.063768
   Talbot DA, 2004, FEBS LETT, V556, P111, DOI 10.1016/S0014-5793(03)01386-3
   Tapia PC, 2006, MED HYPOTHESES, V66, P832, DOI 10.1016/j.mehy.2005.09.009
   Tappel A L, 1978, Methods Enzymol, V52, P506
   Teulier L, 2016, J COMP PHYSIOL B, V186, P639, DOI 10.1007/s00360-016-0975-3
   Teulier L, 2012, P ROY SOC B-BIOL SCI, V279, P2464, DOI 10.1098/rspb.2011.2664
   Thorson Philip H., 1994, P271
   Vaisman N, 2008, AM J CLIN NUTR, V87, P1170, DOI 10.1093/ajcn/87.5.1170
   van Dam RP, 2002, J EXP BIOL, V205, P3769
   Vazquez-Medina JP, 2012, J COMP PHYSIOL B, V182, P741, DOI 10.1007/s00360-012-0652-0
   Vazquez-Medina JP, 2006, COMP BIOCHEM PHYS C, V142, P198, DOI 10.1016/j.cbpc.2005.09.004
   Wallace DC, 2005, ANNU REV GENET, V39, P359, DOI 10.1146/annurev.genet.39.110304.095751
   Yun J, 2014, CELL METAB, V19, P757, DOI 10.1016/j.cmet.2014.01.011
   Zenteno-Savin T, 2010, COMP BIOCHEM PHYS C, V152, P18, DOI 10.1016/j.cbpc.2010.02.007
   Zhu PC, 2011, CANCER CELL, V19, P401, DOI 10.1016/j.ccr.2011.01.018
NR 57
TC 13
Z9 13
U1 0
U2 19
PU ELSEVIER SCIENCE INC
PI NEW YORK
PA STE 800, 230 PARK AVE, NEW YORK, NY 10169 USA
SN 0891-5849
EI 1873-4596
J9 FREE RADICAL BIO MED
JI Free Radic. Biol. Med.
PD AUG
PY 2016
VL 97
BP 577
EP 587
DI 10.1016/j.freeradbiomed.2016.07.015
PG 11
WC Biochemistry & Molecular Biology; Endocrinology & Metabolism
WE Science Citation Index Expanded (SCI-EXPANDED)
SC Biochemistry & Molecular Biology; Endocrinology & Metabolism
GA DU0VZ
UT WOS:000381924100052
PM 27449544
DA 2023-03-13
ER

PT J
AU Wang, JY
   Tan, LJ
   Ni, ZQ
   Zhang, N
   Li, Q
   Wang, JT
AF Wang, Jiayin
   Tan, Liju
   Ni, Ziqi
   Zhang, Na
   Li, Qi
   Wang, Jiangtao
TI Is hydrodynamic diameter the decisive factor?-Comparison of the toxic
   mechanism of nSiO2 and mPS on marine microalgae Heterosigma akashiwo
SO AQUATIC TOXICOLOGY
LA English
DT Article
DE Micro -; nano -particles; Microalgae; Heterosigma akashiwo;
   Photosynthetic systems; Oxidative damage; Toxic mechanism
ID OXIDE NANOPARTICLES; FRESH-WATER; CHLAMYDOMONAS-REINHARDTII; TIO2
   NANOPARTICLES; GROWTH-INHIBITION; OXIDATIVE STRESS; SILICA; SIO2; ZNO;
   CYTOTOXICITY
AB To investigate the toxic mechanism of SiO2 nanoparticles (nSiO2) and polystyrene microplastics (mPS) on microalgae Heterosigma akashiwo, growth inhibition tests were carried out. The growth and biological responses of the algae exposed to nSiO2 (0.5, 1, 1.5, 2, 5, 10 and 30 mg L-1) and mPS (1, 2, 5, 10, 30 and 75 mg L-1) were explored in f/2 media for 96 h. It was found that the hydrodynamic diameter of the particles seems to be one of the more important factors to influence the algae. nSiO2 and mPS with similar hydrodynamic diameters have the similar toxic mechanism on H. akashiwo, and the effects were dose-and time-dependent. High concentrations of micro-/nano-particles (MNPs) could inhibit the growth of algal cells, however, low concentrations of MNPs did not restrict or even promoted the growth of algae, known as "Hormesis" phenomenon. The 96 h-EC20 values of nSiO2 and mPS on H. akashiwo were 2.69 and 10.07 mg L-1, respectively, and chlorophyll fluorescence pa-rameters indicated that the microalgal photosynthetic system were inhibited. The hydrophilic surface of nSiO2 increased the likelihood of nSiO2 binding to the hydrophilic functional group of microalgae, which may account for the slightly stronger toxic effect of nSiO2 than mPS. The algae continued to produce reactive oxygen species (ROS) under stress conditions. Total protein (TP) levels reduced, and superoxide dismutase (SOD) and catalase (CAT) levels increased to maintain ROS levels in the cells. The decrease in adenosine triphosphate (ATPase) indicated an impact on cellular energy metabolism. Cell membrane damage, cytoplasm and organelle efflux under stress were confirmed by scanning and transmission electron microscopy (SEM and TEM) images. This study contributes to the understanding of the size effect of MNPs on the growth of marine microalgae.
C1 [Wang, Jiayin; Tan, Liju; Ni, Ziqi; Zhang, Na; Li, Qi; Wang, Jiangtao] Ocean Univ China, Key Lab Marine Chem Theory & Technol, Minist Educ, Qingdao 266100, Peoples R China.
C3 Ocean University of China
RP Wang, JT (corresponding author), Ocean Univ China, Key Lab Marine Chem Theory & Technol, Minist Educ, Qingdao 266100, Peoples R China.
EM jtwang@ouc.edu.cn
FU National Natural Science Foundation of China; Key Technologies Research
   and Development Program; Natural Science Foundation of Shandong
   Province;  [41876078];  [2019YFC1407802];  [ZR2018MD016]
FX The study was financially supported by the National Natural Science
   Foundation of China [grant number 41876078] ; Key Technologies Research
   and Development Program [grant number 2019YFC1407802] ; Natural Science
   Foundation of Shandong Province [grant number ZR2018MD016] .
CR Adams LK, 2006, WATER SCI TECHNOL, V54, P327, DOI 10.2166/wst.2006.891
   Adams LK, 2006, WATER RES, V40, P3527, DOI 10.1016/j.watres.2006.08.004
   Ahamed A, 2021, J HAZARD MATER, V404, DOI 10.1016/j.jhazmat.2020.124107
   Blasco J, 2015, MAR ENVIRON RES, V111, P1, DOI 10.1016/j.marenvres.2015.10.001
   Book F, 2022, SCI TOTAL ENVIRON, V806, DOI 10.1016/j.scitotenv.2021.150893
   Brunner TJ, 2006, ENVIRON SCI TECHNOL, V40, P4374, DOI 10.1021/es052069i
   Chen PY, 2012, ENVIRON SCI TECHNOL, V46, P12178, DOI 10.1021/es303303g
   Chen YX, 2020, J HAZARD MATER, V399, DOI 10.1016/j.jhazmat.2020.123092
   Chtistophe M, 2006, CURR PHARM DESIGN, V12, P739, DOI 10.2174/138161206775474242
   Deng CN, 2014, BIOL TRACE ELEM RES, V160, P268, DOI 10.1007/s12011-014-0039-z
   Deniel M, 2019, AQUAT TOXICOL, V217, DOI 10.1016/j.aquatox.2019.105311
   Du XY, 2021, ENVIRON POLLUT, V290, DOI 10.1016/j.envpol.2021.118027
   Eriksen M, 2014, PLOS ONE, V9, DOI 10.1371/journal.pone.0111913
   Fu DD, 2019, AQUAT TOXICOL, V216, DOI 10.1016/j.aquatox.2019.105319
   Fujiwara K, 2008, J ENVIRON SCI HEAL A, V43, P1167, DOI 10.1080/10934520802171675
   Gong N, 2011, CHEMOSPHERE, V83, P510, DOI 10.1016/j.chemosphere.2010.12.059
   Gunasekaran D, 2020, J ENVIRON CHEM ENG, V8, DOI 10.1016/j.jece.2020.104250
   Hazeem LJ, 2020, MAR POLLUT BULL, V156, DOI 10.1016/j.marpolbul.2020.111278
   Hazeem LJ, 2019, NANOMATERIALS-BASEL, V9, DOI 10.3390/nano9070914
   Hong Y, 2009, AQUAT TOXICOL, V91, P262, DOI 10.1016/j.aquatox.2008.11.014
   Huang WQ, 2021, ENVIRON POLLUT, V287, DOI 10.1016/j.envpol.2021.117626
   Jambeck JR, 2015, SCIENCE, V347, P768, DOI 10.1126/science.1260352
   Jiang ZY, 2014, BRAZ ARCH BIOL TECHN, V57, P595, DOI [10.1590/S1516-8913201401304, 10.1590/S1982-88372014000100018]
   Klaine SJ, 2008, ENVIRON TOXICOL CHEM, V27, P1825, DOI 10.1897/08-090.1
   Lee SH, 2020, J HAZARD MATER, V389, DOI 10.1016/j.jhazmat.2020.122149
   Li CH, 2021, CHEMOSPHERE, V274, DOI 10.1016/j.chemosphere.2021.129771
   Li FM, 2015, AQUAT TOXICOL, V158, P1, DOI 10.1016/j.aquatox.2014.10.014
   Li SX, 2020, SCI TOTAL ENVIRON, V714, DOI 10.1016/j.scitotenv.2020.136767
   Li YQ, 2017, CHEM RES CHINESE U, V33, P107, DOI 10.1007/s40242-017-6246-3
   Liu YH, 2018, NANOMATERIALS-BASEL, V8, DOI 10.3390/nano8020095
   Liu ZQ, 2022, CHEMOSPHERE, V291, DOI 10.1016/j.chemosphere.2021.132941
   Long M, 2017, ENVIRON POLLUT, V228, P454, DOI 10.1016/j.envpol.2017.05.047
   Manzo S, 2015, ENVIRON SCI POLLUT R, V22, P15941, DOI 10.1007/s11356-015-4790-2
   Maul J., 2007, ULLMANNS ENCY IND CH, V29, P475, DOI [10.1002/14356007.a21_615.pub2, DOI 10.1002/14356007.A21_615.PUB2]
   Miao LZ, 2019, ENVIRON POLLUT, V255, DOI 10.1016/j.envpol.2019.113300
   Parsai T, 2022, ENVIRON POLLUT, V308, DOI 10.1016/j.envpol.2022.119626
   Pereira MM, 2014, J NANOBIOTECHNOL, V12, DOI 10.1186/1477-3155-12-15
   Pikula K, 2022, INT J MOL SCI, V23, DOI 10.3390/ijms23020990
   Pikula K, 2020, NANOMATERIALS-BASEL, V10, DOI 10.3390/nano10030485
   Salata OV, 2004, J Nanobiotechnology, V2, P3, DOI 10.1186/1477-3155-2-3
   Samei M, 2019, ENVIRON SCI POLLUT R, V26, P2409, DOI 10.1007/s11356-018-3787-z
   Sendra M, 2017, CHEMOSPHERE, V179, P279, DOI 10.1016/j.chemosphere.2017.03.123
   Sendra M, 2019, ENVIRON POLLUT, V249, P610, DOI 10.1016/j.envpol.2019.03.047
   Sharma P, 2020, NANOIMPACT, V17, DOI 10.1016/j.impact.2019.100200
   Song CF, 2020, SCI TOTAL ENVIRON, V723, DOI 10.1016/j.scitotenv.2020.138146
   Sousa CA, 2019, AQUAT TOXICOL, V214, DOI 10.1016/j.aquatox.2019.105265
   Taylor NS, 2016, NANOTOXICOLOGY, V10, P32, DOI 10.3109/17435390.2014.1002868
   Thiagarajan V, 2021, AQUAT TOXICOL, V232, DOI 10.1016/j.aquatox.2021.105747
   Thompson RC, 2009, PHILOS T R SOC B, V364, P2153, DOI 10.1098/rstb.2009.0053
   Ugya AY, 2020, CHEM ECOL, V36, P174, DOI 10.1080/02757540.2019.1688308
   Van Hoecke K, 2008, ENVIRON TOXICOL CHEM, V27, P1948, DOI 10.1897/07-634.1
   Wang F, 2019, APPL SCI-BASEL, V9, DOI 10.3390/app9081534
   Wang JY, 2022, ENVIRON SCI-NANO, V9, P3094, DOI 10.1039/d2en00246a
   Wang JY, 2011, TOXICOL IN VITRO, V25, P242, DOI 10.1016/j.tiv.2010.11.010
   Wang SY, 2020, MAR POLLUT BULL, V158, DOI 10.1016/j.marpolbul.2020.111403
   Wang SC, 2021, SCI TOTAL ENVIRON, V797, DOI 10.1016/j.scitotenv.2021.149180
   Wayman C, 2021, ENVIRON SCI-PROC IMP, V23, DOI 10.1039/d0em00446d
   Xia B, 2015, SCI TOTAL ENVIRON, V508, P525, DOI 10.1016/j.scitotenv.2014.11.066
   Xu J, 2011, ECOTOXICOLOGY, V20, P73, DOI 10.1007/s10646-010-0557-1
   Yan Z, 2021, J WATER PROCESS ENG, V43, DOI 10.1016/j.jwpe.2021.102291
   Yang WF, 2020, ECOTOX ENVIRON SAFE, V195, DOI 10.1016/j.ecoenv.2020.110484
   Yang WF, 2021, ENVIRON POLLUT, V284, DOI 10.1016/j.envpol.2021.117413
   Zhang C, 2016, AQUAT TOXICOL, V178, P158, DOI 10.1016/j.aquatox.2016.07.020
   Zhang Q, 2018, ENVIRON POLLUT, V243, P1106, DOI 10.1016/j.envpol.2018.09.073
   Zhao T, 2020, MAR POLLUT BULL, V154, DOI 10.1016/j.marpolbul.2020.111074
NR 65
TC 1
Z9 1
U1 21
U2 21
PU ELSEVIER
PI AMSTERDAM
PA RADARWEG 29, 1043 NX AMSTERDAM, NETHERLANDS
SN 0166-445X
EI 1879-1514
J9 AQUAT TOXICOL
JI Aquat. Toxicol.
PD NOV
PY 2022
VL 252
AR 106309
DI 10.1016/j.aquatox.2022.106309
PG 12
WC Marine & Freshwater Biology; Toxicology
WE Science Citation Index Expanded (SCI-EXPANDED)
SC Marine & Freshwater Biology; Toxicology
GA 5A0UW
UT WOS:000862612600001
PM 36156355
DA 2023-03-13
ER

PT J
AU Glowacka, A
   Klikocka, H
   Onuch, J
AF Glowacka, Aleksandra
   Klikocka, Hanna
   Onuch, Joanna
TI CONTENT OF ZINC AND IRON IN COMMON BEAN SEEDS (PHASEOLUS VULGARIS L.) IN
   DIFFERENT WEED CONTROL METHODS
SO JOURNAL OF ELEMENTOLOGY
LA English
DT Article
DE herbicides; hormesis; micronutrients; bentazon; linuron; chlomazone;
   metribuzin
ID CALCIUM CONTENT; ZN; HERBICIDES; MAGNESIUM; QUALITY; PLANTS; CU
AB A field experiment was conducted in 2010-2012 on a private farm located in the village of Frankaraionka in the administrative district (powiat) of Zamosc, on brown soil with slightly acidic pH, and the average abundance of zinc and iron. The experiment was set up in a random split-plot design with four replications, with seven methods for controlling weed infestation: 1) no weeding control, 2) hand weeding control, 3) linuron (Afalon dyspersyjny 450 SC), 4) linuron + metribuzin (Afalon dyspersyjny 450 SC + Mistral 70 WG), 5) linuron + chlomazone (Harrier 295 ZC), 6) linuron + chlomazone + metribuzin (Harrier 295 ZC +Mistral 70 WG), 7) bentazon (Basagran 480 SL twice). The objective of the study was to determine the effect of weeding control methods on the content of iron and zinc in the seeds of cv. Jag Karlowy common bean (Phaseolus vulgaris L.).
   The highest seed yield, on average 29.39 dt ha(-1), was obtained on the plots where weeds were controlled by the application of the herbicides Harrier 295 ZC + Mistral 20 WG just after sowing. The lowest seed yield was harvested on unweeded plots -6.77 dt ha(-1) on average.
   Statistical analysis showed a significant effect of the weed control methods and the weather conditions in growing seasons on the content of iron and zinc in bean seeds. The lowest amount of zinc, an average of 36.11 mg kg(-1), was found in beans from unweeded plots. The use of the herbicides Afalon dyspersyjny 450 SC + Mistral 70 WG, Harrier 295 ZC and Harrier 295 ZC + Mistral 70 WG significantly increased the zinc content compared to the un weeded control and manual weeding.
   The highest iron concentration, on average 75.12 mg kg(-1), was observed in seeds from unweeded plots. Significantly less iron accumulated in beans from plots weeded manually and by application of the herbicides Harrier 295 ZC and Harrier 295 ZC + Mistral 70 WG.
C1 [Glowacka, Aleksandra; Klikocka, Hanna] Univ Life Sci Lublin, Fac Agrobioengn, PL-20950 Lublin, Poland.
   [Onuch, Joanna] Univ Life Sci Lublin, Dept Management & Environm Protect, PL-20950 Lublin, Poland.
C3 University of Life Sciences in Lublin; University of Life Sciences in
   Lublin
RP Glowacka, A (corresponding author), Univ Life Sci Lublin, Fac Agrobioengn, Akad 13, PL-20950 Lublin, Poland.
EM aleksandra.glowacka@up.lublin.pl
RI Klikocka, Hanna/T-5290-2018; Głowacka, Aleksandra/U-2374-2018
OI Klikocka, Hanna/0000-0003-2472-9720; Głowacka,
   Aleksandra/0000-0003-2835-7426
CR Adomas B., 2007, ZESZ PROB POST NAUK, V522, P87
   Appleby AP, 1998, HUM EXP TOXICOL, V17, P270, DOI 10.1191/096032798678908747
   Beebe Stephen, 2000, Food and Nutrition Bulletin, V21, P387
   Blair M, 2009, MOL BREEDING, V23, P197, DOI 10.1007/s11032-008-9225-z
   Bowszys T, 2009, J ELEMENTOL, V14, P23, DOI 10.5601/jelem.2009.14.1.03
   Cakmak I, 2002, PLANT SOIL, V247, P3, DOI 10.1023/A:1021194511492
   Carvalho LMJ, 2012, FOOD NUTR RES, V56, DOI 10.3402/fnr.v56i0.15618
   Cedergreen Nina, 2007, Dose-Response, V5, P150, DOI 10.2203/dose-response.06-008.Cedergreen
   DEVINE MD, 1990, WEED SCI, V38, P299, DOI 10.1017/S0043174500056563
   Firatligil-Durmus E, 2010, J FOOD ENG, V99, P445, DOI 10.1016/j.jfoodeng.2009.08.005
   Frossard E, 2000, J SCI FOOD AGR, V80, P861, DOI [10.1002/(SICI)1097-0010(20000515)80:7<861::AID-JSFA601>3.0.CO;2-P, 10.1002/(SICI)1097-0010(20000515)80:7&lt;861::AID-JSFA601&gt;3.0.CO;2-P]
   GEIGER DR, 1990, WEED SCI, V38, P324, DOI 10.1017/S0043174500056599
   GLOWACKA A, 2010, ROCZ NAUK, V12, P18
   Glowacka A, 2013, J ELEMENTOL, V18, P211, DOI 10.5601/jelem.2013.18.2.02
   Graham PH, 1997, FIELD CROP RES, V53, P131, DOI 10.1016/S0378-4290(97)00112-3
   Gugala M, 2010, J ELEMENTOL, V15, P269, DOI 10.5601/jelem.2010.15.2.269-280
   Hekmat S, 2008, CROP PROT, V27, P1491, DOI 10.1016/j.cropro.2008.07.008
   Iqbal A, 2006, FOOD CHEM, V97, P331, DOI 10.1016/j.foodchem.2005.05.011
   Kahlon TS, 2005, FOOD CHEM, V90, P241, DOI 10.1016/j.foodchem.2004.03.046
   Klikocka H, 2013, ACTA SCI POL-HORTORU, V12, P41
   Klikocka H, 2011, ACTA SCI POL-HORTORU, V10, P137
   Korus J., 2005, ZYWN-NAUK TECHNOL JA, V4, P81
   Labuda H, 2010, ACTA SCI POL-HORTORU, V9, P117
   Lin LZ, 2008, FOOD CHEM, V107, P399, DOI 10.1016/j.foodchem.2007.08.038
   Meyer MRM, 2013, FOOD CHEM, V136, P87, DOI 10.1016/j.foodchem.2012.07.105
   Moraghan JT, 2002, PLANT SOIL, V246, P175, DOI 10.1023/A:1020616026728
   Nchimbi-Msolla Susan, 2010, Asian Journal of Plant Sciences, V9, P455
   Podleny J., 2005, ACTA AGROPHYS, V6, P213
   Santalla M, 2001, EUPHYTICA, V121, P45, DOI 10.1023/A:1012080303872
   Sikkema PH, 2008, CROP PROT, V27, P124, DOI 10.1016/j.cropro.2007.04.017
   Soltani N, 2006, CROP PROT, V25, P476, DOI 10.1016/j.cropro.2005.08.002
   Stepniak-Solyga P., 2003, ANN UMCS EE, V76, P175
   Tryphone GM, 2010, AFR J AGR RES, V5, P738
   VANHEEMST HDJ, 1985, AGR SYST, V18, P81, DOI 10.1016/0308-521X(85)90047-2
   Whittaker P, 1998, AM J CLIN NUTR, V68, p442S, DOI 10.1093/ajcn/68.2.442S
NR 35
TC 6
Z9 6
U1 0
U2 6
PU POLISH SOCIETY MAGNESIUM RESEARCH
PI OLSZYTN
PA UNIV WARMIA-MAZURY OLSZTYN, PLAC LODZKI 2, OLSZYTN, PLS 10-957, POLAND
SN 1644-2296
J9 J ELEMENTOL
JI J. Elem.
PD JUN
PY 2015
VL 20
IS 2
BP 293
EP 303
PG 11
WC Environmental Sciences
WE Science Citation Index Expanded (SCI-EXPANDED)
SC Environmental Sciences & Ecology
GA CL2AD
UT WOS:000356745100004
DA 2023-03-13
ER

PT J
AU Wu, ZX
   Liu, QL
   Zhong, YD
   Xiao, PJ
   Yu, FX
AF Wu, Zhaoxiang
   Liu, Qiaoli
   Zhong, Yongda
   Xiao, Pingjiang
   Yu, Faxin
TI Additions of Liriodendron sino-americanum Leaf Powder Change Soil
   Quality, Improve Sarcandra glabra Growth, and Alter Microbial Community
SO JOURNAL OF SOIL SCIENCE AND PLANT NUTRITION
LA English
DT Article
DE L; sino-americanum leaf litter; Microbial community; Medicinal plant;
   Interspecific interaction; Plant growth; Soil properties
ID CHLOROPHYLL-A; L.; PHOTOSYNTHESIS; EXTRACTION; FUMIGATION; PLANTLETS;
   ALKALOIDS; NITROGEN; LEAVES; FUNGI
AB The interspecific relationship of plants plays a significant role in the agroforestry ecosystem. Chemical compounds release from litter exudates and decomposition was an important form of plant interspecific interaction and induced a series of biological reaction in adjacent plants. The objectives of the present study are to examine the effects of Liriodendron sino-americanum leaf powder on soil quality, plant growth and second metabolites accumulation, and rhizosphere microbial community, taking Sarcandra glabra (Thunb.) Nakai saplings as the host plant. A pot experiment was carried out under greenhouse conditions. The experiment comprised three treatments (CK (no addition), C75 (7.5% dosage addition), and C100 (10% dosage addition)) laid down in a completely randomized design with three replicates. Plant growth, second metabolites, and chlorophyll content were evaluated. Soil properties were also studied after plants were harvested, and the rhizosphere microbial community was determined via high-throughput sequencing. The addition of L. sino-americanum leaf powder increased the soil quality significantly, including the index of pH, soil organic carbon, and available nutrients of nitrogen, phosphorus, and potassium. With the dosage increase of L. sino-americanum leaf powder, dry weight of plant shoot and root, chlorophyll b concentration, and plant height increased continuously; however, chlorophyll a and rosmarinic acid increased firstly and then decreased. Moreover, the structure and composition of the rhizosphere microbial community were affected by L. sino-americanum leaf powder, and the effects on microbial diversity presented as a hormesis effect in dose. Statistical analyses further revealed that rhizospheric microbial community composition in relative abundance was highly related to the organic matter promoted by the addition of L. sino-americanum leaf powder. L. sino-americanum leaf plays positive effects on the cultivation of Sarcandra glabra under the forest, through litter exudates and decomposition, suggesting that cultivativation of Sarcandra glabra under L. sino-americanum plantation will achieve great economic, ecological, and social benefits.
C1 [Wu, Zhaoxiang; Liu, Qiaoli; Zhong, Yongda; Yu, Faxin] Jiangxi Acad Sci, Inst Biol Resources, Nanchang 330096, Jiangxi, Peoples R China.
   [Wu, Zhaoxiang; Liu, Qiaoli; Zhong, Yongda; Yu, Faxin] Key Lab Hort Plant Genet & Improvement Jiangxi Pr, Nanchang 330096, Jiangxi, Peoples R China.
   [Xiao, Pingjiang] Wugongshan Forestry Ctr, Jian 343212, Jiangxi, Peoples R China.
RP Yu, FX (corresponding author), Jiangxi Acad Sci, Inst Biol Resources, Nanchang 330096, Jiangxi, Peoples R China.; Yu, FX (corresponding author), Key Lab Hort Plant Genet & Improvement Jiangxi Pr, Nanchang 330096, Jiangxi, Peoples R China.
EM yufaxin@jxas.ac.cn
FU National Natural Science Foundation of China [31960230]; Key Research &
   Development projects in Jiangxi Province [20192ACB60014]
FX The study was financially supported by the National Natural Science
   Foundation of China (31960230) and Key Research & Development projects
   in Jiangxi Province (20192ACB60014).
CR Abarenkov K, 2010, NEW PHYTOL, V186, P281, DOI 10.1111/j.1469-8137.2009.03160.x
   Ali A, 2022, FRONT MICROBIOL, V13, DOI 10.3389/fmicb.2022.697815
   Bahram M, 2018, NATURE, V560, P233, DOI 10.1038/s41586-018-0386-6
   Bergmann GT, 2011, SOIL BIOL BIOCHEM, V43, P1450, DOI 10.1016/j.soilbio.2011.03.012
   BROOKES PC, 1985, SOIL BIOL BIOCHEM, V17, P837, DOI 10.1016/0038-0717(85)90144-0
   Cao HJ, 2012, EVID-BASED COMPL ALT, V2012, DOI 10.1155/2012/236539
   Caporaso JG, 2010, NAT METHODS, V7, P335, DOI 10.1038/nmeth.f.303
   Chinese Pharmacopoeia Commission [CPC], 2020, PHARMACOPOEIA PEOPLE
   CORNFIELD AH, 1960, NATURE, V187, P260, DOI 10.1038/187260a0
   Graziose R, 2011, J ETHNOPHARMACOL, V133, P26, DOI 10.1016/j.jep.2010.08.059
   Guo Lan-ping, 2004, Zhongguo Zhongyao Zazhi, V29, P615
   Gyaneshwar P, 2002, PLANT SOIL, V245, P83, DOI 10.1023/A:1020663916259
   Hoft M, 1996, OECOLOGIA, V107, P160, DOI 10.1007/BF00327899
   Hua B, 2021, BIOTECHNOL LETT, V43, P655, DOI 10.1007/s10529-020-03046-1
   Huang WW, 2020, GLOB ECOL CONSERV, V21, DOI 10.1016/j.gecco.2019.e00872
   HUFFORD CD, 1975, J PHARM SCI-US, V64, P789, DOI 10.1002/jps.2600640512
   Inderjit, 2001, PERSPECT PLANT ECOL, V4, P3, DOI 10.1078/1433-8319-00011
   Kapoor R, 2002, J SCI FOOD AGR, V82, P339, DOI 10.1002/jsfa.1039
   Kapoor R, 2002, WORLD J MICROB BIOT, V18, P459, DOI 10.1023/A:1015522100497
   KIEFER DA, 1989, LIMNOL OCEANOGR, V34, P868, DOI 10.4319/lo.1989.34.5.0868
   Killingbeck KT, 1996, ECOLOGY, V77, P1716, DOI 10.2307/2265777
   Li H, 2019, INT J BIOL MACROMOL, V123, P957, DOI 10.1016/j.ijbiomac.2018.11.103
   Li SH., 2008, JIANGSU AGR SCI, V3, P113, DOI [10.15889/j.issn.1002-1302.2008.03.032, DOI 10.15889/J.ISSN.1002-1302.2008.03.032]
   Li YB, 2019, SOIL BIOL BIOCHEM, V130, P33, DOI 10.1016/j.soilbio.2018.11.025
   LICHTENTHALER HK, 1987, METHOD ENZYMOL, V148, P350
   Liu JJ, 2016, BMC COMPLEM ALTERN M, V16, DOI 10.1186/s12906-016-1383-7
   MAY FE, 1990, AUST J BOT, V38, P245, DOI 10.1071/BT9900245
   Mushtaq MN, 2013, PLANT PHYSIOL BIOCH, V70, P374, DOI 10.1016/j.plaphy.2013.06.003
   Nelson D. W., 1982, Methods of soil analysis. Part 2. Chemical and microbiological properties, P539
   Nilsson RH, 2011, NEW PHYTOL, V191, P314, DOI 10.1111/j.1469-8137.2011.03755.x
   PORRA RJ, 1989, BIOCHIM BIOPHYS ACTA, V975, P384, DOI 10.1016/S0005-2728(89)80347-0
   Pouryousef M, 2015, CROP PROT, V69, P60, DOI 10.1016/j.cropro.2014.12.004
   Pruesse E, 2007, NUCLEIC ACIDS RES, V35, P7188, DOI 10.1093/nar/gkm864
   Qiu MH, 2012, BIOL FERT SOILS, V48, P807, DOI 10.1007/s00374-012-0675-4
   Qu XinJing, 2018, Journal of Anhui Agricultural University, V45, P861
   Rajala T, 2012, FEMS MICROBIOL ECOL, V81, P494, DOI 10.1111/j.1574-6941.2012.01376.x
   SAEBO A, 1995, PLANT CELL TISS ORG, V41, P177, DOI 10.1007/BF00051588
   Sowndhararajan K, 2017, SCI PHARM, V85, DOI 10.3390/scipharm85030033
   Toussaint JP, 2007, MYCORRHIZA, V17, P291, DOI 10.1007/s00572-006-0104-3
   van der Putten WH, 2013, J ECOL, V101, P265, DOI 10.1111/1365-2745.12054
   Venugopalan A, 2015, BIOTECHNOL ADV, V33, P873, DOI 10.1016/j.biotechadv.2015.07.004
   Wei SS, 2019, IND CROP PROD, V137, P367, DOI 10.1016/j.indcrop.2019.05.041
   WU J, 1990, SOIL BIOL BIOCHEM, V22, P1167, DOI 10.1016/0038-0717(90)90046-3
   Xie DJ, 2020, BMC PLANT BIOL, V20, DOI 10.1186/s12870-020-02685-w
   Xu QL, 2013, J AGR FOOD CHEM, V61, P7309, DOI 10.1021/jf4017652
   Xue Li, 2003, Yingyong Shengtai Xuebao, V14, P1820
   Yang AH, 2016, SCI REP-UK, V6, DOI 10.1038/srep25632
   Yang LL, 2020, PHYTOCHEMISTRY, V177, DOI 10.1016/j.phytochem.2020.112434
   Zahir A, 2014, APPL BIOCHEM BIOTECH, V174, P693, DOI 10.1007/s12010-014-1098-5
   Zhang FuYun, 2005, Journal of Yunnan Agricultural University, V20, P697
   [张启云 Zhang Qiyun], 2013, [中药新药与临床药理, Traditional Chinese Drug Research and Clinical Plarmacology], V24, P294
   Zhao YaQi, 2016, Journal of Nanjing Forestry University (Natural Sciences Edition), V40, P76
   Zheng LP, 2016, PLANT GROWTH REGUL, V80, P93, DOI 10.1007/s10725-016-0162-2
   Zhou H, 2013, FOOD CHEM, V138, P2390, DOI 10.1016/j.foodchem.2012.12.027
   Zhu WY, 2016, SCI REP-UK, V6, DOI 10.1038/srep34290
   Zou HT, 2016, PLOS ONE, V11, DOI 10.1371/journal.pone.0153214
NR 56
TC 0
Z9 0
U1 7
U2 7
PU SPRINGER INT PUBL AG
PI CHAM
PA GEWERBESTRASSE 11, CHAM, CH-6330, SWITZERLAND
SN 0718-9508
EI 0718-9516
J9 J SOIL SCI PLANT NUT
JI J. Soil Sci. Plant Nutr.
PD DEC
PY 2022
VL 22
IS 4
BP 4983
EP 4995
DI 10.1007/s42729-022-00975-w
EA AUG 2022
PG 13
WC Plant Sciences; Environmental Sciences; Soil Science
WE Science Citation Index Expanded (SCI-EXPANDED)
SC Plant Sciences; Environmental Sciences & Ecology; Agriculture
GA 8J9QT
UT WOS:000842719500001
DA 2023-03-13
ER

PT J
AU Acar, NV
   Dursun, A
   Aygun, D
   Cila, HEG
   Lay, I
   Gulbakan, B
   Ozgul, RK
AF Acar, Nese Vardar
   Dursun, Ali
   Aygun, Damla
   Cila, H. Esra Gurses
   Lay, Incilay
   Gulbakan, Basri
   Ozgul, R. Koksal
TI An investigation of different intracellular parameters for Inborn Errors
   of Metabolism: Cellular stress, antioxidant response and autophagy
SO FREE RADICAL BIOLOGY AND MEDICINE
LA English
DT Article
DE Inborn errors of metabolism; Oxidative stress; Reductive stress; Nrf2;
   Keap1; p62 pathway; Mitochondrial dysfunction; Autophagy
ID OXIDATIVE STRESS; THERAPEUTIC INTERVENTION; METHYLMALONIC ACIDURIA;
   CARDIOMYOCYTE DEATH; REACTIVE OXYGEN; SMALL MOLECULES; IVA PATIENTS;
   VITAGENES; HORMESIS; DISORDERS
AB Oxidative stress is associated with various disease pathologies including Inborn Errors of Metabolism (IEMs), among the most important causes of childhood morbidity and mortality. At least as much as oxidative stress in cells, reductive stress poses a danger to the disruption of cell homeostasis. p62/SQSTM1, protects cells from stress by activation of Nrf2/Keap1 and autophagy pathways. In this study, we tested the role of cellular stress, mitochondrial dysfunction and autophagy via Nrf2/Keap1/p62 pathway in the pathophysiology of three main groups of IEMs. Our results showed that antioxidant and oxidant capacity alone would not be sufficient to reflect the true clinical picture of these diseases. ATP, ROS and mitochondrial membrane potantial (MMP) measurements demonstrated increased cellular stress and bioenergetic imbalance in methylmalonic acidemia (MMA), indicating mild mitochondrial dysfunction. In isovaleric acidemia (IVA), no major change was detected in ATP, ROS and MMP values. Propionic acidemia (PA), mitochondrial diseases (MIT) and mucopolysaccharidosis IV (MPS IV) might point out mitohormesis to cope with chronic reductive stress. Induction of Nrf2/Keap1/p62 pathway and increased expression of HMOX1 were detected in all IEMs. LC3B-II and p62 expression results indicated an impaired autophagic flux in MIT and MPS IV and an induction of autophagic flux in MMA, PA and IVA, but also partial expression of Beclin1, enables autophagy activation, was detected in all IEMs. We conclude that individual diagnosis and treatments are of great importance in IEMs. In addition, we assume that the application of therapeutic antioxidant or preventive treatments without determining the cellular stress status in IEMs may disrupt the sensitive oxidant-antioxidant balance in the cell, leading to the potential to further disrupt the clinical picture, especially in patients with reductive stress. To the best of our knowledge, this is the first study to simultaneously relate IEMs with cellular stress, mitochondrial dysfunction, and autophagy.
C1 [Acar, Nese Vardar; Dursun, Ali; Aygun, Damla; Cila, H. Esra Gurses; Gulbakan, Basri; Ozgul, R. Koksal] Hacettepe Univ, Fac Med, Inst Child Hlth, Dept Pediat Metab, Ankara, Turkey.
   [Lay, Incilay] Hacettepe Univ, Fac Med, Dept Med Biochem, Ankara, Turkey.
C3 Hacettepe University; Hacettepe University
RP Ozgul, RK (corresponding author), Hacettepe Univ, Fac Med, Inst Child Hlth, Dept Pediat Metab, Ankara, Turkey.
EM rkozgul@hacettepe.edu.tr
FU Hacettepe University Scientific Research Unit [THD-2019-17639]
FX This study was supported by Hacettepe University Scientific Research
   Unit (Project No: THD-2019-17639) for doctoral thesis.
CR Almeciga-Diaz CJ, 2019, J MED CHEM, V62, P6175, DOI 10.1021/acs.jmedchem.9b00428
   Bellezza I., 2020, CELLULAR MOL LIFE SC, P1
   Brasil S, 2015, CLIN GENET, V87, P576, DOI 10.1111/cge.12426
   Calabrese V, 2014, J CELL COMMUN SIGNAL, V8, P369, DOI 10.1007/s12079-014-0253-7
   Calabrese V, 2012, BBA-MOL BASIS DIS, V1822, P753, DOI 10.1016/j.bbadis.2011.11.002
   Calabrese V, 2011, MOL ASPECTS MED, V32, P279, DOI 10.1016/j.mam.2011.10.007
   Calabrese V, 2010, ANTIOXID REDOX SIGN, V13, P1763, DOI 10.1089/ars.2009.3074
   Calabrese V, 2009, FRONT BIOSCI-LANDMRK, V14, P376, DOI 10.2741/3250
   Cammarata A, 2019, BIOMED ENG, P90
   Carretero A, 2020, FREE RADICAL RES, V54, P173, DOI 10.1080/10715762.2020.1735632
   Consoli V, 2021, BIOMOLECULES, V11, DOI 10.3390/biom11040589
   Cornelius C, 2013, HORM MOL BIOL CLIN I, V16, P73, DOI 10.1515/hmbci-2013-0051
   Cornelius C, 2013, IMMUN AGEING, V10, DOI 10.1186/1742-4933-10-15
   Dattilo S, 2015, IMMUN AGEING, V12, DOI 10.1186/s12979-015-0046-8
   de Keyzer Y, 2009, PEDIATR RES, V66, P91, DOI 10.1203/PDR.0b013e3181a7c270
   Dodson M, 2019, ANNU REV PHARMACOL, V59, P555, DOI 10.1146/annurev-pharmtox-010818-021856
   Donida B, 2017, MOL GENET METAB REP, V11, P46, DOI 10.1016/j.ymgmr.2017.04.005
   Donida B, 2015, BBA-MOL BASIS DIS, V1852, P1012, DOI 10.1016/j.bbadis.2015.02.004
   Ebrahimi-Fakhari D, 2016, BRAIN, V139, P317, DOI 10.1093/brain/awv371
   El-Hattab AW, 2015, CLIN PERINATOL, V42, P413, DOI 10.1016/j.clp.2015.02.010
   Erel O, 2004, CLIN BIOCHEM, V37, P277, DOI 10.1016/j.clinbiochem.2003.11.015
   Erel O, 2005, CLIN BIOCHEM, V38, P1103, DOI 10.1016/j.clinbiochem.2005.08.008
   Esparza-Molto PB, 2017, CELL MOL LIFE SCI, V74, P2151, DOI 10.1007/s00018-017-2462-8
   Ezgu F, 2016, ADV CLIN CHEM, V73, P195, DOI 10.1016/bs.acc.2015.12.001
   Fang CC, 2017, OXID MED CELL LONGEV, V2017, DOI 10.1155/2017/8495160
   Fernandes CG, 2011, CELL MOL NEUROBIOL, V31, P775, DOI 10.1007/s10571-011-9675-4
   Gallego-Villar L, 2014, BIOCHEM BIOPH RES CO, V452, P457, DOI 10.1016/j.bbrc.2014.08.091
   Gallego-Villar L, 2013, J INHERIT METAB DIS, V36, P731, DOI 10.1007/s10545-012-9545-3
   Garcia-Aguilar A, 2018, FRONT PHYSIOL, V9, DOI 10.3389/fphys.2018.01322
   Ghosh N, 2011, FREE RADICAL RES, V45, P888, DOI 10.3109/10715762.2011.574290
   Haberle J, 2018, ORPHANET J RARE DIS, V13, DOI 10.1186/s13023-018-0963-7
   Ialongo C, 2017, CLIN BIOCHEM, V50, P356, DOI 10.1016/j.clinbiochem.2016.11.037
   Kim JH, 2019, KIDNEY RES CLIN PRAC, V38, P318, DOI 10.23876/j.krcp.18.0152
   Knerr I, 2012, J INHERIT METAB DIS, V35, P29, DOI 10.1007/s10545-010-9269-1
   Kongara S, 2012, FRONT ONCOL, V2, DOI 10.3389/fonc.2012.00171
   Lee J, 2012, BIOCHEM J, V441, P523, DOI 10.1042/BJ20111451
   Li LL, 2015, CELL MOL NEUROBIOL, V35, P615, DOI 10.1007/s10571-015-0166-x
   Luciani A, 2020, NAT COMMUN, V11, DOI 10.1038/s41467-020-14729-8
   Lushchak VI, 2014, CHEM-BIOL INTERACT, V224, P164, DOI 10.1016/j.cbi.2014.10.016
   Lushchak Volodymyr I, 2012, J Amino Acids, V2012, P736837, DOI 10.1155/2012/736837
   Ma XC, 2015, MOL CELL BIOL, V35, P956, DOI 10.1128/MCB.01091-14
   Ma XC, 2012, CIRCULATION, V125, P3170, DOI 10.1161/CIRCULATIONAHA.111.041814
   Mancuso M, 2009, CURR MOL MED, V9, P1095, DOI 10.2174/156652409789839099
   Matalonga L, 2017, J INHERIT METAB DIS, V40, P177, DOI 10.1007/s10545-016-0005-3
   Mc Guire PJ, 2009, MOL GENET METAB, V98, P173, DOI 10.1016/j.ymgme.2009.06.007
   Melo DR, 2011, J BIOENERG BIOMEMBR, V43, P39, DOI 10.1007/s10863-011-9330-2
   Olsen RKJ, 2015, J INHERIT METAB DIS, V38, P703, DOI 10.1007/s10545-015-9861-5
   Pall Martin L., 2015, Shengli Xuebao, V67, P1
   Paz MV, 2016, EXPERT OPIN THER TAR, V20, P487, DOI 10.1517/14728222.2016.1101068
   Peluso Ilaria, 2016, Patholog Res Int, V2016, P5480267, DOI 10.1155/2016/5480267
   Perez-Torres I, 2017, INT J MOL SCI, V18, DOI 10.3390/ijms18102098
   Peris E, 2019, J BIOL CHEM, V294, P2340, DOI 10.1074/jbc.RA118.004253
   Pesta D, 2017, CURR DIABETES REP, V17, DOI 10.1007/s11892-017-0867-2
   Ribas GS, 2012, CELL MOL NEUROBIOL, V32, P77, DOI 10.1007/s10571-011-9736-8
   Richard E, 2007, J PATHOL, V213, P453, DOI 10.1002/path.2248
   Richard E, 2018, OXID MED CELL LONGEV, V2018, DOI 10.1155/2018/1246069
   Ruppert T, 2015, HUM MOL GENET, V24, P7049, DOI 10.1093/hmg/ddv405
   Sanchez-Martin P, 2018, J CELL SCI, V131, DOI 10.1242/jcs.222836
   Saudubray J., 2016, INBORN METABOLIC DIS, V6th ed.
   Saudubray JM, 2018, PEDIATR CLIN N AM, V65, P179, DOI 10.1016/j.pcl.2017.11.002
   Scherz-Shouval R, 2011, TRENDS BIOCHEM SCI, V36, P30, DOI 10.1016/j.tibs.2010.07.007
   Schumann A, 2017, NOVEL INSIGHTS PATHO, P128
   Scialo F, 2017, FRONT PHYSIOL, V8, DOI 10.3389/fphys.2017.00428
   Shokolenko Inna N, 2014, World J Exp Med, V4, P46
   Singh F, 2015, BBA-MOL CELL RES, V1853, P1574, DOI 10.1016/j.bbamcr.2015.03.006
   Soiferman D, 2014, BIOCHIMIE, V100, P184, DOI 10.1016/j.biochi.2013.08.024
   Stepien KM, 2017, J CLIN MED, V6, DOI 10.3390/jcm6070071
   Suliman HB, 2017, JCI INSIGHT, V2, DOI 10.1172/jci.insight.89676
   Surai PF, 2019, ANTIOXIDANTS-BASEL, V8, DOI 10.3390/antiox8070235
   Tebani A, 2016, INT J MOL SCI, V17, DOI 10.3390/ijms17071167
   Teinert J, 2020, J INHERIT METAB DIS, V43, P51, DOI 10.1002/jimd.12084
   Tonelli C, 2018, ANTIOXID REDOX SIGN, V29, P1727, DOI 10.1089/ars.2017.7342
   Vasconcellos LR, 2018, CURR PHARM DESIGN, V24, P2311, DOI 10.2174/1381612824666180727100909
   Victor K.A, 2016, EVALUATION MITOCHOND
   Wang XT, 2019, FREE RADICAL BIO MED, V136, P87, DOI 10.1016/j.freeradbiomed.2018.12.039
   Ward C, 2016, BBA-MOL CELL BIOL L, V1861, P269, DOI 10.1016/j.bbalip.2016.01.006
   Wible Daric J., 2018, Current Opinion in Toxicology, V7, P28, DOI 10.1016/j.cotox.2017.10.006
   Xiao WS, 2020, ANTIOXID REDOX SIGN, V32, P1330, DOI 10.1089/ars.2019.7803
   Yurdakok M., 2014, YENIDOGANDA KALITSAL
NR 79
TC 2
Z9 2
U1 2
U2 3
PU ELSEVIER SCIENCE INC
PI NEW YORK
PA STE 800, 230 PARK AVE, NEW YORK, NY 10169 USA
SN 0891-5849
EI 1873-4596
J9 FREE RADICAL BIO MED
JI Free Radic. Biol. Med.
PD FEB 1
PY 2022
VL 179
BP 190
EP 199
DI 10.1016/j.freeradbiomed.2021.12.312
EA JAN 2022
PG 10
WC Biochemistry & Molecular Biology; Endocrinology & Metabolism
WE Science Citation Index Expanded (SCI-EXPANDED)
SC Biochemistry & Molecular Biology; Endocrinology & Metabolism
GA YW8BV
UT WOS:000753639100006
PM 34974126
DA 2023-03-13
ER

PT J
AU Ermakov, AM
   Ermakova, ON
   Afanasyeva, VA
   Popov, AL
AF Ermakov, Artem M.
   Ermakova, Olga N.
   Afanasyeva, Vera A.
   Popov, Anton L.
TI Dose-Dependent Effects of Cold Atmospheric Argon Plasma on the
   Mesenchymal Stem and Osteosarcoma Cells In Vitro
SO INTERNATIONAL JOURNAL OF MOLECULAR SCIENCES
LA English
DT Article
DE cold atmospheric argon plasma; low-dose; normal and cancer cells; cells
   proliferation; necrosis; apoptosis; gene expression; oxidative stress
ID PRESSURE PLASMA; NONTHERMAL PLASMA; HACAT KERATINOCYTES; OXIDATIVE
   STRESS; DNA-DAMAGE; APOPTOSIS; JET; EXPRESSION; INDUCTION; MOLECULES
AB The antimicrobial, anti-inflammatory and tissue-stimulating effects of cold argon atmospheric plasma (CAAP) accelerate its use in various fields of medicine. Here, we investigated the effects of CAAP at different radiation doses on mesenchymal stem cells (MSCs) and human osteosarcoma (MNNG/HOS) cells. We observed an increase in the growth rate of MSCs at sufficiently low irradiation doses (10-15 min) of CAAP, while the growth of MNNG/HOS cells was slowed down to 41% at the same irradiation doses. Using flow cytometry, we found that these effects are associated with cell cycle arrest and extended death of cancer cells by necrosis. Reactive oxygen species (ROS) formation was detected in both types of cells after 15 min of CAAP treatment. Evaluation of the genes' transcriptional activity showed that exposure to low doses of CAAP activates the expression of genes responsible for proliferation, DNA replication, and transition between phases of the cell cycle in MSCs. There was a decrease in the transcriptional activity of most of the studied genes in MNNG/HOS osteosarcoma cancer cells. However, increased transcription of osteogenic differentiation genes was observed in normal and cancer cells. The selective effects of low and high doses of CAAP treatment on cancer and normal cells that we found can be considered in terms of hormesis. The low dose of cold argon plasma irradiation stimulated the vital processes in stem cells due to the slight generation of reactive oxygen species. In cancer cells, the same doses evidently lead to the formation of oxidative stress, which was accompanied by a proliferation inhibition and cell death. The differences in the cancer and normal cells' responses are probably due to different sensitivity to exogenous oxidative stress. Such a selective effect of CAAP action can be used in the combined therapy of oncological diseases such as skin neoplasms, or for the removal of remaining cancer cells after surgical removal of a tumor.
C1 [Ermakov, Artem M.; Ermakova, Olga N.; Afanasyeva, Vera A.; Popov, Anton L.] Russian Acad Sci, Inst Theoret & Expt Biophys, Pushchino 142290, Russia.
   [Popov, Anton L.] Russian Acad Sci, Kurnakov Inst Gen & Inorgan Chem, Moscow 119991, Russia.
C3 Russian Academy of Sciences; Pushchino Scientific Center for Biological
   Research (PSCBI) of the Russian Academy of Sciences; Institute of
   Theoretical & Experimental Biophysics; Russian Academy of Sciences;
   Kurnakov Institute of General & Inorganic Chemistry of the Russian
   Academy of Sciences
RP Ermakov, AM (corresponding author), Russian Acad Sci, Inst Theoret & Expt Biophys, Pushchino 142290, Russia.
EM ao_ermakovy@rambler.ru; beoluchi@yandex.ru; va_vera_afanaseva@mail.ru;
   antonpopovleonid@gmail.com
RI Artem, Ermakov/A-3409-2014; Anton, Popov/N-5245-2015; Afanasyeva,
   Vera/ABH-1611-2021
OI Artem, Ermakov/0000-0001-7810-0675; Anton, Popov/0000-0003-2643-4846; 
FU Russian Foundation for Basic Research [20-33-70236]; Russian Federation
   [IE-138.2020.3]
FX The work was funded by Russian Foundation for Basic Research, project
   number 20-33-70236. A.L.P. is grateful to the Grant from the President
   of the Russian Federation, project No. IE-138.2020.3.
CR Azzariti A, 2019, SCI REP-UK, V9, DOI 10.1038/s41598-019-40637-z
   Babaeva Natalia Yu, 2013, 2013 Abstracts IEEE International Conference on Plasma Science (ICOPS), DOI 10.1109/PLASMA.2013.6633301
   Bekeschus S, 2016, CLIN PLASMA MED, V4, P19, DOI 10.1016/j.cpme.2016.01.001
   Belousov VV, 2006, NAT METHODS, V3, P281, DOI 10.1038/NMETH866
   Bernhardt T, 2019, OXID MED CELL LONGEV, V2019, DOI 10.1155/2019/3873928
   Blackert S, 2013, J DERMATOL SCI, V70, P173, DOI 10.1016/j.jdermsci.2013.01.012
   Brany D, 2020, INT J MOL SCI, V21, DOI 10.3390/ijms21082932
   Chang JW, 2014, ARCH BIOCHEM BIOPHYS, V545, P133, DOI 10.1016/j.abb.2014.01.022
   Choi JH, 2014, ARCH DERMATOL RES, V306, P635, DOI 10.1007/s00403-014-1463-9
   Craighead S, 2020, J FOOD PROTECT, V83, P794, DOI 10.4315/0362-028X.JFP-19-442
   Fiebrandt M, 2018, PLASMA PROCESS POLYM, V15, DOI 10.1002/ppap.201800139
   Fridman G, 2008, PLASMA PROCESS POLYM, V5, P503, DOI 10.1002/ppap.200700154
   Girard F, 2018, PHYS CHEM CHEM PHYS, V20, P9198, DOI [10.1039/C8CP00264A, 10.1039/c8cp00264a]
   Graves DB, 2014, PHYS PLASMAS, V21, DOI 10.1063/1.4892534
   Gumbel D, 2017, ANTICANCER RES, V37, P1031, DOI 10.21873/anticanres.11413
   Guo L, 2018, APPL ENVIRON MICROB, V84, DOI 10.1128/AEM.00726-18
   Guo YL, 2010, STEM CELLS DEV, V19, P1321, DOI 10.1089/scd.2009.0313
   Haertel B, 2013, BIOMED RES INT, V2013, DOI 10.1155/2013/761451
   Haertel B, 2012, CELL BIOL INT, V36, P1217, DOI 10.1042/CBI20120139
   Haertel B, 2011, EXP DERMATOL, V20, P282, DOI 10.1111/j.1600-0625.2010.01159.x
   Iida M, 2014, EUR J DERMATOL, V24, P392, DOI 10.1684/ejd.2014.2330
   Izadjoo M, 2018, J WOUND CARE, V27, pS4, DOI 10.12968/jowc.2018.27.Sup9.S4
   Kalghatgi S, 2011, PLOS ONE, V6, DOI 10.1371/journal.pone.0016270
   Kalghatgi S, 2010, ANN BIOMED ENG, V38, P748, DOI 10.1007/s10439-009-9868-x
   Kim CH, 2010, J BIOTECHNOL, V150, P530, DOI 10.1016/j.jbiotec.2010.10.003
   Kim SJ, 2019, OXID MED CELL LONGEV, V2019, DOI 10.1155/2019/5381692
   Kwon BS, 2016, PHYS BIOL, V13, DOI 10.1088/1478-3975/13/5/056001
   Laroussi M., 2018, PLASMA, V1, P47, DOI [10.3390/plasma1010005, DOI 10.3390/PLASMA1010005]
   Laroussi M, 2009, IEEE T PLASMA SCI, V37, P714, DOI 10.1109/TPS.2009.2017267
   Lee JH, 2016, PLOS ONE, V11, DOI 10.1371/journal.pone.0150279
   Liou GY, 2010, FREE RADICAL RES, V44, P479, DOI 10.3109/10715761003667554
   Ma YH, 2014, PLOS ONE, V9, DOI 10.1371/journal.pone.0091947
   Metelmann HR, 2018, CLIN PLASMA MED, V9, P6, DOI 10.1016/j.cpme.2017.09.001
   Morales-Ramirez P, 2013, RADIAT RES, V179, P669, DOI 10.1667/RR3223.1
   Motohashi H, 2004, TRENDS MOL MED, V10, P549, DOI 10.1016/j.molmed.2004.09.003
   Nan YN, 2014, ASIAN PAC J CANCER P, V15, P3575, DOI 10.7314/APJCP.2014.15.8.3575
   Park J, 2019, FREE RADICAL BIO MED, V134, P374, DOI 10.1016/j.freeradbiomed.2019.01.032
   Park J, 2016, SCI REP-UK, V6, DOI 10.1038/srep39298
   Privat-Maldonado A, 2019, OXID MED CELL LONGEV, V2019, DOI 10.1155/2019/9062098
   Ptasinska S, 2010, PHYS CHEM CHEM PHYS, V12, P7779, DOI [10.1039/e001188f, 10.1039/c001188f]
   Raza MH, 2017, J CANCER RES CLIN, V143, P1789, DOI 10.1007/s00432-017-2464-9
   Rutkowski R, 2020, DIAGNOSTICS, V10, DOI 10.3390/diagnostics10040210
   Schmidt A, 2019, THERANOSTICS, V9, P1066, DOI 10.7150/thno.29754
   Schuster M, 2018, CLIN PLASMA MED, V10, P9, DOI 10.1016/j.cpme.2018.04.001
   Selezneva II, 2006, B EXP BIOL MED+, V142, P119, DOI 10.1007/s10517-006-0308-8
   Sensenig R, 2011, ANN BIOMED ENG, V39, P674, DOI 10.1007/s10439-010-0197-x
   Shashurin A, 2010, PLASMA PROCESS POLYM, V7, P294, DOI 10.1002/ppap.200900086
   Shcherbo D, 2009, BMC BIOTECHNOL, V9, DOI 10.1186/1472-6750-9-24
   Siu A, 2015, PLOS ONE, V10, DOI 10.1371/journal.pone.0126313
   Song H, 2010, STEM CELLS, V28, P555, DOI 10.1002/stem.302
   Sthijns MMJPE, 2016, INT J MOL SCI, V17, DOI 10.3390/ijms17101649
   Stoffels Eva, 2004, Critical Reviews in Biomedical Engineering, V32, P427, DOI 10.1615/CritRevBiomedEng.v32.i56.20
   Sturn A, 2002, BIOINFORMATICS, V18, P207, DOI 10.1093/bioinformatics/18.1.207
   Szili EJ, 2015, J PHYS D APPL PHYS, V48, DOI 10.1088/0022-3727/48/49/495401
   Thiyagarajan M, 2014, BIOTECHNOL BIOENG, V111, P565, DOI 10.1002/bit.25114
   Tuhvatulin AI, 2012, ACTA NATURAE, V4, P82, DOI 10.32607/20758251-2012-4-3-82-87
   Utsumi F, 2013, PLOS ONE, V8, DOI 10.1371/journal.pone.0081576
   Vasilets V, 2013, APPL PLASMA SOURCES
   Volotskova O, 2012, SCI REP-UK, V2, DOI 10.1038/srep00636
   von Woedtke T, 2019, IN VIVO, V33, P1011, DOI 10.21873/invivo.11570
   Walk RM, 2013, J PEDIATR SURG, V48, P67, DOI 10.1016/j.jpedsurg.2012.10.020
   Wang JK, 2017, CELL DEATH DIS, V8, DOI 10.1038/cddis.2017.272
   Wang XQ, 2016, SCI REP-UK, V6, DOI 10.1038/srep35353
   Wende K, 2014, CELL BIOL INT, V38, P412, DOI 10.1002/cbin.10200
   Wu SJ, 2019, CANCER MED-US, V8, P2252, DOI 10.1002/cam4.2101
   Yan DY, 2015, BIOINTERPHASES, V10, DOI 10.1116/1.4938020
   Zhang XH, 2008, APPL PHYS LETT, V93, DOI 10.1063/1.2959735
NR 67
TC 5
Z9 5
U1 2
U2 12
PU MDPI
PI BASEL
PA ST ALBAN-ANLAGE 66, CH-4052 BASEL, SWITZERLAND
EI 1422-0067
J9 INT J MOL SCI
JI Int. J. Mol. Sci.
PD JUL
PY 2021
VL 22
IS 13
AR 6797
DI 10.3390/ijms22136797
PG 20
WC Biochemistry & Molecular Biology; Chemistry, Multidisciplinary
WE Science Citation Index Expanded (SCI-EXPANDED)
SC Biochemistry & Molecular Biology; Chemistry
GA TG0BK
UT WOS:000671078200001
PM 34202684
OA gold, Green Published
DA 2023-03-13
ER

PT J
AU Lu, P
   Obata, D
   Watanabe, T
   Mitsutake, K
   Abe, K
   Katsuki, S
   Akiyama, H
   Zhang, CH
AF Lu, Peng
   Obata, Daichi
   Watanabe, Tetsuya
   Mitsutake, Kazunori
   Abe, Keisuke
   Katsuki, Sunao
   Akiyama, Hidenori
   Zhang, C. H.
TI Influence of Intense Pulsed UV Irradiation on the Viability and
   Proliferation of HeLa Cells
SO IEEE TRANSACTIONS ON PLASMA SCIENCE
LA English
DT Article
DE HeLa cell; proliferation; pulsed ultraviolet (PUV) irradiation;
   viability
ID DOUBLE-STRAND BREAKS; SINGLE-STRAND; VACUUM-UV; LIGHT; ACTIVATION;
   HORMESIS; DNA; DECONTAMINATION; INACTIVATION; EFFICIENCY
AB This paper presents viability and proliferation response of HeLa cells to intense pulsed UV (PUV) irradiation. The PUV source was driven by a pulse current capillary discharge with discharge energy of 15 J and a repetition rate of 10 pulses per second. The measured UV spectral region is from 150 to 380 nm. After cell irradiation, dead cells were identified using a propidium iodide fluorescent molecular probe, and the cell death ratio was statistically analyzed using a flow cytometer. A cell viability curve against UV pulse number was created, which shows that the threshold of the significant increase in cell mortality is 600 pulses. The effective action spectral region was less than 300 nm. PUV irradiation lethality may be due to severe intracellular damage to DNA or the membrane, which induced the cell apoptosis. The Caspase-3 activation of HeLa cells was detected as a marker of apoptosis. HeLa cells exposed to 600 UV pulses begin to show an increasing level of Caspase-3 activation compared with the sham sample. A real-time cell imaging system was employed to monitor cell proliferation over 96 h. Quantitative cell growth was examined by measuring monolayer cell confluence, and the proliferative effect was found to be in the sublethal region, which demonstrates a hormetic response of HeLa cells to PUV irradiation: Irradiation with UV pulse number between 10 and 100 promotes cell growth. The average growth rate rose to about 1.4 times that of the sham control after exposure to 50 UV pulses. When the UV pulses number exceeds 100, the toxicity of PUV tends to be severe, inhibiting cell growth and raising the cell death rate. This UV pulse number dependence suggests an accumulating effect on the cells. Application of a small number of UV pulses may activate some protein kinases and signal pathways related to cell proliferation, such as c-Jun N-terminal kinases and extracellular signal-regulated protein kinases. Further studies will examine the level of specific protein expression and actual DNA damage.
C1 [Lu, Peng; Obata, Daichi; Watanabe, Tetsuya; Mitsutake, Kazunori; Abe, Keisuke; Akiyama, Hidenori] Kumamoto Univ, Grad Sch Sci & Technol, Kumamoto 8608555, Japan.
   [Lu, Peng; Zhang, C. H.] Harbin Inst Technol, Dept Elect Engn, Harbin 150001, Peoples R China.
   [Katsuki, Sunao] Kumamoto Univ, Bioelect Res Ctr, Kumamoto 8608555, Japan.
C3 Kumamoto University; Harbin Institute of Technology; Kumamoto University
RP Lu, P (corresponding author), Kumamoto Univ, Grad Sch Sci & Technol, Kumamoto 8608555, Japan.
EM lvp490@gmail.com
RI Katsuki, Sunao/Q-7227-2019
OI Akiyama, Hidenori/0000-0002-9675-1209
FU Grants-in-Aid for Scientific Research [24700499] Funding Source: KAKEN
CR Adler V, 1996, CARCINOGENESIS, V17, P2073, DOI 10.1093/carcin/17.9.2073
   Anderson JG, 2000, IEEE T PLASMA SCI, V28, P83, DOI 10.1109/27.842870
   Bohrerova Z, 2008, WATER RES, V42, P2975, DOI 10.1016/j.watres.2008.04.001
   Calabrese EJ, 2008, BRIT J CLIN PHARMACO, V66, P594, DOI 10.1111/j.1365-2125.2008.03243.x
   Calabrese EJ, 2005, TOXICOL APPL PHARM, V202, P289, DOI 10.1016/j.taap.2004.06.023
   Elmnasser N, 2007, CAN J MICROBIOL, V53, P813, DOI 10.1139/W07-042
   Erofeev MV, 2006, IEEE T PLASMA SCI, V34, P1359, DOI 10.1109/TPS.2006.876503
   Farrell HP, 2010, J APPL MICROBIOL, V108, P1494, DOI 10.1111/j.1365-2672.2009.04545.x
   Farrell H, 2011, J MICROBIOL METH, V84, P317, DOI 10.1016/j.mimet.2010.12.021
   Fine F, 2004, J FOOD PROTECT, V67, P787, DOI 10.4315/0362-028X-67.4.787
   Folkard M, 2002, RADIAT PROT DOSIM, V99, P147, DOI 10.1093/oxfordjournals.rpd.a006746
   Fulda S., 2010, INT J CELL BIOL, V2010
   HIEDA K, 1994, J RADIAT RES, V35, P104, DOI 10.1269/jrr.35.104
   Jean J, 2011, FOOD MICROBIOL, V28, P568, DOI 10.1016/j.fm.2010.11.012
   Karu Tiina, 1993, P203
   Kim CS, 2007, J RADIAT RES, V48, P407, DOI 10.1269/jrr.07032
   Koyyalamudi SR, 2011, J FOOD COMPOS ANAL, V24, P976, DOI 10.1016/j.jfca.2011.02.007
   Pongprasert N., 2011, INT FOOD RES J, V18, P741
   Rajkovic A, 2010, J FOOD ENG, V100, P446, DOI 10.1016/j.jfoodeng.2010.04.029
   Rastogi RP, 2010, J NUCLEIC ACIDS, V2010, DOI 10.4061/2010/592980
   Rosette C, 1996, SCIENCE, V274, P1194, DOI 10.1126/science.274.5290.1194
   Schoenbach KH, 2002, IEEE T PLASMA SCI, V30, P293, DOI 10.1109/TPS.2002.1003873
   Shama G, 2005, TRENDS FOOD SCI TECH, V16, P128, DOI 10.1016/j.tifs.2004.10.001
   Somosy Z, 2000, MICRON, V31, P165, DOI 10.1016/S0968-4328(99)00083-9
   Sosnin EA, 2004, IEEE T PLASMA SCI, V32, P1544, DOI 10.1109/TPS.2004.833401
   Wang T, 2005, WATER RES, V39, P2921, DOI 10.1016/j.watres.2005.04.067
   Winsor CP, 1932, P NATL ACAD SCI USA, V18, P1, DOI 10.1073/pnas.18.1.1
   Yano K, 2009, J RADIAT RES, V50, P97, DOI 10.1269/jrr.08119
   Zhang W, 2002, CELL RES, V12, P9, DOI 10.1038/sj.cr.7290105
   ZWIETERING MH, 1990, APPL ENVIRON MICROB, V56, P1875
NR 30
TC 3
Z9 3
U1 2
U2 20
PU IEEE-INST ELECTRICAL ELECTRONICS ENGINEERS INC
PI PISCATAWAY
PA 445 HOES LANE, PISCATAWAY, NJ 08855-4141 USA
SN 0093-3813
EI 1939-9375
J9 IEEE T PLASMA SCI
JI IEEE Trans. Plasma Sci.
PD AUG
PY 2012
VL 40
IS 8
BP 2020
EP 2027
DI 10.1109/TPS.2012.2201961
PG 8
WC Physics, Fluids & Plasmas
WE Science Citation Index Expanded (SCI-EXPANDED)
SC Physics
GA 992UW
UT WOS:000307806400009
DA 2023-03-13
ER

PT J
AU Charles, MT
   Makhlouf, J
   Arul, J
AF Charles, Marie Therese
   Makhlouf, Joseph
   Arul, Joseph
TI Physiological basis of UV-C induced resistance to Botrytis cinerea in
   tomato fruit - II. Modification of fruit surface and changes in fungal
   colonization
SO POSTHARVEST BIOLOGY AND TECHNOLOGY
LA English
DT Article
DE cuticular wax; gray mold; UV-light; hormesis; Lycopersicon esculentum;
   postharvest; pre-storage treatment; scanning electron microscopy
ID ULTRAVIOLET-RADIATION; CUTICULAR WAXES; FINE-STRUCTURE; LIGHT; GLOSS;
   MORPHOLOGY; RESPONSES; QUALITY; LEAVES; LIFE
AB Effect of pre-storage treatment with hormic dose of UV-light and ripening on the changes in topography and fine structure of postharvest tomato fruit during storage was studied by scanning electron microscopy (SEM). Both ripening and UV-treatment induced significant structural modifications in tomato fruit surface. Flattening of cellular mounds associated with normal ripening process was more intense with UV-treatment, and the fruit surface was also more wrinkled with treatment. The formation of an operculum over broken trichomes was a common feature of ripened control fruit, while this structure was incompletely formed in the treated fruit. Surface of senescent control fruit was characterized by the presence of an amorphous epicuticular wax, which was quasi-absent on UV-treated fruit. Surface colonization of UV-treated fruit by Botrytis cinerea was also different from untreated control. Colonization was sparse on the treated fruit, although direct cuticle penetration as well as penetration through damaged trichomes was observed in both cases. Fewer adhesion structures (appressoria) were observed on UV-treated fruit than on non-irradiated control, suggesting that structural modification of the epicuticular wax induced by UV may be a factor affecting the ability of B. cinerea to attach to the treated fruit surface. This study shows that UV-treatment causes alteration in the amount of epicuticular wax and its ultrastructural arrangement, presumably due to changes in its chemical composition. These changes could affect light reflectance characteristics of the fruit surface, and possibly increase transpiration loss leading to changes in fruit appearance. Another consequence of UV-induced physical and chemical modifications of tomato fruit surface could be an improved ability of the tissue to resist infection by B. cinerea. However, the reduced colonization of the UV-treated fruit by the pathogen cannot be attributed solely to changes in surface topography. (c) 2007 Elsevier B.V. All fights reserved.
C1 [Charles, Marie Therese; Makhlouf, Joseph; Arul, Joseph] Univ Laval, Hort Res Ctr, Ste Foy, PQ G1K 7P4, Canada.
   [Charles, Marie Therese; Makhlouf, Joseph; Arul, Joseph] Univ Laval, Dept Nutr & Food Sci, Ste Foy, PQ G1K 7P4, Canada.
C3 Laval University; Laval University
RP Arul, J (corresponding author), Univ Laval, Hort Res Ctr, Ste Foy, PQ G1K 7P4, Canada.
EM joseph.arul@aln.ulaval.ca
OI Charles, Marie Therese/0000-0001-7485-906X
CR Arul J, 2001, PHYSICAL CONTROL METHODS IN PLANT PROTECTION, P146
   Barnes JD, 1996, J EXP BOT, V47, P99, DOI 10.1093/jxb/47.1.99
   BENHAMOU N, 1995, PLANTA, V197, P89, DOI 10.1007/BF00239944
   BENYEHOSHUA S, 1992, J AGR FOOD CHEM, V40, P1217, DOI 10.1021/jf00019a029
   BLANKE MM, 1986, GARTENBAUWISSENSCHAF, V51, P225
   BRUNO SR, 2001, HDB NUTRACEUTICALS F, P157
   CAMERON RJ, 1970, AUST J BOT, V18, P275, DOI 10.1071/BT9700275
   Charles M. T., 1999, Phytopathology, V89, pS14
   Charles MT, 2008, POSTHARVEST BIOL TEC, V47, P10, DOI 10.1016/j.postharvbio.2007.05.013
   Charles MT, 2008, POSTHARVEST BIOL TEC, V47, P27, DOI 10.1016/j.postharvbio.2007.05.015
   COREY KA, 1988, HORTSCIENCE, V23, P730
   COREY KA, 1988, SCI HORTIC-AMSTERDAM, V34, P211, DOI 10.1016/0304-4238(88)90094-5
   Cruickshank RH, 1995, J PHYTOPATHOL, V143, P519, DOI 10.1111/j.1439-0434.1995.tb00656.x
   DENNA DW, 1970, AUST J BIOL SCI, V23, P27, DOI 10.1071/BI9700027
   GETZ S, 1983, PHYTOPATHOLOGY, V73, P39, DOI 10.1094/Phyto-73-39
   Greenberg JT, 1996, P NATL ACAD SCI USA, V93, P12094, DOI 10.1073/pnas.93.22.12094
   HUNT GM, 1980, PHYTOCHEMISTRY, V19, P1415, DOI 10.1016/0031-9422(80)80185-3
   Jenks M. A., 1999, Horticultural Reviews, V23, P1, DOI 10.1002/9780470650752.ch1
   JUNIPER BE, 1983, PLANT SURFACES, P83
   Li L, 2004, PLANT CELL, V16, P126, DOI 10.1105/tpc.017954
   LIU J, 1993, J FOOD PROTECT, V56, P868, DOI 10.4315/0362-028X-56.10.868
   Maharaj R, 1999, POSTHARVEST BIOL TEC, V15, P13, DOI 10.1016/S0925-5214(98)00064-7
   MAHARAJ R, 1993, ANN M CHIC JUN
   MERCIER J, 1993, J PHYTOPATHOL, V139, P17, DOI 10.1111/j.1439-0434.1993.tb01397.x
   Nussinovitch A, 1996, J FOOD SCI, V61, P383, DOI 10.1111/j.1365-2621.1996.tb14199.x
   Nussinovitch A, 1996, FOOD SCI TECHNOL-LEB, V29, P184
   Pezet R., 1996, Revue Suisse de Viticulture, d'Arboriculture et d'Horticulture, V28, P103
   Prusky D, 1996, ANNU REV PHYTOPATHOL, V34, P413, DOI 10.1146/annurev.phyto.34.1.413
   ROBBERECHT R, 1978, OECOLOGIA, V32, P277, DOI 10.1007/BF00345107
   RODOV V, 1992, J AM SOC HORTIC SCI, V117, P788, DOI 10.21273/JASHS.117.5.788
   Rozema J, 1997, TRENDS ECOL EVOL, V12, P22, DOI 10.1016/S0169-5347(96)10062-8
   SCHUCH W, 1994, FOOD TECHNOL-CHICAGO, V48, P78
   SINCLAIR R, 1970, AUST J BOT, V18, P261, DOI 10.1071/BT9700261
   SKENE DS, 1963, ANN BOT-LONDON, V27, P581, DOI 10.1093/oxfordjournals.aob.a083871
   STEINMULLER D, 1985, PLANTA, V164, P557, DOI 10.1007/BF00395975
   WADE NL, 1993, J HORTIC SCI, V68, P637, DOI 10.1080/00221589.1993.11516395
   WADE NL, 1993, J HORTIC SCI, V68, P409, DOI 10.1080/00221589.1993.11516368
   Ward G, 1996, J FOOD SCI, V61, P973, DOI 10.1111/j.1365-2621.1996.tb10914.x
   WILSON CL, 1994, PLANT DIS, V78, P837, DOI 10.1094/PD-78-0837
   WILSON LA, 1976, Z PFLANZENPHYSIOL, V77, P359, DOI 10.1016/S0044-328X(76)80009-8
NR 40
TC 36
Z9 44
U1 1
U2 34
PU ELSEVIER
PI AMSTERDAM
PA RADARWEG 29, 1043 NX AMSTERDAM, NETHERLANDS
SN 0925-5214
EI 1873-2356
J9 POSTHARVEST BIOL TEC
JI Postharvest Biol. Technol.
PD JAN
PY 2008
VL 47
IS 1
BP 21
EP 26
DI 10.1016/j.postharvbio.2007.05.014
PG 6
WC Agronomy; Food Science & Technology; Horticulture
WE Science Citation Index Expanded (SCI-EXPANDED)
SC Agriculture; Food Science & Technology
GA 261KK
UT WOS:000253077300003
DA 2023-03-13
ER

PT J
AU Andoh, T
   Chock, PB
   Murphy, DL
   Chiueh, CC
AF Andoh, T
   Chock, PB
   Murphy, DL
   Chiueh, CC
TI Role of the redox protein thioredoxin in cytoprotective mechanism evoked
   by (-)-deprenyl
SO MOLECULAR PHARMACOLOGY
LA English
DT Article
ID STRESS-INDUCED APOPTOSIS; MONOAMINE-OXIDASE-B; SUPEROXIDE-DISMUTASE;
   GLUTATHIONE-PEROXIDASE; PARKINSONS-DISEASE; OXIDATIVE STRESS;
   DOPAMINERGIC TOXICITY; DEPRENYL PROTECTS; NEUROTOXICITY; NEURONS
AB Through the inhibition of monoamine oxidase type B (MAO-B), (-)-deprenyl (selegiline) prevents the conversion of 1-methyl-4- phenyl-1,2,3,6-tetrahydropyridine (MPTP) to the toxic metabolite 1-methyl-4- phenylpyridinium ion (MPP+) and also prevents the neurotoxicity in the dopaminergic neurons in animal models. Cumulative observations suggest that selegiline may also protect against MPP+-induced neurotoxicity, possibly through the induction of pro-survival genes. We have observed that thioredoxin (Trx) mediates the induction of mitochondrial manganese superoxide dismutase (MnSOD) and Bcl-2 during preconditioning-induced hormesis. We therefore investigated whether the redox protein Trx plays any role in the neuroprotective mechanism of selegiline against MPP+-induced cytotoxicity in human SH-SY5Y neuroblastoma cells and also in primary neuronal cultures of mouse midbrain dopaminergic neurons. After confirming that selegiline protects against MPP+-induced cytotoxicity, we observed further that selegiline, at 1 mu M or less, induced Trx for protection against oxidative injury caused by MPP+. The induction of Trx was blocked by protein kinase A (PKA) inhibitor and mediated by a PKA-sensitive phospho-activation of mitogen-activated protein (MAP) kinase Erk1/2 and the transcription factor c-Myc. Selegiline-induced Trx and associated neuroprotection were concomitantly blocked by the antisense against Trx mRNA, but not the sense or antisense mutant phosphothionate oligonucleotides, not only in human SH-SY5Y cells but also in mouse primary neuronal culture of midbrain dopaminergic neurons. Furthermore, the redox cycling of Trx may mediate the protective action of selegiline because the inhibition of Trx reductase by 1-chloro-2,4-dinitrobenzene ameliorated the effect of selegiline. Trx (1 mu M) consistently increased the expression of mitochondrial proteins MnSOD and Bcl-2, supporting cell survival (Andoh et al., 2002). In conclusion, without modifying MAO-B activity, selegiline augments the gene induction of Trx, leading to elevated expression of antioxidative MnSOD and antiapoptotic Bcl-2 proteins for protecting against MPP+-induced neurotoxicity.
C1 Taipei Med Univ, Sch Pharm, Ctr Brain Dis & Aging, Taipei 110, Taiwan.
   NIMH, Clin Sci Lab, NIH, Bethesda, MD 20892 USA.
   NHLBI, Biochem Lab, NIH, Bethesda, MD 20892 USA.
   Toyama Med & Pharmaceut Univ, Dept Appl Pharmacol, Toyama, Japan.
C3 Taipei Medical University; National Institutes of Health (NIH) - USA;
   NIH National Institute of Mental Health (NIMH); National Institutes of
   Health (NIH) - USA; NIH National Heart Lung & Blood Institute (NHLBI);
   University of Toyama
RP Chiueh, CC (corresponding author), Taipei Med Univ, Sch Pharm, Ctr Brain Dis & Aging, 250 Wu Xing St, Taipei 110, Taiwan.
EM chiueh@tmu.edu.tw
CR ABATE C, 1990, SCIENCE, V249, P1157, DOI 10.1126/science.2118682
   Andoh T, 2003, J BIOL CHEM, V278, P885, DOI 10.1074/jbc.M209914200
   Andoh T, 2002, ANN NY ACAD SCI, V962, P1, DOI 10.1111/j.1749-6632.2002.tb04051.x
   Andoh T, 2002, J BIOL CHEM, V277, P9655, DOI 10.1074/jbc.M110701200
   Andrews AM, 1996, MOL PHARMACOL, V50, P1511
   Bai J, 2002, NEUROSCI LETT, V321, P81, DOI 10.1016/S0304-3940(02)00058-7
   Birkmayer W, 1983, Mod Probl Pharmacopsychiatry, V19, P170
   BURNS RS, 1983, P NATL ACAD SCI-BIOL, V80, P4546, DOI 10.1073/pnas.80.14.4546
   CARRILLO MC, 1991, LIFE SCI, V48, P517, DOI 10.1016/0024-3205(91)90466-O
   CHIUEH CC, 1994, ANN NY ACAD SCI, V738, P25
   CHIUEH CC, 1988, ANN NY ACAD SCI, V515, P226, DOI 10.1111/j.1749-6632.1988.tb32990.x
   Chiueh CC, 2002, ADV BEHAV BIOL, V51, P447
   COHEN G, 1984, EUR J PHARMACOL, V106, P209, DOI 10.1016/0014-2999(84)90700-3
   DAVIS RJ, 1995, MOL REPROD DEV, V42, P459, DOI 10.1002/mrd.1080420414
   Ebadi M, 2002, J NEUROSCI RES, V67, P285, DOI 10.1002/jnr.10148
   Gille G, 2002, J NEURAL TRANSM, V109, P633, DOI 10.1007/s007020200052
   HEIKKILA RE, 1991, NATURE, V311, P467
   HEINONEN EH, 1991, ACTA NEUROL SCAND, V84, P44, DOI 10.1111/j.1600-0404.1991.tb05020.x
   Kang SW, 1998, J BIOL CHEM, V273, P6297, DOI 10.1074/jbc.273.11.6297
   KITANI K, 1994, ANN NY ACAD SCI, V717, P60, DOI 10.1111/j.1749-6632.1994.tb12073.x
   Knoll J., 2000, Neurobiology (Budapest), V8, P179
   Kojima S, 1999, FREE RADICAL BIO MED, V26, P388, DOI 10.1016/S0891-5849(98)00200-7
   Kordower JH, 2000, SCIENCE, V290, P767, DOI 10.1126/science.290.5492.767
   Kunikowska G, 2002, BRAIN RES, V953, P1, DOI 10.1016/S0006-8993(02)03187-6
   LEWITT PA, 1991, ACTA NEUROL SCAND, V84, P79, DOI 10.1111/j.1600-0404.1991.tb05025.x
   Moskovitz J, 1999, METHOD ENZYMOL, V300, P239
   Murphy D L, 1983, Mod Probl Pharmacopsychiatry, V19, P287
   MYTILINEOU C, 1985, J NEUROCHEM, V45, P1951, DOI 10.1111/j.1471-4159.1985.tb10556.x
   Rauhala P, 1998, FASEB J, V12, P165, DOI 10.1096/fasebj.12.2.165
   Revuelta M, 1997, GLIA, V21, P204, DOI 10.1002/(SICI)1098-1136(199710)21:2<204::AID-GLIA4>3.3.CO;2-U
   Saitoh M, 1998, EMBO J, V17, P2596, DOI 10.1093/emboj/17.9.2596
   Semkova I, 1996, EUR J PHARMACOL, V315, P19, DOI 10.1016/S0014-2999(96)00593-6
   Shoulson I, 2002, ANN NEUROL, V51, P604, DOI 10.1002/ana.10191
   SPRAGUE JE, 1995, J PHARMACOL EXP THER, V273, P667
   TARIOT PN, 1987, PSYCHOPHARMACOLOGY, V91, P489, DOI 10.1007/BF00216016
   Tatton W, 2003, J NEURAL TRANSM, V110, P509, DOI 10.1007/s00702-002-0827-z
   Tatton WG, 1996, J NEURAL TRANSM-SUPP, P45
   VIZUETE ML, 1993, NEUROSCI LETT, V152, P113, DOI 10.1016/0304-3940(93)90496-8
   WU RM, 1995, J NEURAL TRANSM-GEN, V100, P53, DOI 10.1007/BF01276865
   Yang LC, 1998, J NEUROSCI, V18, P8145
NR 40
TC 22
Z9 26
U1 0
U2 6
PU AMER SOC PHARMACOLOGY EXPERIMENTAL THERAPEUTICS
PI BETHESDA
PA 9650 ROCKVILLE PIKE, BETHESDA, MD 20814-3995 USA
SN 0026-895X
EI 1521-0111
J9 MOL PHARMACOL
JI Mol. Pharmacol.
PD NOV
PY 2005
VL 68
IS 5
BP 1408
EP 1414
DI 10.1124/mol.105.012302
PG 7
WC Pharmacology & Pharmacy
WE Science Citation Index Expanded (SCI-EXPANDED)
SC Pharmacology & Pharmacy
GA 977VZ
UT WOS:000232832900021
PM 16099847
DA 2023-03-13
ER

PT J
AU Sachkova, AS
   Kovel, ES
   Churilov, GN
   Stom, DI
   Kudryasheva, NS
AF Sachkova, Anna S.
   Kovel, Ekaterina S.
   Churilov, Grigoriy N.
   Stom, Devard, I
   Kudryasheva, Nadezhda S.
TI Biological activity of carbonic nano-structurescomparison via enzymatic
   bioassay
SO JOURNAL OF SOILS AND SEDIMENTS
LA English
DT Article
DE Antioxidant activity; Bioactive compounds; Fullerenol; Humic substances;
   Toxicity; Reactive oxygen species
ID HUMIC SUBSTANCES; DETOXIFICATION PROCESSES; BIOLUMINESCENCE;
   FLUORESCENCE; FULLERENES; HORMESIS
AB PurposeThe aim of the work is to compare the biological activity of carbonic nano-structures of natural and artificial origination, namely, humic substances (HS) and fullerenols.Materials and methodsThe representative of the fullerenol group, C-60?(y)(OH)(x) where ?+x=20-22, was chosen. Enzyme-based luminescent bioassay was applied to evaluate toxicity and antioxidant properties of HS and fullerenol (F); chemiluminescent luminol method was used to study a content of reactive oxygen species (ROS) in the solutions. Toxicity of the bioactive compounds was evaluated using effective concentrations ?C-50; detoxification coefficients D-OxT were applied to study and compare antioxidant activity of the compounds. Antioxidant activity and ranges of active concentrations of the bioactive compounds were determined in model solutions of organic and inorganic oxidizers1,4-benzoquinone and potassium ferricianide.Results and discussionValues of ?C-50 revealed higher toxicity of HS than F (0.005 and 0.108gL(-1), respectively); detoxifying concentrations of F were found to be lower. Antioxidant ability of HS was demonstrated to be time-dependent; the 50-min preliminary incubation in oxidizer solutions was suggested as optimal for the detoxification procedure. On the contrary, F' antioxidant effect demonstrated independency on time. Antioxidant effect of HS did not depend on amphiphilic characteristics of the media (values of D-OxT were 1.3 in the solutions of organic and inorganic oxidizers), while this of F was found to depend: it was maximal (D-OxT=2.0) in solutions of organic oxidizer, 1,4-benzoquinone.ConclusionsBoth HS and F demonstrated toxicity and low-concentration antioxidant ability; however, quantitative characteristics of their effects were different. The differences were explained with HS polyfunctionality, higher ability to decrease ROS content, non-rigidity, and diffusion restrictions in their solutions. Antioxidant effect of the bioactive compounds was presumably attributed to catalytic redox activity of their -fragments. The paper demonstrates a high potential of luminescent enzymatic bioassay to study biological activity of nano-structures of natural and artificial origination.
C1 [Sachkova, Anna S.] Natl Res Tomsk Polytech Univ, Tomsk 634050, Russia.
   [Kovel, Ekaterina S.; Kudryasheva, Nadezhda S.] FRC KSC SB RAS, Inst Biophys, Krasnoyarsk 660036, Russia.
   [Kovel, Ekaterina S.; Kudryasheva, Nadezhda S.] Siberian Fed Univ, Krasnoyarsk 660041, Russia.
   [Kovel, Ekaterina S.; Churilov, Grigoriy N.] FRC KSC SB RAS, Inst Phys, Krasnoyarsk 660036, Russia.
   [Stom, Devard, I] Irkutsk Natl Res Tech Univ, Irkutsk 664074, Russia.
C3 Tomsk Polytechnic University; Russian Academy of Sciences; Krasnoyarsk
   Science Center of the Siberian Branch of the Russian Academy of
   Sciences; Biophysics Institute, Siberian Branch, Russian Academy of
   Sciences; Siberian Federal University; Irkutsk National Research
   Technical University (INRTU)
RP Sachkova, AS (corresponding author), Natl Res Tomsk Polytech Univ, Tomsk 634050, Russia.
EM as421@yandex.ru
RI Sushko (Kovel), Ekaterina/AAG-8927-2020; Stom, Devard I/A-4144-2017
OI Sushko (Kovel), Ekaterina/0000-0002-4524-6413; Stom,
   Devard/0000-0001-9496-2961; Churilov, Grigory/0000-0003-2889-490X
FU Russian Academy of Sciences [0356-2017-0017]; Russian Science Foundation
   [16-14-10115]; Russian Science Foundation [16-14-10115] Funding Source:
   Russian Science Foundation
FX This work was supported by the state budget allocated to the fundamental
   research at the Russian Academy of Sciences, project 0356-2017-0017;
   PRAN-32, Program: "Nanostructures: physics, chemistry, biology,
   technological basis." Study of ROS involvement to antioxidant activity
   of humic substances was supported by the Russian Science Foundation,
   grant 16-14-10115.
CR Abbas M, 2018, SCI TOTAL ENVIRON, V626, P1295, DOI 10.1016/j.scitotenv.2018.01.066
   Alexandrova M, 2011, J ENVIRON RADIOACTIV, V102, P407, DOI 10.1016/j.jenvrad.2011.02.011
   Anesio AM, 2005, APPL ENVIRON MICROB, V71, P6267, DOI 10.1128/AEM.71.10.6267-6275.2005
   Calabrese EJ, 2014, MICROB CELL, V1, P145, DOI 10.15698/mic2014.05.145
   Calabrese EJ, 2015, HOMEOPATHY, V104, P69, DOI 10.1016/j.homp.2015.02.007
   Churilov GN, 2013, CARBON, V62, P389, DOI 10.1016/j.carbon.2013.06.022
   Fedorova E, 2007, J PHOTOCH PHOTOBIO B, V88, P131, DOI 10.1016/j.jphotobiol.2007.05.007
   Foley S, 2002, BIOCHEM BIOPH RES CO, V294, P116, DOI 10.1016/S0006-291X(02)00445-X
   Giachin G, 2017, PLOS ONE, V12, DOI 10.1371/journal.pone.0188308
   Girotti S, 2008, ANAL CHIM ACTA, V608, P2, DOI 10.1016/j.aca.2007.12.008
   Goncharova E.A., 2009, VESTN SIBGAU, V22, P90
   Grebowski J, 2013, BBA-BIOMEMBRANES, V1828, P2007, DOI 10.1016/j.bbamem.2013.05.009
   Iavicoli I, 2018, INT J MOL SCI, V19, DOI 10.3390/ijms19030805
   Isakova VG, 2011, RUSS J APPL CHEM+, V84, P1165, DOI 10.1134/S107042721107007X
   Kratasyuk VA, 2015, COMB CHEM HIGH T SCR, V18, P952, DOI 10.2174/1386207318666150917100257
   Kudryasheva N, 2002, ECOTOX ENVIRON SAFE, V53, P221, DOI 10.1006/eesa.2002.2214
   Kudryasheva NS, 2015, ENVIRON SCI POLLUT R, V22, P155, DOI 10.1007/s11356-014-3459-6
   Kudryasheva NS, 2017, PHOTOCHEM PHOTOBIOL, V93, P536, DOI 10.1111/php.12639
   Kuznetsov A.M., 1996, BIOTEKHNOLOGIYA, V9, P57
   Levinsky B, 2000, KORF POLIGRAF, P70
   Li J, 2012, CARBON, V50, P460, DOI 10.1016/j.carbon.2011.08.073
   Lipczynska-Kochany E, 2018, CHEMOSPHERE, V202, P420, DOI 10.1016/j.chemosphere.2018.03.104
   Nemtseva EV, 2007, USP KHIM+, V76, P101
   Orlov, 1997, SOROS ED ZH
   Perelomov LV, 2018, ECOTOX ENVIRON SAFE, V151, P178, DOI 10.1016/j.ecoenv.2018.01.018
   Perminova IV, 2001, ENVIRON SCI TECHNOL, V35, P3841, DOI 10.1021/es001699b
   Petrov D, 2017, ENVIRON SCI TECHNOL, V51, P5414, DOI 10.1021/acs.est.7b00266
   Piccolo A, 2001, SOIL SCI, V166, P810, DOI 10.1097/00010694-200111000-00007
   Remmel' NN, 2003, B EXP BIOL MED+, V136, P209, DOI 10.1023/A:1026347830283
   Richard C, 2009, ENVIRON CHEM LETT, V7, P61, DOI 10.1007/s10311-008-0136-3
   Sachkova A S, 2017, Biochem Biophys Rep, V9, P1, DOI 10.1016/j.bbrep.2016.10.011
   Tarasova AS, 2015, ENVIRON MONIT ASSESS, V187, DOI 10.1007/s10661-015-4304-1
   Tarasova AS, 2012, J PHOTOCH PHOTOBIO B, V117, P164, DOI 10.1016/j.jphotobiol.2012.09.020
   Tarasova AS, 2011, ENVIRON TOXICOL CHEM, V30, P1013, DOI 10.1002/etc.472
   Trubetskoj OA, 2009, WATER RESOUR, V36, P518, DOI 10.1134/S0097807809050042
   Vanysek P, 1983, CRC HDB CHEM PHYS, V64, P156
   Vetrova EV, 2007, PHOTOCH PHOTOBIO SCI, V6, P35, DOI 10.1039/b608152e
   Zheng YL, 2017, SCI ADV, V3, DOI 10.1126/sciadv.1603229
NR 38
TC 16
Z9 16
U1 1
U2 10
PU SPRINGER HEIDELBERG
PI HEIDELBERG
PA TIERGARTENSTRASSE 17, D-69121 HEIDELBERG, GERMANY
SN 1439-0108
EI 1614-7480
J9 J SOIL SEDIMENT
JI J. Soils Sediments
PD JUN
PY 2019
VL 19
IS 6
BP 2689
EP 2696
DI 10.1007/s11368-018-2134-9
PG 8
WC Environmental Sciences; Soil Science
WE Science Citation Index Expanded (SCI-EXPANDED)
SC Environmental Sciences & Ecology; Agriculture
GA IG3FH
UT WOS:000473687600005
OA Green Submitted
DA 2023-03-13
ER

PT J
AU Garcia-Angulo, P
   Alonso-Simon, A
   Encina, A
   Alvarez, JM
   Acebes, JL
AF Garcia-Angulo, Penelope
   Alonso-Simon, Ana
   Encina, Antonio
   Alvarez, Jesus M.
   Acebes, Jose L.
TI Cellulose Biosynthesis Inhibitors: Comparative Effect on Bean Cell
   Cultures
SO INTERNATIONAL JOURNAL OF MOLECULAR SCIENCES
LA English
DT Article
DE AE F150944; cell wall; cell cultures; cellulose biosynthesis-inhibitor
   (CBI) herbicides; CGA 325 ' 615; compound 1; dichlobenil; Phaseolus
   vulgaris L.; quinclorac; triazofenamide
ID WALL MODIFICATIONS; QUINCLORAC; HERBICIDE; HABITUATION; HORMESIS;
   PROTEIN; TARGET; MICROTUBULES; MECHANISM; ALIGNMENT
AB The variety of bioassays developed to evaluate different inhibition responses for cellulose biosynthesis inhibitors makes it difficult to compare the results obtained. This work aims (i) to test a single inhibitory assay for comparing active concentrations of a set of putative cellulose biosynthesis inhibitors and (ii) to characterize their effect on cell wall polysaccharides biosynthesis following a short-term exposure. For the first aim, dose-response curves for inhibition of dry-weight increase following a 30 days exposure of bean callus-cultured cells to these inhibitors were obtained. The compound concentration capable of inhibiting dry weight increase by 50% compared to control (I-50) ranged from subnanomolar (CGA 325'615) to nanomolar (AE F150944, flupoxam, triazofenamide and oxaziclomefone) and micromolar (dichlobenil, quinclorac and compound 1) concentrations. In order to gain a better understanding of the effect of the putative inhibitors on cell wall polysaccharides biosynthesis, the [C-14] glucose incorporation into cell wall fractions was determined after a 20 h exposure of cell suspensions to each inhibitor at their I-50 value. All the inhibitors tested decreased glucose incorporation into cellulose with the exception of quinclorac, which increased it. In some herbicide treatments, reduction in the incorporation into cellulose was accompanied by an increase in the incorporation into other fractions. In order to appreciate the effect of the inhibitors on cell wall partitioning, a cluster and Principal Component Analysis (PCA) based on the relative contribution of [C-14] glucose incorporation into the different cell wall fractions were performed, and three groups of compounds were identified. The first group included quinclorac, which increased glucose incorporation into cellulose; the second group consisted of compound 1, CGA 325'615, oxaziclomefone and AE F150944, which decreased the relative glucose incorporation into cellulose but increased it into tightly-bound cellulose fractions; and the third group, comprising flupoxam, triazofenamide and dichlobenil, decreased the relative glucose incorporation into cellulose and increased it into a pectin rich fraction.
C1 [Garcia-Angulo, Penelope; Alonso-Simon, Ana; Encina, Antonio; Alvarez, Jesus M.; Acebes, Jose L.] Univ Leon, Dept Agr Engn & Sci, Plant Physiol Lab, E-24071 Leon, Spain.
C3 Universidad de Leon
RP Acebes, JL (corresponding author), Univ Leon, Dept Agr Engn & Sci, Plant Physiol Lab, E-24071 Leon, Spain.
EM penelope.garcia@unileon.es; ana.alonso@unileon.es; a.encina@unileon.es;
   jmalvf@unileon.es; jl.acebes@unileon.es
RI García-Angulo, Penélope/K-6451-2014; Acebes, José-Luis/ABF-1601-2021;
   Encina, Antonio/L-3016-2014; Acebes, José Luis/HLP-5487-2023; Acebes,
   José L/K-6634-2014
OI García-Angulo, Penélope/0000-0001-5517-2238; Acebes,
   José-Luis/0000-0002-0960-085X; Encina, Antonio/0000-0002-1559-1136;
   Alonso-Simon, Ana/0000-0002-4117-0159
FU Junta de Castilla y Leon [LE 48A07]; Spanish Ministry of Science and
   Innovation [CGL2008-02470, AGL2011-30545-C02-02]
FX We wish to thank D. Phelps for correcting the English within the
   manuscript. We are grateful for the generous gifts of inhibitors to:
   Kreuz Klaus Eugen for CGA 325'615 and compound 1, Tsutomu Sato for
   flupoxam and triazofenamide, S. C. Fry and Ken Pallet for oxaziclomefone
   and Bernd Laber for AE F150944. This work was partly supported by grants
   from Junta de Castilla y Leon (LE 48A07) and the Spanish Ministry of
   Science and Innovation programs (CGL2008-02470 and
   AGL2011-30545-C02-02).
CR Abdallah I, 2006, PESTIC BIOCHEM PHYS, V84, P38, DOI 10.1016/j.pestbp.2005.05.003
   Alonso-Simon A, 2008, ANN BOT-LONDON, V101, P1329, DOI 10.1093/aob/mcn051
   [Anonymous], 2001, STAT SOFTW VERS 6 0
   Belz RG, 2011, WEED RES, V51, P321, DOI 10.1111/j.1365-3180.2011.00862.x
   Calabrese EJ, 2009, ENVIRON POLLUT, V157, P42, DOI 10.1016/j.envpol.2008.07.028
   Coimbra M.A., 1996, PLANT CELL WALL ANAL, P19
   Crowell EF, 2009, PLANT CELL, V21, P1141, DOI 10.1105/tpc.108.065334
   DeBolt S, 2007, PLANT PHYSIOL, V145, P334, DOI 10.1104/pp.107.104703
   DeBolt S, 2007, P NATL ACAD SCI USA, V104, P5854, DOI 10.1073/pnas.0700789104
   DELMER DP, 1987, PLANT PHYSIOL, V84, P415, DOI 10.1104/pp.84.2.415
   Diaz-Cacho P, 1999, PHYSIOL PLANTARUM, V107, P54, DOI 10.1034/j.1399-3054.1999.100108.x
   Dische Z, 1958, METHODS CARBOHYDRATE, V1, P475
   Doblin MS, 2010, FUNCT PLANT BIOL, V37, P357, DOI 10.1071/FP09279
   DUGGER WM, 1986, PLANT PHYSIOL, V81, P464, DOI 10.1104/pp.81.2.464
   Encina A, 2002, PHYSIOL PLANTARUM, V114, P182, DOI 10.1034/j.1399-3054.2002.1140204.x
   Encina AE, 2001, PLANT SCI, V160, P331, DOI 10.1016/S0168-9452(00)00397-6
   Grossmann K, 1998, WEED SCI, V46, P707, DOI 10.1017/S004317450008975X
   Grossmann K, 2000, TRENDS PLANT SCI, V5, P506, DOI 10.1016/S1360-1385(00)01791-X
   Grossmann K, 2001, Z NATURFORSCH C, V56, P559
   Guerriero G, 2010, J INTEGR PLANT BIOL, V52, P161, DOI 10.1111/j.1744-7909.2010.00935.x
   Heim DR, 1998, PESTIC BIOCHEM PHYS, V59, P163, DOI 10.1006/pest.1998.2317
   Himmelspach R, 2003, PLANT J, V36, P565, DOI 10.1046/j.1365-313X.2003.01906.x
   Hoffman JC, 1996, PESTIC BIOCHEM PHYS, V55, P49, DOI 10.1006/pest.1996.0034
   Hofmannova J, 2008, J EXP BOT, V59, P3963, DOI 10.1093/jxb/ern250
   Kiedaisch BM, 2003, PLANTA, V217, P922, DOI 10.1007/s00425-003-1071-y
   Kojima H, 2009, PESTIC BIOCHEM PHYS, V93, P58, DOI 10.1016/j.pestbp.2008.11.003
   Kojima H, 2010, PESTIC BIOCHEM PHYS, V98, P359, DOI 10.1016/j.pestbp.2010.08.001
   Koo SJ, 1997, PESTIC BIOCHEM PHYS, V57, P44, DOI 10.1006/pest.1997.2258
   Kurek I, 2002, P NATL ACAD SCI USA, V99, P11109, DOI 10.1073/pnas.162077099
   Acebes JL, 2010, BIOTECH AGR IND MED, P39
   Melida H, 2010, MOL PLANT, V3, P842, DOI 10.1093/mp/ssq027
   MURASHIGE T, 1962, PHYSIOL PLANTARUM, V15, P473, DOI 10.1111/j.1399-3054.1962.tb08052.x
   Nakagawa N, 1998, PLANT CELL PHYSIOL, V39, P779, DOI 10.1093/oxfordjournals.pcp.a029434
   O'Looney N, 2005, NEW PHYTOL, V168, P323, DOI 10.1111/j.1469-8137.2005.01501.x
   O'Looney N., 2005, ANN BOT, V96, P1
   Parrish M.D., 2009, N CENTR WEED SOC P K
   Peng LC, 2002, SCIENCE, V295, P147, DOI 10.1126/science.1064281
   Peng LC, 2001, PLANT PHYSIOL, V126, P981, DOI 10.1104/pp.126.3.981
   Rajangam AS, 2008, PLANT PHYSIOL, V148, P1283, DOI 10.1104/pp.108.121913
   Ringli C, 2010, PLANT PHYSIOL, V153, P1445, DOI 10.1104/pp.110.154518
   Schabenberger O, 1999, AGRON J, V91, P713, DOI 10.2134/agronj1999.914713x
   Seifert GJ, 2010, PLANT PHYSIOL, V153, P467, DOI 10.1104/pp.110.153940
   Sharples KR, 1998, PESTIC SCI, V54, P368, DOI 10.1002/(SICI)1096-9063(199812)54:4&lt;368::AID-PS845&gt;3.0.CO;2-6
   Sunohara Y, 2008, PHYTOCHEMISTRY, V69, P2312, DOI 10.1016/j.phytochem.2008.06.012
   Tresch S, 2003, PESTIC BIOCHEM PHYS, V75, P73, DOI 10.1016/S0048-3575(03)00013-0
   UPDEGRAFF DM, 1969, ANAL BIOCHEM, V32, P420, DOI 10.1016/S0003-2697(69)80009-6
   Vaughn KC, 2001, PROTOPLASMA, V216, P80, DOI 10.1007/BF02680135
   Whistler R.L., 1963, METHODS CARBOHYDRATE, V3, P54
   Wightman R, 2010, PLANT PHYSIOL, V153, P427, DOI 10.1104/pp.110.154666
   Yoneda A, 2007, PLANT CELL PHYSIOL, V48, P1393, DOI 10.1093/pcp/pcm120
   Yoneda A, 2010, PLANT J, V64, P657, DOI 10.1111/j.1365-313X.2010.04356.x
NR 51
TC 12
Z9 16
U1 2
U2 36
PU MDPI
PI BASEL
PA ST ALBAN-ANLAGE 66, CH-4052 BASEL, SWITZERLAND
EI 1422-0067
J9 INT J MOL SCI
JI Int. J. Mol. Sci.
PD MAR
PY 2012
VL 13
IS 3
BP 3685
EP 3702
DI 10.3390/ijms13033685
PG 18
WC Biochemistry & Molecular Biology; Chemistry, Multidisciplinary
WE Science Citation Index Expanded (SCI-EXPANDED)
SC Biochemistry & Molecular Biology; Chemistry
GA 917KQ
UT WOS:000302174500068
PM 22489176
OA Green Published, Green Submitted, gold
DA 2023-03-13
ER

PT J
AU Liu, Y
   Li, N
   Lou, YD
   Liu, YX
   Zhao, XD
   Wang, GG
AF Liu, Yu
   Li, Na
   Lou, Yadi
   Liu, Yuxin
   Zhao, Xinda
   Wang, Guoguang
TI Effect of water accommodated fractions of fuel oil on fixed carbon and
   nitrogen by microalgae: Implication by stable isotope analysis
SO ECOTOXICOLOGY AND ENVIRONMENTAL SAFETY
LA English
DT Article
DE Oil spill; Platymonas helgolandica; Nitzschia closterium; Heterosigma
   akashiwo; Stable isotope; Carbon and nitrogen
ID AROMATIC-HYDROCARBONS; NITZSCHIA-CLOSTERIUM; CRUDE-OIL; GROWTH; SPILL;
   CO2; PHOTOSYNTHESIS; CHLOROPHYLL; DIVERSITY; RESPONSES
AB Effect of water accommodated fractions (WAF) of #180 fuel oil on fixed carbon and nitrogen in microalgae was studied by stable isotopes. Platymonas helgolandica, Heterosigma akashiwo and Nitzschia closterium were exposed to five WAF concentrations for 96 h. The delta C-13 value of microalgae was significantly lower than that of the control group, indicated that carbon was limited in the WAF concentrations. The delta C-13 value of microalgae appeared peak valley at 48 h in control group, corresponding to the enhanced capacity in carbon fixation during microalgae photosynthesis. The physiological acclimation capacity of microalgae was revealed by the occurrence time when the delta 13C value was in peak valley, and thus the physiological acclimation capacity of microalgae decreased in the order of Nitzschia closterium > Heterosigma akashiwo > Platymonas helgolandica. Principal component analysis (PCA) were applied to the delta 13C value in order to verify the "hormesis" phenomenon in microalgae. The delta 13C value could discriminate between stimulatory effects at low doses and inhibitory effects at high doses. In addition, the present study also investigated the effect of the nitrogen on microalgae growth. Because microalgae could still absorb the NO3-N and release of NO2-N and NH4-N in present study, the nitrogen cycle in microalgae was in the equilibrium status. The delta N-15 value in microalgae exhibited no obvious change with the increasing of WAF concentrations at the same time. However, due to the enrichment of nitrogen, the delta N-15 value first increased gradually with the time and finally was stable. Overall, the fractionation of carbon and nitrogen stable isotopes illustrated that the effect of carbon on the growth of microalgae was more prominent than nitrogen. Stable isotopes was used to investigate the influence of WAF on fixed carbon and nitrogen in microalgae growth, providing a fundamental theoretical guidance for risk assessment of marine ecological environment.
C1 [Liu, Yu; Li, Na; Lou, Yadi; Liu, Yuxin; Zhao, Xinda; Wang, Guoguang] Dalian Maritime Univ, Coll Environm Sci & Engn, Dalian, Peoples R China.
   [Liu, Yu] Dalian Maritime Univ, Environm Informat Inst, Dalian, Peoples R China.
C3 Dalian Maritime University; Dalian Maritime University
RP Liu, Y; Wang, GG (corresponding author), Dalian Maritime Univ, Coll Environm Sci & Engn, Dalian, Peoples R China.
EM ylsibo@foxmail.com; ggwang2018@126.com
RI Wang, Guoguang/AAA-2629-2021; liu, yuxin/GRY-3592-2022
FU Innovative Talent Training Program [CXXM2019BS007]; Fundamental Research
   Funds for the Central Universities [3132019333, 3132019150]
FX This study was supported by the Innovative Talent Training Program
   (grant number CXXM2019BS007) and the Fundamental Research Funds for the
   Central Universities (grant number 3132019333, 3132019150). We
   especially thank the National Marine Environmental Monitoring Center for
   providing P. helgolandica, H. akashiwo and N. closterium.
CR Aksmann A, 2011, AQUAT TOXICOL, V104, P205, DOI 10.1016/j.aquatox.2011.04.017
   Aksmann A, 2008, CHEMOSPHERE, V74, P26, DOI 10.1016/j.chemosphere.2008.09.064
   Albert KR, 2011, J PLANT PHYSIOL, V168, P1550, DOI 10.1016/j.jplph.2011.02.011
   Brekke C, 2005, REMOTE SENS ENVIRON, V95, P1, DOI 10.1016/j.rse.2004.11.015
   Bretherton L, 2019, HARMFUL ALGAE, V86, P55, DOI 10.1016/j.hal.2019.05.008
   Bretherton L, 2018, J PHYCOL, V54, P317, DOI 10.1111/jpy.12625
   Bukata AR, 2007, ENVIRON SCI TECHNOL, V41, P1331, DOI 10.1021/es061414g
   Calabrese EJ, 1997, INT J TOXICOL, V16, P545, DOI 10.1080/109158197226874
   Carrera-Martinez D, 2010, AQUAT TOXICOL, V97, P151, DOI 10.1016/j.aquatox.2009.12.016
   Carvalho RN, 2011, PLOS ONE, V6, DOI 10.1371/journal.pone.0026985
   COLLOS Y, 1982, LIMNOL OCEANOGR, V27, P528
   Colman B, 2002, FUNCT PLANT BIOL, V29, P261, DOI 10.1071/PP01184
   Del Vento S, 2002, ENVIRON TOXICOL CHEM, V21, P2099, DOI 10.1002/etc.5620211013
   Denk TRA, 2017, SOIL BIOL BIOCHEM, V105, P121, DOI 10.1016/j.soilbio.2016.11.015
   Dodds WK, 2000, ECOSYSTEMS, V3, P574, DOI 10.1007/s100210000050
   Echeveste P, 2010, ENVIRON POLLUT, V158, P299, DOI 10.1016/j.envpol.2009.07.006
   El-Dib MA, 2001, INT J ENVIRON HEAL R, V11, P189, DOI 10.1080/09603120020047582
   Faksness LG, 2008, MAR POLLUT BULL, V56, P1746, DOI 10.1016/j.marpolbul.2008.07.001
   Flood PJ, 2011, TRENDS PLANT SCI, V16, P327, DOI 10.1016/j.tplants.2011.02.005
   Gilde K, 2012, ESTUAR COAST, V35, P853, DOI 10.1007/s12237-011-9473-8
   GLIBERT PM, 1988, MAR ECOL PROG SER, V42, P303, DOI 10.3354/meps042303
   Gonzalez JJ, 2006, MAR POLLUT BULL, V53, P250, DOI 10.1016/j.marpolbul.2005.09.039
   Gruber N, 2008, NITROGEN IN THE MARINE ENVIRONMENT, 2ND EDITION, P1, DOI 10.1016/B978-0-12-372522-6.00001-3
   Guieysse B, 2013, BIOGEOSCI DISCUSS, V10, P9739, DOI DOI 10.5194/BGD-10-9739-2013
   Hook SE, 2012, AQUAT TOXICOL, V124, P139, DOI 10.1016/j.aquatox.2012.08.005
   Hylland K, 2006, J TOXICOL ENV HEAL A, V69, P109, DOI 10.1080/15287390500259327
   Kainz MJ, 2009, LIPIDS IN AQUATIC ECOSYSTEMS, P93, DOI 10.1007/978-0-387-89366-2_5
   KARL DM, 2001, ENCY OCEANOGRAPHY, V4, P1876
   Kennedy CJ, 2005, J EXP MAR BIOL ECOL, V323, P43, DOI 10.1016/j.jembe.2005.02.021
   KRAUSE GH, 1991, ANNU REV PLANT PHYS, V42, P313, DOI 10.1146/annurev.pp.42.060191.001525
   Kuypers MMM, 2018, NAT REV MICROBIOL, V16, P263, DOI 10.1038/nrmicro.2018.9
   Li N, 2019, SCI TOTAL ENVIRON, V653, P1095, DOI 10.1016/j.scitotenv.2018.11.021
   Li Y, 2017, J HAZARD MATER, V327, P28, DOI 10.1016/j.jhazmat.2016.12.029
   Lou YD, 2019, ECOTOX ENVIRON SAFE, V177, P7, DOI 10.1016/j.ecoenv.2019.03.110
   Mishra AK, 2015, AQUAT PR, V4, P435, DOI 10.1016/j.aqpro.2015.02.058
   Ozhan K, 2014, ECOTOXICOLOGY, V23, P370, DOI 10.1007/s10646-014-1195-9
   Pi YR, 2015, ENVIRON SCI-PROC IMP, V17, P877, DOI 10.1039/c5em00005j
   Racchetti E, 2017, AQUAT SCI, V79, P487, DOI 10.1007/s00027-016-0512-1
   REDDIN A, 1981, MAR POLLUT BULL, V12, P339, DOI 10.1016/0025-326X(81)90107-7
   Stepaniyan OV, 2008, RUSS J MAR BIOL, V34, P131, DOI 10.1134/S1063074008020077
   Thyssen C, 2002, FUNCT PLANT BIOL, V29, P251, DOI 10.1071/PP01198
   Toseland A, 2013, NAT CLIM CHANGE, V3, P979, DOI 10.1038/NCLIMATE1989
   Whitney SM, 2015, P NATL ACAD SCI USA, V112, P3564, DOI 10.1073/pnas.1420536112
   Yang B, 2017, BIOTECHNOL BIOFUELS, V10, DOI 10.1186/s13068-017-0916-8
   Yu HT, 2002, J ENVIRON SCI HEAL C, V20, P149, DOI 10.1081/GNC-120016203
   Zhang C, 2017, ENVIRON POLLUT, V220, P1282, DOI 10.1016/j.envpol.2016.11.005
NR 46
TC 7
Z9 8
U1 6
U2 41
PU ACADEMIC PRESS INC ELSEVIER SCIENCE
PI SAN DIEGO
PA 525 B ST, STE 1900, SAN DIEGO, CA 92101-4495 USA
SN 0147-6513
EI 1090-2414
J9 ECOTOX ENVIRON SAFE
JI Ecotox. Environ. Safe.
PD JUN 1
PY 2020
VL 195
AR 110488
DI 10.1016/j.ecoenv.2020.110488
PG 9
WC Environmental Sciences; Toxicology
WE Science Citation Index Expanded (SCI-EXPANDED)
SC Environmental Sciences & Ecology; Toxicology
GA LD0ZU
UT WOS:000525762800017
PM 32200143
DA 2023-03-13
ER

PT J
AU Awoyemi, OM
   Subbiah, S
   Thompson, KN
   Velazquez, A
   Peace, A
   Mayer, GD
AF Awoyemi, Olushola M.
   Subbiah, Seenivasan
   Thompson, Kelsey N.
   Velazquez, Anahi
   Peace, Angela
   Mayer, Gregory D.
TI Trophic-Level Interactive Effects of Phosphorus Availability on the
   Toxicities of Cadmium, Arsenic, and Their Binary Mixture in
   Media-Exposed Scenedesmus acutus and Media and Dietary-Exposed Daphnia
   pulex
SO ENVIRONMENTAL SCIENCE & TECHNOLOGY
LA English
DT Article
ID SILVER NANOPARTICLES; METAL UPTAKE; MAGNA; ZINC; COPPER; ALGAE;
   BIOACCUMULATION; RESPONSES; NITROGEN; HORMESIS
AB Various anthropogenic activities simultaneously alter essential mineral nutrients and contaminant content in the environment. Depending on essential nutrient conditions, the uptake and effects of contaminants in exposed organisms may be altered. The addressing of ecological risk assessment (ERA) of contaminant mixtures has proven difficult. Furthermore, most assessments involving single contaminant exposures do not consider the interaction of essential nutrients on toxicological end points. Hypotheses for toxicological effects of cadmium (Cd), arsenic (As), and their binary mixture (Cd/As-mix) include alteration under varying dietary and media phosphorus (P) conditions. However, interactive effects and effect size (eta(2)) are largely unknown. Here, we investigated the toxicities of Cd-, As-, and Cd/As-mix-treated media and diets on Scenedesmus acutus ( a primary producer) and Daphnia pulex (a primary consumer), under varied media and dietary P conditions [low (LP), median (MP), and optimum (COMBO)]. Our results showed significant (p < 0.05) interactive effects and concentration dependent growth inhibition of S. acutus. The toxicity (at day 7) of Cd against S. acutus was 2X, 11X, and 4X that of As in LP, MP, and COMBO conditions, respectively, while the joint toxicity effects of Cd/As-mix were partially additive in LP and COMBO, and synergistic in MP media. Furthermore, acute lethal toxicity (96 h) of Cd in D. pulex was, similar to 60X that of As, while Cd/As-mix joint toxicity was synergistic. Chronic toxicity (14 d) in D. pulex showed significant (p < 0.05) interaction of As and P-availability on survival, reproduction, and behavior (distance moved, velocity, acceleration and mobility), while Cd and P availability showed significant interactive effect on rotational behavior. Dose response effects of Cd, As, and Cd/As-mix in S. acutus and D. pulex were either monophasic or biphasic under varying nutrient conditions. This study provides empirical evidence of the interactive effects of media/dietary P and toxic metals (Cd, As, and Cd/As-mix) at environmentally relevant concentrations, emphasizing the need for consideration of such interactions during ERA.
C1 [Awoyemi, Olushola M.; Subbiah, Seenivasan; Thompson, Kelsey N.; Velazquez, Anahi; Mayer, Gregory D.] Texas Tech Univ, Inst Environm & Human Hlth, Dept Environm Toxicol, Lubbock, TX 79416 USA.
   [Peace, Angela] Texas Tech Univ, Dept Math & Stat, Lubbock, TX 79409 USA.
C3 Texas Tech University System; Texas Tech University; Texas Tech
   University System; Texas Tech University
RP Awoyemi, OM (corresponding author), Texas Tech Univ, Inst Environm & Human Hlth, Dept Environm Toxicol, Lubbock, TX 79416 USA.
EM doctoroma@yahoo.com
RI Peace, Angela/AFR-4935-2022; Mayer, Gregory/A-8459-2017
OI AWOYEMI, OLUSHOLA/0000-0002-2093-0091; Mayer,
   Gregory/0000-0002-2652-9856
FU National Science Foundation (NSF) [NSF DMS-1615697]; Graduate School at
   Texas Tech University; Society of Environmental Toxicology and Chemistry
   (SETAC); SOT Toxicologists of African Origin Specialty Interest Group
   (TAO SIG); Society of Toxicology (SOT)
FX This study was supported by National Science Foundation (NSF), Grant
   number NSF DMS-1615697. We wish to thank Dr. Kaz Surowiec (Manager, Mass
   Spectrometry Facility) at the Department of Chemistry and Biochemistry,
   Texas Tech University for assisting with elemental analysis of our
   samples using the CHNS/O analyzer. Also, we wish to thank Dr. Nathaniel
   Miller (Manager, Laser Ablation and ICP-MS Laboratory) at the Jackson
   School of Geosciences, The University of Texas at Austin for assisting
   with elemental (metals and nonmetals) analysis of or samples using
   ICP-MS. Finally, we appreciate the financial supports and research
   awards provided by the Graduate School at Texas Tech University, Society
   of Toxicology (SOT), Society of Environmental Toxicology and Chemistry
   (SETAC), and SOT Toxicologists of African Origin Specialty Interest
   Group (TAO SIG) to present parts of the findings of this study at
   national and international conferences.
CR Acharya K, 2004, LIMNOL OCEANOGR, V49, P656, DOI 10.4319/lo.2004.49.3.0656
   Ahmed H, 2011, WATER AIR SOIL POLL, V216, P547, DOI 10.1007/s11270-010-0552-4
   Al-Homaidan AA, 2015, SAUDI J BIOL SCI, V22, P795, DOI 10.1016/j.sjbs.2015.06.010
   Altenburger R, 2003, ENVIRON TOXICOL CHEM, V22, P1900, DOI 10.1897/01-386
   Arce-Funck J, 2018, SCI TOTAL ENVIRON, V645, P1484, DOI 10.1016/j.scitotenv.2018.07.227
   Awoyemi O.M., 2017, WORLD J AGR RES, V5, P47, DOI 10.12691/WJAR-5-3-4
   Awoyemi O. M., 2017, COAL COMBUSTION GASI, V9, P42, DOI 10.4177/CCGP-D-14-00004.1
   Beene LC, 2011, ZEBRAFISH, V8, P125, DOI 10.1089/zeb.2011.0701
   Bownik A, 2017, SCI TOTAL ENVIRON, V601, P194, DOI 10.1016/j.scitotenv.2017.05.199
   Cai XH, 1999, INT J PHYTOREMEDIAT, V1, P53, DOI 10.1080/15226519908500004
   Calabrese EJ, 2004, EMBO REP, V5, pS37, DOI 10.1038/sj.embor.7400222
   Catarecha P, 2007, PLANT CELL, V19, P1123, DOI 10.1105/tpc.106.041871
   Chekroun KB, 2013, J MAT ENV SCI, V4, P873
   Cheng YY, 2019, TOXICOL APPL PHARM, V379, DOI 10.1016/j.taap.2019.114684
   Conley DJ, 2009, SCIENCE, V323, P1014, DOI 10.1126/science.1167755
   Crenier C, 2019, FRONT MICROBIOL, V10, DOI 10.3389/fmicb.2019.00732
   Danger M., 2013, ENCY AQUATIC ECOTOXI, P317
   Das P, 2012, ENVIRON TOXICOL CHEM, V31, P122, DOI 10.1002/etc.716
   De Borba BM, 2014, J CHROMATOGR A, V1369, P131, DOI 10.1016/j.chroma.2014.10.027
   De Schamphelaere KAC, 2007, AQUAT TOXICOL, V81, P409, DOI 10.1016/j.aquatox.2007.01.002
   Ellison MB, 2014, PEERJ, V2, DOI 10.7717/peerj.401
   Elser JJ, 2016, INLAND WATERS, V6, P136, DOI 10.5268/IW-6.2.908
   Erzinger D.-P., 2017, OPEN J ENV BIOL, V2
   Feng TY, 2015, SCI REP-UK, V5, DOI 10.1038/srep10373
   Fikirdesici S, 2012, TURK J ZOOL, V36, P543, DOI 10.3906/zoo-1006-36
   French AD, 2017, INT J ENVIRON AN CH, V97, P499, DOI 10.1080/03067319.2017.1328060
   Geffard O., 2008, ENVIRON TOXICOL CHEM, V27, P54
   Held P., 2011, USE MULTIMODE MONOCH
   Hellweger FL, 2003, LIMNOL OCEANOGR, V48, P2275
   Hood JM, 2014, FRESHW SCI, V33, P1093, DOI 10.1086/678693
   Houserova P, 2007, ENVIRON POLLUT, V145, P185, DOI 10.1016/j.envpol.2006.03.027
   Hughes MF, 2011, TOXICOL SCI, V123, P305, DOI 10.1093/toxsci/kfr184
   Ieromina O, 2014, ENVIRON TOXICOL CHEM, V33, P621, DOI 10.1002/etc.2472
   Jahan K, 2004, WASTE MANAGEMENT AND THE ENVIRONMENT II, P223
   KAPLAN EL, 1958, J AM STAT ASSOC, V53, P457, DOI 10.2307/2281868
   Kilham SS, 1998, HYDROBIOLOGIA, V377, P147, DOI 10.1023/A:1003231628456
   Kim Yoon-Jae, 2015, Dev Reprod, V19, P167, DOI 10.12717/DR.2015.19.4.167
   Knodle R, 2012, BIOMOLECULES, V2, P282, DOI 10.3390/biom2020282
   KONEMANN H, 1981, TOXICOLOGY, V19, P229, DOI 10.1016/0300-483X(81)90132-3
   Kumar Manoj, 2012, Indian J Occup Environ Med, V16, P40, DOI 10.4103/0019-5278.99696
   Lamai Chantana, 2005, ScienceAsia, V31, P121, DOI 10.2306/scienceasia1513-1874.2005.31.121
   Lessard CR, 2012, SCI TOTAL ENVIRON, V421, P124, DOI 10.1016/j.scitotenv.2012.01.040
   Li ML, 2012, ECOTOX ENVIRON SAFE, V83, P41, DOI 10.1016/j.ecoenv.2012.06.004
   Luoma SN, 2005, ENVIRON SCI TECHNOL, V39, P1921, DOI 10.1021/es048947e
   Lyles RH, 2008, CONTEMP CLIN TRIALS, V29, P878, DOI 10.1016/j.cct.2008.05.009
   Mason RP, 2000, ARCH ENVIRON CON TOX, V38, P283, DOI 10.1007/s002449910038
   Mooney RJ, 2016, FRESHW SCI, V35, P873, DOI 10.1086/686699
   Naddy RB, 2015, ENVIRON TOXICOL CHEM, V34, P809, DOI 10.1002/etc.2870
   NALEWAJKO C, 1995, J PHYCOL, V31, P332, DOI 10.1111/j.0022-3646.1995.00332.x
   Norman BC, 2015, PLOS ONE, V10, DOI 10.1371/journal.pone.0129328
   Nweke C. O., 2017, Ecotoxicology and Environmental Contamination, V12, P39, DOI 10.5132/eec.2017.01.06
   Nys C, 2017, ENVIRON SCI TECHNOL, V51, P4615, DOI 10.1021/acs.est.6b05688
   Nys C, 2015, ENVIRON TOXICOL CHEM, V34, P1091, DOI 10.1002/etc.2902
   Okamoto A, 2015, J APPL TOXICOL, V35, P824, DOI 10.1002/jat.3078
   Perera P. C. T., 2016, ACHIEV LIFE SCI, V10, P144, DOI [10.1016/j, DOI 10.1016/J.ALS.2016.11.002, 10.1016/j.als.2016.11.002]
   Perez E, 2018, CHEMOSPHERE, V208, P991, DOI 10.1016/j.chemosphere.2018.06.063
   Perez E, 2017, ENVIRON TOXICOL CHEM, V36, P2739, DOI 10.1002/etc.3830
   Rai S, 2015, HDB ARSENIC TOXICOLO, P627, DOI [10.1016/B978-0-12-418688-0.00027-7, DOI 10.1016/B978-0-12-418688-0.00027-7]
   Rajamani S, 2014, PLANT PHYSIOL, V164, P1059, DOI 10.1104/pp.113.229765
   Roberts TL, 2014, PROCEDIA ENGINEER, V83, P52, DOI 10.1016/j.proeng.2014.09.012
   Rodgher S, 2020, WATER AIR SOIL POLL, V231, DOI 10.1007/s11270-019-4370-z
   Saibu Y, 2018, COMP BIOCHEM PHYS C, V211, P48, DOI 10.1016/j.cbpc.2018.05.009
   Sarret G, 2019, SCI REP-UK, V9, DOI 10.1038/s41598-019-47183-8
   Sbihi K., 2012, J MAT ENV SCI, V3, P497
   Serra A, 2010, ECOTOXICOLOGY, V19, P770, DOI 10.1007/s10646-009-0454-7
   Shaw JR, 2007, ENVIRON TOXICOL CHEM, V26, P1532, DOI 10.1897/06-389R.1
   Shaw JR, 2007, BMC GENOMICS, V8, DOI 10.1186/1471-2164-8-477
   Shaw JR, 2006, ENVIRON TOXICOL CHEM, V25, P182, DOI 10.1897/05-243R.1
   SPRAGUE JB, 1965, J FISH RES BOARD CAN, V22, P425, DOI 10.1139/f65-042
   Stanley JK, 2013, ENVIRON SCI TECHNOL, V47, P9424, DOI 10.1021/es401115q
   Tawfik DS, 2011, BIOCHEMISTRY-US, V50, P1128, DOI 10.1021/bi200002a
   USEPA, 2016, AQ LIF AMB WAT QUAL
   USEPA, 2002, EPA821R02013
   Valko M, 2016, ARCH TOXICOL, V90, P1, DOI 10.1007/s00204-015-1579-5
   Wang WX, 2001, ENVIRON POLLUT, V111, P233, DOI 10.1016/S0269-7491(00)00071-3
   Webster RE, 2011, ENVIRON SCI TECHNOL, V45, P7489, DOI 10.1021/es200814c
   Xing W., 2008, ENVIRON TOXICOL, V25, P103
   Yan CZ, 2014, PLOS ONE, V9, DOI 10.1371/journal.pone.0116099
   Yoo-iam M, 2014, CHEM SPEC BIOAVAILAB, V26, P257, DOI 10.3184/095422914X14144332205573
   Zeb B, 2017, APPL WATER SCI, V7, P2043, DOI 10.1007/s13201-016-0385-4
   Zeng J, 2012, CHINESE SCI BULL, V57, P3790, DOI 10.1007/s11434-012-5337-2
   Zhang R, 2012, FRESEN ENVIRON BULL, V21, P2891
NR 82
TC 6
Z9 6
U1 1
U2 77
PU AMER CHEMICAL SOC
PI WASHINGTON
PA 1155 16TH ST, NW, WASHINGTON, DC 20036 USA
SN 0013-936X
EI 1520-5851
J9 ENVIRON SCI TECHNOL
JI Environ. Sci. Technol.
PD MAY 5
PY 2020
VL 54
IS 9
BP 5651
EP 5666
DI 10.1021/acs.est.9b07657
PG 16
WC Engineering, Environmental; Environmental Sciences
WE Science Citation Index Expanded (SCI-EXPANDED)
SC Engineering; Environmental Sciences & Ecology
GA LK1XK
UT WOS:000530651900040
PM 32255616
DA 2023-03-13
ER

PT J
AU Hruby, M
   Cigler, P
   Kuzel, S
AF Hruby, M
   Cigler, P
   Kuzel, S
TI Contribution to understanding the mechanism of titanium action in plant
SO JOURNAL OF PLANT NUTRITION
LA English
DT Article
ID CAPSICUM-ANNUUM; TI(IV)
AB The biological effects of titanium (Ti) in the form of Ti(IV)-ascorbate on oats (Avena sativa L. cv. Zlatak) were studied in hydroponic experiments on defined nutrient solutions, determining the influence (i) of the chemical form of nitrogen (N) in nutrient solution on the Ti effects on plants (nitrate and an ammonium salt (acetate) were the only N species used) and (ii) of various Ti concentrations in nutrient solution while changing the magnesium (Mg) concentration on the Ti, Mg, iron (Fe), and potassium (K) content in tops and roots, top and root dry weights, chlorophyll a and b content, top height, and root length. It was found that (i) Ti was beneficial for plants grown on the nitrate-containing nutrient solutions as compared to the ammonium-containing nutrient solutions where Ti results in inhibitory effects on plant health status (decrease of top and root dry weights, chlorophyll a and b contents, top height, and root length), therefore, it was deducted that the increase of nitrate reductase activity was mainly responsible for the Ti beneficial effect on plants and (ii) Ti increased the Fe, Mg, and Ti content in plant tissues and this effect was independent of N form in the nutrient solution, chlorophyll a and b content or plant health status. It is suggested that the biological effects of Ti (the synthesis of the Ti chelating alpha-hydroxy carboxylic acids (citric and malic), and ascorbic acid, the increase of the Fe and Mg contents in plant tissues, the increased nitrate reductase activity, the increased chlorophyll a and b biosynthesis, and the effects on the other enzymatic activities) are the defense mechanisms of the plant against Ti replacing some essential elements from their binding sites (probably mainly from the phosphate-based ones). These defense mechanisms are, in the case of the usual Ti application doses, much stronger than adequate for the elimination of the Ti toxic effects (this "paradox" effect called hormesis has already been described for lead (Pb) and its effect on the hemoglobin content in blood of animals and humans).
C1 S Bohemian Univ, Fac Agr, Dept Gen Plant Prod, Eske Budjovice 37005, Czech Republic.
   Charles Univ, Fac Sci, Dept Organ Chem, Prague 12843 2, Czech Republic.
C3 University of South Bohemia Ceske Budejovice; Charles University Prague
RP Kuzel, S (corresponding author), S Bohemian Univ, Fac Agr, Dept Gen Plant Prod, Studentska 13, Eske Budjovice 37005, Czech Republic.
RI Kuzel, Stanislav/D-9510-2016; Hruby, Martin/H-6479-2014; Cigler,
   Petr/B-1142-2012
OI Kuzel, Stanislav/0000-0002-4058-6240; Hruby, Martin/0000-0002-5075-261X;
   Cigler, Petr/0000-0003-0283-647X
CR BENZIONI A, 1970, PLANT PHYSIOL, V23, P1037
   CARVAJAL M, 1994, J HORTIC SCI BIOTECH, V69, P427, DOI 10.1080/14620316.1994.11516471
   Carvajal M, 1998, J PLANT NUTR, V21, P655, DOI 10.1080/01904169809365433
   CARVAJAL M, 1995, PHYTOCHEMISTRY, V35, P977
   Cigler P, 1999, J PLANT NUTR, V22, P1241, DOI 10.1080/01904169909365709
   DAOOD HG, 1988, J PLANT NUTR, V11, P505, DOI 10.1080/01904168809363818
   DUMON JC, 1988, J PLANT PHYSIOL, V133, P203, DOI 10.1016/S0176-1617(88)80138-X
   FEHER M, 1984, ACTA AGRON HUNG, V33, P95
   GIMENEZ J.L, 1990, P 3 S NAC NUTR MIN P, p123 
   Greenwood N. N., 1993, CHEM ELEMENTS
   HOAGLAND DR, 1939, WATER CULTURE METHOD, P347
   KELEMEN G, 1993, FOOD STRUCT, V12, P67
   KIMURA S, 1990, P 4 INT TRAC EL S, P325
   KIRCHGESSNER K, 1986, SPURENELEMENTSYMP, P1006
   KISS F, 1985, J PLANT NUTR, V8, P825, DOI 10.1080/01904168509363387
   KLENER P, 1987, CHEMOTHERAPY COMPLEX, P263
   Konishi K., 1936, J AGRI CHEM SOC, V12, P916, DOI [10.1271/nogeikagaku1924.12.328, DOI 10.1271/NOGEIKAGAKU1924.12.328]
   LopezMoreno JL, 1996, FERT RES, V43, P131, DOI 10.1007/BF00747692
   MARTINEZSANCHEZ F, 1993, J PLANT NUTR, V16, P975, DOI 10.1080/01904169309364586
   PAIS I, 1983, J PLANT NUTR, V6, P3, DOI 10.1080/01904168309363075
   PORRA RJ, 1989, BIOCHIM BIOPHYS ACTA, V975, P384, DOI 10.1016/S0005-2728(89)80347-0
   PROKES J, 1993, BASICS TOXICOLOGY, P46
   SIMON L, 1990, NEW RESULTS RES HARD, P49
   Simon L, 1988, NEW RESULTS RES HARD, P87
   STANKOVIANSKY S, 1965, QUALITATIVE ANAL CHE, P256
NR 25
TC 65
Z9 67
U1 0
U2 28
PU MARCEL DEKKER INC
PI NEW YORK
PA 270 MADISON AVE, NEW YORK, NY 10016 USA
SN 0190-4167
J9 J PLANT NUTR
JI J. Plant Nutr.
PY 2002
VL 25
IS 3
BP 577
EP 598
DI 10.1081/PLN-120003383
PG 22
WC Plant Sciences
WE Science Citation Index Expanded (SCI-EXPANDED)
SC Plant Sciences
GA 537NM
UT WOS:000174764700011
DA 2023-03-13
ER

PT J
AU Olivieri, F
   Prattichizzo, F
   Lattanzio, F
   Bonfigli, AR
   Spazzafumo, L
AF Olivieri, Fabiola
   Prattichizzo, Francesco
   Lattanzio, Fabrizia
   Bonfigli, Anna Rita
   Spazzafumo, Liana
TI Antifragility and antiinflammaging: Can they play a role for a healthy
   longevity?
SO AGEING RESEARCH REVIEWS
LA English
DT Article
DE Aging; Inflammaging; Hormesis; Longevity; Centenarians; Genetics;
   Epigenetics; Frailty
ID METABOLIC MEMORY; TRANSGENERATIONAL INHERITANCE; CALORIC RESTRICTION;
   CELLULAR SENESCENCE; OLDEST-OLD; MORTALITY; INFLAMMATION; DISEASE;
   STRESS; AGE
AB One of the most exciting challenges of the research on aging is to explain how the environmental factors interact with the genetic background to modulate the chances to reach the extreme limit of human life in healthy con-ditions. The complex epigenetic mechanisms can explain both the interaction between DNA and environmental factors, and the long-distance persistence of lifestyle effects, due to the so called "epigenetic memory". One of the most extensively investigated theories on aging focuses on the inflammatory responses, suggesting that the age -related progression of low-grade and therefore for long time subclinical, chronic, systemic, inflammatory process, named "inflammaging", could be the most relevant risk factor for the development and progression of the most common age-related diseases and ultimately of death. The results of many studies on long-lived people, espe-cially on centenarians, suggested that healthy old people can cope with inflammaging upregulating the antiin-flammaging responses. Overall, a genetic make-up coding for a strong antiinflammaging response and an age -related ability to remodel key metabolic pathways to cope with a plethora of antigens and stressors seem to be the best ways for reach the extreme limit of human lifespan in health status. In this scenario, we wondered if the antifragility concept, recently developed in the framework of business and risk analysis, could add some information to disentangle the heterogeneous nature of the aging process in human. The antifragility is the property of the complex systems to increase their performances because of high stress. Based on this theory we were wondering if some subjects could be able to modulate faster than others their epigenome to cope with a plethora of stressors during life, probably modulating the inflammatory and anti-inflammatory responses. In this framework, antifragility could share some common mechanisms with anti-inflammaging, modulating the ability to restrain the inflammatory responses, so that antifragility and antiinflammaging could be viewed as different pieces of the same puzzle, both impinging upon the chances to travel along the healthy aging trajectory.
C1 [Olivieri, Fabiola] Univ Politecn Marche, Dept Clin & Mol Sci, DISCLIMO, Ancona, Italy.
   [Olivieri, Fabiola] IRCCS INRCA, Clin Med Lab & Precis, Ancona, Italy.
   [Prattichizzo, Francesco] IRCCS Multimed, PST, Via Fantoli 16-15, I-20138 Milan, Italy.
   [Lattanzio, Fabrizia; Bonfigli, Anna Rita; Spazzafumo, Liana] IRCCS INRCA, Sci Direct, Ancona, Italy.
C3 Marche Polytechnic University; IRCCS INRCA; IRCCS Multimedica; IRCCS
   INRCA
RP Olivieri, F (corresponding author), Univ Politecn Marche, Dept Clin & Mol Sci, DISCLIMO, Ancona, Italy.; Olivieri, F (corresponding author), IRCCS INRCA, Clin Med Lab & Precis, Ancona, Italy.
EM f.olivieri@univpm.it
RI Olivieri, Fabiola/K-6465-2016; Prattichizzo, Francesco/J-3046-2018
OI Olivieri, Fabiola/0000-0002-9606-1144; Prattichizzo,
   Francesco/0000-0002-2959-2658
FU Italian Ministry of Health (Ricerca Corrente); Universita Politecnica
   delle Marche
FX This work was supported by the Italian Ministry of Health (Ricerca
   Corrente to IRCCS INRCA and IRCCS MultiMedica) and by Universita
   Politecnica delle Marche (RSA grant to FO) .
CR Akushevich I, 2013, EXP GERONTOL, V48, P1395, DOI 10.1016/j.exger.2013.09.005
   Anderson RM, 2009, TOXICOL PATHOL, V37, P47, DOI 10.1177/0192623308329476
   Arai Y, 2015, EBIOMEDICINE, V2, P1549, DOI 10.1016/j.ebiom.2015.07.029
   Aven T, 2015, RISK ANAL, V35, P476, DOI 10.1111/risa.12279
   Avogaro A, 2020, DIABETES CARE, V43, P501, DOI 10.2337/dc19-1410
   Barth E, 2019, AGING-US, V11, P8556, DOI 10.18632/aging.102345
   Beker N, 2020, JAMA NETW OPEN, V3, DOI 10.1001/jamanetworkopen.2020.0094
   Bekkering S, 2019, CELL METAB, V30, P1, DOI 10.1016/j.cmet.2019.05.014
   Bekkering S, 2014, ARTERIOSCL THROM VAS, V34, P1731, DOI 10.1161/ATVBAHA.114.303887
   Bell CG, 2010, BMC MED GENOMICS, V3, DOI 10.1186/1755-8794-3-33
   Bender R, 1999, JAMA-J AM MED ASSOC, V281, P1498, DOI 10.1001/jama.281.16.1498
   Bonafe M, 2009, MOL CELL ENDOCRINOL, V299, P118, DOI 10.1016/j.mce.2008.10.038
   Bouma HR, 2010, VET IMMUNOL IMMUNOP, V136, P319, DOI 10.1016/j.vetimm.2010.03.016
   Boyd A, 2021, CELLS-BASEL, V10, DOI 10.3390/cells10092381
   Calabrese EJ, 2007, TOXICOL APPL PHARM, V222, P122, DOI 10.1016/j.taap.2007.02.015
   Calabrese EJ, 2022, BIOGERONTOLOGY, V23, P381, DOI 10.1007/s10522-022-09964-z
   Calabrese EJ, 2016, BIOGERONTOLOGY, V17, P681, DOI 10.1007/s10522-016-9646-8
   Capurso C, 2007, ANN HUM GENET, V71, P843, DOI 10.1111/j.1469-1809.2007.00368.x
   Chen Z, 2016, P NATL ACAD SCI USA, V113, pE3002, DOI 10.1073/pnas.1603712113
   Chiappelli J, 2021, J AFFECT DISORDERS, V295, P711, DOI 10.1016/j.jad.2021.08.112
   Childs BG, 2015, NAT MED, V21, P1424, DOI 10.1038/nm.4000
   Cohen AA, 2020, MECH AGEING DEV, V191, DOI 10.1016/j.mad.2020.111316
   Cohen AA, 2016, BIOGERONTOLOGY, V17, P205, DOI 10.1007/s10522-015-9584-x
   Cohen S, 2018, CIRCULATION, V137, P1334, DOI 10.1161/CIRCULATIONAHA.117.029138
   Collado M, 2007, CELL, V130, P223, DOI 10.1016/j.cell.2007.07.003
   Colman RJ, 2014, NAT COMMUN, V5, DOI 10.1038/ncomms4557
   Colman RJ, 2009, SCIENCE, V325, P201, DOI 10.1126/science.1173635
   Danchin A, 2011, GENES-BASEL, V2, P998, DOI 10.3390/genes2040998
   de Cabo R, 2019, NEW ENGL J MED, V381, P2541, DOI 10.1056/NEJMra1905136
   de Gonzalez AB, 2010, NEW ENGL J MED, V363, P2211, DOI 10.1056/NEJMoa1000367
   Divangahi M, 2021, NAT IMMUNOL, V22, P2, DOI 10.1038/s41590-020-00845-6
   Dunn GA, 2011, ENDOCRINOLOGY, V152, P2228, DOI 10.1210/en.2010-1461
   Edgar L, 2021, CIRCULATION, V144, P961, DOI 10.1161/CIRCULATIONAHA.120.046464
   Equihua M, 2020, PEERJ, V8, DOI 10.7717/peerj.8533
   Fernandez-Oto C, 2019, PHYS REV LETT, V122, DOI 10.1103/PhysRevLett.122.048101
   Ferrucci L, 2018, NAT REV CARDIOL, V15, P505, DOI 10.1038/s41569-018-0064-2
   Franceschi C, 2000, ANN NY ACAD SCI, V908, P244
   Franceschi C, 2007, MECH AGEING DEV, V128, P92, DOI 10.1016/j.mad.2006.11.016
   Franceschi C, 2020, J AM COLL CARDIOL, V75, P968, DOI 10.1016/j.jacc.2019.12.032
   Franceschi C, 2017, FRONT IMMUNOL, V8, DOI 10.3389/fimmu.2017.00982
   Fulop T, 2020, SEMIN IMMUNOPATHOL, V42, P521, DOI 10.1007/s00281-020-00818-9
   Fulop T, 2016, BIOGERONTOLOGY, V17, P147, DOI 10.1007/s10522-015-9615-7
   Fulop T, 2018, SEMIN IMMUNOL, V40, P17, DOI 10.1016/j.smim.2018.09.003
   Furman D, 2019, NAT MED, V25, P1822, DOI 10.1038/s41591-019-0675-0
   Godeau D, 2021, SCAND J WORK ENV HEA, V47, P408, DOI 10.5271/sjweh.3960
   Gonzalez B, 2023, GEROSCIENCE, V45, P311, DOI 10.1007/s11357-022-00634-z
   Grajower MM, 2019, NUTRIENTS, V11, DOI 10.3390/nu11040873
   Gurau F, 2018, AGEING RES REV, V46, P14, DOI 10.1016/j.arr.2018.05.001
   Hauptmann Michael, 2020, Journal of the National Cancer Institute Monographs, P188, DOI 10.1093/jncimonographs/lgaa010
   Heard E, 2014, CELL, V157, P95, DOI 10.1016/j.cell.2014.02.045
   Hemmingsen B, 2013, COCHRANE DB SYST REV, DOI 10.1002/14651858.CD008143.pub3
   Irizar PA, 2018, NAT COMMUN, V9, DOI 10.1038/s41467-017-02395-2
   Johnstone SE, 2010, NAT REV GENET, V11, P806, DOI 10.1038/nrg2881
   Kaati G, 2002, EUR J HUM GENET, V10, P682, DOI 10.1038/sj.ejhg.5200859
   Kaempf JW, 2017, J PERINATOL, V37, P740, DOI 10.1038/jp.2017.7
   Kato M, 2019, NAT REV NEPHROL, V15, P327, DOI 10.1038/s41581-019-0135-6
   Kizer JR, 2011, J GERONTOL A-BIOL, V66, P1100, DOI 10.1093/gerona/glr098
   Ko YA, 2013, GENOME BIOL, V14, DOI 10.1186/gb-2013-14-10-r108
   Kriete A, 2013, BIOSYSTEMS, V112, P37, DOI 10.1016/j.biosystems.2013.03.014
   Kulminski AM, 2011, MECH AGEING DEV, V132, P195, DOI 10.1016/j.mad.2011.03.006
   Li H, 2022, BIOMED RES INT, V2022, DOI 10.1155/2022/2810379
   Li JY, 2018, PEERJ, V6, DOI 10.7717/peerj.4225
   Lio D, 2004, J MED GENET, V41, P790, DOI 10.1136/jmg.2004.019885
   Liu RT, 2015, J ABNORM PSYCHOL, V124, P80, DOI 10.1037/abn0000043
   Longo VD, 2022, CELL, V185, P1455, DOI 10.1016/j.cell.2022.04.002
   de Toda IM, 2019, OXID MED CELL LONGEV, V2019, DOI 10.1155/2019/4574276
   Martucci M, 2017, NUTR REV, V75, P442, DOI 10.1093/nutrit/nux013
   Matacchione G, 2020, AGEING RES REV, V61, DOI 10.1016/j.arr.2020.101074
   Mathews JD, 2013, BMJ-BRIT MED J, V346, DOI 10.1136/bmj.f2360
   Mehdi MM, 2021, ARCH GERONTOL GERIAT, V95, DOI 10.1016/j.archger.2021.104413
   Miao F, 2014, DIABETES, V63, P1748, DOI 10.2337/db13-1251
   Mladenov V, 2021, INT J MOL SCI, V22, DOI 10.3390/ijms22137118
   Nagareddy PR, 2013, CELL METAB, V17, P695, DOI 10.1016/j.cmet.2013.04.001
   Natarajan R, 2021, DIABETES, V70, P328, DOI 10.2337/dbi20-0030
   Netea MG, 2020, NAT REV IMMUNOL, V20, P375, DOI 10.1038/s41577-020-0285-6
   Neuman Y, 2006, PROG BIOPHYS MOL BIO, V92, P258, DOI 10.1016/j.pbiomolbio.2005.11.001
   Olivieri F, 2018, MEDIAT INFLAMM, V2018, DOI 10.1155/2018/9076485
   Orellana R, 2018, FRONT MICROBIOL, V9, DOI 10.3389/fmicb.2018.02309
   Ouyang WJ, 2011, ANNU REV IMMUNOL, V29, P71, DOI 10.1146/annurev-immunol-031210-101312
   Pavlidis N, 2012, CRIT REV ONCOL HEMAT, V83, P145, DOI 10.1016/j.critrevonc.2011.09.007
   Pawelec G, 2020, MECH AGEING DEV, V192, DOI 10.1016/j.mad.2020.111357
   Iv LJP, 2022, NUTRITION, V99-100, DOI 10.1016/j.nut.2022.111629
   Piraino S, 1996, BIOL BULL-US, V190, P302, DOI 10.2307/1543022
   Prattichizzo F, 2020, METABOLISM, V110, DOI 10.1016/j.metabol.2020.154308
   Prospero-Garcia OE, 2021, SOC NEUROSCI-UK, V16, P145, DOI 10.1080/17470919.2021.1876759
   Rattan SIS, 2022, CURR OPIN TOXICOL, V29, P19, DOI 10.1016/j.cotox.2022.01.001
   Rechavi O, 2014, CELL, V158, P277, DOI 10.1016/j.cell.2014.06.020
   Rose SMSF, 2019, NAT MED, V25, P792, DOI 10.1038/s41591-019-0414-6
   Ryu S, 2021, AGING CELL, V20, DOI 10.1111/acel.13362
   Sakaniwa R, 2022, AGE AGEING, V51, DOI 10.1093/ageing/afac080
   Salminen A, 2021, J MOL MED, V99, P1, DOI 10.1007/s00109-020-01988-7
   Salminen A, 2012, CELL SIGNAL, V24, P835, DOI 10.1016/j.cellsig.2011.12.006
   Salvioli S, 2006, FREE RADICAL RES, V40, P1303, DOI 10.1080/10715760600917136
   Salvioli S, 2013, CURR PHARM DESIGN, V19, P1675
   Sebastiani P, 2017, J GERONTOL A-BIOL, V72, P1453, DOI 10.1093/gerona/glx027
   Singh V, 2020, INFLAMMATION, V43, P1589, DOI 10.1007/s10753-020-01242-9
   Sivandzade F, 2019, REDOX BIOL, V21, DOI 10.1016/j.redox.2018.11.017
   Spazzafumo L, 2013, AGE, V35, P419, DOI 10.1007/s11357-011-9348-8
   Stegemann R, 2015, SEMIN CELL DEV BIOL, V43, P131, DOI 10.1016/j.semcdb.2015.04.007
   Taleb NN, 2013, QUANT FINANC, V13, P1677, DOI 10.1080/14697688.2013.800219
   Taleb N.N., 2012, ANTIFRAGILE THINGS G, P430
   Taleb N.N., 2011, EDGE
   Taleb NN, 2013, NATURE, V494, P430, DOI 10.1038/494430e
   Thiagalingam S, 2020, BBA-REV CANCER, V1873, DOI 10.1016/j.bbcan.2020.188349
   Tominaga K, 2019, INT J MOL SCI, V20, DOI 10.3390/ijms20205002
   Torres GG, 2022, INT J MOL SCI, V23, DOI 10.3390/ijms231810949
   Vaiserman A, 2021, BIOGERONTOLOGY, V22, P145, DOI 10.1007/s10522-020-09908-5
   Nguyen VK, 2021, LANCET HEALTH LONGEV, V2, pE651, DOI [10.1016/s2666-7568(21)00212-9, 10.1016/S2666-7568(21)00212-9]
   Walston JD, 2009, EXP GERONTOL, V44, P350, DOI 10.1016/j.exger.2009.02.004
   Woodhead JST, 2021, BBA-GEN SUBJECTS, V1865, DOI 10.1016/j.bbagen.2021.130011
   Yashin AI, 2001, J GERONTOL A-BIOL, V56, pB432, DOI 10.1093/gerona/56.10.B432
   Yoon TK, 2022, DIABETES METAB J, V46, P402, DOI 10.4093/dmj.2022.0092
   Zaccardi F, 2017, DIABETOLOGIA, V60, P240, DOI 10.1007/s00125-016-4162-6
   Zimmet P, 2018, NAT REV ENDOCRINOL, V14, P738, DOI 10.1038/s41574-018-0106-1
NR 114
TC 0
Z9 0
U1 1
U2 1
PU ELSEVIER IRELAND LTD
PI CLARE
PA ELSEVIER HOUSE, BROOKVALE PLAZA, EAST PARK SHANNON, CO, CLARE, 00000,
   IRELAND
SN 1568-1637
EI 1872-9649
J9 AGEING RES REV
JI Ageing Res. Rev.
PD FEB
PY 2023
VL 84
AR 101836
DI 10.1016/j.arr.2022.101836
EA DEC 2022
PG 9
WC Cell Biology; Geriatrics & Gerontology
WE Science Citation Index Expanded (SCI-EXPANDED)
SC Cell Biology; Geriatrics & Gerontology
GA 8K6MP
UT WOS:000923213600001
PM 36574863
DA 2023-03-13
ER

PT J
AU Zhang, TT
   Shi, M
   Yan, H
   Li, C
AF Zhang, Tingting
   Shi, Mei
   Yan, Hao
   Li, Cheng
TI Effects of Salicylic Acid on Heavy Metal Resistance in Eukaryotic Algae
   and Its Mechanisms
SO INTERNATIONAL JOURNAL OF ENVIRONMENTAL RESEARCH AND PUBLIC HEALTH
LA English
DT Article
DE Cd2+ pollution; eutrophication; salicylic acid; S. obliquus; C.
   pyrenoidosa
AB Heavy metal pollution and water eutrophication are still the main issues to be solved in the environmental field. To find a biological control method for Cd2+-contaminated water or combined eutrophication and Cd2+ pollution water, the effects of salicylic acid on heavy metal Cd2+ resistance in eukaryotic algae Scenedesmus obliquus and Chlorella pyrenoidosa and its mechanisms were studied. The results showed that the inhibition rates of 3.0 mg/L Cd2+ stress group at 96 h were 67.0% on S. obliquus and 61.4% on C. pyrenoidosa and their uptake of Cd2+ was 0.31 mg/g and 0.35 mg/g, respectively. When adding the different concentrations of salicylic acid while stressed by 3.0 mg/L Cd2+, the hormesis phenomenon of low dose stimulation and high dose inhibition could be seen, and the inhibition rates of 30 mg/L similar to 90 mg/L salicylic acid addition groups were significantly lower than those of the Cd2+ stress group alone, which were statistically significant (p < 0.05) and the absorption of Cd2+ was dramatically improved. Except for the 120 mg/L salicylic acid addition group, the chlorophyll fluorescence parameters (Fv/Fm and YII), glutathione peroxidase (GSH-Px) and glutathione-S-transferase (GST) activities of all the other concentration groups were significantly higher than those of the Cd2+ stress group alone, p < 0.05.; the algal cell morphology in low concentration groups (30 mg/L and 60 mg/L) was also less damaged than those in the Cd2+ stress group alone. These indicate that the low concentrations of salicylic acid can counteract or protect the algal cells from Cd2+ attack, the mechanisms, on the one hand, might be related to the chelation of heavy metals by salicylic acid, resulting in the decrease of the toxicity of Cd2+; on the other hand, low concentrations of salicylic acid can stimulate the growth of these two algae, improve their photosynthetic efficiency and antioxidant capacity, as well as maintain the relative integrity of algal morphological structure.
C1 [Zhang, Tingting; Shi, Mei; Yan, Hao; Li, Cheng] Anhui Normal Univ, Sch Life Sci, Wuhu 241000, Peoples R China.
C3 Anhui Normal University
RP Zhang, TT (corresponding author), Anhui Normal Univ, Sch Life Sci, Wuhu 241000, Peoples R China.
EM cyhztt@ahnu.edu.cn
FU National Natural Science Foundation of China [41977402]
FX The authors gratefully acknowledge the financial support provided by the
   National Natural Science Foundation of China (No. 41977402).
CR Ajitha V, 2021, ENVIRON SCI POLLUT R, V28, P32475, DOI 10.1007/s11356-021-12950-6
   Zamora-Barrios CA, 2019, ENVIRON POLLUT, V249, P267, DOI 10.1016/j.envpol.2019.03.029
   Chandrashekharaiah P, 2021, CHEMOSPHERE, V269, DOI 10.1016/j.chemosphere.2020.128755
   Cheng SY, 2019, TRENDS BIOTECHNOL, V37, P1255, DOI 10.1016/j.tibtech.2019.04.007
   Costa GB, 2019, ENVIRON EXP BOT, V167, DOI 10.1016/j.envexpbot.2019.103818
   Danouche M, 2020, J ENVIRON CHEM ENG, V8, DOI 10.1016/j.jece.2020.104460
   Danouche M, 2021, HELIYON, V7, DOI 10.1016/j.heliyon.2021.e07609
   Exposito N, 2021, INT J ENV RES PUB HE, V18, DOI 10.3390/ijerph18031037
   Fan ZQ, 2022, INT J ENV RES PUB HE, V19, DOI 10.3390/ijerph19106320
   Guo B, 2019, INT J MOL SCI, V20, DOI 10.3390/ijms20122960
   Guo WJ, 2022, INT J ENV RES PUB HE, V19, DOI 10.3390/ijerph19010608
   Hu LiJing, 2017, Journal of Southern Agriculture, V48, P169
   Huang JC, 2019, ENVIRON INT, V123, P96, DOI 10.1016/j.envint.2018.11.048
   Imron MF, 2021, SUSTAIN ENVIRON RES, V31, DOI 10.1186/s42834-021-00088-6
   Kadim MK, 2022, EMERG CONTAM, V8, P195, DOI 10.1016/j.emcon.2022.02.003
   Lad A, 2022, LIFE-BASEL, V12, DOI 10.3390/life12030418
   Li XM, 2016, INT J ENV RES PUB HE, V13, DOI 10.3390/ijerph13060575
   Liang Y, 2020, AQUAT ECOL, V54, P243, DOI 10.1007/s10452-019-09739-8
   [刘吉祥 Liu Jixiang], 2021, [植物资源与环境学报, Journal of Plant Resources and Environment], V30, P10
   Liu JX, 2021, PLANTS-BASEL, V10, DOI 10.3390/plants10122653
   Liu Lu, 2014, China Environmental Science, V34, P478
   Liu Weigan, 2022, Hupo Kexue, V34, P675, DOI 10.18307/2022.0226
   Lu S.S., 2020, AGR TECHNOL EQUIP, V5, P9
   Moreira VR, 2019, MICROCHEM J, V145, P119, DOI 10.1016/j.microc.2018.10.027
   Nowicka B, 2022, ENVIRON SCI POLLUT R, V29, P16860, DOI 10.1007/s11356-021-18419-w
   Qin SY, 2022, ENVIRON SCI POLLUT R, V29, P34701, DOI 10.1007/s11356-021-17123-z
   Salama ES, 2019, WORLD J MICROB BIOT, V35, DOI 10.1007/s11274-019-2648-3
   Suhani I, 2021, CURR OPIN TOXICOL, V27, P1, DOI 10.1016/j.cotox.2021.04.004
   Tan KT, 2019, MICROBIOL-SGM, V165, P587, DOI 10.1099/mic.0.000776
   Tarhan L, 2016, BIOL PLANTARUM, V60, P163, DOI 10.1007/s10535-015-0570-6
   Wang F, 2022, CHEMOSPHERE, V298, DOI 10.1016/j.chemosphere.2022.134245
   Wu GX, 2018, J GEN APPL MICROBIOL, V64, P42, DOI 10.2323/jgam.2017.06.001
   Yan Hao, 2014, Wei Sheng Yan Jiu, V43, P290
   You H.K., 2022, CHINA OILS FATS, DOI [10.19902/j.cnki.zgyz.1003-7969.220126, DOI 10.19902/J.CNKI.ZGYZ.1003-7969.220126]
   Zheng Yi, 2019, Environmental Science & Technology (China), V42, P31
   Zhu L.Y., 2019, HUNAN AGR SCI, V5, P59
   [朱志雄 Zhu Zhixiong], 2020, [海洋湖沼通报, Transactions of Oceanology and Limnology], P131
NR 37
TC 1
Z9 1
U1 9
U2 9
PU MDPI
PI BASEL
PA ST ALBAN-ANLAGE 66, CH-4052 BASEL, SWITZERLAND
EI 1660-4601
J9 INT J ENV RES PUB HE
JI Int. J. Environ. Res. Public Health
PD OCT
PY 2022
VL 19
IS 20
AR 13415
DI 10.3390/ijerph192013415
PG 12
WC Environmental Sciences; Public, Environmental & Occupational Health
WE Science Citation Index Expanded (SCI-EXPANDED); Social Science Citation Index (SSCI)
SC Environmental Sciences & Ecology; Public, Environmental & Occupational
   Health
GA 5R0ZP
UT WOS:000874248600001
PM 36293995
OA Green Published, gold
DA 2023-03-13
ER

PT J
AU Lourdes, GCM
   Stephane, D
   Maryline, CS
AF Lourdes, Gil-Cardeza Maria
   Stephane, Declerck
   Maryline, Calonne-Salmon
TI Impact of increasing chromium (VI) concentrations on growth, phosphorus
   and chromium uptake of maize plants associated to the mycorrhizal fungus
   Rhizophagus irregularis MUCL 41833
SO HELIYON
LA English
DT Article
DE Arbuscular mycorrhizal fungi; Chromium(VI); Phosphorus dynamics;
   Chromium dynamics; Phyto-remediation
ID ARBUSCULAR MYCORRHIZA; HEXAVALENT CHROMIUM; CONTAMINATED SOIL; TOXICITY;
   GLOMUS; ACCUMULATION; TRANSPORTER; REMEDIATION; RESPONSES
AB Arbuscular mycorhizal fungi (AMF) associated to plants may represent a promising phyto-remediation avenue due to the widely documented role of these fungi in alleviation of numerous abiotic (e.g. heavy metals) stresses. In the present work, it was the objective to study the dynamics of inorganic phosphorus (Pi) and chromium (VI) (Cr(VI))and total Cr uptake by the plant-AMF associates Zea mays thorn R. irregularis MUCL 41833, under increasing (i.e. 0,0.1, 1 and 10 mg L-1) concentrations of Cr(VI). The plant-AMF associates were grown in a circulatory semi-hydroponiccultivation system under greenhouse conditions. We demonstrated that Cr(VI) had an hormesis effecton root colonization of maize. Indeed, at 0.1 and 1 mg L-1 Cr(VI), root colonization was increased by approximately 55% as compared to the control (i.e. in absence of Cr(VI) in the solution), while no difference was noticed at 10 mg L-1 Cr(VI) (P <= 0.05). However, this did not result in an increased uptake of Pi by the AMF-colonizedplants in presence of 0.1 mg L-1 Cr(VI) as compared to the AMF control in absence of Cr(VI) (P <= 0.05). Conversely, the presence of 1 mg L-1 Cr(VI) stimulated the Pi uptake by non-mycorrhizal plants, which absorbed 17% more Pi than their mycorrhizal counterparts (P <= 0.05). In addition, the non-mycorrhizal plants absorbed, in average, 8% more Cr(VI) than the mycorrhizal plants. Overall, our results prompt the hypothesis that in presence of AMF, the regulation of uptake of Cr(VI) and Pi by plant roots is done mostly by the fungus rather than the root cells. This regulated uptake of roots associated to AMF would indicate that the symbiosis could benefit the plants by providing a stable Pi uptake in a Cr(VI) polluted environment.
C1 [Lourdes, Gil-Cardeza Maria] Univ Nacl Rosario, Inst Invest Cs Agr Rosario IICAR, Fac Cs Agr, CONICET,UNR, RA-2123 Campo Exp Villarino, Zavalla, Argentina.
   [Stephane, Declerck; Maryline, Calonne-Salmon] Catholic Univ Louvain, Earth & Life Inst, Mycol, 2 Box L7-05-06, B-1348 Louvain La Neuve, Belgium.
C3 Consejo Nacional de Investigaciones Cientificas y Tecnicas (CONICET);
   National University of Rosario; Universite Catholique Louvain
RP Lourdes, GCM (corresponding author), Univ Nacl Rosario, Inst Invest Cs Agr Rosario IICAR, Fac Cs Agr, CONICET,UNR, RA-2123 Campo Exp Villarino, Zavalla, Argentina.
EM lourgilcardeza@gmail.com
OI Calonne, Maryline/0000-0001-6241-6659
FU CONICET; Operational Directorate for Agriculture, Natural Resources and
   Environment (DGO3) [D31-1388-S1]
FX M.L. Gil-Cardeza is a researcher at the Consejo Nacional de
   Investigaciones Cientificas y Tecnicas (CONICET, Argentina). Her stay at
   UCL was financed by CONICET. M. Calonne-Salmon is financed by the
   Operational Directorate for Agriculture, Natural Resources and
   Environment (DGO3) (2018-2021) for the project MICROSOILSYSTEM:
   Reduction of chemical inputs by application of microbial consortia with
   bio-stimulant and bio-control effects adapted to soil functioning in
   conventional and conservation agriculture - D31-1388-S1).
CR Ali H, 2013, CHEMOSPHERE, V91, P869, DOI 10.1016/j.chemosphere.2013.01.075
   Arias JA, 2010, ENVIRON SCI TECHNOL, V44, P7272, DOI 10.1021/es1008664
   Benjamin J.G., 2014, OPEN J SOIL SCI, V4, p151?160, DOI [10.4236/ojss.2014.44018, DOI 10.4236/OJSS.2014.44018]
   Brundrett MC, 2018, NEW PHYTOL, V220, P1108, DOI 10.1111/nph.14976
   Calonne-Salmon M, 2018, MYCORRHIZA, V28, P761, DOI 10.1007/s00572-018-0861-9
   Cornejo P, INTA ED ARGENTINA, pP407
   Cranenbrouck S, 2005, SOIL BIOL, V4, P341
   Davies FT, 2001, J PLANT PHYSIOL, V158, P777, DOI 10.1078/0176-1617-00311
   de Oliveira LM, 2016, CHEMOSPHERE, V147, P36, DOI 10.1016/j.chemosphere.2015.12.088
   Declerck S, 1998, MYCOLOGIA, V90, P579, DOI 10.2307/3761216
   Dhal B, 2013, J HAZARD MATER, V250, P272, DOI 10.1016/j.jhazmat.2013.01.048
   DODD JC, 1987, NEW PHYTOL, V107, P163, DOI 10.1111/j.1469-8137.1987.tb04890.x
   Fargasova A, 2012, ECOTOXICOLOGY, V21, P1476, DOI 10.1007/s10646-012-0901-8
   Ferrol N, 2016, J EXP BOT, V67, P6253, DOI 10.1093/jxb/erw403
   Fiorilli V, 2013, PLANTA, V237, P1267, DOI 10.1007/s00425-013-1842-z
   Galan E., 2008, MACLA REV SOC ESP MI, V10, P48
   Garces-Ruiz M, 2017, FRONT PLANT SCI, V8, DOI 10.3389/fpls.2017.01471
   Gil-Cardeza ML, 2018, SCI TOTAL ENVIRON, V625, P1113, DOI 10.1016/j.scitotenv.2017.12.278
   Gil-Cardeza ML, 2014, SCI TOTAL ENVIRON, V493, P828, DOI 10.1016/j.scitotenv.2014.06.080
   Giovannetti M, 2014, NEW PHYTOL, V204, P609, DOI 10.1111/nph.12949
   Guo W, 2013, APPL SOIL ECOL, V72, P85, DOI 10.1016/j.apsoil.2013.06.001
   Hermans C, 2006, TRENDS PLANT SCI, V11, P610, DOI 10.1016/j.tplants.2006.10.007
   Hoagland DR., 1950, CALIF AES C, V347, P32, DOI DOI 10.1016/S0140-6736(00)73482-9
   Jagupilla SC, 2009, J HAZARD MATER, V168, P121, DOI 10.1016/j.jhazmat.2009.02.012
   James BR, 1996, ENVIRON SCI TECHNOL, V30, pA248, DOI 10.1021/es962269h
   JAMES BR, 1995, ENVIRON SCI TECHNOL, V29, P2377, DOI 10.1021/es00009a033
   Jarup L, 2003, BRIT MED BULL, V68, P167, DOI 10.1093/bmb/ldg032
   Kalra A, 2013, ENV SCI, V13, P2098
   Keymer A, 2017, ELIFE, V6, DOI [10.7554/eLife.29107.001, 10.7554/eLife.29107]
   Khan AG, 2001, ENVIRON INT, V26, P417, DOI 10.1016/S0160-4120(01)00022-8
   Kleiman ID, 1997, ENVIRON POLLUT, V97, P131, DOI 10.1016/S0269-7491(97)00063-8
   Krishnamoorthy R, 2015, PLOS ONE, V10, DOI 10.1371/journal.pone.0128784
   Labidi S, 2011, PHYTOCHEMISTRY, V72, P2335, DOI 10.1016/j.phytochem.2011.08.016
   Gil-Cardeza ML, 2017, CHEMOSPHERE, V187, P27, DOI 10.1016/j.chemosphere.2017.08.079
   LOWRY OH, 1951, J BIOL CHEM, V193, P265
   Luginbuehl LH, 2017, SCIENCE, V356, P1175, DOI 10.1126/science.aan0081
   Maiti Saborni, 2012, Braz. J. Plant Physiol., V24, P203, DOI 10.1590/S1677-04202012000300007
   Meier S, 2012, CRIT REV ENV SCI TEC, V42, P741, DOI 10.1080/10643389.2010.528518
   Moon DH, 2009, J HAZARD MATER, V166, P27, DOI 10.1016/j.jhazmat.2008.09.079
   Panda J, 2012, ENVIRON SCI POLLUT R, V19, P1809, DOI 10.1007/s11356-011-0702-2
   Parniske M, 2008, NAT REV MICROBIOL, V6, P763, DOI 10.1038/nrmicro1987
   Plenchette C, 1996, BIOL FERT SOILS, V21, P303, DOI 10.1007/BF00334907
   Plouznikoff K, 2016, SIGNAL COMMUN PLANTS, P341, DOI 10.1007/978-3-319-42319-7_15
   Qi YL, 2019, GLOB ECOL CONSERV, V18, DOI 10.1016/j.gecco.2019.e00606
   Qian HF, 2013, CHEMOSPHERE, V93, P885, DOI 10.1016/j.chemosphere.2013.05.035
   Schneider J, 2013, J HAZARD MATER, V262, P1105, DOI 10.1016/j.jhazmat.2012.09.063
   SEN R, 1986, SOIL BIOL BIOCHEM, V18, P29, DOI 10.1016/0038-0717(86)90099-4
   Shahid M, 2017, CHEMOSPHERE, V178, P513, DOI 10.1016/j.chemosphere.2017.03.074
   Shanker AK, 2005, ENVIRON INT, V31, P739, DOI 10.1016/j.envint.2005.02.003
   Smith FA, 2015, NEW PHYTOL, V205, P1381, DOI 10.1111/nph.13202
   Taboada M.A., 2018, BIORREMEDIACION RECU, P12
   Taiz L., 2010, PLANT PHYSIOL, P106
   Walker C., 2005, INOCULUM, V56, P68
   Wu SL, 2014, ENVIRON TOXICOL CHEM, V33, P2105, DOI 10.1002/etc.2661
   Wu SL, 2019, SOIL ECOL LETT, V1, P94, DOI 10.1007/s42832-019-0015-9
   Wu SL, 2016, J HAZARD MATER, V316, P34, DOI 10.1016/j.jhazmat.2016.05.017
   Zarei M, 2010, ENVIRON POLLUT, V158, P2757, DOI 10.1016/j.envpol.2010.04.017
NR 57
TC 4
Z9 4
U1 10
U2 25
PU ELSEVIER SCI LTD
PI OXFORD
PA THE BOULEVARD, LANGFORD LANE, KIDLINGTON, OXFORD OX5 1GB, OXON, ENGLAND
EI 2405-8440
J9 HELIYON
JI Heliyon
PD JAN
PY 2021
VL 7
IS 1
AR e05891
DI 10.1016/j.heliyon.2020.e05891
EA JAN 2021
PG 10
WC Multidisciplinary Sciences
WE Science Citation Index Expanded (SCI-EXPANDED)
SC Science & Technology - Other Topics
GA QH1NV
UT WOS:000618044100008
PM 33474511
OA Green Published, gold
DA 2023-03-13
ER

PT J
AU Dabney, BL
   Patino, R
AF Dabney, Brittanie L.
   Patino, Reynaldo
TI Low-dose stimulation of growth of the harmful alga, Prymnesium parvum,
   by glyphosate and glyphosate-based herbicides
SO HARMFUL ALGAE
LA English
DT Article
DE N-(phosphonomethyl) glycine; Phosphonate; Golden alga; HAB; Hormesis
ID COMMUNITY STRUCTURE; RISK-ASSESSMENT; WATER; BLOOMS; IMPACT; ECOSYSTEM;
   EUTROPHICATION; CYANOBACTERIA; PRODUCTIVITY; INSECTICIDES
AB Glyphosate-based herbicides (GBH) are widely used around the globe. While generally toxic to phototrophs, organic phosphorus in glyphosate can become available to glyphosate-resistant phytoplankton and contribute to algal bloom development. Few studies have examined the effects of GBH on growth of eukaryotic microalgae and information for the toxic bloom-forming haptophyte, Prymnesium parvum, is limited. Using a batch-culture system, this study examined the effects on P. parvum growth of a single application of Roundup Weed and Grass Killer Super Concentrate Plus (R) (Roundup SC), Roundup Weed and Grass Killer Ready-to-Use III (R) (Roundup RtU), and technical-grade glyphosate at low concentrations [0-1000 mu g glyphosate acid equivalent (ae) l(-1)]. Roundup formulations differ in the percent of glyphosate as active ingredient (Roundup SC, similar to 50%; Roundup RtU, 2%), allowing indirect evaluation of the influence of inactive ingredients. Roundup SC enhanced exponential growth rate at 10-1000 mu g glyphosate ae l-1, and a positive monotonic association was noted between Roundup SC concentration and early (pre-exponential growth) but not maximum cell density. Glyphosate and both Roundup formulations enhanced growth rate at 100 mu g glyphosate l(-1), but only Roundup SC and glyphosate significantly stimulated early and maximum density. This observation suggests the higher concentration of inactive ingredients and other compounds in Roundup RtU partially counteracts glyphosate-dependent growth stimulation. When phosphate concentration was varied while maintaining other conditions constant, addition of Roundup SC and glyphosate at 100 mu g l(-1) influenced growth more strongly than equivalent changes in phosphate-associated phosphorus. It appears, therefore, that low doses of glyphosate stimulate growth by mechanisms unrelated to the associated small increases in total phosphorus. In conclusion, glyphosate and GBH stimulate P. parvum growth at low, environmentally relevant concentrations. This finding raises concerns about the potential contribution to P. parvum blooms by glyphosate-contaminated runoff or by direct application of GBH to aquatic environments.
C1 [Dabney, Brittanie L.] Texas Tech Univ, Dept Environm Toxicol, Lubbock, TX 79409 USA.
   [Dabney, Brittanie L.] Texas Tech Univ, Texas Cooperat Fish & Wildlife Res Unit, Lubbock, TX 79409 USA.
   [Patino, Reynaldo] US Geol Survey, Texas Cooperat Fish & Wildlife Res Unit, Lubbock, TX 79409 USA.
   [Patino, Reynaldo] Texas Tech Univ, Dept Nat Resources Management, Lubbock, TX 79409 USA.
   [Patino, Reynaldo] Texas Tech Univ, Dept Biol Sci, Lubbock, TX 79409 USA.
C3 Texas Tech University System; Texas Tech University; Texas Tech
   University System; Texas Tech University; United States Department of
   the Interior; United States Geological Survey; Texas Tech University
   System; Texas Tech University; Texas Tech University System; Texas Tech
   University
RP Patino, R (corresponding author), US Geol Survey, Texas Cooperat Fish & Wildlife Res Unit, Lubbock, TX 79409 USA.; Patino, R (corresponding author), Texas Tech Univ, Dept Nat Resources Management, Lubbock, TX 79409 USA.; Patino, R (corresponding author), Texas Tech Univ, Dept Biol Sci, Lubbock, TX 79409 USA.
EM Reynaldo.patino@ttu.edu
RI Dabney, Brittanie/ABC-7423-2020
FU U.S. Geological Survey, Texas Tech University; Texas Parks and Wildlife
   Department; Wildlife Management Institute; U.S. Fish and Wildlife
   Service; Texas Tech University
FX Dr. Rick Relyea provided a detailed critique of an early draft of this
   manuscript. The Texas Cooperative Fish and Wildlife Research Unit is
   jointly supported by U.S. Geological Survey, Texas Tech University,
   Texas Parks and Wildlife Department, The Wildlife Management Institute,
   and U.S. Fish and Wildlife Service. This study was supported by Texas
   Tech University intramural funds. Any use of trade, firm, or product
   names is for descriptive purposes only and does not imply endorsement by
   the U.S. Government. [SS]
CR Anderson C. R., 2015, COASTAL MARINE HAZAR, P495, DOI [10.1016/b978-0-12-396483-0.00017-0, DOI 10.1016/B978-0-12-396483-0.00017-0]
   Anderson DM, 2002, ESTUARIES, V25, P704, DOI 10.1007/BF02804901
   Battaglin WA, 2014, J AM WATER RESOUR AS, V50, P275, DOI 10.1111/jawr.12159
   Belz RG, 2014, PEST MANAG SCI, V70, P698, DOI 10.1002/ps.3726
   Benbrook CM, 2016, ENVIRON SCI EUR, V28, DOI 10.1186/s12302-016-0070-0
   Brito IPFS, 2018, PEST MANAG SCI, V74, P1064, DOI 10.1002/ps.4523
   Brooks BW, 2010, J AM WATER RESOUR AS, V46, P45, DOI 10.1111/j.1752-1688.2009.00390.x
   Burkholder JM, 2008, HARMFUL ALGAE, V8, P77, DOI 10.1016/j.hal.2008.08.010
   Calabrese EJ, 2003, ANNU REV PHARMACOL, V43, P175, DOI 10.1146/annurev.pharmtox.43.100901.140223
   Cedergreen N, 2008, WEED RES, V48, P429, DOI 10.1111/j.1365-3180.2008.00646.x
   Cedergreen N, 2010, PESTIC BIOCHEM PHYS, V96, P140, DOI 10.1016/j.pestbp.2009.11.002
   Cedergreen N, 2008, ENVIRON POLLUT, V156, P1099, DOI 10.1016/j.envpol.2008.04.016
   Daouk S, 2013, ENVIRON TOXICOL CHEM, V32, P2035, DOI 10.1002/etc.2276
   Dolger J, 2017, SCI REP-UK, V7, DOI 10.1038/srep39892
   Drzyzga D, 2018, J APPL PHYCOL, V30, P299, DOI 10.1007/s10811-017-1231-2
   Duke SO, 2018, PEST MANAG SCI, V74, P1027, DOI 10.1002/ps.4652
   Fistarol GO, 2003, MAR ECOL PROG SER, V255, P115, DOI 10.3354/meps255115
   Forlani G, 2008, PLANT CELL PHYSIOL, V49, P443, DOI 10.1093/pcp/pcn021
   Gattas F, 2016, ENVIRON SCI POLLUT R, V23, P18869, DOI 10.1007/s11356-016-7005-6
   Giesy JP, 2000, REV ENVIRON CONTAM T, V167, P35
   Graneli E, 2003, HARMFUL ALGAE, V2, P135, DOI 10.1016/S1568-9883(03)00006-4
   Graneli E, 2003, MAR ECOL PROG SER, V254, P49, DOI 10.3354/meps254049
   Grube A, 2011, PESTICIDES IND SALES
   Guillard R. R. L., 1973, HDB PHYCOLOGICAL MET, P290
   Guillard RR., 1975, CULTURE MARINE INVER, P29, DOI DOI 10.1007/978-1-4615-8714-9_3
   Guyton KZ, 2015, LANCET ONCOL, V16, P490, DOI 10.1016/S1470-2045(15)70134-8
   Hanke I, 2010, CHEMOSPHERE, V81, P422, DOI 10.1016/j.chemosphere.2010.06.067
   Ho JC, 2017, J GREAT LAKES RES, V43, P221, DOI 10.1016/j.jglr.2017.04.001
   Israel NMD, 2014, HARMFUL ALGAE, V39, P81, DOI 10.1016/j.hal.2014.06.012
   Lipok J, 2007, ENZYME MICROB TECH, V41, P286, DOI 10.1016/j.enzmictec.2007.02.004
   Lipok J, 2010, ECOTOX ENVIRON SAFE, V73, P1681, DOI 10.1016/j.ecoenv.2010.08.017
   Lutz-Carrillo DJ, 2010, J AM WATER RESOUR AS, V46, P24, DOI 10.1111/j.1752-1688.2009.00388.x
   Mahler BJ, 2017, SCI TOTAL ENVIRON, V579, P149, DOI 10.1016/j.scitotenv.2016.10.236
   Michaloudi E, 2009, J PLANKTON RES, V31, P301, DOI 10.1093/plankt/fbn114
   Myers JP, 2016, ENVIRON HEALTH-GLOB, V15, DOI 10.1186/s12940-016-0117-0
   Nascentes RF, 2018, PEST MANAG SCI, V74, P1197, DOI 10.1002/ps.4606
   O'Neil JM, 2012, HARMFUL ALGAE, V14, P313, DOI 10.1016/j.hal.2011.10.027
   Perez GL, 2007, ECOL APPL, V17, P2310, DOI 10.1890/07-0499.1
   Peruzzo PJ, 2008, ENVIRON POLLUT, V156, P61, DOI 10.1016/j.envpol.2008.01.015
   Pizarro H, 2016, ENVIRON SCI POLLUT R, V23, P5143, DOI 10.1007/s11356-015-5748-0
   Pollegioni L, 2011, FEBS J, V278, P2753, DOI 10.1111/j.1742-4658.2011.08214.x
   Qiu HM, 2013, J HAZARD MATER, V248, P172, DOI 10.1016/j.jhazmat.2012.12.033
   Rashel RH, 2017, HARMFUL ALGAE, V66, P97, DOI 10.1016/j.hal.2017.05.010
   Relyea RA, 2005, ECOL APPL, V15, P618, DOI 10.1890/03-5342
   Roelke DL, 2016, HYDROBIOLOGIA, V764, P29, DOI DOI 10.1007/s10750-015-2273-6
   Saxton MA, 2011, J GREAT LAKES RES, V37, P683, DOI 10.1016/j.jglr.2011.07.004
   Schindler DW, 2006, LIMNOL OCEANOGR, V51, P356, DOI 10.4319/lo.2006.51.1_part_2.0356
   SCHINDLER DW, 1987, CAN J FISH AQUAT SCI, V44, P6
   Vera MS, 2012, ECOTOXICOLOGY, V21, P1805, DOI 10.1007/s10646-012-0915-2
   Solomon KR, 2003, J TOXICOL ENV HEAL B, V6, P289, DOI 10.1080/10937400306468
   Southard GM, 2010, J AM WATER RESOUR AS, V46, P14, DOI 10.1111/j.1752-1688.2009.00387.x
   Svendsen MBS, 2018, FISHES-BASEL, V3, DOI 10.3390/fishes3010011
   Thompson DG, 2006, ECOL APPL, V16, P2022, DOI 10.1890/1051-0761(2006)016[2022:TIOIAH]2.0.CO;2
   Tsui MTK, 2003, CHEMOSPHERE, V52, P1189, DOI 10.1016/S0045-6535(03)00306-0
   Uronen P, 2005, MAR ECOL PROG SER, V299, P137, DOI 10.3354/meps299137
   Van Bruggen AHC, 2018, SCI TOTAL ENVIRON, V616, P255, DOI 10.1016/j.scitotenv.2017.10.309
   VanLandeghem MM, 2015, J AM WATER RESOUR AS, V51, P487, DOI 10.1111/jawr.12261
   Vera MS, 2010, ECOTOXICOLOGY, V19, P710, DOI 10.1007/s10646-009-0446-7
   Wang C., 2016, PLOS ONE, V11
   Wehtje G, 2009, WEED TECHNOL, V23, P544, DOI 10.1614/WT-08-044.1
   Wong PK, 2000, CHEMOSPHERE, V41, P177, DOI 10.1016/S0045-6535(99)00408-7
   Wood A.M., 2005, ALGAL CULTURING TECH, P269, DOI DOI 10.1016/B978-012088426-1/50019-6
   Yates BS, 2011, ECOTOXICOLOGY, V20, P2003, DOI 10.1007/s10646-011-0742-x
NR 63
TC 18
Z9 22
U1 9
U2 89
PU ELSEVIER
PI AMSTERDAM
PA RADARWEG 29, 1043 NX AMSTERDAM, NETHERLANDS
SN 1568-9883
EI 1878-1470
J9 HARMFUL ALGAE
JI Harmful Algae
PD DEC
PY 2018
VL 80
BP 130
EP 139
DI 10.1016/j.hal.2018.11.004
PG 10
WC Marine & Freshwater Biology
WE Science Citation Index Expanded (SCI-EXPANDED)
SC Marine & Freshwater Biology
GA HE7ME
UT WOS:000453621000013
PM 30502805
DA 2023-03-13
ER

PT J
AU Duarte-Sierra, A
   Nadeau, F
   Angers, P
   Michaud, D
   Arul, J
AF Duarte-Sierra, Arturo
   Nadeau, Francoise
   Angers, Paul
   Michaud, Dominique
   Arul, Joseph
TI UV-C hormesis in broccoli florets: Preservation, phyto-compounds and
   gene expression
SO POSTHARVEST BIOLOGY AND TECHNOLOGY
LA English
DT Article
DE UV-C radiation; Broccoli; Preservation; Amino acids; Glucosinolates;
   Phenolic compounds; Phytochemicals
ID ASCORBIC-ACID CONTENT; BRASSICA-OLERACEA; BOTRYTIS-CINEREA;
   PHYSIOLOGICAL-BASIS; INDUCED RESISTANCE; TOMATO FRUIT;
   ULTRAVIOLET-LIGHT; POSTHARVEST QUALITY; OXIDATIVE STRESS; VAR. ITALICA
AB The effect of pre-storage exposure to ultra-violet radiation (UV-C) on preservation of broccoli (Brassica oleraceae var. Italica) florets and glucosinolates, phenolic acids and their precursor amino acids as well the expression of genes related to the biosynthetic pathways of glucosinolates and phenolic compounds in broccoli stored at 4 degrees C and 90-95% HR was investigated. The UV-C dose of 1.2 kJ m(-2) was found to be hormetic in delaying the yellowing and in lowering the weight loss of broccoli florets during storage. The time-averages over the storage period of both ascorbic acid titer and ORAC (oxygen radical absorbance capacity) value of the tissue exposed to hormetic dose of 1.2 kJ Im(-2) or a high dose of 3.0 kJ m(-2) were lower. The overexpression of genes (phenylalanine N-hydroxylase, tryptophan N-hydroxylase, dihomo-methionine N-hydroxylase and flavonoid monooxygenase) in UV-C exposed broccoli, hours after exposure (0 d), and that of chalcone synthase and coumarate ligase was observed on day 0, 2 and 4. The titers of glucosinolate-precursor amino acids, methionine, tryptophan and phenylalanine in tissue were dose-dependent, where the doses of 1.2 and 3.0 kJ m(-2) UV-C caused a decrease in their concentrations compared to the control. Hormetic dose of UV-C significantly increased the concentration of total glucobrassicins and 4-hydroxyglucobrassicin. In addition, UV-C treated florets with the dose of 1.2 or 3.0 kJ m(-2) contained a higher level of hydroxycinnamic acids in broccoli compared to the control during the storage. The results suggest that the application of hormetic dose of UV-C can be beneficial in maintaining not only the quality of broccoli florets, but also in enhancing the phyto-compounds during the low-temperature storage.
C1 [Duarte-Sierra, Arturo; Nadeau, Francoise; Angers, Paul; Michaud, Dominique; Arul, Joseph] Laval Univ, Dept Food Sci & Hort Res Ctr, Quebec City, PQ G1V 0A6, Canada.
   [Duarte-Sierra, Arturo] Inst Tecnol Sonora, Dept Biotechnol & Food Sci, Obregon 85130, Sonora, Mexico.
C3 Laval University
RP Arul, J (corresponding author), Laval Univ, Dept Food Sci & Hort Res Ctr, Quebec City, PQ G1V 0A6, Canada.
EM joseph.arul@fsaa.ulaval.ca
OI Duarte-Sierra, Arturo/0000-0002-8215-9597
FU Natural Science and Engineering Research Council (NSERC); Quebec
   Ministry of Agriculture, Fisheries and Food (MAPAQ); National Council of
   Science and Technology of Mexico (CONACyT)
FX This study was supported by the Natural Science and Engineering Research
   Council (NSERC) and the Quebec Ministry of Agriculture, Fisheries and
   Food (MAPAQ). Arturo Duarte-Sierra acknowledges the award of scholarship
   from the National Council of Science and Technology of Mexico (CONACyT).
CR Abdel-Farid IB, 2010, BIOCHEM SYST ECOL, V38, P612, DOI 10.1016/j.bse.2010.07.008
   Acosta-Estrada BA, 2014, FOOD CHEM, V152, P46, DOI 10.1016/j.foodchem.2013.11.093
   Agati G, 2012, PLANT SCI, V196, P67, DOI 10.1016/j.plantsci.2012.07.014
   Agrawal GK, 2003, BIOCHEM BIOPH RES CO, V310, P1073, DOI 10.1016/j.bbrc.2003.09.123
   Apel K, 2004, ANNU REV PLANT BIOL, V55, P373, DOI 10.1146/annurev.arplant.55.031903.141701
   Arul J, 2001, PHYSICAL CONTROL METHODS IN PLANT PROTECTION, P146
   Baka M, 1997, PHOTOCHEMICAL THERAP
   Barka EA, 2000, AUST J PLANT PHYSIOL, V27, P147
   Barka EA, 2000, J AGR FOOD CHEM, V48, P667, DOI 10.1021/jf9906174
   Martinez-Hernandez GB, 2011, POSTHARVEST BIOL TEC, V62, P327, DOI 10.1016/j.postharvbio.2011.06.015
   BENYEHOSHUA S, 1992, J AGR FOOD CHEM, V40, P1217, DOI 10.1021/jf00019a029
   Bintsis T, 2000, J SCI FOOD AGR, V80, P637, DOI 10.1002/(SICI)1097-0010(20000501)80:6<637::AID-JSFA603>3.0.CO;2-1
   Boscaiu M, 2013, J PLANT ECOL, V6, P177, DOI 10.1093/jpe/rts017
   Burg MB, 2008, J BIOL CHEM, V283, P7309, DOI 10.1074/jbc.R700042200
   Cabello-Hurtado F, 2012, FOOD CHEM, V132, P1003, DOI 10.1016/j.foodchem.2011.11.086
   Cartea ME, 2011, MOLECULES, V16, P251, DOI 10.3390/molecules16010251
   Charles M. T., 2007, Stewart Postharvest Review, V3, P6, DOI 10.2212/spr.2007.3.6
   Charles MT, 2008, POSTHARVEST BIOL TEC, V47, P10, DOI 10.1016/j.postharvbio.2007.05.013
   Charles MT, 2008, POSTHARVEST BIOL TEC, V47, P21, DOI 10.1016/j.postharvbio.2007.05.014
   Charles MT, 2008, POSTHARVEST BIOL TEC, V47, P41, DOI 10.1016/j.postharvbio.2007.05.019
   Charles MT, 2009, POSTHARVEST BIOL TEC, V51, P414, DOI 10.1016/j.postharvbio.2008.08.016
   Crupi P, 2013, FOOD CHEM, V141, P802, DOI 10.1016/j.foodchem.2013.03.055
   Diaz C, 2005, PLANT PHYSIOL, V138, P898, DOI 10.1104/pp.105.060764
   Duarte-Sierra A, 2017, POSTHARVEST BIOL TEC, V128, P44, DOI 10.1016/j.postharvbio.2017.01.017
   Fredericks IN, 2011, FOOD MICROBIOL, V28, P510, DOI 10.1016/j.fm.2010.10.018
   Gergoff G, 2010, PLANT SCI, V178, P207, DOI 10.1016/j.plantsci.2009.12.003
   GNANASEKHARAN V, 1992, J FOOD SCI, V57, P149, DOI 10.1111/j.1365-2621.1992.tb05444.x
   Gonda I, 2010, J EXP BOT, V61, P1111, DOI 10.1093/jxb/erp390
   Gonzalez-Aguilar GA, 2007, POSTHARVEST BIOL TEC, V45, P108, DOI 10.1016/j.postharvbio.2007.01.012
   Halkier BA, 2006, ANNU REV PLANT BIOL, V57, P303, DOI 10.1146/annurev.arplant.57.032905.105228
   Joshi V, 2009, PLANT PHYSIOL, V151, P367, DOI 10.1104/pp.109.138651
   Kaplan F, 2004, PLANT PHYSIOL, V136, P4159, DOI 10.1104/pp.104.052142
   Katerova Z., 2013, GENET PLANT PHYSL, V2, P113
   Klepacka J, 2011, PLANT FOOD HUM NUTR, V66, P64, DOI 10.1007/s11130-010-0205-1
   Lee J, 2005, J AGR FOOD CHEM, V53, P9105, DOI 10.1021/jf051221x
   Lemoine ML, 2007, J SCI FOOD AGR, V87, P1132, DOI 10.1002/jsfa.2826
   Maharaj R, 1999, POSTHARVEST BIOL TEC, V15, P13, DOI 10.1016/S0925-5214(98)00064-7
   Maharaj R., 2010, Advances in Environmental Biology, V4, P308
   Maharaj R, 2014, INNOV FOOD SCI EMERG, V21, P99, DOI 10.1016/j.ifset.2013.10.001
   MAKHLOUF J, 1990, SCI HORTIC-AMSTERDAM, V42, P9, DOI 10.1016/0304-4238(90)90143-3
   Mditshwa A, 2017, J FOOD SCI TECH MYS, V54, P3025, DOI 10.1007/s13197-017-2802-6
   MERCIER J, 1993, J PHYTOPATHOL, V139, P17, DOI 10.1111/j.1439-0434.1993.tb01397.x
   MERCIER J, 1993, J PHYTOPATHOL, V137, P44, DOI 10.1111/j.1439-0434.1993.tb01324.x
   Mewis I, 2012, PLANT CELL PHYSIOL, V53, P1546, DOI 10.1093/pcp/pcs096
   Nadeau F, 2012, ACTA HORTIC, V945, P145
   Obata T, 2012, CELL MOL LIFE SCI, V69, P3225, DOI 10.1007/s00018-012-1091-5
   Perkins-Veazie P, 2008, POSTHARVEST BIOL TEC, V47, P280, DOI 10.1016/j.postharvbio.2007.08.002
   Pombo MA, 2011, POSTHARVEST BIOL TEC, V59, P94, DOI 10.1016/j.postharvbio.2010.08.003
   Rangkadilok N, 2002, J AGR FOOD CHEM, V50, P7386, DOI 10.1021/jf0203592
   REED DW, 1982, J AM SOC HORTIC SCI, V107, P417
   Robbins RJ, 2005, J MED FOOD, V8, P204, DOI 10.1089/jmf.2005.8.204
   Rybarczyk-Plonska A, 2016, POSTHARVEST BIOL TEC, V116, P16, DOI 10.1016/j.postharvbio.2015.12.010
   Selmar D, 2013, PLANT CELL PHYSIOL, V54, P817, DOI 10.1093/pcp/pct054
   Severo J, 2015, POSTHARVEST BIOL TEC, V102, P9, DOI 10.1016/j.postharvbio.2015.02.001
   Shama G, 2005, TRENDS FOOD SCI TECH, V16, P128, DOI 10.1016/j.tifs.2004.10.001
   Shama G, 2007, POSTHARVEST BIOL TEC, V44, P1, DOI 10.1016/j.postharvbio.2006.11.004
   Sheng KL, 2018, POSTHARVEST BIOL TEC, V138, P74, DOI 10.1016/j.postharvbio.2018.01.002
   Sonderby IE, 2010, TRENDS PLANT SCI, V15, P283, DOI 10.1016/j.tplants.2010.02.005
   STAPLETON AE, 1992, PLANT CELL, V4, P1353, DOI 10.1105/tpc.4.11.1353
   Stevens C, 1998, CROP PROT, V17, P75, DOI 10.1016/S0261-2194(98)80015-X
   Stevens C, 1996, CROP PROT, V15, P129, DOI 10.1016/0261-2194(95)00082-8
   Stewart R. F., 2008, ENCY ECOLOGY, P2682, DOI [10.1016/B978-008045405-4.00417-1, DOI 10.1016/B978-008045405-4.00417-1]
   Techavuthiporn C, 2008, POSTHARVEST BIOL TEC, V47, P373, DOI 10.1016/j.postharvbio.2007.07.007
   Textor S, 2009, PHYTOCHEM REV, V8, P149, DOI 10.1007/s11101-008-9117-1
   Tiecher A, 2013, POSTHARVEST BIOL TEC, V86, P230, DOI 10.1016/j.postharvbio.2013.07.016
   Tiwari BS, 2002, PLANT PHYSIOL, V128, P1271, DOI 10.1104/pp.010999
   Vallejo F, 2003, J AGR FOOD CHEM, V51, P3029, DOI 10.1021/jf021065j
   Wang YX, 2011, AGR ECOSYST ENVIRON, V141, P271, DOI 10.1016/j.agee.2011.03.017
   Wu J, 2017, SCI REP-UK, V7, DOI 10.1038/s41598-017-04778-3
   Xu YQ, 2017, J AGR FOOD CHEM, V65, P9970, DOI 10.1021/acs.jafc.7b04252
   Yoshida A, 2010, FOOD SCI TECHNOL RES, V16, P215, DOI 10.3136/fstr.16.215
   YYSTA L, 2006, POSTHARVEST BIOL TEC, V39, P204, DOI DOI 10.1016/J.POSTHARVBIO.2005.10.012
   ZHUANG H, 1995, J AGR FOOD CHEM, V43, P2585, DOI 10.1021/jf00058a006
NR 73
TC 23
Z9 25
U1 6
U2 49
PU ELSEVIER
PI AMSTERDAM
PA RADARWEG 29, 1043 NX AMSTERDAM, NETHERLANDS
SN 0925-5214
EI 1873-2356
J9 POSTHARVEST BIOL TEC
JI Postharvest Biol. Technol.
PD NOV
PY 2019
VL 157
AR 110965
DI 10.1016/j.postharvbio.2019.110965
PG 10
WC Agronomy; Food Science & Technology; Horticulture
WE Science Citation Index Expanded (SCI-EXPANDED)
SC Agriculture; Food Science & Technology
GA IW1VM
UT WOS:000484758500007
DA 2023-03-13
ER

PT J
AU McGinnis, M
   Sun, CL
   Dudley, S
   Gan, J
AF McGinnis, Michelle
   Sun, Chengliang
   Dudley, Stacia
   Gan, Jay
TI Effect of low-dose, repeated exposure of contaminants of emerging
   concern on plant development and hormone homeostasis
SO ENVIRONMENTAL POLLUTION
LA English
DT Article
DE Contaminants of emerging concern; Plant uptake; Recycled water;
   Phytohormones; Phytotoxicity
ID PERSONAL CARE PRODUCTS; WATER TREATMENT PLANTS; DETOXIFICATION
   MECHANISMS; HUMAN PHARMACEUTICALS; BIOSOLIDS; GROWTH; PPCPS;
   OXYTETRACYCLINE; METABOLITES; TRICLOSAN
AB Treated wastewater is increasingly used to meet agriculture's water needs; however, treated wastewater contains numerous contaminants of emerging concern (CECs). With exposure and uptake of CECs, phytotoxicity and health of crop plants is of concern, but is poorly understood. This study evaluated the effect of low-dose, chronic exposure to a mixture of 10 CECs, including 4 antibiotics, 3 anti-inflammatory drugs, 1 antiepileptic, 1 beta-blocker, and 1 antimicrobial, on lettuce (Lactuca sativa) and cucumber (Cucumis sativa L.) plants. The CEC mixture was added in nutrient media at 1 to 20X of their typical levels in treated wastewater effluents. Biological endpoints including germination, growth, phytohormone homeostasis, and CEC bioaccumulation were determined. Exposure to the CEC mixture did not affect the germination rate of lettuce seeds, but stimulated root elongation and increased the root-to-shoot biomass ratio during a 7 d cultivation. A dose-dependent decrease in biomass was observed in cucumber seedling after a 30 d exposure, with the highest rate CEC treatment resulting in decreases of 51.2 +/- 20.9, 26.3 +/- 34.1, and 33.2 +/- 41.7% in the below-ground, above-ground, and total biomass, respectively. Levels of abscisic acid were significantly elevated (p < 0.05) in the leaves, but decreased (p < 0.05) in the roots. The dose-response of auxin was characterized by a hormesis effect. A significant 6-fold increase in the stem auxin level was observed at the 1X CEC rate, followed by a decrease to 2-fold the control at the 20X rate. Leaf auxin concentrations also significantly increased at the 1X CEC rate to 16-fold, followed by a decrease at the highest CEC rate. The results of this study suggeste that chronic exposure to low levels of CEC mixtures may compromise the fitness of plants, and the impairments are underlined by alterations in hormone balances. (C) 2019 Elsevier Ltd. All rights reserved.
C1 [McGinnis, Michelle; Sun, Chengliang; Dudley, Stacia; Gan, Jay] Univ Calif Riverside, Dept Environm Sci, Riverside, CA 92521 USA.
   [Dudley, Stacia] Univ Calif Riverside, Grad Program Environm Toxicol, Riverside, CA 92521 USA.
C3 University of California System; University of California Riverside;
   University of California System; University of California Riverside
RP Gan, J (corresponding author), Univ Calif Riverside, Dept Environm Sci, Riverside, CA 92521 USA.
EM jgan@ucr.edu
FU U.S. Environmental Protection Agency [835829]; USDA-National Institute
   of Food and Agriculture [2018-67019-27800]
FX This research was supported by the U.S. Environmental Protection Agency
   (Grant No. 835829) and USDA-National Institute of Food and Agriculture
   (Award No. 2018-67019-27800).
CR Ahammed G J, 2016, PLANT HORMONES CHALL, P1
   [Anonymous], 2006, FRONT BIOL CHINA, DOI DOI 10.1007/S11515-006-0039-2
   Archer E, 2017, CHEMOSPHERE, V174, P437, DOI 10.1016/j.chemosphere.2017.01.101
   BATCHELDER AR, 1982, J ENVIRON QUAL, V11, P675, DOI 10.2134/jeq1982.00472425001100040023x
   Boyd GR, 2003, SCI TOTAL ENVIRON, V311, P135, DOI 10.1016/S0048-9697(03)00138-4
   Burns EE, 2017, ENVIRON TOXICOL CHEM, V36, P2823, DOI 10.1002/etc.3842
   Carter LJ, 2015, ENVIRON SCI TECHNOL, V49, P12509, DOI 10.1021/acs.est.5b03468
   Christou A, 2018, ENVIRON INT, V114, P360, DOI 10.1016/j.envint.2018.03.003
   Christou A, 2016, SCI TOTAL ENVIRON, V557, P652, DOI 10.1016/j.scitotenv.2016.03.054
   Du LF, 2012, AGRON SUSTAIN DEV, V32, P309, DOI 10.1007/s13593-011-0062-9
   Herklotz PA, 2010, CHEMOSPHERE, V78, P1416, DOI 10.1016/j.chemosphere.2009.12.048
   Holling CS, 2012, J ENVIRON MONITOR, V14, P3029, DOI 10.1039/c2em30456b
   Jones-Lepp TL, 2007, ANAL BIOANAL CHEM, V387, P1173, DOI 10.1007/s00216-006-0942-z
   Kinney CA, 2006, ENVIRON TOXICOL CHEM, V25, P317, DOI 10.1897/05-187R.1
   Kolpin DW, 2002, ENVIRON SCI TECHNOL, V36, P1202, DOI 10.1021/es011055j
   Kostich MS, 2014, ENVIRON POLLUT, V184, P354, DOI 10.1016/j.envpol.2013.09.013
   Li ZJ, 2011, AGR SCI CHINA, V10, P1545, DOI 10.1016/S1671-2927(11)60150-8
   Lishman L, 2006, SCI TOTAL ENVIRON, V367, P544, DOI 10.1016/j.scitotenv.2006.03.021
   Liu F, 2009, ENVIRON POLLUT, V157, P1636, DOI 10.1016/j.envpol.2008.12.021
   Macherius A, 2014, J AGR FOOD CHEM, V62, P1001, DOI 10.1021/jf404784q
   Macherius A, 2012, ENVIRON SCI TECHNOL, V46, P10797, DOI 10.1021/es3028378
   Miege C, 2009, ENVIRON POLLUT, V157, P1721, DOI 10.1016/j.envpol.2008.11.045
   Munemasa S, 2015, CURR OPIN PLANT BIOL, V28, P154, DOI 10.1016/j.pbi.2015.10.010
   Novak P. J., 2011, NEED NATL US RES PRO
   Ostonen I, 2007, PLANT BIOSYST, V141, P426, DOI 10.1080/11263500701626069
   Prosser RS, 2015, ENVIRON INT, V75, P223, DOI 10.1016/j.envint.2014.11.020
   Rogers HH, 1996, PLANT SOIL, V187, P229, DOI 10.1007/BF00017090
   Schmidt W, 2015, ECOTOX ENVIRON SAFE, V112, P212, DOI 10.1016/j.ecoenv.2014.11.008
   Sun CL, 2018, ENVIRON POLLUT, V234, P39, DOI 10.1016/j.envpol.2017.11.041
   Tanoue R, 2012, J AGR FOOD CHEM, V60, P10203, DOI 10.1021/jf303142t
   Trapp S., 2009, ECOTOXICOLOGY MODELI, V2, P299, DOI [DOI 10.1007/978-1-4419-0197-2_, 10.1007/978-1-4419-0197-2_11, DOI 10.1007/978-1-4419-0197-2_11]
   UNESCO, 2012, MAN WAT UNC RISK MAN WAT UNC RISK
   Wani SH, 2016, CROP J, V4, P162, DOI 10.1016/j.cj.2016.01.010
   Wu XQ, 2015, SCI TOTAL ENVIRON, V536, P655, DOI 10.1016/j.scitotenv.2015.07.129
   Wu XQ, 2014, ENVIRON SCI TECHNOL, V48, P11286, DOI 10.1021/es502868k
   Wu XQ, 2013, ENVIRON INT, V60, P15, DOI 10.1016/j.envint.2013.07.015
NR 36
TC 13
Z9 13
U1 4
U2 95
PU ELSEVIER SCI LTD
PI OXFORD
PA THE BOULEVARD, LANGFORD LANE, KIDLINGTON, OXFORD OX5 1GB, OXON, ENGLAND
SN 0269-7491
EI 1873-6424
J9 ENVIRON POLLUT
JI Environ. Pollut.
PD SEP
PY 2019
VL 252
BP 706
EP 714
DI 10.1016/j.envpol.2019.05.159
PN A
PG 9
WC Environmental Sciences
WE Science Citation Index Expanded (SCI-EXPANDED)
SC Environmental Sciences & Ecology
GA IT6SQ
UT WOS:000483005500075
PM 31185360
OA Bronze, Green Submitted
DA 2023-03-13
ER

PT J
AU Mels, CMC
   Schutte, AE
   Schutte, R
   Pretorius, PJ
   Smith, W
   Huisman, HW
   van der Westhuizen, FH
   Fourie, CMT
   van Rooyen, JM
   Kruger, R
   Louw, R
   Malan, NT
   Malan, L
AF Mels, C. M. C.
   Schutte, A. E.
   Schutte, R.
   Pretorius, P. J.
   Smith, W.
   Huisman, H. W.
   van der Westhuizen, F. H.
   Fourie, C. M. T.
   van Rooyen, J. M.
   Kruger, R.
   Louw, R.
   Malan, N. T.
   Malan, L.
TI 8-Oxo-7,8-dihydro-2 '-deoxyguanosine, reactive oxygen species and
   ambulatory blood pressure in African and Caucasian men: The SABPA study
SO FREE RADICAL RESEARCH
LA English
DT Article
DE 8-oxo-7,8-dihydro-2 '-deoxyguanosine; ambulatory blood pressure;
   reactive oxygen species; hormesis; ethnicity
ID OXIDATIVE DNA-DAMAGE; RISK-FACTORS; ENDOTHELIAL DYSFUNCTION;
   ESSENTIAL-HYPERTENSION; ANTIOXIDANT STATUS; URINARY 8-OHDG; BY-PRODUCTS;
   STRESS; ATHEROSCLEROSIS; POPULATION
AB Various studies indicate a relationship between increased oxidative stress and hypertension, resulting in increased DNA damage and consequent excretion of 8-oxo-7,8-dihydro-2'-deoxyguanosine (8-oxodG). The aim of this study was to compare urinary 8-oxodG levels in African and Caucasian men and to investigate the association between ambulatory blood pressure (BP) and pulse pressure (PP) with 8-oxodG in these groups.
   We included 98 African and 92 Caucasian men in the study and determined their ambulatory BP and PP. Biochemical analyses included, urinary 8-oxodG, reactive oxygen species (ROS) (measured as serum peroxides), ferric reducing antioxidant power (FRAP), total glutathione (GSH), glutathione peroxidase (GPx) and glutathione reductase (GR) activity.
   The African men had significantly higher systolic (SBP) and diastolic blood pressure (DBP) (both p < 0.001). Assessment of the oxidative stress markers indicated significantly lower 8-oxodG levels (p < 0.001) in the African group. The African men also had significantly higher ROS (p = 0.002) with concomitant lower FRAP (p < 0.001), while their GSH levels (p = 0.013) and GR activity (p < 0.001) were significantly higher. Single and partial regression analyses indicated a negative association between urinary 8-oxodG levels with SBP, DBP and PP only in African men. These associations were confirmed in multiple regression analyses (SBP: R-2 = 0.41; beta = -0.25; p = 0.002, DBP: R-2 = 0.30; beta = -0.21; p = 0.022, PP: R-2 = 0.30; beta = -0.19; p = 0.03).
   Our results revealed significantly lower urinary 8-oxodG in African men, accompanied by a negative association with BP and PP. We propose that this may indicate a dose-response relationship in which increased oxidative stress may play a central role in the up-regulation of antioxidant defence and DNA repair mechanisms
C1 [Mels, C. M. C.; Schutte, A. E.; Schutte, R.; Smith, W.; Huisman, H. W.; Fourie, C. M. T.; van Rooyen, J. M.; Kruger, R.; Malan, N. T.; Malan, L.] North West Univ, Hypertens Africa Res Team, ZA-2520 Potchefstroom, South Africa.
   [Pretorius, P. J.; van der Westhuizen, F. H.; Louw, R.] North West Univ, Ctr Human Metabon, ZA-2520 Potchefstroom, South Africa.
C3 North West University - South Africa; North West University - South
   Africa
RP Mels, CMC (corresponding author), North West Univ, Hypertens Africa Res Team, Private Bag X6001, ZA-2520 Potchefstroom, South Africa.
EM Carina.Mels@nwu.ac.za
RI Smith, Wayne/HKE-7358-2023; Malan, Leone/Q-8187-2019; Schutte, Aletta
   E/E-5126-2018; van der Westhuizen, Francois H/E-6959-2011; Mels,
   Carina/K-3172-2013; Fourie, Carla/AAJ-6506-2020; Malan,
   Leoné/D-7203-2014; Kruger, Ruan/N-7618-2015; Malan, Leone/AFQ-8773-2022
OI Smith, Wayne/0000-0002-7101-7331; Malan, Leone/0000-0003-3187-2410;
   Schutte, Aletta E/0000-0001-9217-4937; van der Westhuizen, Francois
   H/0000-0002-7879-1776; Mels, Carina/0000-0003-0138-3341; Malan,
   Leoné/0000-0003-3187-2410; Kruger, Ruan/0000-0001-7680-2032; Huisman,
   Hugo/0000-0002-2114-4789; Louw, Roan/0000-0002-6542-8644
FU National Research Foundation; National Research Foundation Thuthuka
   [80643]; North-West University, Potchefstroom; Roche Products (Pty) Ltd,
   South Africa; Metabolic Syndrome Institute, France
FX The Sympathetic Activity and Ambulatory Blood Pressure in Africans
   (SABPA) Study would not have been possible without the voluntary
   collaboration of the participants and the Department of Education,
   North-West Province, South Africa. We gratefully acknowledge the
   technical assistance of Mrs Tina Scholtz, Dr Szabolcs Peter and Sr
   Chrissie Lessing. This study was supported by the National Research
   Foundation; the National Research Foundation Thuthuka (80643); the
   North-West University, Potchefstroom; Roche Products (Pty) Ltd, South
   Africa and the Metabolic Syndrome Institute, France.
CR Ahmad A, 2013, J CLIN DIAGN RES, V7, P987, DOI 10.7860/JCDR/2013/5829.3091
   Benzie IFF, 1996, ANAL BIOCHEM, V239, P70, DOI 10.1006/abio.1996.0292
   Calabrese EJ, 2002, MUTAT RES-REV MUTAT, V511, P181, DOI 10.1016/S1383-5742(02)00013-3
   COCKCROFT DW, 1976, NEPHRON, V16, P31, DOI 10.1159/000180580
   Elahi MM, 2009, OXID MED CELL LONGEV, V2, P259, DOI 10.4161/oxim.2.5.9441
   Franco MCP, 2007, PEDIATR RES, V62, P204, DOI 10.1203/PDR.0b013e3180986d04
   Fukushima S, 2005, CARCINOGENESIS, V26, P1835, DOI 10.1093/carcin/bgi160
   Gao R, 2008, MOL CANCER THER, V7, P1246, DOI 10.1158/1535-7163.MCT-07-2206
   Gray K, 2011, BIOCHEM PHARMACOL, V82, P693, DOI 10.1016/j.bcp.2011.06.025
   Hayashi I, 2007, MUTAT RES-GEN TOX EN, V631, P55, DOI 10.1016/j.mrgentox.2007.04.006
   Hinokio Y, 2002, DIABETOLOGIA, V45, P877, DOI 10.1007/s00125-002-0831-8
   Hojo Y, 1997, J HUM HYPERTENS, V11, P665, DOI 10.1038/sj.jhh.1000515
   Hu CW, 2004, RAPID COMMUN MASS SP, V18, P505, DOI 10.1002/rcm.1367
   Huang HE, 2000, CANCER EPIDEM BIOMAR, V9, P647
   (ISAK) ISftAoK, 2001, INT STANDARDS ANTHRO
   Jung O, 2004, CIRCULATION, V109, P1795, DOI 10.1161/01.CIR.0000124223.00113.A4
   Kagota S, 2007, J CARDIOVASC PHARM, V50, P677, DOI 10.1097/FJC.0b013e3181583d80
   KOHARA K, 1995, HYPERTENSION, V26, P808, DOI 10.1161/01.HYP.26.5.808
   Kruger R, 2012, J HUM HYPERTENS, V26, P91, DOI 10.1038/jhh.2010.134
   Lavi S, 2008, HYPERTENSION, V51, P127, DOI 10.1161/HYPERTENSIONAHA.107.099986
   Mancia G, 2013, J HYPERTENS, V31, P1281, DOI 10.1097/01.hjh.0000431740.32696.cc
   Martinet W, 2002, CIRCULATION, V106, P927, DOI 10.1161/01.CIR.0000026393.47805.21
   Morris AA, 2012, METAB SYNDR RELAT D, V10, P252, DOI 10.1089/met.2011.0117
   Negishi H, 2001, J HYPERTENS, V19, P529, DOI 10.1097/00004872-200103001-00002
   Negishi H, 2000, HYPERTENS RES, V23, P285, DOI 10.1291/hypres.23.285
   Redon J, 2003, HYPERTENSION, V41, P1096, DOI 10.1161/01.HYP.0000068370.21009.38
   Ristow M, 2011, FREE RADICAL BIO MED, V51, P327, DOI 10.1016/j.freeradbiomed.2011.05.010
   Rodrigo R, 2007, HYPERTENS RES, V30, P1159, DOI 10.1291/hypres.30.1159
   Rybka J, 2011, CARDIOVASC TOXICOL, V11, P1, DOI 10.1007/s12012-010-9096-5
   Saude EJ, 2007, METABOLOMICS, V3, P439, DOI 10.1007/s11306-007-0091-1
   Schutte AE, 2012, INT J EPIDEMIOL, V41, P1114, DOI 10.1093/ije/dys106
   Schutte R, 2009, AM J HYPERTENS, V22, P1154, DOI 10.1038/ajh.2009.158
   Simic DV, 2006, J HUM HYPERTENS, V20, P149, DOI 10.1038/sj.jhh.1001945
   Sliwa K, 2008, LANCET, V371, P915, DOI 10.1016/S0140-6736(08)60417-1
   Subash P, 2010, INDIAN J CLIN BIOCHE, V25, P127, DOI 10.1007/s12291-010-0024-z
   Valko M, 2007, INT J BIOCHEM CELL B, V39, P44, DOI 10.1016/j.biocel.2006.07.001
   van Rooyen JM, 2000, J HUM HYPERTENS, V14, P779, DOI 10.1038/sj.jhh.1001098
   Wood RD, 2005, MUTAT RES-FUND MOL M, V577, P275, DOI 10.1016/j.mrfmmm.2005.03.007
   Wu LL, 2004, CLIN CHIM ACTA, V339, P1, DOI 10.1016/j.cccn.2003.09.010
   Zalba G, 2000, HYPERTENSION, V35, P1055, DOI 10.1161/01.HYP.35.5.1055
NR 40
TC 12
Z9 12
U1 0
U2 10
PU TAYLOR & FRANCIS LTD
PI ABINGDON
PA 2-4 PARK SQUARE, MILTON PARK, ABINGDON OR14 4RN, OXON, ENGLAND
SN 1071-5762
EI 1029-2470
J9 FREE RADICAL RES
JI Free Radic. Res.
PD NOV
PY 2014
VL 48
IS 11
BP 1291
EP 1299
DI 10.3109/10715762.2014.951840
PG 9
WC Biochemistry & Molecular Biology
WE Science Citation Index Expanded (SCI-EXPANDED)
SC Biochemistry & Molecular Biology
GA AQ4LC
UT WOS:000342767500003
PM 25096646
DA 2023-03-13
ER

PT J
AU Dickerson, AS
   Ransome, Y
   Karlsson, O
AF Dickerson, Aisha S.
   Ransome, Yusuf
   Karlsson, Oskar
TI Human prenatal exposure to polychlorinated biphenyls (PCBs) and risk
   behaviors in adolescence
SO ENVIRONMENT INTERNATIONAL
LA English
DT Article
DE Endocrine disrupting chemicals; Alcohol; Smoking; In utero;
   Polychlorinated biphenyls; Hormesis; Environmental contaminants
ID PERSISTENT ORGANIC POLLUTANTS; LIPID-METABOLISM; BREAST-CANCER;
   CONGENERS; PREGNANCY; DOPAMINE; FETAL; BIRTH; ALCOHOL; SERUM
AB Polychlorinated biphenyls (PCBs) are chemicals used in a variety of products before they were widely banned due to toxic effects in humans and wildlife. Because of continued persistence and ubiquity of these contaminants, risk of exposure to people living in industrialized countries is still high. Experimental research show that developmental exposure to PCB may alter function of brain pleasure centers and potentially influence disinhibitory behaviors, including tobacco and alcohol use. Yet, the potential effects of developmental PCB exposure on adolescent substance use have not been studied in humans. We used the Child Health and Development Studies (CHDS), a prospective birth cohort study in the Oakland and East Bay areas of California, to investigate associations between prenatal exposure to PCB congeners (66, 74, 99, 118, 138, 153, 170, 180, 187, and 203) and later disinhibitory behaviors in adolescents, specifically alcohol consumption and smoking, in a randomly selected sample (n = 554). Total prenatal PCB exposure was not associated with disinhibitory behaviors, among adolescents. However, the adjusted odds ratio (aOR) for being a current smoker, was higher in subjects within the third quartile of maternal PCB 66 exposure compared to those below the median (aOR = 1.93; 95% CI 1.05, 3.55). The aOR for drinking > 2 alcoholic beverages per week, were also higher for adolescents within the third (aOR = 1.46; 95% CI 0.86, 2.47) and fourth quartile of PCB 66 exposure (aOR = 1.39; 95% CI 0.83, 2.35), but the differences did not reach statistical significance. These results suggest that this specific PCB congener may play a role inducing neurodevelopmental alterations that could potentially increase the risk of becoming a long-term user of tobacco and possibly alcohol. There were no notable differences between magnitude or direction of effect between boys and girls. Future replicate analyses with larger longitudinal samples and animal experimental studies of potential underlying mechanisms are warranted.
C1 [Dickerson, Aisha S.] Harvard TH Chan Sch Publ Hlth, Dept Environm Hlth, 665 Huntington Ave, Boston, MA 02215 USA.
   [Ransome, Yusuf] Yale Sch Publ Hlth, Dept Social & Behav Sci, 60 Coll St,LEPH 4th Floor, New Haven, CT 06510 USA.
   [Karlsson, Oskar] Stockholm Univ, Dept Environm Sci & Analyt Chem, Sci Life Lab, S-11418 Stockholm, Sweden.
C3 Harvard University; Harvard T.H. Chan School of Public Health; Yale
   University; Stockholm University
RP Karlsson, O (corresponding author), Stockholm Univ, Dept Environm Sci & Analyt Chem, Sci Life Lab, S-11418 Stockholm, Sweden.
EM Oskar.Karlsson@aces.su.se
RI Dickerson, Aisha S./AAF-5762-2020; Dickerson, Aisha/AAG-5444-2021
OI Dickerson, Aisha/0000-0003-3929-9540; Ransome, Yusuf/0000-0003-4170-2001
FU National Institute of Mental Health Sciences [K01-MH111374]; Swedish
   Research Council Vetenskapsradet; Swedish Research Council Formas;
   National Institutes of Health [T32 ES007069]
FX We thank the CHDS families for their participation in this study. We
   acknowledge the late Jacob Yerushalmy who had the foresight to design
   and implement the CHDS; the late Barbara van den Berg, the second
   Director of the CHDS, whose steadfast allegiance and tireless efforts
   were responsible for granting the CHDS longevity; Barbara A. Cohn and
   Lauren Zimmermann for access to the CHDS data and assistance with file
   preparation. The National Institute of Mental Health Sciences
   (K01-MH111374, YR), the Swedish Research Council Vetenskapsradet (OK)
   and Swedish Research Council Formas (OK) are acknowledged for financial
   support. Dr. Aisha S. Dickerson was supported in part by a National
   Institutes of Health training grant T32 ES007069. The authors declare no
   conflict of interest.
CR ALLEN JR, 1980, J TOXICOL ENV HEALTH, V6, P55, DOI 10.1080/15287398009529830
   Altmann L, 2001, TOXICOL SCI, V61, P321, DOI 10.1093/toxsci/61.2.321
   Aschengrau A, 2011, ENVIRON HEALTH-GLOB, V10, DOI 10.1186/1476-069X-10-102
   Axelrad DA, 2009, ENVIRON RES, V109, P368, DOI 10.1016/j.envres.2009.01.003
   Behforooz B, 2017, NEUROTOXICOL TERATOL, V64, P29, DOI 10.1016/j.ntt.2017.08.004
   Bell MR, 2014, CURR OPIN PHARMACOL, V19, P134, DOI 10.1016/j.coph.2014.09.020
   Berghuis SA, 2018, ENVIRON INT, V121, P13, DOI 10.1016/j.envint.2018.08.030
   Bernard A, 2002, INT J TOXICOL, V21, P333, DOI 10.1080/10915810290096540
   Bressan RA, 2005, ACTA PSYCHIAT SCAND, V111, P14, DOI 10.1111/j.1600-0447.2005.00540.x
   Brock JW, 1996, J ANAL TOXICOL, V20, P528, DOI 10.1093/jat/20.7.528
   Carrico C, 2015, J AGR BIOL ENVIR ST, V20, P100, DOI 10.1007/s13253-014-0180-3
   Centers for Disease Control and Prevention, 2002, MMWR-MORBID MORTAL W, V51, P1
   Cohn BA, 2012, BREAST CANCER RES TR, V136, P267, DOI 10.1007/s10549-012-2257-4
   Cohn BA, 2011, REPROD TOXICOL, V31, P290, DOI 10.1016/j.reprotox.2011.01.004
   Davison A. N., 1968, APPLIED NEUROCHEMIST, P253
   Dekoning EP, 2000, J EXPO ANAL ENV EPID, V10, P285, DOI 10.1038/sj.jea.7500090
   Dunaway KW, 2016, CELL REP, V17, P3035, DOI 10.1016/j.celrep.2016.11.058
   DuRant RH, 1999, ARCH PEDIAT ADOL MED, V153, P286
   Fukata H, 2005, ENVIRON HEALTH PERSP, V113, P297, DOI 10.1289/ehp.7330
   Gammon MD, 2002, CANCER EPIDEM BIOMAR, V11, P686
   Gaum PM, 2017, ENVIRON HEALTH-GLOB, V16, DOI 10.1186/s12940-017-0316-3
   Gennings C, 2013, ENVIRON HEALTH-GLOB, V12, DOI 10.1186/1476-069X-12-66
   Glynn AW, 2000, SCI TOTAL ENVIRON, V263, P197, DOI 10.1016/S0048-9697(00)00703-8
   Govarts E, 2012, ENVIRON HEALTH PERSP, V120, P162, DOI 10.1289/ehp.1103767
   Gupta KK, 2016, ALCOHOL CLIN EXP RES, V40, P1594, DOI 10.1111/acer.13135
   Harrad S, 2003, J ENVIRON MONITOR, V5, P224, DOI 10.1039/b211406b
   Herrera E, 2002, ENDOCRINE, V19, P43, DOI 10.1385/ENDO:19:1:43
   Herrera E, 2014, CURR PHARM BIOTECHNO, V15, P24, DOI 10.2174/1389201015666140330192345
   Hopf NB, 2009, SCI TOTAL ENVIRON, V407, P6109, DOI 10.1016/j.scitotenv.2009.08.035
   Iacono WG, 2008, ANNU REV CLIN PSYCHO, V4, P325, DOI 10.1146/annurev.clinpsy.4.022007.141157
   Johnson RA, 1998, AM J PUBLIC HEALTH, V88, P27, DOI 10.2105/AJPH.88.1.27
   Keyes Katherine M, 2011, Ment Health Subst Use, V4, P22
   Kezios K, 2017, REPROD TOXICOL, V71, P166, DOI 10.1016/j.reprotox.2017.02.015
   Kezios KL, 2012, ENVIRON HEALTH-GLOB, V11, DOI 10.1186/1476-069X-11-49
   King SM, 2009, ADDICTION, V104, P578, DOI 10.1111/j.1360-0443.2008.02469.x
   Kipping RR, 2012, J PUBLIC HEALTH-UK, V34, pI1, DOI 10.1093/pubmed/fdr122
   Koob GF, 2009, PHARMACOPSYCHIATRY, V42, pS32, DOI 10.1055/s-0029-1216356
   Lactation IoMUCiNSDPa, 1991, WHO BREASTF US NUTR
   Lagarde F, 2015, ENVIRON HEALTH-GLOB, V14, DOI 10.1186/1476-069X-14-13
   Lombardo JP, 2018, ENVIRON POLLUT, V236, P334, DOI 10.1016/j.envpol.2018.01.072
   Longnecker MP, 1999, ARCH ENVIRON HEALTH, V54, P110, DOI 10.1080/00039899909602244
   Lovallo WR, 2006, INT J PSYCHOPHYSIOL, V59, P193, DOI 10.1016/j.ijpsycho.2005.10.006
   Mariussen E, 2001, TOXICOLOGY, V159, P11, DOI 10.1016/S0300-483X(00)00374-7
   Mccarthy MM, 2008, PHYSIOL REV, V88, P91, DOI 10.1152/physrev.00010.2007
   Mitchell MM, 2012, ENVIRON MOL MUTAGEN, V53, P589, DOI 10.1002/em.21722
   Moghaddam B, 2002, BIOL PSYCHIAT, V51, P775, DOI 10.1016/S0006-3223(01)01362-2
   Nieuwenhuijsen MJ, 2013, ENVIRON HEALTH-GLOB, V12, DOI 10.1186/1476-069X-12-6
   Olsson CA, 2016, BMJ OPEN, V6, DOI 10.1136/bmjopen-2015-010455
   Park JS, 2008, CHEMOSPHERE, V70, P1676, DOI 10.1016/j.chemosphere.2007.07.049
   Piazza PV, 1996, P NATL ACAD SCI USA, V93, P8716, DOI 10.1073/pnas.93.16.8716
   Ribas-Fito N, 2001, J EPIDEMIOL COMMUN H, V55, P537, DOI 10.1136/jech.55.8.537
   Rice D, 2000, ENVIRON HEALTH PERSP, V108, P511, DOI 10.2307/3454543
   Roelens SA, 2005, ANN NY ACAD SCI, V1040, P454, DOI 10.1196/annals.1327.088
   Rogers E, 2004, J CHROMATOGR B, V813, P269, DOI 10.1016/j.jchromb.2004.09.051
   Rosenquist AH, 2017, ENVIRON HEALTH PERSP, V125, DOI [10.1289/EHP553, 10.1289/ehp553]
   Rouge-Pont F, 1998, EUR J NEUROSCI, V10, P3903, DOI 10.1046/j.1460-9568.1998.00438.x
   Seegal RF, 2005, TOXICOL SCI, V86, P125, DOI 10.1093/toxsci/kfi174
   Sharot T, 2009, CURR BIOL, V19, P2077, DOI 10.1016/j.cub.2009.10.025
   Tang ML, 2018, ENVIRON POLLUT, V237, P581, DOI 10.1016/j.envpol.2018.02.044
   Tatsuta N, 2017, ENVIRON HEALTH PREV, V22, DOI 10.1186/s12199-017-0635-6
   Tian YH, 2011, SYNAPSE, V65, P1032, DOI 10.1002/syn.20934
   van den Berg B J, 1988, Paediatr Perinat Epidemiol, V2, P265
   Van den Berg M, 1998, ENVIRON HEALTH PERSP, V106, P775, DOI 10.1289/ehp.98106775
   Vizcaino E, 2014, ENVIRON INT, V65, P107, DOI 10.1016/j.envint.2014.01.004
   Warner J, 2012, SCI TOTAL ENVIRON, V414, P81, DOI 10.1016/j.scitotenv.2011.10.044
   WOLFF MS, 1993, JNCI-J NATL CANCER I, V85, P648, DOI 10.1093/jnci/85.8.648
   Wolff MS, 1997, ENVIRON HEALTH PERSP, V105, P13, DOI 10.2307/3433043
   Zimmer K., 2012, ACTA VET SCAND S1, V54, DOI [10.1186/1751-0147-54-S1-S17.(S17-S17), DOI 10.1186/1751-0147-54-S1-S17.(S17-S17)]
   Zimmer KE, 2009, J TOXICOL ENV HEAL A, V72, P164, DOI 10.1080/15287390802539004
NR 69
TC 15
Z9 15
U1 0
U2 24
PU PERGAMON-ELSEVIER SCIENCE LTD
PI OXFORD
PA THE BOULEVARD, LANGFORD LANE, KIDLINGTON, OXFORD OX5 1GB, ENGLAND
SN 0160-4120
EI 1873-6750
J9 ENVIRON INT
JI Environ. Int.
PD AUG
PY 2019
VL 129
BP 247
EP 255
DI 10.1016/j.envint.2019.04.051
PG 9
WC Environmental Sciences
WE Science Citation Index Expanded (SCI-EXPANDED); Social Science Citation Index (SSCI)
SC Environmental Sciences & Ecology
GA IB4KC
UT WOS:000470239200025
PM 31146159
OA Green Accepted, gold
DA 2023-03-13
ER

PT J
AU Trovato, A
   Siracusa, R
   Di Paola, R
   Scuto, M
   Ontario, ML
   Bua, O
   Di Mauro, P
   Toscano, MA
   Petralia, CCT
   Maiolino, L
   Serra, A
   Cuzzocrea, S
   Calabrese, V
AF Trovato, A.
   Siracusa, R.
   Di Paola, R.
   Scuto, M.
   Ontario, M. L.
   Bua, Ornella
   Di Mauro, Paola
   Toscano, M. A.
   Petralia, C. C. T.
   Maiolino, L.
   Serra, A.
   Cuzzocrea, S.
   Calabrese, Vittorio
TI Redox modulation of cellular stress response and lipoxin A4 expression
   by Hericium Erinaceus in rat brain: relevance to Alzheimer's disease
   pathogenesis
SO IMMUNITY & AGEING
LA English
DT Article
DE Lipoxin A4; Heat shock protein70; Heme Oxygenase-1; Nutritional
   mushrooms; Alzheimer's disease
ID MILD COGNITIVE IMPAIRMENT; HEAT-SHOCK PROTEINS; MEDICINAL MUSHROOM;
   HORMESIS; ANTIOXIDANT; DIAGNOSIS; PATHWAY; CANCER; MODEL
AB Background: There has been a recent upsurge of interest in complementary medicine, especially dietary supplements and foods functional in delaying the onset of age-associated neurodegenerative diseases. Mushrooms have long been used in traditional medicine for thousands of years, being now increasingly recognized as antitumor, antioxidant, antiviral, antibacterial and hepatoprotective agent also capable to stimulate host immune responses.
   Results: Here we provide evidence of neuroprotective action of Hericium Herinaceus when administered orally to rat. Expression of Lipoxin A4 (LXA4) was measured in different brain regions after oral administration of a biomass Hericium preparation, given for 3 month. LXA4 up-regulation was associated with an increased content of redox sensitive proteins involved in cellular stress response, such as Hsp72, Heme oxygenase -1 and Thioredoxin. In the brain of rats receiving Hericium, maximum induction of LXA4 was observed in cortex, and hippocampus followed by substantia Nigra, striatum and cerebellum. Increasing evidence supports the notion that oxidative stress-driven neuroinflammation is a fundamental cause in neurodegenerative diseases. As prominent intracellular redox system involved in neuroprotection, the vitagene system is emerging as a neurohormetic potential target for novel cytoprotective interventions. Vitagenes encode for cytoprotective heat shock proteins 70, heme oxygenase-1, thioredoxin and Lipoxin A4. Emerging interest is now focussing on molecules capable of activating the vitagene system as novel therapeutic target to minimize deleterious consequences associated with free radical-induced cell damage, such as in neurodegeneration. LXA4 is an emerging endogenous eicosanoid able to promote resolution of inflammation, acting as an endogenous "braking signal" in the inflammatory process. In addition, Hsp system is emerging as key pathway for modulation to prevent neuronal dysfunction, caused by protein misfolding.
   Conclusions: Conceivably, activation of LXA4 signaling and modulation of stress responsive vitagene proteins could serve as a potential therapeutic target for AD-related inflammation and neurodegenerative damage.
C1 [Trovato, A.; Scuto, M.; Ontario, M. L.; Bua, Ornella; Di Mauro, Paola; Toscano, M. A.; Petralia, C. C. T.; Maiolino, L.; Serra, A.; Calabrese, Vittorio] Univ Catania, Sch Med, Dept Biomed & Biotechnol Sci, Viale Andrea Doria 6, I-95125 Catania, Italy.
   [Siracusa, R.; Di Paola, R.; Cuzzocrea, S.] Univ Messina, Dept Chem Biol Pharmaceut & Environm Sci, Messina, Italy.
C3 University of Catania; University of Messina
RP Calabrese, V (corresponding author), Univ Catania, Sch Med, Dept Biomed & Biotechnol Sci, Viale Andrea Doria 6, I-95125 Catania, Italy.
EM calabres@unict.it
RI Trovato Salinaro, Angela/AAC-1326-2022; di paola, rosanna/U-4356-2019;
   Siracusa, Rosalba/AAC-3110-2022; Di Mauro, Paola/AAC-1502-2019;
   Calabrese, Vittorio/AAC-8157-2021; Bua, Rosaria Ornella/AAA-5755-2022
OI di paola, rosanna/0000-0001-6725-8581; Siracusa,
   Rosalba/0000-0001-7868-2505; Calabrese, Vittorio/0000-0002-0478-985X;
   Bua, Rosaria Ornella/0000-0002-3358-1564; TROVATO SALINARO,
   Angela/0000-0003-2377-858X; Cuzzocrea, Salvatore/0000-0001-6131-3690
CR Abdelmoaty S, 2013, PLOS ONE, V8, DOI 10.1371/journal.pone.0075543
   Buratti L, 2015, J ALZHEIMERS DIS, V45, P883, DOI 10.3233/JAD-143135
   Calabrese EJ, 2015, BIOGERONTOLOGY, V16, P693, DOI 10.1007/s10522-015-9601-0
   Calabrese V, 2015, FREE RADICAL RES, V49, P511, DOI 10.3109/10715762.2015.1020799
   CALABRESE V, 1988, BIOCHEM PHARMACOL, V37, P2287, DOI 10.1016/0006-2952(88)90595-3
   Calabrese V, 2007, J NEUROCHEM, V101, P709, DOI 10.1111/j.1471-4159.2006.04367.x
   Calabrese V, 2010, ANTIOXID REDOX SIGN, V13, P1763, DOI 10.1089/ars.2009.3074
   Candore G, 2006, ANN NY ACAD SCI, V1089, P516, DOI 10.1196/annals.1386.051
   Castellani RJ, 2010, DM-DIS MON, V56, P484, DOI 10.1016/j.disamonth.2010.06.001
   Castello MA, 2014, AGEING RES REV, V13, P10, DOI 10.1016/j.arr.2013.10.001
   Cornelius C, 2013, IMMUN AGEING, V10, DOI 10.1186/1742-4933-10-41
   Cui T, 2003, BIOTECHNOL ADV, V21, P109, DOI 10.1016/S0734-9750(03)00002-8
   da Silva AF, 2013, HUM EXP TOXICOL, V32, P647, DOI 10.1177/0960327112468173
   Dattilo S, 2015, IMMUN AGEING, V12, DOI 10.1186/s12979-015-0046-8
   Di Bona D, 2014, CURR VASC PHARMACOL, V12, P674
   Dunn HC, 2015, J ALZHEIMERS DIS, V43, P893, DOI 10.3233/JAD-141335
   El Enshasy H, 2013, EVID-BASED COMPL ALT, V2013, DOI 10.1155/2013/620451
   Elsayed EA, 2014, MEDIAT INFLAMM, V2014, DOI 10.1155/2014/805841
   Feeney M. J., 2014, Nutrition Today, V49, P301
   Hawkins KE, 2014, J NEUROCHEM, V129, P130, DOI 10.1111/jnc.12607
   Jeong SC, 2013, INT J MED MUSHROOMS, V15, P251, DOI 10.1615/IntJMedMushr.v15.i3.30
   Joshi YB, 2015, FRONT CELL NEUROSCI, V8, DOI 10.3389/fncel.2014.00436
   Junn E, 2001, J NEUROCHEM, V78, P374, DOI 10.1046/j.1471-4159.2001.00425.x
   Komura DL, 2014, INT J BIOL MACROMOL, V70, P354, DOI 10.1016/j.ijbiomac.2014.06.007
   Lin PY, 2013, MOL NEURODEGENER, V8, DOI 10.1186/1750-1326-8-43
   Lindequist U, 2014, EVID-BASED COMPL ALT, V2014, DOI 10.1155/2014/806180
   Martorana Adriana, 2012, Longev Healthspan, V1, P8, DOI 10.1186/2046-2395-1-8
   McGeer Patrick L, 2002, Sci Aging Knowledge Environ, V2002, pre3, DOI 10.1126/sageke.2002.29.re3
   Monro JA, 2003, ARCH ENVIRON HEALTH, V58, P533, DOI 10.3200/AEOH.58.8.533-537
   Mori K, 2015, INT J MED MUSHROOMS, V17, P609, DOI 10.1615/IntJMedMushrooms.v17.i7.10
   Mori K, 2011, BIOMED RES-TOKYO, V32, P67, DOI 10.2220/biomedres.32.67
   Mori K, 2009, PHYTOTHER RES, V23, P367, DOI 10.1002/ptr.2634
   Nagano M, 2010, BIOMED RES-TOKYO, V31, P231, DOI 10.2220/biomedres.31.231
   Paterson R Russell M, 2014, Biomed J, V37, P357, DOI 10.4103/2319-4170.143502
   Sulistio YA, 2016, MOL NEUROBIOL, V53, P905, DOI 10.1007/s12035-014-9063-4
   Taylor JP, 2002, SCIENCE, V296, P1991, DOI 10.1126/science.1067122
   Trovato A, 2016, NEUROTOXICOLOGY, V53, P350, DOI 10.1016/j.neuro.2015.09.012
   Uhl GR, 1998, ANN NEUROL, V43, P555, DOI 10.1002/ana.410430503
   Walton Emma L, 2014, Biomed J, V37, P339, DOI 10.4103/2319-4170.146538
   Wang J, 2012, METAB BRAIN DIS, V27, P159, DOI 10.1007/s11011-012-9282-1
   Wasser Solomon P, 2014, Biomed J, V37, P345, DOI 10.4103/2319-4170.138318
   Wu J, 2011, BIOCHEM BIOPH RES CO, V408, P382, DOI 10.1016/j.bbrc.2011.04.013
   Xu TT, 2012, ANTI-CANCER AGENT ME, V12, P1255, DOI 10.2174/187152012803833017
   Yang FJ, 2014, PLOS ONE, V9, DOI 10.1371/journal.pone.0108525
NR 44
TC 50
Z9 50
U1 1
U2 30
PU BMC
PI LONDON
PA CAMPUS, 4 CRINAN ST, LONDON N1 9XW, ENGLAND
SN 1742-4933
J9 IMMUN AGEING
JI Immun. Ageing
PD JUL 9
PY 2016
VL 13
AR 23
DI 10.1186/s12979-016-0078-8
PG 11
WC Geriatrics & Gerontology; Immunology
WE Science Citation Index Expanded (SCI-EXPANDED)
SC Geriatrics & Gerontology; Immunology
GA DR9FT
UT WOS:000380203200001
PM 27398086
OA gold, Green Published
DA 2023-03-13
ER

PT J
AU Prosnier, L
   Loreau, M
   Hulot, FD
AF Prosnier, Loic
   Loreau, Michel
   Hulot, Florence D.
TI Modeling the direct and indirect effects of copper on
   phytoplankton-zooplankton interactions
SO AQUATIC TOXICOLOGY
LA English
DT Article
DE Ecotoxicology model; Prey-predator interaction; Copper; Eutrophication;
   Daphnia; Scenedesmus
ID INDUCED COLONY FORMATION; DAPHNIA-MAGNA; POPULATION-DYNAMICS; FOOD
   CONCENTRATION; FEEDING-BEHAVIOR; SCENEDESMUS; COMMUNITY; TOXICITY;
   PLANKTON; BIOACCUMULATION
AB Predicting the effects of pollution at the community level is difficult because of the complex impacts of ecosystem dynamics and properties. To predict the effects of copper on a plant-herbivore interaction in a freshwater ecosystem, we built a model that focuses on the interaction between an alga, Scenedesmus sp., and a herbivore, Daphnia sp. The model assumes logistic growth for Scenedesmus and a type II functional response for Daphnia. Internal copper concentrations in Scenedesmus and Daphnia are calculated using a biodynamic model. We include two types of direct effects of copper on Scenedesmus and Daphnia that results from hormesis: a deficiency effect at low concentration and a toxic effect at high concentration. We perform a numerical analysis to predict the combined effects of copper and nutrient enrichment on the Scenedesmus-Daphnia interaction. Results show three types of outcomes depending on copper concentration. First, low (4 mu g L-1) and high (50 mu g L-1) copper concentrations cause deficiency and toxicity, respectively, leading to the extinction of all populations; for less extreme concentrations (between 4 and 5 mu g L-1 and between 16.5 and 50 mu g L-1), only the consumer population becomes extinct. The two populations survive with intermediate concentrations. Second, when population dynamics present oscillations, copper has a stabilizing effect and reduces or suppresses oscillations. Third, copper, on account of its stabilizing effect, opposes the destabilizing effect of nutrient enrichment. Our model shows that (1) Daphnia is affected by copper at lower concentrations when community interactions are taken into account than when analyzed alone, and (2) counterintuitive effects may arise from the interaction between copper pollution and nutrient enrichment. Our model also suggests that single-value parameters such as NOEC and LOEC, which do not take community interactions into account to characterize pollutants effects, are unable to determine pollutant effects in complex ecosystems. More generally, our model underscores the importance of ecosystem-scale studies to predict the effects of pollutants. (C) 2015 Elsevier B.V. All rights reserved.
C1 [Prosnier, Loic; Hulot, Florence D.] Univ Paris Sud, Lab Ecol Systemat & Evolut, UMR 8079, F-91405 Orsay, France.
   [Loreau, Michel] CNRS, Ctr Biodivers Theory & Modelling, Stn Ecol Expt, F-09200 Moulis, France.
C3 AgroParisTech; Centre National de la Recherche Scientifique (CNRS); CNRS
   - Institute of Ecology & Environment (INEE); UDICE-French Research
   Universities; Universite Paris Saclay; Centre National de la Recherche
   Scientifique (CNRS)
RP Prosnier, L (corresponding author), Univ Paris Sud, Lab Ecol Systemat & Evolut, UMR 8079, Bat 362, F-91405 Orsay, France.
EM loic.prosnier@u-psud.fr
RI Prosnier, Loïc/AAL-1215-2020; Prosnier, Loïc/F-2561-2015
OI Prosnier, Loïc/0000-0001-5576-3601; Prosnier, Loïc/0000-0001-5576-3601;
   Hulot, Florence D./0000-0002-8897-3987
FU PULSE project [ANR-2010-CEPL-010-04]; TULIP Laboratory of Excellence
   [ANR-10-LABX-41]
FX This work was financially supported by the PULSE project
   ANR-2010-CEPL-010-04. ML was supported by the TULIP Laboratory of
   Excellence (ANR-10-LABX-41). FDH, ML, and LP would like to thank Nicolas
   Labrune who developed a previous version of the model and the referees
   for their comments. LP is also grateful to Nicolas Delpierre for the
   asymmetric double-sigmoid equation.
CR Abrams PA, 1996, ECOLOGY, V77, P1125, DOI 10.2307/2265581
   ATSDR, 1990, TOX PROF COPP
   BAIRD DJ, 1991, ECOTOX ENVIRON SAFE, V21, P257, DOI 10.1016/0147-6513(91)90064-V
   Berlow EL, 1999, ECOLOGY, V80, P2206, DOI 10.2307/176904
   Berlow EL, 2004, J ANIM ECOL, V73, P585, DOI 10.1111/j.0021-8790.2004.00833.x
   Bossuyt BTA, 2003, COMP BIOCHEM PHYS C, V136, P253, DOI 10.1016/j.cca.2003.09.007
   BRIAND F, 1978, NATURE, V273, P228, DOI 10.1038/273228a0
   BURNS CW, 1968, LIMNOL OCEANOGR, V13, P675, DOI 10.4319/lo.1968.13.4.0675
   Campfens J, 1997, ENVIRON SCI TECHNOL, V31, P577, DOI 10.1021/es960478w
   Clement B, 2004, CHEMOSPHERE, V55, P1429, DOI 10.1016/j.chemosphere.2003.10.065
   CLEMENTS WH, 1992, CAN J FISH AQUAT SCI, V49, P1686, DOI 10.1139/f92-187
   De Schamphelaere KAC, 2002, ENVIRON SCI TECHNOL, V36, P48, DOI 10.1021/es000253s
   DEMOTT WR, 1982, LIMNOL OCEANOGR, V27, P518, DOI 10.4319/lo.1982.27.3.0518
   Dudgeon D, 2006, BIOL REV, V81, P163, DOI 10.1017/S1464793105006950
   Fargasova A, 1999, CHEMOSPHERE, V38, P1165, DOI 10.1016/S0045-6535(98)00346-4
   Fathi AA, 2000, BIOL PLANTARUM, V43, P99, DOI 10.1023/A:1026563232101
   FERRANDO MD, 1993, COMP BIOCHEM PHYS C, V106, P327, DOI 10.1016/0742-8413(93)90141-7
   Fleeger JW, 2003, SCI TOTAL ENVIRON, V317, P207, DOI 10.1016/S0048-9697(03)00141-4
   Gutierrez MF, 2012, ECOTOXICOLOGY, V21, P428, DOI 10.1007/s10646-011-0803-1
   Garay-Narvaez L, 2013, OIKOS, V122, P1247, DOI 10.1111/j.1600-0706.2012.00218.x
   GERRITSEN J, 1977, J FISH RES BOARD CAN, V34, P73, DOI 10.1139/f77-008
   HAVENS KE, 1994, ENVIRON POLLUT, V86, P259, DOI 10.1016/0269-7491(94)90166-X
   INGERSOLL C G, 1982, Environmental Toxicology and Chemistry, V1, P321, DOI 10.1897/1552-8618(1982)1[321:EODPDG]2.0.CO;2
   Knops M, 2001, AQUAT TOXICOL, V53, P79, DOI 10.1016/S0166-445X(00)00170-3
   KOIVISTO S, 1992, HYDROBIOLOGIA, V248, P125, DOI 10.1007/BF00006080
   Kramer VJ, 2011, ENVIRON TOXICOL CHEM, V30, P64, DOI 10.1002/etc.375
   LAMPERT W, 1989, HYDROBIOLOGIA, V188, P415, DOI 10.1007/BF00027809
   Lebrun JD, 2012, ECOTOXICOLOGY, V21, P2022, DOI 10.1007/s10646-012-0955-7
   Luoma SN, 2005, ENVIRON SCI TECHNOL, V39, P1921, DOI 10.1021/es048947e
   Lurling M, 2000, OIKOS, V88, P111, DOI 10.1034/j.1600-0706.2000.880113.x
   Manyin T, 2008, AQUAT TOXICOL, V88, P111, DOI 10.1016/j.aquatox.2008.03.012
   MCCAULEY E, 1987, AM NAT, V129, P97, DOI 10.1086/284624
   MCCAULEY E, 1988, AM NAT, V132, P383, DOI 10.1086/284859
   McCauley E, 2008, NATURE, V455, P1240, DOI 10.1038/nature07220
   MERTZ W, 1981, SCIENCE, V213, P1332, DOI 10.1126/science.7022654
   Murdoch WW, 1998, ECOLOGY, V79, P1339, DOI 10.1890/0012-9658(1998)079[1339:PAADAN]2.0.CO;2
   Muyssen BTA, 2007, ECOTOX ENVIRON SAFE, V68, P436, DOI 10.1016/j.ecoenv.2006.12.003
   NISBET RM, 1991, THEOR POPUL BIOL, V40, P125, DOI 10.1016/0040-5809(91)90050-P
   Nomkoko ET, 2003, INORG CHEM COMMUN, V6, P335, DOI 10.1016/S1387-7003(02)00759-1
   Nriagu J. O., 1979, COPPER ENV 1, P1
   Paquin PR, 2002, COMP BIOCHEM PHYS C, V133, P3, DOI 10.1016/S1532-0456(02)00112-6
   Pena-Castro JM, 2004, CHEMOSPHERE, V57, P1629, DOI 10.1016/j.chemosphere.2004.06.041
   PORTER KG, 1973, NATURE, V244, P179, DOI 10.1038/244179a0
   PORTER KG, 1982, LIMNOL OCEANOGR, V27, P935, DOI 10.4319/lo.1982.27.5.0935
   Reynolds C., 2011, FRESHWATER REV, V4, P85, DOI [10.1608/FRJ-4.1.425, DOI 10.1608/FRJ-4.1.425]
   Rinke K, 2005, ECOL MODEL, V186, P326, DOI 10.1016/j.ecolmodel.2005.01.031
   ROSENZWE.ML, 1971, SCIENCE, V171, P385, DOI 10.1126/science.171.3969.385
   ROSENZWEIG ML, 1963, AM NAT, V97, P209, DOI 10.1086/282272
   Roussel H, 2007, AQUAT TOXICOL, V81, P168, DOI 10.1016/j.aquatox.2006.12.006
   Roy S, 2007, BIOSYSTEMS, V90, P151, DOI 10.1016/j.biosystems.2006.07.009
   Sala OE, 2000, SCIENCE, V287, P1770, DOI 10.1126/science.287.5459.1770
   SANDMANN G, 1980, Z PFLANZENPHYSIOL, V98, P53, DOI 10.1016/S0044-328X(80)80219-4
   Scharler Ursula M., 2005, P451
   Shurin JB, 2006, P ROY SOC B-BIOL SCI, V273, P1, DOI 10.1098/rspb.2005.3377
   STRAUSS SY, 1991, TRENDS ECOL EVOL, V6, P206, DOI 10.1016/0169-5347(91)90023-Q
   SULLIVAN BK, 1983, MAR BIOL, V77, P299, DOI 10.1007/BF00395819
   Town RM, 2000, AQUAT SCI, V62, P252, DOI 10.1007/PL00001335
   Traas Theo P., 1998, Aquatic Ecology, V32, P179, DOI 10.1023/A:1009920226083
   Trudel M, 2001, ECOL APPL, V11, P517, DOI 10.1890/1051-0761(2001)011[0517:PMCIFU]2.0.CO;2
   Untersteiner H, 2003, AQUAT TOXICOL, V65, P435, DOI 10.1016/S0166-445X(03)00157-7
   den Brink PJ, 2006, HUM ECOL RISK ASSESS, V12, P645, DOI 10.1080/10807030500430559
   van Holthoon FL, 2003, HYDROBIOLOGIA, V491, P241, DOI 10.1023/A:1024414515222
   Van Veen E, 2002, ENVIRON TOXICOL CHEM, V21, P275, DOI 10.1897/1551-5028(2002)021&lt;0275:SOCISE&gt;2.0.CO;2
   Villeneuve DL, 2011, ENVIRON TOXICOL CHEM, V30, P1, DOI 10.1002/etc.396
   WINNER RW, 1976, J FISH RES BOARD CAN, V33, P1685, DOI 10.1139/f76-215
   World Health Organization (WHO), 1998, ENV HLTH CRIT
   Wu XY, 2013, BIOCHEM SYST ECOL, V50, P286, DOI 10.1016/j.bse.2013.05.001
   Yan H, 2002, CHEMOSPHERE, V49, P471, DOI 10.1016/S0045-6535(02)00285-0
NR 68
TC 18
Z9 19
U1 1
U2 107
PU ELSEVIER
PI AMSTERDAM
PA RADARWEG 29, 1043 NX AMSTERDAM, NETHERLANDS
SN 0166-445X
EI 1879-1514
J9 AQUAT TOXICOL
JI Aquat. Toxicol.
PD MAY
PY 2015
VL 162
BP 73
EP 81
DI 10.1016/j.aquatox.2015.03.003
PG 9
WC Marine & Freshwater Biology; Toxicology
WE Science Citation Index Expanded (SCI-EXPANDED)
SC Marine & Freshwater Biology; Toxicology
GA CH2NA
UT WOS:000353860700009
PM 25781394
OA Green Submitted
DA 2023-03-13
ER

PT J
AU Kinoshita, A
   Wanibuchi, H
   Morimura, K
   Wei, M
   Shen, J
   Imaoka, S
   Funae, Y
   Fukushima, S
AF Kinoshita, A
   Wanibuchi, H
   Morimura, K
   Wei, M
   Shen, J
   Imaoka, S
   Funae, Y
   Fukushima, S
TI Phenobarbital at low dose exerts hormesis in rat hepatocarcinogenesis by
   reducing oxidative DNA damage, altering cell proliferation, apoptosis
   and gene expression
SO CARCINOGENESIS
LA English
DT Article
ID LIVER; STRESS; FOCI; CYTOCHROME-P-450; FORM;
   8-HYDROXY-2'-DEOXYGUANOSINE; HEPATOCYTES; ENHANCEMENT; THRESHOLD;
   RESPONSES
AB Our recent research indicated that phenobarbital (PB) may inhibit the development of N-diethylnitrosamine (DEN)-initiated pre-neoplastic lesions at low doses in a rat liver medium-term bioassay (Ito test), while high doses exhibit promoting activity. This raises the question of whether treatment with low doses of PB might reduce cancer risk. For clarification, male 6-week-old F344 rats were treated with PB at doses of 0, 2, 15 and 500 p.p.m. in the diet for 10 or 33 weeks after initiation of hepatocarcinogenesis with DEN. In a second, short-term experiment, animals were given PB at doses of 2, 4, 15, 60 and 500 p.p.m. for 8 days. Formation of glutathione S-transferase placental form (GST-P) positive foci and liver tumors was inhibited at 2 p.p.m. Generation of oxidative DNA damage marker, 8-hydroxy-2'-deoxyguanosine (8-OHdG), cellular proliferation within the areas of GST-P positive foci and apoptosis in background liver parenchyma were suppressed. Suppression of 8-OHdG formation by PB at low dose might be related to the enhanced mRNA expression of 8-OHdG repair enzyme, oxoguanine glycosylase 1 (Ogg1). Moreover, as detected by cDNA microarray analysis, PB treatment at low dose enhanced mRNA expression of glutamic acid decarboxylase (GAD65), an enzyme involved in the synthesis of gamma-aminobutyric acid (GABA), and suppressed MAP kinase p38 and other intracellular kinases gene expression. On the contrary, when PB was applied at a high dose, GST-P positive foci numbers and areas, tumor multiplicity, hydroxyl radicals and 8-OHdG levels were greatly elevated with the increase in CYP2B1/2 and CYP3A2 mRNA, protein, activity and gene expression of GST, nuclear tyrosine phosphatase, NADPH- cytochrome P-450 reductase and guanine nucleotide binding protein G(O) alpha subunit. These results indicate that PB exhibits hormetic effect on rat hepatocarcinogenesis initiated with DEN by differentially altering cell proliferation, apoptosis and oxidative DNA damage at high and low doses.
C1 Osaka City Univ, Dept Pathol, Sch Med, Abeno Ku, Osaka 5458585, Japan.
   Osaka City Univ, Dept Biol Chem, Sch Med, Abeno Ku, Osaka 5458585, Japan.
C3 Osaka Metropolitan University; Osaka Metropolitan University
RP Fukushima, S (corresponding author), Osaka City Univ, Dept Pathol, Sch Med, Abeno Ku, Asahi Machi 1-4-3, Osaka 5458585, Japan.
EM fukuchan@med.osaka-cu.ac.jp
CR Anderson E.L., 1983, RISK ANAL, V3, P277
   Biju Mangatt P, 2002, J Biochem Mol Biol Biophys, V6, P209, DOI 10.1080/10258140290018667
   Biju MP, 2001, HEPATOL RES, V21, P136, DOI 10.1016/S1386-6346(01)00092-4
   BUTLER WH, 1978, J PATHOL, V125, P155, DOI 10.1002/path.1711250306
   Calabrese EJ, 2001, TOXICOL SCI, V62, P330, DOI 10.1093/toxsci/62.2.330
   Calabrese EJ, 2001, ANNU REV PUBL HEALTH, V22, P15, DOI 10.1146/annurev.publhealth.22.1.15
   CHOMCZYNSKI P, 1993, BIOTECHNIQUES, V15, P532
   Christensen JG, 1999, MOL CARCINOGEN, V25, P273
   Christensen JG, 1999, CARCINOGENESIS, V20, P1583, DOI 10.1093/carcin/20.8.1583
   Denda A, 1995, TOXICOL LETT, V82-3, P413, DOI 10.1016/0378-4274(95)03492-7
   Dhanasekaran N, 1998, BIOL SIGNAL RECEPT, V7, P109
   DUTTON DR, 1989, ARCH BIOCHEM BIOPHYS, V268, P605, DOI 10.1016/0003-9861(89)90328-7
   Erlitzki R, 2000, AM J PHYSIOL-GASTR L, V279, pG733, DOI 10.1152/ajpgi.2000.279.4.G733
   FARBER E, 1987, ENVIRON HEALTH PERSP, V75, P65, DOI 10.2307/3430578
   FELDMAN D, 1981, CANCER RES, V41, P2151
   FRAGA CG, 1990, P NATL ACAD SCI USA, V87, P4533, DOI 10.1073/pnas.87.12.4533
   FUNAE Y, 1985, BIOCHIM BIOPHYS ACTA, V842, P119, DOI 10.1016/0304-4165(85)90193-X
   Gonzalez-Angarita A, 2001, NORTHEAST NAT, V8, P3, DOI 10.1656/1092-6194(2001)8[3:AVHNHL]2.0.CO;2
   Hagiwara A, 1996, CANCER LETT, V110, P155, DOI 10.1016/S0304-3835(96)04478-3
   IMAIDA K, 1989, JPN J CANCER RES, V80, P326, DOI 10.1111/j.1349-7006.1989.tb02314.x
   Kasai H, 1997, MUTAT RES-REV MUTAT, V387, P147, DOI 10.1016/S1383-5742(97)00035-5
   KASAI H, 1986, CARCINOGENESIS, V7, P1849, DOI 10.1093/carcin/7.11.1849
   Kinoshita A, 2002, CARCINOGENESIS, V23, P341, DOI 10.1093/carcin/23.2.341
   KITADA M, 1989, RES COMMUN CHEM PATH, V63, P175
   KITAGAWA T, 1984, CARCINOGENESIS, V5, P1653, DOI 10.1093/carcin/5.12.1653
   Kitano M, 1998, CARCINOGENESIS, V19, P1475, DOI 10.1093/carcin/19.8.1475
   Klaunig JE, 1998, ENVIRON HEALTH PERSP, V106, P289, DOI 10.2307/3433929
   KOLAJA KL, 1996, CARCINOGENESIS, V5, P67
   Kondo S, 2000, CLIN CANCER RES, V6, P1394
   LAEMMLI UK, 1970, NATURE, V227, P680, DOI 10.1038/227680a0
   Lave LB, 2001, ANNU REV PUBL HEALTH, V22, P63, DOI 10.1146/annurev.publhealth.22.1.63
   Lawrence J, 2000, EUR J COMBIN, V21, P3, DOI 10.1006/eujc.1999.0322
   MAEKAWA A, 1992, CARCINOGENESIS, V13, P501, DOI 10.1093/carcin/13.3.501
   MANJESHWAR S, 1994, CARCINOGENESIS, V15, P1963, DOI 10.1093/carcin/15.9.1963
   MARTIN YC, 1996, ADV QUANTITAT STRUCT, V1, P1
   MASON RP, 1994, ENVIRON HEALTH PERSP, V102, P33, DOI 10.2307/3432210
   Nakae D, 1997, CANCER RES, V57, P1281
   Nishikawa T, 2002, INT J CANCER, V100, P136, DOI 10.1002/ijc.10471
   OMURA T, 1964, J BIOL CHEM, V239, P2370
   PERAINO C, 1971, CANCER RES, V31, P1506
   PERAINO C, 1980, CANCER RES, V40, P3268
   PITOT HC, 1987, CARCINOGENESIS, V8, P1491, DOI 10.1093/carcin/8.10.1491
   SHIBUTANI S, 1991, NATURE, V349, P431, DOI 10.1038/349431a0
   SHIMADA M, 1989, ARCH BIOCHEM BIOPHYS, V270, P578, DOI 10.1016/0003-9861(89)90540-7
   SOLT DB, 1977, AM J PATHOL, V88, P595
   SONDERFAN AJ, 1987, ARCH BIOCHEM BIOPHYS, V255, P27, DOI 10.1016/0003-9861(87)90291-8
   Sugimura K, 1997, NEPHRON, V75, P7, DOI 10.1159/000189492
   Szabo G, 2000, NEUROSCIENCE, V100, P287, DOI 10.1016/S0306-4522(00)00275-X
   Ueda A, 2002, MOL PHARMACOL, V61, P1, DOI 10.1124/mol.61.1.1
   Watanabe I, 1999, JPN J CANCER RES, V90, P188, DOI 10.1111/j.1349-7006.1999.tb00732.x
   WAXMAN DJ, 1990, BIOCHEM J, V271, P113, DOI 10.1042/bj2710113
NR 51
TC 63
Z9 64
U1 0
U2 13
PU OXFORD UNIV PRESS
PI OXFORD
PA GREAT CLARENDON ST, OXFORD OX2 6DP, ENGLAND
SN 0143-3334
EI 1460-2180
J9 CARCINOGENESIS
JI Carcinogenesis
PD AUG
PY 2003
VL 24
IS 8
BP 1389
EP 1399
DI 10.1093/carcin/bgg079
PG 11
WC Oncology
WE Science Citation Index Expanded (SCI-EXPANDED)
SC Oncology
GA 710HU
UT WOS:000184675400011
PM 12807726
OA Bronze
DA 2023-03-13
ER

PT J
AU Jiang, Q
   Feng, MB
   Ye, CS
   Yu, X
AF Jiang, Qi
   Feng, Mingbao
   Ye, Chengsong
   Yu, Xin
TI Effects and relevant mechanisms of non-antibiotic factors on the
   horizontal transfer of antibiotic resistance genes in water
   environments: A review
SO SCIENCE OF THE TOTAL ENVIRONMENT
LA English
DT Review
DE HGT; ARGs; ARB; Contaminants from human activities; Water treatment
   processes
ID DISINFECTION BY-PRODUCTS; OUTER-MEMBRANE VESICLES; SUB-INHIBITORY
   CONCENTRATIONS; WASTE-WATER; DRINKING-WATER; HUMAN HEALTH; SUBINHIBITORY
   CONCENTRATIONS; CONJUGATIVE TRANSFER; POSITIVE BACTERIA; METAL
   RESISTANCE
AB Antibiotic resistance has created obstacles in the treatment of infectious diseases with antibiotics. The horizontal transfer of antibiotic resistance genes (ARGs) can exacerbate the dissemination of antibiotic resistance in water environments. In addition to antibiotic selective pressure, multiple non-antibiotic factors can affect the horizontal transfer of ARGs. Herein, we seek to comprehensively review the effects and relevant mechanisms of nonantibiotic factors on the horizontal transfer of ARGs in water environments, especially contaminants from human activities and water treatment processes. Four pathways have been identified to accomplish horizontal gene transfer (HGT), i.e., conjugation, transformation, transduction, and vesiduction. Changes in conjugative frequencies by non-antibiotic factors are mainly related to their concentrations, which conform to hormesis. Relevant mechanisms involve the alteration in cell membrane permeability, reactive oxygen species, SOS response, pilus, and mRNA expression of relevant genes. Transformation induced by extracellular DNA may be more vulnerable to non-antibiotic factors than other pathways. Except bacteriophage infection, the effects of non-antibiotic factors on transduction exhibit many similarities with that of conjugation. Given the secretion of membrane vesicles stimulated by non-antibiotic factors, their effects on vesiduction can be inferred. Furthermore, contaminants from human activities at sub-inhibitory or environmentally relevant concentrations usually promote HGT, resulting in further dissemination of antibiotic resistance. The horizontal transfer of ARGs is difficult to be inhibited by individual water treatment processes (e.g., chlorination, UV treatment, and photocatalysis) unless they attain sufficient intensity. Accordingly, the synergistic application containing two or more water treatment processes is recommended. Overall, we believe this review can elucidate the significance for risk assessments of contaminants from human activities and provide insights into the development of environment-friendly and cost-efficient water treatment processes to inhibit the horizontal transfer of ARGs. (c) 2021 Elsevier B.V. All rights reserved.
C1 [Jiang, Qi; Feng, Mingbao; Ye, Chengsong; Yu, Xin] Xiamen Univ, Coll Environm & Ecol, Xiamen 361102, Peoples R China.
C3 Xiamen University
RP Yu, X (corresponding author), Xiamen Univ, Coll Environm & Ecol, Xiamen 361102, Peoples R China.
EM xyu@xmu.edu.cn
FU National Natural Science Foundation of China [41861144023, U2005206]
FX This study was financially supported by the National Natural Science
   Foundation of China (grant nos. 41861144023 and U2005206).
CR Abe K, 2020, FEMS MICROBIOL ECOL, V96, DOI 10.1093/femsec/fiaa031
   Alekshun MN, 2007, CELL, V128, P1037, DOI 10.1016/j.cell.2007.03.004
   Allen HK, 2010, NAT REV MICROBIOL, V8, P251, DOI 10.1038/nrmicro2312
   Aminov RI, 2011, FRONT MICROBIOL, V2, DOI 10.3389/fmicb.2011.00158
   Andersson DI, 2014, NAT REV MICROBIOL, V12, P465, DOI 10.1038/nrmicro3270
   Annett R, 2014, J APPL TOXICOL, V34, P458, DOI 10.1002/jat.2997
   Anthony ET, 2020, ENVIRON POLLUT, V263, DOI 10.1016/j.envpol.2019.113791
   Augsburger N, 2019, ENVIRON SCI TECHNOL, V53, P10312, DOI 10.1021/acs.est.9b01206
   Baharoglu Z, 2013, PLOS GENET, V9, DOI 10.1371/journal.pgen.1003421
   Baker-Austin C, 2006, TRENDS MICROBIOL, V14, P176, DOI 10.1016/j.tim.2006.02.006
   Balcazar JL, 2018, CLIN MICROBIOL INFEC, V24, P447, DOI 10.1016/j.cmi.2017.10.010
   Barancheshme F, 2018, FRONT MICROBIOL, V8, DOI 10.3389/fmicb.2017.02603
   Beceiro A, 2013, CLIN MICROBIOL REV, V26, P185, DOI 10.1128/CMR.00059-12
   Bellanger X, 2014, SCI TOTAL ENVIRON, V493, P872, DOI 10.1016/j.scitotenv.2014.06.070
   Blokesch M, 2016, CURR BIOL, V26, pR1126, DOI 10.1016/j.cub.2016.08.058
   Boto L, 2019, FEBS J, V286, P3959, DOI 10.1111/febs.15054
   Bower CK, 1999, INT J FOOD MICROBIOL, V50, P33, DOI 10.1016/S0168-1605(99)00075-6
   Boxall ABA, 2012, ENVIRON HEALTH PERSP, V120, P1221, DOI 10.1289/ehp.1104477
   Brown L, 2015, NAT REV MICROBIOL, V13, P620, DOI 10.1038/nrmicro3480
   Buffet-Bataillon S, 2012, INT J ANTIMICROB AG, V39, P381, DOI 10.1016/j.ijantimicag.2012.01.011
   Cascales E, 2003, NAT REV MICROBIOL, V1, P137, DOI 10.1038/nrmicro753
   Cen TY, 2020, ENVIRON INT, V138, DOI 10.1016/j.envint.2020.105544
   Chang PH, 2017, ENVIRON SCI TECHNOL, V51, P6185, DOI 10.1021/acs.est.7b01120
   Chen I, 2004, NAT REV MICROBIOL, V2, P241, DOI 10.1038/nrmicro844
   Chen XF, 2019, WATER RES, V149, P282, DOI 10.1016/j.watres.2018.11.019
   Colavecchio A, 2017, FRONT MICROBIOL, V8, DOI 10.3389/fmicb.2017.01108
   Crecchio C, 1998, SOIL BIOL BIOCHEM, V30, P1061, DOI 10.1016/S0038-0717(97)00248-4
   Dalrymple OK, 2010, APPL CATAL B-ENVIRON, V98, P27, DOI 10.1016/j.apcatb.2010.05.001
   de Almeida Maganha, TRENDS MICROBIOL, V29, P517
   Ding CS, 2021, J HAZARD MATER, V405, DOI 10.1016/j.jhazmat.2020.124224
   Dodd MC, 2012, J ENVIRON MONITOR, V14, P1754, DOI 10.1039/c2em00006g
   Domingues S, 2017, CURR OPIN MICROBIOL, V38, P16, DOI 10.1016/j.mib.2017.03.012
   Domingues Sara, 2012, Mob Genet Elements, V2, P257
   Dong HR, 2015, WATER RES, V79, P128, DOI 10.1016/j.watres.2015.04.038
   Dong PY, 2019, ENVIRON INT, V125, P90, DOI 10.1016/j.envint.2019.01.050
   Dunlop PSM, 2015, CATAL TODAY, V240, P55, DOI 10.1016/j.cattod.2014.03.049
   Feng GQ, 2021, J HAZARD MATER, V420, DOI 10.1016/j.jhazmat.2021.126602
   Frassinetti S, 2020, MICROB PATHOGENESIS, V147, DOI 10.1016/j.micpath.2020.104267
   Gao SH, 2016, ENVIRON SCI TECHNOL, V50, P5305, DOI 10.1021/acs.est.6b00288
   Giannakis S, 2016, APPL CATAL B-ENVIRON, V199, P199, DOI 10.1016/j.apcatb.2016.06.009
   Grandclement C, 2017, WATER RES, V111, P297, DOI 10.1016/j.watres.2017.01.005
   Guo MT, 2019, CHEMOSPHERE, V224, P827, DOI 10.1016/j.chemosphere.2019.03.004
   Guo MT, 2017, CHEMOSPHERE, V183, P197, DOI 10.1016/j.chemosphere.2017.04.145
   Guo MT, 2015, ENVIRON SCI TECHNOL, V49, P5771, DOI 10.1021/acs.est.5b00644
   Haaber J, 2017, TRENDS MICROBIOL, V25, P893, DOI 10.1016/j.tim.2017.05.011
   Hajipour MJ, 2012, TRENDS BIOTECHNOL, V30, P499, DOI 10.1016/j.tibtech.2012.06.004
   Halden RU, 2005, ENVIRON SCI TECHNOL, V39, P1420, DOI 10.1021/es049071e
   Han X, 2020, ENVIRON SCI-NANO, V7, P1214, DOI 10.1039/c9en01279f
   Han Y, 2019, ENVIRON SCI POLLUT R, V26, P28352, DOI 10.1007/s11356-019-05673-2
   Hasegawa H, 2018, FRONT MICROBIOL, V9, DOI 10.3389/fmicb.2018.02365
   He H, 2019, ENVIRON SCI TECHNOL, V53, P2013, DOI 10.1021/acs.est.8b04393
   Hiller CX, 2019, SCI TOTAL ENVIRON, V685, P596, DOI 10.1016/j.scitotenv.2019.05.315
   Horikoshi S, 2020, CATAL TODAY, V340, P334, DOI 10.1016/j.cattod.2018.10.020
   Hu XJ, 2020, ENVIRON SCI TECH LET, V7, P421, DOI 10.1021/acs.estlett.0c00311
   Hu XJ, 2019, ENVIRON SCI-NANO, V6, P1310, DOI 10.1039/c8en01447g
   Huang HN, 2019, WATER RES, V158, P383, DOI 10.1016/j.watres.2019.04.046
   Huang H, 2019, APPL MICROBIOL BIOT, V103, P1115, DOI 10.1007/s00253-018-9511-6
   Huddleston JR, 2014, INFECT DRUG RESIST, V7, P167, DOI 10.2147/IDR.S48820
   Jebri S, 2021, J APPL MICROBIOL, V130, P688, DOI 10.1111/jam.14851
   Ji QK, 2020, FRONT ENV SCI ENG, V14, DOI 10.1007/s11783-020-1287-0
   Jiao YN, 2017, CHEMOSPHERE, V184, P53, DOI 10.1016/j.chemosphere.2017.05.149
   Jin M, 2020, ISME J, V14, P1847, DOI 10.1038/s41396-020-0656-9
   Jjemba PK, 2010, APPL ENVIRON MICROB, V76, P4169, DOI 10.1128/AEM.03147-09
   Johnston C, 2014, NAT REV MICROBIOL, V12, P181, DOI 10.1038/nrmicro3199
   Jong MC, 2020, ENVIRON SCI TECHNOL, V54, P14984, DOI 10.1021/acs.est.0c03714
   Jutkina J, 2016, SCI TOTAL ENVIRON, V548, P131, DOI 10.1016/j.scitotenv.2016.01.044
   Keeling PJ, 2008, NAT REV GENET, V9, P605, DOI 10.1038/nrg2386
   Kikuchi Y, 1997, J PHOTOCH PHOTOBIO A, V106, P51, DOI 10.1016/S1010-6030(97)00038-5
   Kim S, 2014, SCI TOTAL ENVIRON, V468, P813, DOI 10.1016/j.scitotenv.2013.08.100
   Kitis M, 2004, ENVIRON INT, V30, P47, DOI 10.1016/S0160-4120(03)00147-8
   Klumper U, 2015, ISME J, V9, P934, DOI 10.1038/ismej.2014.191
   Kulkarni HM, 2015, MICROBIOL RES, V181, P1, DOI 10.1016/j.micres.2015.07.008
   Lebaron P, 1993, Microb Releases, V2, P127
   Lehtola MJ, 2006, WATER RES, V40, P2151, DOI 10.1016/j.watres.2006.04.010
   Li G, 2018, EUR J SOIL SCI, V69, P196, DOI 10.1111/ejss.12518
   Li GY, 2020, ENVIRON INT, V136, DOI 10.1016/j.envint.2020.105497
   Li LG, 2017, ISME J, V11, P651, DOI 10.1038/ismej.2016.155
   Li SN, 2021, J HAZARD MATER, V411, DOI 10.1016/j.jhazmat.2021.125148
   Liao JQ, 2019, ENVIRON POLLUT, V254, DOI 10.1016/j.envpol.2019.113045
   Liao JQ, 2019, ENVIRON INT, V129, P333, DOI 10.1016/j.envint.2019.05.060
   Lin WF, 2016, WATER RES, V91, P331, DOI 10.1016/j.watres.2016.01.020
   Liu Y, 2020, MICROORGANISMS, V8, DOI 10.3390/microorganisms8081211
   Lopatkin AJ, 2016, BIOESSAYS, V38, P1283, DOI 10.1002/bies.201600133
   Lopatkin AJ, 2016, NAT MICROBIOL, V1, DOI [10.1038/NMICROBIOL.2016.44, 10.1038/nmicrobiol.2016.44]
   LORENZ MG, 1994, MICROBIOL REV, V58, P563, DOI 10.1128/MMBR.58.3.563-602.1994
   Lu J, 2020, SCI TOTAL ENVIRON, V713, DOI 10.1016/j.scitotenv.2020.136621
   Lu J, 2020, WATER RES, V169, DOI 10.1016/j.watres.2019.115229
   Lu J, 2018, ENVIRON INT, V121, P1217, DOI 10.1016/j.envint.2018.10.040
   Luukkonen T, 2017, CRIT REV ENV SCI TEC, V47, P1, DOI 10.1080/10643389.2016.1272343
   Lv L, 2014, ENVIRON SCI TECHNOL, V48, P8188, DOI 10.1021/es501646n
   Maertens H, 2019, POULTRY SCI, V98, P2972, DOI 10.3382/ps/pez185
   Malato S, 2009, CATAL TODAY, V147, P1, DOI 10.1016/j.cattod.2009.06.018
   Mantilla-Calderon D, 2019, ENVIRON SCI TECHNOL, V53, P6520, DOI 10.1021/acs.est.9b00692
   Martinez JL, 2015, NAT REV MICROBIOL, V13, P116, DOI 10.1038/nrmicro3399
   McCarthy AJ, 2012, FRONT CELL INFECT MI, V2, DOI 10.3389/fcimb.2012.00006
   McDonnell G, 1999, CLIN MICROBIOL REV, V12, P147, DOI 10.1128/CMR.12.1.147
   McInnes RS, 2020, CURR OPIN MICROBIOL, V53, P35, DOI 10.1016/j.mib.2020.02.002
   Michael-Kordatou I, 2018, WATER RES, V129, P208, DOI 10.1016/j.watres.2017.10.007
   Mishra S, 2021, SCI TOTAL ENVIRON, V798, DOI 10.1016/j.scitotenv.2021.149174
   Morikawa K, 2012, PLOS PATHOG, V8, DOI 10.1371/journal.ppat.1003003
   Muniesa M, 2013, FUTURE MICROBIOL, V8, P739, DOI 10.2217/fmb.13.32
   Nadeem SF, 2020, CRIT REV MICROBIOL, V46, P578, DOI 10.1080/1040841X.2020.1813687
   Tran NH, 2019, SCI TOTAL ENVIRON, V676, P252, DOI 10.1016/j.scitotenv.2019.04.160
   Nguyen AQ, 2021, SCI TOTAL ENVIRON, V783, DOI 10.1016/j.scitotenv.2021.146964
   Ngwenya N, 2013, REV ENVIRON CONTAM T, V222, P111, DOI 10.1007/978-1-4614-4717-7_4
   Norman A, 2009, PHILOS T R SOC B, V364, P2275, DOI 10.1098/rstb.2009.0037
   O'Neill J., 2016, Tackling drug-resistant infections globally: final report and recommendations
   Ochman H, 2000, NATURE, V405, P299, DOI 10.1038/35012500
   Pal C, 2017, ADV MICROB PHYSIOL, V70, P261, DOI 10.1016/bs.ampbs.2017.02.001
   Patangia DV, 2022, TRENDS MICROBIOL, V30, P47, DOI 10.1016/j.tim.2021.05.006
   Penades JR, 2015, CURR OPIN MICROBIOL, V23, P171, DOI 10.1016/j.mib.2014.11.019
   Perry JA, 2014, CURR OPIN MICROBIOL, V21, P45, DOI 10.1016/j.mib.2014.09.002
   Pruden A, 2014, ENVIRON SCI TECHNOL, V48, P5, DOI 10.1021/es403883p
   Pu Q, 2021, ENVIRON INT, V152, DOI 10.1016/j.envint.2021.106453
   Qiao M, 2018, ENVIRON INT, V110, P160, DOI 10.1016/j.envint.2017.10.016
   Qiu ZG, 2015, NANOTOXICOLOGY, V9, P895, DOI 10.3109/17435390.2014.991429
   Qiu ZG, 2012, P NATL ACAD SCI USA, V109, P4944, DOI 10.1073/pnas.1107254109
   Reddy PAK, 2016, ENVIRON INT, V91, P94, DOI 10.1016/j.envint.2016.02.012
   Richardson SD, 2007, MUTAT RES-REV MUTAT, V636, P178, DOI 10.1016/j.mrrev.2007.09.001
   Rizzo L, 2013, SCI TOTAL ENVIRON, V447, P345, DOI 10.1016/j.scitotenv.2013.01.032
   Rodriguez-Beltran J, 2021, NAT REV MICROBIOL, V19, P347, DOI 10.1038/s41579-020-00497-1
   Rumbo C, 2011, ANTIMICROB AGENTS CH, V55, P3084, DOI 10.1128/AAC.00929-10
   Sabra W, 2003, MICROBIOL-SGM, V149, P2789, DOI 10.1099/mic.0.26443-0
   Salmond GPC, 2015, NAT REV MICROBIOL, V13, P777, DOI 10.1038/nrmicro3564
   Sanganyado E, 2019, SCI TOTAL ENVIRON, V669, P785, DOI 10.1016/j.scitotenv.2019.03.162
   Schwechheimer C, 2015, NAT REV MICROBIOL, V13, P605, DOI 10.1038/nrmicro3525
   Seier-Petersen MA, 2014, J ANTIMICROB CHEMOTH, V69, P343, DOI 10.1093/jac/dkt370
   Seiler C, 2012, FRONT MICROBIOL, V3, DOI 10.3389/fmicb.2012.00399
   Sharma VK, 2016, CHEMOSPHERE, V150, P702, DOI 10.1016/j.chemosphere.2015.12.084
   Shi JH, 2019, ENVIRON SCI-NANO, V6, P2141, DOI 10.1039/c9en00068b
   SIMONSEN L, 1990, J GEN MICROBIOL, V136, P2319, DOI 10.1099/00221287-136-11-2319
   Simpson DR, 2008, WATER RES, V42, P2839, DOI 10.1016/j.watres.2008.02.025
   Singh R, 2019, J CLEAN PROD, V234, P1484, DOI 10.1016/j.jclepro.2019.06.243
   Soler N, 2020, ENVIRON MICROBIOL, V22, P2457, DOI 10.1111/1462-2920.15056
   Song L, 2018, 3 BIOTECH, V8, DOI 10.1007/s13205-018-1247-6
   Song Z, 2021, FRONT MICROBIOL, V11, DOI 10.3389/fmicb.2020.616792
   Sorensen SJ, 2005, NAT REV MICROBIOL, V3, P700, DOI 10.1038/nrmicro1232
   Stanczak-Mrozek KI, 2017, J ANTIMICROB CHEMOTH, V72, P1624, DOI 10.1093/jac/dkx056
   Starling V. M., SCI TOTAL ENVIRON, V786
   Suez J, 2014, NATURE, V514, P181, DOI 10.1038/nature13793
   Sun LH, 2020, ENVIRON ENG SCI, V37, P365, DOI 10.1089/ees.2019.0397
   Tan QW, 2019, FRONT ENV SCI ENG, V13, DOI 10.1007/s11783-019-1120-9
   Toyofuku M, 2019, NAT REV MICROBIOL, V17, P13, DOI 10.1038/s41579-018-0112-2
   Uddin MJ, 2020, MICROORGANISMS, V8, DOI 10.3390/microorganisms8050670
   Umar M, 2019, SCI TOTAL ENVIRON, V662, P923, DOI 10.1016/j.scitotenv.2019.01.289
   von Wintersdorff CJH, 2016, FRONT MICROBIOL, V7, DOI 10.3389/fmicb.2016.00173
   Wagner ED, 2017, J ENVIRON SCI-CHINA, V58, P64, DOI 10.1016/j.jes.2017.04.021
   Walsh TR, 2011, LANCET INFECT DIS, V11, P355, DOI 10.1016/S1473-3099(11)70059-7
   Wang HC, 2020, WATER RES, V185, DOI 10.1016/j.watres.2020.116290
   Wang HG, 2020, COLLOID SURFACE B, V185, DOI 10.1016/j.colsurfb.2019.110569
   Wang HG, 2019, ECOTOX ENVIRON SAFE, V186, DOI 10.1016/j.ecoenv.2019.109781
   Wang JL, 2022, CRIT REV ENV SCI TEC, V52, P571, DOI 10.1080/10643389.2020.1835124
   Wang J, 2020, ENVIRON POLLUT, V262, DOI 10.1016/j.envpol.2020.114665
   Wang MZ, 2018, ENVIRON POLLUT, V238, P291, DOI 10.1016/j.envpol.2018.03.024
   Wang Q., ENVIRON POLLUT, V268
   Wang Q, 2020, SCI TOTAL ENVIRON, V717, DOI 10.1016/j.scitotenv.2020.137055
   Wang Q, 2015, FRONT MICROBIOL, V6, DOI 10.3389/fmicb.2015.00864
   Wang Q, 2015, ENVIRON SCI TECHNOL, V49, P8731, DOI 10.1021/acs.est.5b01129
   Wang Q, 2015, PLOS ONE, V10, DOI 10.1371/journal.pone.0126784
   Wang XL, 2018, NANOIMPACT, V10, P61, DOI 10.1016/j.impact.2017.11.006
   Wang Y, 2021, ISME J, V15, P2493, DOI 10.1038/s41396-021-00945-7
   Wang Y, 2020, ISME J, V14, P2179, DOI 10.1038/s41396-020-0679-2
   Wang Y, 2019, ISME J, V13, P509, DOI 10.1038/s41396-018-0275-x
   WHO, 2014, ANT RES GLOB REP SUR
   Wu JW, 2020, SCI TOTAL ENVIRON, V723, DOI 10.1016/j.scitotenv.2020.137991
   Xiao X, 2021, SCI TOTAL ENVIRON, V760, DOI 10.1016/j.scitotenv.2020.144040
   Yin H.L., APPL CATAL B, V287
   Yoon Y, 2018, ENVIRON SCI-WAT RES, V4, P1239, DOI [10.1039/c8ew00200b, 10.1039/C8EW00200B]
   Yu KQ, 2020, ENVIRON SCI TECHNOL, V54, P10012, DOI 10.1021/acs.est.0c01870
   Yu ZG, 2021, ISME J, V15, P2117, DOI 10.1038/s41396-021-00909-x
   Zarei-Baygi A, 2021, BIORESOURCE TECHNOL, V319, DOI 10.1016/j.biortech.2020.124181
   Zhang CQ, 2019, SCI TOTAL ENVIRON, V685, P419, DOI 10.1016/j.scitotenv.2019.05.074
   Zhang GS, 2020, CHEMOSPHERE, V254, DOI 10.1016/j.chemosphere.2020.126831
   Zhang HN, 2021, BIOENGINEERED, V12, P63, DOI 10.1080/21655979.2020.1862995
   Zhang JY, 2020, BIORESOURCE TECHNOL, V295, DOI 10.1016/j.biortech.2019.122191
   Zhang S, 2019, ENVIRON INT, V129, P478, DOI 10.1016/j.envint.2019.05.054
   Zhang X, 2019, ENVIRON SCI TECHNOL, V53, P10732, DOI 10.1021/acs.est.9b03096
   Zhang Y, 2018, ENVIRON POLLUT, V237, P74, DOI 10.1016/j.envpol.2018.01.032
   Zhang Y, 2017, ENVIRON SCI TECHNOL, V51, P570, DOI 10.1021/acs.est.6b03132
   Zheng Ji, 2018, Sci Total Environ, V612, P1, DOI 10.1016/j.scitotenv.2017.08.072
   Zhong X, 2010, J THEOR BIOL, V262, P711, DOI 10.1016/j.jtbi.2009.10.013
   Zhu B, 2006, WATER RES, V40, P3231, DOI 10.1016/j.watres.2006.06.040
   Zhu L, 2020, SCI TOTAL ENVIRON, V698, DOI 10.1016/j.scitotenv.2019.134236
   Zhu YG, 2017, NAT MICROBIOL, V2, DOI 10.1038/nmicrobiol.2016.270
NR 184
TC 25
Z9 26
U1 75
U2 298
PU ELSEVIER
PI AMSTERDAM
PA RADARWEG 29, 1043 NX AMSTERDAM, NETHERLANDS
SN 0048-9697
EI 1879-1026
J9 SCI TOTAL ENVIRON
JI Sci. Total Environ.
PD FEB 1
PY 2022
VL 806
AR 150568
DI 10.1016/j.scitotenv.2021.150568
EA OCT 2021
PG 19
WC Environmental Sciences
WE Science Citation Index Expanded (SCI-EXPANDED)
SC Environmental Sciences & Ecology
GA WH4MS
UT WOS:000707654600012
PM 34627113
DA 2023-03-13
ER

PT J
AU Janani, B
   Alarjani, KM
   Raju, LL
   Thomas, AM
   Das, A
   Khan, SS
AF Janani, B.
   Alarjani, Khaloud Mohammed
   Raju, Lija L.
   Thomas, Ajith Mesmin
   Das, Arunava
   Khan, S. Sudheer
TI A potent multifunctional Ag/Co-polyvinylpyrrolidone nanocomposite for
   enhanced detection of Cr(III) from environmental samples and its
   photocatalytic and antibacterial applications
SO SPECTROCHIMICA ACTA PART A-MOLECULAR AND BIOMOLECULAR SPECTROSCOPY
LA English
DT Article
DE Ag/Co-polyvinylpyrrolidone nanocomposite; Trivalent chromiurn;
   Nanomolar; Photocatalytic; Antibacterial
ID SILVER NANOPARTICLES; GOLD NANOPARTICLES; FLUORESCENT SENSOR;
   COLORIMETRIC DETECTION; CHROMOGENIC VESICLES; AQUEOUS DETECTION; CR(VI);
   CR3+; QUANTIFICATION; CHEMOSENSOR
AB Trivalent chromium (Cr(III)) is considered to exhibit hormesis (bi-phasic dose-response) properly, where low dose be beneficial and high dose shows toxic effect. The present work describe the development of a bimetallic Ag/Co-polyvinylpyrrolidone nanocomposite (Ag/Co-PVP NPs) probe to detect and quantify Cr(III) ions from aqueous samples. The hydrodynamic size and zeta potential of the particle was determined to be 29 +/- 13 nm and -37.19 +/- 2.4 mV respectively. The interaction of Cr(III) with Ag/Co-PVP probe showed drastic change in colour of NPs from dark brown to pale yellow, with corresponding blue shift, tapering width and increased peak intensity. The probe showed high specificity towards Cr(III) among the tested metal ions. A linearity was observed between various dilutions of Cr(III) ions (10 to 50 nM) and the absorbance of Ag/Co-PVP NPs at 428 nm with R-2 value of 0.998. The minimum detectable limit of Cr(III) was calculated to be 0.6 nM. The influence of salinity, temperature and pH on detection was studied. The probe was found to detect Cr(III) at acidic pH effectively. Competitive metal ions did not interfere the detection of Cr(III). The water sample collected from Noyyal river was taken to estimate Cr(III) by using the prepared probe to ensure practical applicability. The sample contains 93 nM of Cr (III) that was cross verified with AAS analysis. Hence, it is understood that the reported probe can be used to detect Cr(III) selectively with high accuracy from aqueous samples. In addition, the particles also exhibited excellent photocatalytic activity under visible light. Ag/Co-PVP nanocomposites exhibited excellent antibacterial activity against both gram +ve (B. subtilis) and gram -ve (E. coli) bacteria. (C) 2020 Elsevier B.V. All rights reserved.
C1 [Janani, B.; Das, Arunava; Khan, S. Sudheer] Bannari Amman Inst Technol, Dept Biotechnol, Nanobiotechnol Lab, Sathyamangalam, Tamil Nadu, India.
   [Alarjani, Khaloud Mohammed] King Saud Univ, Dept Bot & Microbiol, Coll Sci, Riyadh 11451, Saudi Arabia.
   [Raju, Lija L.] Mar Ivanios Coll, Dept Zool, Thiruvananthapuram, Kerala, India.
   [Thomas, Ajith Mesmin] St Xaviers Coll, Dept Bot & Biotechnol, Thiruvananthapuram, Kerala, India.
C3 Bannari Amman Institute of Technology; King Saud University
RP Khan, SS (corresponding author), Bannari Amman Inst Technol, Dept Biotechnol, Nanobiotechnol Lab, Sathyamangalam, Tamil Nadu, India.
EM sudheerkhan@bitsathy.ac.in
RI Khan, Sudheer/ABG-6209-2021; Das, Arunava/L-3356-2019; Alarjani, Khaloud
   Mohammed/AAX-4155-2021
OI Khan, Sudheer/0000-0002-9666-7672; Das, Arunava/0000-0002-0165-866X;
   Alarjani, Khaloud Mohammed/0000-0002-3762-1498
FU King Saud University, Riyadh, Saudi Arabia [RSP-2020/185]
FX Authors sincerely thank the management of Bannari Amman Institute of
   Technology, Tamil Nadu for providing the necessary facilities for
   carrying out this work. The authors extend their appreciation to the
   Researchers supporting project number (RSP-2020/185) King Saud
   University, Riyadh, Saudi Arabia.
CR Alijani S, 2020, CATALYSTS, V10, DOI 10.3390/catal10010011
   Anderson RA, 1998, J AM COLL NUTR, V17, P548, DOI 10.1080/07315724.1998.10718802
   Ashraf MA, 2020, CERAM INT, V46, P8379, DOI 10.1016/j.ceramint.2019.12.070
   Barnhart J, 1997, J SOIL CONTAM, V6, P561, DOI 10.1080/15320389709383589
   Bohrn U, 2013, SENSOR ACTUAT B-CHEM, V182, P58, DOI 10.1016/j.snb.2013.02.105
   Boldeiu A, 2019, J PHOTOCH PHOTOBIO B, V197, DOI 10.1016/j.jphotobiol.2019.111519
   Burridge K, 2011, J MATER CHEM, V21, P734, DOI 10.1039/c0jm02702b
   Cai YC, 2017, CERAM INT, V43, P1066, DOI 10.1016/j.ceramint.2016.10.041
   Chen NY, 2020, CHEM ENG J, V387, DOI 10.1016/j.cej.2020.124079
   Das A., 2013, COMPUTER SCI INFORM, P461
   Devi TB, 2019, J IND ENG CHEM, V76, P160, DOI 10.1016/j.jiec.2019.03.032
   Dhumale VA, 2012, MATER EXPRESS, V2, P311, DOI 10.1166/mex.2012.1082
   Es-Souni M, 2008, ADV FUNCT MATER, V18, P3179, DOI 10.1002/adfm.200800354
   Fakhri A, 2019, MATER RES EXPRESS, V6, DOI 10.1088/2053-1591/ab3bdb
   Fakhri A, 2019, J INORG ORGANOMET P, V29, P1119, DOI 10.1007/s10904-019-01074-7
   Filinchuk Y, 2008, EUR J INORG CHEM, P3127, DOI 10.1002/ejic.200800053
   He LL, 2018, APPL SURF SCI, V434, P265, DOI 10.1016/j.apsusc.2017.10.155
   He SZ, 2019, ANAL METHODS-UK, V11, P5819, DOI 10.1039/c9ay02010a
   He XY, 2020, INT J BIOL MACROMOL, V143, P952, DOI 10.1016/j.ijbiomac.2019.09.155
   Huang KW, 2008, ORG LETT, V10, P2557, DOI 10.1021/ol800778a
   Ismail M, 2018, PHYSICA E, V103, P367, DOI 10.1016/j.physe.2018.06.015
   Jin WW, 2015, J NANOPART RES, V17, DOI 10.1007/s11051-015-3156-5
   Jug K, 2009, J PHYS CHEM A, V113, P11651, DOI 10.1021/jp902532a
   Kadam AN, 2014, J MATER SCI-MATER EL, V25, P1887, DOI 10.1007/s10854-014-1816-3
   Khan Z, 2016, J MOL LIQ, V222, P272, DOI 10.1016/j.molliq.2016.07.043
   Kim YB, 2010, J APPL POLYM SCI, V116, P449, DOI 10.1002/app.31480
   Konstantinou IK, 2004, APPL CATAL B-ENVIRON, V49, P1, DOI 10.1016/j.apcatb.2003.11.010
   Leonardo C.G.D.S.R., 2017, J COLLOID INTERF SCI, V512, P792
   Li H, 2012, RSC ADV, V2, P12413, DOI 10.1039/c2ra21590j
   Li N, 2014, LIGHT-SCI APPL, V3, DOI 10.1038/lsa.2014.107
   Li S, 2017, COLLOID SURFACE A, V535, P215, DOI 10.1016/j.colsurfa.2017.09.028
   Li ZX, 2011, TETRAHEDRON, V67, P7096, DOI 10.1016/j.tet.2011.07.008
   Liu MH, 2000, REACT FUNCT POLYM, V44, P55, DOI 10.1016/S1381-5148(99)00077-2
   Liu XH, 2008, CRYST GROWTH DES, V8, P1916, DOI 10.1021/cg701128b
   Losev VN, 2015, MICROCHEM J, V123, P84, DOI 10.1016/j.microc.2015.05.022
   Lu M, 2020, J PHOTOCH PHOTOBIO B, V205, DOI 10.1016/j.jphotobiol.2020.111842
   Maturana HA, 2000, POLYM BULL, V45, P425, DOI 10.1007/s002890070017
   Mohapatra SK, 2008, LANGMUIR, V24, P11276, DOI 10.1021/la801253f
   Okoli CU, 2018, ULTRASON SONOCHEM, V41, P427, DOI 10.1016/j.ultsonch.2017.09.049
   Radhu S, 2020, MATER TODAY-PROC, V25, P285, DOI 10.1016/j.matpr.2020.01.413
   Rasheed T, 2019, J MOL LIQ, V296, DOI 10.1016/j.molliq.2019.111966
   Rasheed T, 2019, COORDIN CHEM REV, V401, DOI 10.1016/j.ccr.2019.213065
   Rasheed T, 2019, J MOL LIQ, V292, DOI 10.1016/j.molliq.2019.111425
   Rasheed T, 2019, BIOCATAL AGR BIOTECH, V19, DOI 10.1016/j.bcab.2019.101154
   Rasheed T, 2019, J MOL LIQ, V282, P489, DOI 10.1016/j.molliq.2019.03.048
   Rasheed T, 2019, BIOCATAL AGRIC BIOTE, V17, P696, DOI 10.1016/j.bcab.2019.01.032
   Rasheed T, 2019, J MOL LIQ, V274, P461, DOI 10.1016/j.molliq.2018.11.014
   Rasheed T, 2019, J LUMIN, V208, P519, DOI 10.1016/j.jlumin.2019.01.032
   Rasheed T, 2018, J MOL LIQ, V272, P440, DOI 10.1016/j.molliq.2018.09.112
   Rasheed T, 2019, CHEM ENG J, V358, P101, DOI 10.1016/j.cej.2018.09.216
   Rasheed T, 2018, SCI TOTAL ENVIRON, V640, P174, DOI 10.1016/j.scitotenv.2018.05.232
   Rasheed T, 2018, SCI TOTAL ENVIRON, V615, P476, DOI 10.1016/j.scitotenv.2017.09.126
   Reddy YVM, 2018, COLLOID SURFACE A, V546, P293, DOI 10.1016/j.colsurfa.2018.03.032
   Salimi F, 2018, OPTIK, V158, P813, DOI 10.1016/j.ijleo.2018.01.006
   Saluja P, 2012, TETRAHEDRON, V68, P8551, DOI 10.1016/j.tet.2012.08.022
   Sankar M, 2012, CHEM SOC REV, V41, P8099, DOI 10.1039/c2cs35296f
   Saravanakumar K, 2020, POSTHARVEST BIOL TEC, V160, DOI 10.1016/j.postharvbio.2019.111039
   Shanmugaraj K, 2020, SPECTROCHIM ACTA A, V236, DOI 10.1016/j.saa.2020.118281
   Shkilnyy A, 2009, ANALYST, V134, P1868, DOI 10.1039/b905694g
   Sutka A, 2016, SOLID STATE SCI, V56, P54, DOI 10.1016/j.solidstatesciences.2016.04.008
   Swaidan A, 2019, SENSOR ACTUAT B-CHEM, V294, P253, DOI 10.1016/j.snb.2019.05.052
   Tokman N, 2004, TALANTA, V63, P699, DOI 10.1016/j.talanta.2003.12.018
   Tomer VK, 2019, APPL MATER TODAY, V16, P193, DOI 10.1016/j.apmt.2019.05.010
   Trindade ASN, 2015, FOOD CHEM, V185, P145, DOI 10.1016/j.foodchem.2015.03.118
   Wang DP, 2010, TETRAHEDRON LETT, V51, P2545, DOI 10.1016/j.tetlet.2010.03.013
   Wang H, 2015, ANALYST, V140, P5619, DOI 10.1039/c5an00736d
   Wang HX, 2020, J PHOTOCH PHOTOBIO B, V207, DOI 10.1016/j.jphotobiol.2020.111882
   Wang M, 2013, DYES PIGMENTS, V97, P475, DOI 10.1016/j.dyepig.2013.02.005
   Wang XK, 2015, COLLOID SURFACE A, V472, P57, DOI 10.1016/j.colsurfa.2015.02.033
   Weerasinghe AJ, 2009, TETRAHEDRON LETT, V50, P6407, DOI 10.1016/j.tetlet.2009.08.025
   WHO, 2003, CHOROM DRINK WAT
   WU Z, 2016, ANAL METHODS, V8, P7237
   Xu ZC, 2007, J AM CHEM SOC, V129, P8698, DOI 10.1021/ja073057v
   Yu SJ, 2015, NANO LETT, V15, P6282, DOI 10.1021/acs.nanolett.5b03227
   Zada S, 2018, ARTIF CELL NANOMED B, V46, pS471, DOI 10.1080/21691401.2018.1499663
   Zhang DM, 2020, MACROMOL BIOSCI, V20, DOI 10.1002/mabi.202000036
   Zhang L, 2016, ANAL CHIM ACTA, V947, P23, DOI 10.1016/j.aca.2016.10.011
   Zhou ZG, 2008, CHEM COMMUN, P3387, DOI 10.1039/b801503a
   Zielinska-Jurek A, 2014, J NANOMATER, V2014, DOI 10.1155/2014/208920
NR 79
TC 14
Z9 14
U1 5
U2 45
PU PERGAMON-ELSEVIER SCIENCE LTD
PI OXFORD
PA THE BOULEVARD, LANGFORD LANE, KIDLINGTON, OXFORD OX5 1GB, ENGLAND
SN 1386-1425
EI 1873-3557
J9 SPECTROCHIM ACTA A
JI Spectroc. Acta Pt. A-Molec. Biomolec. Spectr.
PD DEC 15
PY 2020
VL 243
AR 118766
DI 10.1016/j.saa.2020.118766
PG 10
WC Spectroscopy
WE Science Citation Index Expanded (SCI-EXPANDED)
SC Spectroscopy
GA NZ1HV
UT WOS:000576843400015
PM 32799187
DA 2023-03-13
ER

PT J
AU Sillen, WMA
   Thijs, S
   Abbamondi, GR
   Roche, RD
   Weyens, N
   White, JC
   Vangronsveld, J
AF Sillen, Wouter M. A.
   Thijs, Sofie
   Abbamondi, Gennaro Roberto
   De la Torre Roche, Roberto
   Weyens, Nele
   White, Jason C.
   Vangronsveld, Jaco
TI Nanoparticle treatment of maize analyzed through the metatranscriptome:
   compromised nitrogen cycling, possible phytopathogen selection, and
   plant hormesis
SO MICROBIOME
LA English
DT Article
DE Plant microbiome; Maize; Silver nanoparticles; Rhizosphere;
   Metatranscriptome; Phytopathogens
ID AMMONIA-OXIDIZING BACTERIA; RHIZOSPHERE MICROBIOME; SILVER
   NANOPARTICLES; OXIDATIVE STRESS; PATHOGENIC FUNGI; OXALATE OXIDASE;
   BIOCONTROL; GROWTH; RESISTANCE; ARCHAEA
AB Background The beneficial use of nanoparticle silver or nanosilver may be confounded when its potent antimicrobial properties impact non-target members of natural microbiomes such as those present in soil or the plant rhizosphere. Agricultural soils are a likely sink for nanosilver due to its presence in agrochemicals and land-applied biosolids, but a complete assessment of nanosilver's effects on this environment is lacking because the impact on the natural soil microbiome is not known. In a study assessing the use of nanosilver for phytopathogen control with maize, we analyzed the metatranscriptome of the maize rhizosphere and observed multiple unintended effects of exposure to 100 mg kg(-1)nanosilver in soil during a growth period of 117 days.
   Results We found several unintended effects of nanosilver which could interfere with agricultural systems in the long term. Firstly, the archaea community was negatively impacted with a more than 30% decrease in relative abundance, and as such, their involvement in nitrogen cycling and specifically, nitrification, was compromised. Secondly, certain potentially phytopathogenic fungal groups showed significantly increased abundances, possibly due to the negative effects of nanosilver on bacteria exerting natural biocontrol against these fungi as indicated by negative interactions in a network analysis. Up to 5-fold increases in relative abundance have been observed for certain possibly phytopathogenic fungal genera. Lastly, nanosilver exposure also caused a direct physiological impact on maize as illustrated by increased transcript abundance of aquaporin and phytohormone genes, overall resulting in a stress level with the potential to yield hormetically stimulated plant root growth.
   Conclusions This study indicates the occurrence of significant unintended effects of nanosilver use on corn, which could turn out to be negative to crop productivity and ecosystem health in the long term. We therefore highlight the need to include the microbiome when assessing the risk associated with nano-enabled agriculture.
C1 [Sillen, Wouter M. A.; Thijs, Sofie; Abbamondi, Gennaro Roberto; Weyens, Nele; Vangronsveld, Jaco] Hasselt Univ, Ctr Environm Sci, Agoralaan,Bldg D, B-3590 Diepenbeek, Belgium.
   [Abbamondi, Gennaro Roberto] Natl Res Council Italy, Inst Biomol Chem, Via Campi Flegrei 34, I-80078 Naples, Italy.
   [De la Torre Roche, Roberto; White, Jason C.] Connecticut Agr Expt Stn, Dept Analyt Chem, 123 Huntington St, New Haven, CT 06504 USA.
   [Vangronsveld, Jaco] Marie Curie Sklodowska Univ, Fac Biol & Biotechnol, Dept Plant Physiol, Lublin, Poland.
C3 Hasselt University; Connecticut Agricultural Experiment Station; Maria
   Curie-Sklodowska University
RP Sillen, WMA (corresponding author), Hasselt Univ, Ctr Environm Sci, Agoralaan,Bldg D, B-3590 Diepenbeek, Belgium.
EM wouter.sillen@uhasselt.be
RI Abbamondi, Gennaro Roberto/B-9343-2014; Vangronsveld, Jaco/ABE-5907-2020
OI Abbamondi, Gennaro Roberto/0000-0003-4772-3989; Vangronsveld,
   Jaco/0000-0003-4423-8363; Sillen, Wouter/0000-0003-1903-7826
FU Hasselt University Bijzonder Onderzoeksfonds Methusalem Project
   [08M03VGRJ]; USDA [AFRI 2016-6702124985]; USDA Hatch [CONH00147]
FX This work was supported by Hasselt University Bijzonder Onderzoeksfonds
   Methusalem Project 08M03VGRJ. JCW acknowledges USDA AFRI 2016-6702124985
   and USDA Hatch CONH00147. W.S., S.T. and N.W. were research fellows and
   a postdoctoral fellow, respectively, of the Research Foundation-Flanders
   (FWO).
CR [Anonymous], 2016, R LANG ENV STAT COMP
   Barka EA, 2016, MICROBIOL MOL BIOL R, V80, P1, DOI 10.1128/MMBR.00019-15
   Beddow J, 2017, ENVIRON MICROBIOL, V19, P500, DOI 10.1111/1462-2920.13441
   Berendsen RL, 2012, TRENDS PLANT SCI, V17, P478, DOI 10.1016/j.tplants.2012.04.001
   Berg G, 2014, FRONT MICROBIOL, V5, DOI [10.3389/fmicb.2014.00491, 10.3389/fmicb.2014.00148]
   Bini E, 2010, FEMS MICROBIOL ECOL, V73, P1, DOI 10.1111/j.1574-6941.2010.00876.x
   Buchfink B, 2015, NAT METHODS, V12, P59, DOI 10.1038/nmeth.3176
   Bull CT, 2002, PLANT DIS, V86, P889, DOI 10.1094/PDIS.2002.86.8.889
   Calabrese EJ, 2000, HUM EXP TOXICOL, V19, P2, DOI 10.1191/096032700678815585
   Chaparro JM, 2014, ISME J, V8, P790, DOI 10.1038/ismej.2013.196
   Chhipa H, 2017, ENVIRON CHEM LETT, V15, P15, DOI 10.1007/s10311-016-0600-4
   Compant S, 2019, J ADV RES, V19, P29, DOI 10.1016/j.jare.2019.03.004
   Dahm H, 2015, DENDROBIOLOGY, V74, P13, DOI 10.12657/denbio.074.002
   Danish Consumer Counsil, NAN
   Davis MPA, 2013, METHODS, V63, P41, DOI 10.1016/j.ymeth.2013.06.027
   Develey-Riviere MP, 2007, NEW PHYTOL, V175, P405, DOI 10.1111/j.1469-8137.2007.02130.x
   Dimkpa CO, 2013, ENVIRON SCI TECHNOL, V47, P1082, DOI 10.1021/es302973y
   Doolette CL, 2016, PLOS ONE, V11, DOI 10.1371/journal.pone.0161979
   El-Tarabily KA, 2006, SOIL BIOL BIOCHEM, V38, P1505, DOI 10.1016/j.soilbio.2005.12.017
   Faust K, 2012, PLOS COMPUT BIOL, V8, DOI 10.1371/journal.pcbi.1002606
   Franke S, 2007, PHYSIOLOGY AND BIOCHEMISTRY OF EXTREMOPHILES, P271
   Gottschalk F, 2009, ENVIRON SCI TECHNOL, V43, P9216, DOI 10.1021/es9015553
   Gupta A, 1999, NAT MED, V5, P183, DOI 10.1038/5545
   Holden PA, 2016, ENVIRON SCI TECHNOL, V50, P6124, DOI 10.1021/acs.est.6b00608
   Huson DH, 2016, PLOS COMPUT BIOL, V12, DOI 10.1371/journal.pcbi.1004957
   Ilic SB, 2007, MICROBIOLOGY+, V76, P421, DOI 10.1134/S0026261707040066
   Kanehisa M, 2000, NUCLEIC ACIDS RES, V28, P27, DOI 10.1093/nar/28.1.27
   Kopylova E, 2012, BIOINFORMATICS, V28, P3211, DOI 10.1093/bioinformatics/bts611
   Lambkin DC, 2003, WATER AIR SOIL POLL, V144, P41, DOI 10.1023/A:1022949015848
   Li XF, 2009, PLANT SOIL, V324, P209, DOI 10.1007/s11104-009-9947-7
   Lin RZ, 2007, CHEMOSPHERE, V69, P89, DOI 10.1016/j.chemosphere.2007.04.041
   Loh JV, 2009, INT WOUND J, V6, P32, DOI 10.1111/j.1742-481X.2008.00563.x
   Love MI, 2014, GENOME BIOL, V15, DOI 10.1186/s13059-014-0550-8
   Mahakham W, 2017, SCI REP-UK, V7, DOI 10.1038/s41598-017-08669-5
   McMurdie PJ, 2013, PLOS ONE, V8, DOI 10.1371/journal.pone.0061217
   Mendes R, 2013, FEMS MICROBIOL REV, V37, P634, DOI 10.1111/1574-6976.12028
   Mertens J, 2009, ISME J, V3, P916, DOI 10.1038/ismej.2009.39
   Minot S. S, 2015, ONE CODEX SENSITIVE, DOI [10.1101/027607, DOI 10.1101/027607]
   Mitchell A, 2015, NUCLEIC ACIDS RES, V43, pD213, DOI 10.1093/nar/gku1243
   Nicol GW, 2006, TRENDS MICROBIOL, V14, P207, DOI 10.1016/j.tim.2006.03.004
   Niemietz CM, 2002, FEBS LETT, V531, P443, DOI 10.1016/S0014-5793(02)03581-0
   Nowack B, 2011, ENVIRON SCI TECHNOL, V45, P1177, DOI 10.1021/es103316q
   Pinton R, 2007, RHIZOSPHERE BIOCH OR
   Poschenrieder C, 2013, PLANT SCI, V212, P15, DOI 10.1016/j.plantsci.2013.07.012
   Pradas del Real AE, 2016, ENVIRON SCI TECHNOL, V50, P1759, DOI 10.1021/acs.est.5b04550
   Qian HF, 2013, J ENVIRON SCI, V25, P1947, DOI 10.1016/S1001-0742(12)60301-5
   Quast C, 2013, NUCLEIC ACIDS RES, V41, pD590, DOI 10.1093/nar/gks1219
   Rho MN, 2010, NUCLEIC ACIDS RES, V38, DOI 10.1093/nar/gkq747
   Roche RD, 2018, NANOIMPACT, V11, P136, DOI 10.1016/j.impact.2018.07.001
   Rodriguez PA, 2019, MOL PLANT, V12, P804, DOI 10.1016/j.molp.2019.05.006
   Schluesener JK, 2013, ARCH TOXICOL, V87, P569, DOI 10.1007/s00204-012-1007-z
   Shannon P, 2003, GENOME RES, V13, P2498, DOI 10.1101/gr.1239303
   Sillen WMA, 2015, SOIL BIOL BIOCHEM, V91, P14, DOI 10.1016/j.soilbio.2015.08.019
   Spang A, 2010, TRENDS MICROBIOL, V18, P331, DOI 10.1016/j.tim.2010.06.003
   Staehlin BM, 2016, GENOME BIOL EVOL, V8, P811, DOI 10.1093/gbe/evw031
   Valentine DL, 2007, NAT REV MICROBIOL, V5, P316, DOI 10.1038/nrmicro1619
   Vasileiadis S, 2012, MICROB ECOL, V64, P1028, DOI 10.1007/s00248-012-0081-3
   Wan XQ, 2009, PHYSIOL PLANTARUM, V136, P30, DOI 10.1111/j.1399-3054.2009.01210.x
   Whipps JM, 2001, J EXP BOT, V52, P487, DOI 10.1093/jexbot/52.suppl_1.487
   White JC, 2018, NAT NANOTECHNOL, V13, P627, DOI 10.1038/s41565-018-0223-y
   Woo EJ, 2000, NAT STRUCT BIOL, V7, P1036
   Yin HQ, 2015, SCI REP-UK, V5, DOI 10.1038/srep14266
   Zhang LM, 2012, ISME J, V6, P1032, DOI 10.1038/ismej.2011.168
NR 63
TC 14
Z9 14
U1 9
U2 50
PU BMC
PI LONDON
PA CAMPUS, 4 CRINAN ST, LONDON N1 9XW, ENGLAND
SN 2049-2618
J9 MICROBIOME
JI Microbiome
PD SEP 9
PY 2020
VL 8
IS 1
AR 127
DI 10.1186/s40168-020-00904-y
PG 17
WC Microbiology
WE Science Citation Index Expanded (SCI-EXPANDED)
SC Microbiology
GA NR4RP
UT WOS:000571551800001
PM 32907632
OA Green Published, gold
DA 2023-03-13
ER

PT J
AU Ng, LF
   Ng, LT
   van Breugel, M
   Halliwell, B
   Gruber, J
AF Ng, Li Fang
   Ng, Li Theng
   van Breugel, Michiel
   Halliwell, Barry
   Gruber, Jan
TI Mitochondrial DNA Damage Does Not Determine C. elegans Lifespan
SO FRONTIERS IN GENETICS
LA English
DT Article
DE mitochondrial DNA; DNA damage; lifespan; healthspan; aging; hormesis;
   quantitative PCR; radiation
ID AGE-DEPENDENT INCREASES; OXIDATIVE DAMAGE; CAENORHABDITIS-ELEGANS;
   GAMMA-RADIATION; ENERGY-METABOLISM; HYDROGEN-SULFIDE; COMET ASSAY;
   DILATED CARDIOMYOPATHY; MASS-SPECTROMETRY; PROTEIN CARBONYL
AB The mitochondrial free radical theory of aging (mFRTA) proposes that accumulation of oxidative damage to macromolecules in mitochondria is a causative mechanism for aging. Accumulation of mitochondrial DNA (mtDNA) damage may be of particular interest in this context. While there is evidence for age-dependent accumulation of mtDNA damage, there have been only a limited number of investigations into mtDNA damage as a determinant of longevity. This lack of quantitative data regarding mtDNA damage is predominantly due to a lack of reliable assays to measure mtDNA damage. Here, we report adaptation of a quantitative real-time polymerase chain reaction (qRT-PCR) assay for the detection of sequence-specific mtDNA damage in C. elegans and apply this method to investigate the role of mtDNA damage in the aging of nematodes. We compare damage levels in old and young animals and also between wild-type animals and long-lived mutant strains or strains with modifications in ROS detoxification or production rates. We confirm an age-dependent increase in mtDNA damage levels in C. elegans but found that there is no simple relationship between mtDNA damage and lifespan. MtDNA damage levels were high in some mutants with long lifespan (and vice versa). We next investigated mtDNA damage, lifespan and healthspan effects in nematode subjected to exogenously elevated damage (UV- or gamma-radiation induced). We, again, observed a complex relationship between damage and lifespan in such animals. Despite causing a significant elevation in mtDNA damage, gamma-radiation did not shorten the lifespan of nematodes at any of the doses tested. When mtDNA damage levels were elevated significantly using UV-radiation, nematodes did suffer from shorter lifespan at the higher end of exposure tested. However, surprisingly, we also found hormetic lifespan and healthspan benefits in nematodes treated with intermediate doses of UV-radiation, despite the fact that mtDNA damage in these animals was also significantly elevated. Our results suggest that within a wide physiological range, the level of mtDNA damage does not control lifespan in C. elegans.
C1 [Ng, Li Fang; Ng, Li Theng; Gruber, Jan] Yale NUS Coll, Sci Div, Ageing Res Lab, Singapore, Singapore.
   [Ng, Li Theng] Natl Univ Singapore, Yong Loo Lin Sch Med, Dept Pharmacol, Singapore, Singapore.
   [Ng, Li Theng] Natl Univ Singapore, Life Sci Inst, Neurobiol Programme, Singapore, Singapore.
   [van Breugel, Michiel] Yale NUS Coll, Sci Div, Environm Sci Lab, Singapore, Singapore.
   [Halliwell, Barry; Gruber, Jan] Natl Univ Singapore, Yong Loo Lin Sch Med, Dept Biochem, Singapore, Singapore.
C3 Yale NUS College; National University of Singapore; National University
   of Singapore; Yale NUS College; National University of Singapore
RP Gruber, J (corresponding author), Yale NUS Coll, Sci Div, Ageing Res Lab, Singapore, Singapore.; Gruber, J (corresponding author), Natl Univ Singapore, Yong Loo Lin Sch Med, Dept Biochem, Singapore, Singapore.
EM yncjg@nus.edu.sg
OI Halliwell, Barry/0000-0002-3560-7123
FU Ministry of Education Singapore [MOE2010-T2-2-048, MOE2014-T2-2-120]
FX Financial assistance from the Ministry of Education Singapore (Grants
   MOE2010-T2-2-048 and MOE2014-T2-2-120) is also acknowledged.
CR Adachi H, 1998, J GERONTOL A-BIOL, V53, pB240, DOI 10.1093/gerona/53A.4.B240
   ADELMAN R, 1988, P NATL ACAD SCI USA, V85, P2706, DOI 10.1073/pnas.85.8.2706
   AGARWAL S, 1994, P NATL ACAD SCI USA, V91, P12332, DOI 10.1073/pnas.91.25.12332
   Alexeyev MF, 2004, CLIN SCI, V107, P355, DOI 10.1042/CS20040148
   Alexeyev M, 2013, CSH PERSPECT BIOL, V5, DOI 10.1101/cshperspect.a012641
   ALLEN RG, 1982, MECH AGEING DEV, V20, P369, DOI 10.1016/0047-6374(82)90104-X
   AMES BN, 1993, P NATL ACAD SCI USA, V90, P7915, DOI 10.1073/pnas.90.17.7915
   An J, 2011, BMC BIOCHEM, V12, DOI 10.1186/1471-2091-12-2
   Bailly A, 2011, CURR CANCER RES, P101, DOI 10.1007/978-1-4419-8044-1_5
   Balajee AS, 2000, GENE, V250, P15, DOI 10.1016/S0378-1119(00)00172-4
   Bansal A, 2015, P NATL ACAD SCI USA, V112, pE277, DOI 10.1073/pnas.1412192112
   Barja G, 2000, FASEB J, V14, P312, DOI 10.1096/fasebj.14.2.312
   Bianchi L., 2006, WORMBOOK ONLINE REV
   Birch-Machin MA, 2006, CLIN EXP DERMATOL, V31, P548, DOI 10.1111/j.1365-2230.2006.02161.x
   Borek C, 2004, J NUTR, V134, p3207S, DOI 10.1093/jn/134.11.3207S
   Brand MD, 2000, EXP GERONTOL, V35, P811, DOI 10.1016/S0531-5565(00)00135-2
   Bratic I, 2010, BBA-BIOENERGETICS, V1797, P961, DOI 10.1016/j.bbabio.2010.01.004
   BRITT AB, 1995, PLANT PHYSIOL, V108, P891, DOI 10.1104/pp.108.3.891
   Brys K, 2010, BMC BIOL, V8, DOI 10.1186/1741-7007-8-91
   Buisset-Goussen A, 2014, J ENVIRON RADIOACTIV, V137, P190, DOI 10.1016/j.jenvrad.2014.07.014
   Cadet J, 1998, FREE RADICAL RES, V29, P541, DOI 10.1080/10715769800300581
   Chaubey RC, 2001, MUTAT RES-GEN TOX EN, V490, P187, DOI 10.1016/S1383-5718(00)00166-2
   Chung HC, 2001, TOXICOLOGY, V161, P79, DOI 10.1016/S0300-483X(01)00332-8
   Cline SD, 2012, BBA-GENE REGUL MECH, V1819, P979, DOI 10.1016/j.bbagrm.2012.06.002
   Collins AR, 2008, MUTAGENESIS, V23, P143, DOI 10.1093/mutage/gem051
   Collins AR, 1996, ENVIRON HEALTH PERSP, V104, P465, DOI 10.2307/3432805
   Cui HJ, 2012, CASE REP ONCOL MED, V2012, DOI 10.1155/2012/296286
   Cummings S. R., 2007, Journal of Musculoskeletal & Neuronal Interactions, V7, P340
   D'Orazio J, 2013, INT J MOL SCI, V14, P12222, DOI 10.3390/ijms140612222
   David DC, 2010, PLOS BIOL, V8, DOI 10.1371/journal.pbio.1000450
   DeLaAsuncion JG, 1996, FASEB J, V10, P333, DOI 10.1096/fasebj.10.2.8641567
   Depuydt G, 2016, J GERONTOL A-BIOL, V71, P1553, DOI 10.1093/gerona/glv221
   Dhawan A, 2009, ISSUES TOXICOL, V5, P151, DOI 10.1039/9781847559746-00151
   Diffey BL, 2018, PHOTOCH PHOTOBIO SCI, V17, P1941, DOI 10.1039/c7pp00228a
   DIZDAROGLU M, 1992, MUTAT RES, V275, P331, DOI 10.1016/0921-8734(92)90036-O
   Doonan R, 2008, GENE DEV, V22, P3236, DOI 10.1101/gad.504808
   Dusinska M, 2008, MUTAGENESIS, V23, P191, DOI 10.1093/mutage/gen007
   Edwards JG, 2009, MITOCHONDRION, V9, P31, DOI 10.1016/j.mito.2008.11.004
   El-Brolosy MA, 2017, PLOS GENET, V13, DOI 10.1371/journal.pgen.1006780
   Elchuri S, 2005, ONCOGENE, V24, P367, DOI 10.1038/sj.onc.1208207
   Essers PB, 2015, CELL REP, V10, P339, DOI 10.1016/j.celrep.2014.12.029
   Flemming AJ, 2000, P NATL ACAD SCI USA, V97, P5285, DOI 10.1073/pnas.97.10.5285
   Fong S, 2017, BIOGERONTOLOGY, V18, P189, DOI 10.1007/s10522-016-9672-6
   FRAGA CG, 1990, P NATL ACAD SCI USA, V87, P4533, DOI 10.1073/pnas.87.12.4533
   Gan W, 2012, FREE RADICAL BIO MED, V52, P1700, DOI 10.1016/j.freeradbiomed.2012.02.016
   GEDIK CM, 1992, INT J RADIAT BIOL, V62, P313, DOI 10.1080/09553009214552161
   GOVAN HL, 1990, NUCLEIC ACIDS RES, V18, P3823, DOI 10.1093/nar/18.13.3823
   Gruber J, 2015, ANTIOXID REDOX SIGN, V23, P256, DOI 10.1089/ars.2014.6210
   Gruber J, 2011, PLOS ONE, V6, DOI 10.1371/journal.pone.0019444
   HALLIWELL B, 1992, FREE RADICAL RES COM, V16, P75, DOI 10.3109/10715769209049161
   HALLIWELL B, 1991, FEBS LETT, V281, P9, DOI 10.1016/0014-5793(91)80347-6
   Halliwell B., 2015, FREE RADICAL BIO MED, DOI [10.1093/acprof:oso/9780198717478.001, DOI 10.1093/ACPROF:OSO/9780198717478.001]
   Hamilton ML, 2001, P NATL ACAD SCI USA, V98, P10469, DOI 10.1073/pnas.171202698
   Hanawalt PC, 2002, ONCOGENE, V21, P8949, DOI 10.1038/sj.onc.1206096
   HARMAN D, 1972, J AM GERIATR SOC, V20, P145, DOI 10.1111/j.1532-5415.1972.tb00787.x
   HARMAN D, 1981, P NATL ACAD SCI-BIOL, V78, P7124, DOI 10.1073/pnas.78.11.7124
   HAYAKAWA M, 1993, MOL CELL BIOCHEM, V119, P95, DOI 10.1007/BF00926859
   Hemminki K, 2001, IARC Sci Publ, V154, P69
   HENNER WD, 1982, J BIOL CHEM, V257, P1750
   Herndon LA, 2002, NATURE, V419, P808, DOI 10.1038/nature01135
   Hinerfeld D, 2004, J NEUROCHEM, V88, P657, DOI 10.1046/j.1471-4159.2003.02195.x
   Honda Y, 1999, FASEB J, V13, P1385, DOI 10.1096/fasebj.13.11.1385
   Honda Y, 2008, EXP GERONTOL, V43, P520, DOI 10.1016/j.exger.2008.02.009
   Huang TT, 2001, FREE RADICAL BIO MED, V31, P1101, DOI 10.1016/S0891-5849(01)00694-3
   Hulbert AJ, 2007, PHYSIOL REV, V87, P1175, DOI 10.1152/physrev.00047.2006
   Hunter SE, 2010, METHODS, V51, P444, DOI 10.1016/j.ymeth.2010.01.033
   ISHII N, 1990, MUTAT RES, V237, P165, DOI 10.1016/0921-8734(90)90022-J
   Ishii N, 1998, NATURE, V394, P694, DOI 10.1038/29331
   Ishii T, 2011, BMB REP, V44, P298, DOI 10.5483/BMBRep.2011.44.5.298
   JOHNSON TE, 1988, J GERONTOL, V43, pB137, DOI 10.1093/geronj/43.5.B137
   KALINOWSKI DP, 1992, NUCLEIC ACIDS RES, V20, P3485, DOI 10.1093/nar/20.13.3485
   KENYON C, 1993, NATURE, V366, P461, DOI 10.1038/366461a0
   Kimura KD, 1997, SCIENCE, V277, P942, DOI 10.1126/science.277.5328.942
   Kokoszka JE, 2001, P NATL ACAD SCI USA, V98, P2278, DOI 10.1073/pnas.051627098
   Lakshmanan LN, 2018, AGING CELL, V17, DOI 10.1111/acel.12814
   Lapointe J, 2010, CELL MOL LIFE SCI, V67, P1, DOI 10.1007/s00018-009-0138-8
   Laws GM, 2001, MUTAT RES-FUND MOL M, V484, P3, DOI 10.1016/S0027-5107(01)00263-9
   Lehmann G, 2008, REJUV RES, V11, P409, DOI 10.1089/rej.2008.0676
   Lehmann Gilad, 2013, Frontiers in Genetics, V4, P111, DOI 10.3389/fgene.2013.00111
   Lenaz G, 1998, BBA-BIOENERGETICS, V1366, P53, DOI 10.1016/S0005-2728(98)00120-0
   Lenaz G, 2001, IUBMB LIFE, V52, P159, DOI 10.1080/15216540152845957
   Leung MCK, 2013, BMC PHARMACOL TOXICO, V14, DOI 10.1186/2050-6511-14-9
   LI YB, 1995, NAT GENET, V11, P376, DOI 10.1038/ng1295-376
   Lim KS, 2006, FREE RADICAL BIO MED, V40, P1939, DOI 10.1016/j.freeradbiomed.2006.01.030
   Lim KS, 2005, ANN NY ACAD SCI, V1042, P210, DOI 10.1196/annals.1338.023
   Loft S, 1996, J MOL MED, V74, P297, DOI 10.1007/BF00207507
   Mabon ME, 2009, PLOS ONE, V4, DOI 10.1371/journal.pone.0007937
   MECOCCI P, 1993, ANN NEUROL, V34, P609, DOI 10.1002/ana.410340416
   MECOCCI P, 1994, ANN NEUROL, V36, P747, DOI 10.1002/ana.410360510
   Mecocci P, 1999, FREE RADICAL BIO MED, V26, P303, DOI 10.1016/S0891-5849(98)00208-1
   Meyer JN, 2007, GENOME BIOL, V8, DOI 10.1186/gb-2007-8-5-r70
   Meyer JN, 2010, ECOTOXICOLOGY, V19, P804, DOI 10.1007/s10646-009-0457-4
   Miller DL, 2007, P NATL ACAD SCI USA, V104, P20618, DOI 10.1073/pnas.0710191104
   Min JH, 2003, RADIAT ENVIRON BIOPH, V42, P189, DOI 10.1007/s00411-003-0205-8
   MITCHELL DL, 1989, PHOTOCHEM PHOTOBIOL, V49, P805, DOI 10.1111/j.1751-1097.1989.tb05578.x
   Modis K, 2013, FASEB J, V27, P601, DOI 10.1096/fj.12-216507
   MOLE RH, 1984, BRIT J RADIOL, V57, P355, DOI 10.1259/0007-1285-57-677-355
   Moskalev AA, 2013, AGEING RES REV, V12, P661, DOI 10.1016/j.arr.2012.02.001
   Ng LT, 2018, BIOCHEM PHARMACOL, V149, P91, DOI 10.1016/j.bcp.2018.01.030
   Olive PL, 2006, NAT PROTOC, V1, P23, DOI 10.1038/nprot.2006.5
   Poovathingal SK, 2012, NUCLEIC ACIDS RES, V40, DOI 10.1093/nar/gkr1221
   Qabazard B, 2014, ANTIOXID REDOX SIGN, V20, P2621, DOI 10.1089/ars.2013.5448
   Reddy MV, 2000, REGUL TOXICOL PHARM, V32, P256, DOI 10.1006/rtph.2000.1430
   Ristow M, 2011, FREE RADICAL BIO MED, V51, P327, DOI 10.1016/j.freeradbiomed.2011.05.010
   Roberts SB, 2006, PHYSIOL REV, V86, P651, DOI 10.1152/physrev.00019.2005
   Santella RM, 1999, CANCER EPIDEM BIOMAR, V8, P733
   Santos Janine H, 2002, Methods Mol Biol, V197, P159, DOI 10.1385/1-59259-284-8:159
   Schaffer S, 2011, BIOGERONTOLOGY, V12, P195, DOI 10.1007/s10522-010-9310-7
   Schriner SE, 2005, SCIENCE, V308, P1909, DOI 10.1126/science.1106653
   Senoo-Matsuda N, 2003, J BIOL CHEM, V278, P22031, DOI 10.1074/jbc.M211377200
   Senoo-Matsuda N, 2001, J BIOL CHEM, V276, P41553, DOI 10.1074/jbc.M104718200
   Senturker S, 1999, FREE RADICAL BIO MED, V27, P370, DOI 10.1016/S0891-5849(99)00069-6
   Serrano J, 1996, RAPID COMMUN MASS SP, V10, P1789, DOI 10.1002/(SICI)1097-0231(199611)10:14<1789::AID-RCM752>3.0.CO;2-6
   SHIGENAGA MK, 1994, P NATL ACAD SCI USA, V91, P10771, DOI 10.1073/pnas.91.23.10771
   Sobkowiak R, 2009, DRUG CHEM TOXICOL, V32, P252, DOI 10.1080/01480540902882184
   Stadtman ER, 2006, FREE RADICAL RES, V40, P1250, DOI 10.1080/10715760600918142
   Stiernagle Theresa, 2006, WormBook, P1
   Strange K, 2007, NAT PROTOC, V2, P1003, DOI 10.1038/nprot.2007.143
   STREHLER BL, 1977, TIME CELLS AGING
   Stuart Jeffrey A, 2014, Longev Healthspan, V3, P4, DOI 10.1186/2046-2395-3-4
   Studer A, 2012, INT J PARASITOL, V42, P453, DOI 10.1016/j.ijpara.2012.02.014
   Sudprasert W, 2006, INT J HYG ENVIR HEAL, V209, P503, DOI 10.1016/j.ijheh.2006.06.004
   Syntichaki P, 2007, ANN NY ACAD SCI, V1119, P289, DOI 10.1196/annals.1404.001
   Toren D, 2016, NUCLEIC ACIDS RES, V44, pD1262, DOI 10.1093/nar/gkv1187
   Uno M, 2016, NPJ AGING MECH DIS, V2, DOI 10.1038/npjamd.2016.10
   Van Raamsdonk JM, 2009, PLOS GENET, V5, DOI 10.1371/journal.pgen.1000361
   Van Raamsdonk JM, 2010, ANTIOXID REDOX SIGN, V13, P1911, DOI 10.1089/ars.2010.3215
   Van Remmen H, 2003, PHYSIOL GENOMICS, V16, P29, DOI 10.1152/physiolgenomics.00122.2003
   Van Voorhies WA, 1999, P NATL ACAD SCI USA, V96, P11399, DOI 10.1073/pnas.96.20.11399
   Vina J, 2007, IUBMB LIFE, V59, P249, DOI 10.1080/15216540601178067
   von Zglinicki T, 2001, EXP GERONTOL, V36, P1049, DOI 10.1016/S0531-5565(01)00111-5
   Walther DM, 2015, CELL, V161, P919, DOI 10.1016/j.cell.2015.03.032
   Wang JQ, 2006, J NEUROCHEM, V96, P825, DOI 10.1111/j.1471-4159.2005.03615.x
   Yanai H, 2018, AGEING RES REV, V41, P18, DOI 10.1016/j.arr.2017.10.004
   Yang W, 2007, GENETICS, V177, P2063, DOI 10.1534/genetics.107.080788
   Yasuda K, 1999, J GERONTOL A-BIOL, V54, pB47, DOI 10.1093/gerona/54.2.B47
   Yasuda K, 2006, MECH AGEING DEV, V127, P763, DOI 10.1016/j.mad.2006.07.002
NR 137
TC 9
Z9 10
U1 1
U2 17
PU FRONTIERS MEDIA SA
PI LAUSANNE
PA AVENUE DU TRIBUNAL FEDERAL 34, LAUSANNE, CH-1015, SWITZERLAND
EI 1664-8021
J9 FRONT GENET
JI Front. Genet.
PD APR 12
PY 2019
VL 10
AR 311
DI 10.3389/fgene.2019.00311
PG 17
WC Genetics & Heredity
WE Science Citation Index Expanded (SCI-EXPANDED); Social Science Citation Index (SSCI)
SC Genetics & Heredity
GA HT3LG
UT WOS:000464464700003
PM 31031801
OA Green Published, gold
DA 2023-03-13
ER

PT J
AU Horowitz, M
AF Horowitz, Michal
TI Heat Acclimation-Mediated Cross-Tolerance: Origins in within-Life
   Epigenetics?
SO FRONTIERS IN PHYSIOLOGY
LA English
DT Review
DE heat acclimation; heat acclimation-mediated cross-tolerance; epigenetic
   mechanisms of gene expression; HSP72; HIF-1 alpha; attenuated Ca2+
   overload injuries
ID ISCHEMIC TOLERANCE; SEDENTARY HUMANS; HSP72; REPERFUSION; PERFORMANCE;
   RESPONSES; MEMORY; STRESS; INJURY; CYTOPROTECTION
AB The primary outcome of heat acclimation is increased thermotolerance, which stems from enhancement of innate cytoprotective pathways. These pathways produce "ON CALL" molecules that can combat stressors to which the body has never been exposed, via cross-tolerance mechanisms (heat acclimation-mediated cross-tolerance-HACT). The foundation of HACT lies in the sharing of generic stress signaling, combined with tissue/organ- specific protective responses. HACT becomes apparent when acclimatory homeostasis is achieved, lasts for several weeks, and has a memory. HACT differs from other forms of temporal protective mechanisms activated by exposure to lower "doses" of the stressor, which induce adaptation to higher "doses" of the same/different stressor; e.g., preconditioning, hormesis. These terms have been adopted by biochemists, toxicologists, and physiologists to describe the rapid cellular strategies ensuring homeostasis. HACT employs two major protective avenues: constitutive injury attenuation and abrupt post-insult release of help signals enhanced by acclimation. To date, the injury-attenuating features seen in all organs studied include fast-responding, enlarged cytoprotective reserves with HSPs, anti-oxidative, anti-apoptotic molecules, and HIF-1 alpha nuclear and mitochondrial target gene products. Using cardiac ischemia and brain hypoxia models as a guide to the broader framework of phenotypic plasticity, HACT is enabled by a metabolic shift induced by HIF-1 alpha and there are less injuries caused by Ca+2 overload, via channel or complex-protein remodeling, or decreased channel abundance. Epigenetic markers such as post-translational histone modification and altered levels of chromatin modifiers during acclimation and its decline suggest that dynamic epigenetic mechanisms controlling gene expression induce HACT and acclimation memory, to enable the rapid return of the protected phenotype. In this review the link between in vivo physiological evidence and the associated cellular and molecular mechanisms leading to HACT and its difference from short-acting cross-tolerance strategies will be discussed.
C1 [Horowitz, Michal] Hebrew Univ Jerusalem, Fac Dent, Lab Environm Physiol, Jerusalem, Israel.
C3 Hebrew University of Jerusalem
RP Horowitz, M (corresponding author), Hebrew Univ Jerusalem, Fac Dent, Lab Environm Physiol, Jerusalem, Israel.
EM m.horowitz@mail.huji.ac.il
FU Israel Science Foundation - Academy of Science and Humanities; US-Israel
   Binational Fund
FX The author's research has been supported over the years by the Israel
   Science Foundation, founded by the Israel Academy of Science and
   Humanities), and by the US-Israel Binational Fund.
CR Adolph EF, 1964, HDB PHYSL 4, P27
   Alexander-Shani R, 2017, AM J PHYSIOL-REG I, V312, pR753, DOI 10.1152/ajpregu.00461.2016
   Assayag M, 2012, AM J PHYSIOL-REG I, V303, pR870, DOI 10.1152/ajpregu.00155.2012
   Assayag M, 2010, CELL STRESS CHAPERON, V15, P651, DOI 10.1007/s12192-010-0178-x
   Bolli R, 2007, AM J PHYSIOL-HEART C, V292, pH19, DOI 10.1152/ajpheart.00712.2006
   Brunt VE, 2016, J PHYSIOL-LONDON, V594, P5329, DOI 10.1113/JP272453
   Brunt VE, 2016, J APPL PHYSIOL, V121, P716, DOI 10.1152/japplphysiol.00424.2016
   Calabrese EJ, 2007, TOXICOL APPL PHARM, V222, P122, DOI 10.1016/j.taap.2007.02.015
   Calabrese EJ, 2016, PHARMACOL RES, V110, P242, DOI 10.1016/j.phrs.2015.12.021
   Canaana H., 2003, THESIS
   Cheung P, 2000, MOL CELL, V5, P905, DOI 10.1016/S1097-2765(00)80256-7
   Chong KY, 2013, BIOCHEM BIOPH RES CO, V430, P774, DOI 10.1016/j.bbrc.2012.11.072
   Cohen O., 2002, THESIS
   Cohen O, 2007, J APPL PHYSIOL, V103, P266, DOI 10.1152/japplphysiol.01351.2006
   Das M, 2008, IUBMB LIFE, V60, P199, DOI 10.1002/iub.31
   Ely Brett R, 2014, Temperature (Austin), V1, P107, DOI 10.4161/temp.29800
   Eynan M, 2002, J APPL PHYSIOL, V93, P2095, DOI 10.1152/japplphysiol.00304.2002
   Fregly MJ, 1996, HDB PHYSL ENV PHYSL, P3
   Garrett AT, 2012, EUR J APPL PHYSIOL, V112, P1827, DOI 10.1007/s00421-011-2153-3
   Gibson OR, 2016, CELL STRESS CHAPERON, V21, P1021, DOI 10.1007/s12192-016-0726-0
   Gibson OR, 2015, J APPL PHYSIOL, V119, P889, DOI 10.1152/japplphysiol.00332.2015
   Gidday JM, 2015, FRONT NEUROL, V6, DOI 10.3389/fneur.2015.00042
   Horowitz M, 2004, J APPL PHYSIOL, V97, P1496, DOI 10.1152/japplphysiol.00306.2004
   HOROWITZ M, 1983, COMP BIOCHEM PHYS A, V74, P945, DOI 10.1016/0300-9629(83)90374-2
   Horowitz M, 1998, NEWS PHYSIOL SCI, V13, P218
   Horowitz M., 2006, APS INT M COMP PHYS
   Horowitz M, 2016, J APPL PHYSIOL, V120, P702, DOI 10.1152/japplphysiol.00552.2015
   Horowitz M, 2014, COMPR PHYSIOL, V4, P199, DOI 10.1002/cphy.c130025
   Khoury Nathalie, 2016, J Neurol Neuromedicine, V1, P6
   Kodesh E, 2011, AM J PHYSIOL-REG I, V301, pR1786, DOI 10.1152/ajpregu.00465.2011
   Lee BJ, 2016, FRONT PHYSIOL, V7, DOI 10.3389/fphys.2016.00078
   LEVI E, 1993, J APPL PHYSIOL, V75, P833, DOI 10.1152/jappl.1993.75.2.833
   Levy E, 1997, AM J PHYSIOL-HEART C, V272, pH2085, DOI 10.1152/ajpheart.1997.272.5.H2085
   Li P, 2015, ONCOL REP, V33, P3099, DOI 10.3892/or.2015.3911
   Maloyan A, 2005, PHYSIOL GENOMICS, V23, P79, DOI 10.1152/physiolgenomics.00279.2004
   Maloyan A, 1999, AM J PHYSIOL-REG I, V276, pR1506, DOI 10.1152/ajpregu.1999.276.5.R1506
   Maloyan A, 2002, J APPL PHYSIOL, V93, P107, DOI 10.1152/japplphysiol.01122.2001
   MURRY CE, 1986, CIRCULATION, V74, P1124, DOI 10.1161/01.CIR.74.5.1124
   Papandreou I, 2006, CELL METAB, V3, P187, DOI 10.1016/j.cmet.2006.01.012
   Pollak A., 1998, J NORWEGIAN SOC C S2, V11, P74
   Powers SK, 2014, PHYSIOLOGY, V29, P27, DOI 10.1152/physiol.00030.2013
   Racinais S, 2017, AM J PHYSIOL-REG I, V312, pR101, DOI 10.1152/ajpregu.00431.2016
   Saleh A, 2000, NAT CELL BIOL, V2, P476, DOI 10.1038/35019510
   Schulz C, 2015, TRENDS CELL BIOL, V25, P265, DOI 10.1016/j.tcb.2014.12.001
   SELYE H, 1961, AM J PATHOL, V38, P481
   Semenza GL, 2011, BBA-MOL CELL RES, V1813, P1263, DOI 10.1016/j.bbamcr.2010.08.006
   Shein NA, 2005, J CEREBR BLOOD F MET, V25, P1456, DOI 10.1038/sj.jcbfm.9600142
   Storey KB, 2015, J EXP BIOL, V218, P150, DOI 10.1242/jeb.106369
   Tetievsky A, 2008, PHYSIOL GENOMICS, V34, P78, DOI 10.1152/physiolgenomics.00215.2007
   Tetievsky A, 2014, J APPL PHYSIOL, V117, P1262, DOI 10.1152/japplphysiol.00422.2014
   Tetievsky A, 2010, J APPL PHYSIOL, V109, P1552, DOI 10.1152/japplphysiol.00469.2010
   Thompson JW, 2013, NEUROTHERAPEUTICS, V10, P789, DOI 10.1007/s13311-013-0202-9
   Umschweif G, 2014, J CEREBR BLOOD F MET, V34, P1381, DOI 10.1038/jcbfm.2014.93
   WYNDHAM CH, 1976, J APPL PHYSIOL, V40, P779, DOI 10.1152/jappl.1976.40.5.779
   Yacobi Assaf, 2014, Temperature (Austin), V1, P57, DOI 10.4161/temp.29719
   Yamada PM, 2007, J APPL PHYSIOL, V103, P1196, DOI 10.1152/japplphysiol.00242.2007
   Yellon DM, 2003, PHYSIOL REV, V83, P1113, DOI 10.1152/physrev.00009.2003
NR 57
TC 15
Z9 18
U1 2
U2 19
PU FRONTIERS MEDIA SA
PI LAUSANNE
PA PO BOX 110, EPFL INNOVATION PARK, BUILDING I, LAUSANNE, 1015,
   SWITZERLAND
SN 1664-042X
J9 FRONT PHYSIOL
JI Front. Physiol.
PD JUL 28
PY 2017
VL 8
AR 548
DI 10.3389/fphys.2017.00548
PG 10
WC Physiology
WE Science Citation Index Expanded (SCI-EXPANDED)
SC Physiology
GA FC0MF
UT WOS:000406531800001
PM 28804462
OA Green Published, gold
DA 2023-03-13
ER

PT J
AU Macias-Benitez, S
   Navarro-Torre, S
   Caballero, P
   Martin, L
   Revilla, E
   Castano, A
   Parrado, J
AF Macias-Benitez, Sandra
   Navarro-Torre, Salvadora
   Caballero, Pablo
   Martin, Luis
   Revilla, Elisa
   Castano, Angelica
   Parrado, Juan
TI Biostimulant Capacity of an Enzymatic Extract From Rice Bran Against
   Ozone-Induced Damage in Capsicum annum
SO FRONTIERS IN PLANT SCIENCE
LA English
DT Article
DE ozone; ROS; rice bran; enzymatic extract; MAPK
ID ACTIVATED PROTEIN-KINASE; GENE-EXPRESSION; GAMMA-ORYZANOL; OXIDATIVE
   STRESS; ANTIOXIDANT; ACID; TOCOTRIENOLS; TOLERANCE; CASCADES; HORMESIS
AB Ozone is a destructive pollutant, damaging crops, and decreasing crop yield. Therefore, there is great interest in finding strategies to alleviate ozone-induced crop losses. In plants, ozone enters leaves through the stomata and is immediately degraded into reactive oxygen species (ROS), producing ROS stress in plants. ROS stress can be controlled by ROS-scavenging systems that include enzymatic or non-enzymatic mechanisms. Our research group has developed a product from rice bran, a by-product of rice milling which has bioactive molecules that act as an antioxidant compound. This product is a water-soluble rice bran enzymatic extract (RBEE) which preserves all the properties and improves the solubility of proteins and the antioxidant components of rice bran. In previous works, the beneficial properties of RBEE have been demonstrated in animals. However, to date, RBEE has not been used as a protective agent against oxidative damage in agricultural fields. The main goal of this study was to investigate the ability of RBEE to be used as a biostimulant by preventing oxidative damage in plants, after ozone exposure. To perform this investigation, pepper plants (Capsicum annuum) exposed to ozone were treated with RBEE. RBEE protected the ozone-induced damage, as revealed by net photosynthetic rate and the content of photosynthetic pigments. RBEE also decreased the induction of antioxidant enzyme activities in leaves (catalase, superoxide dismutase, and ascorbate peroxidase) due to ozone exposure. ROS generation is a common consequence of diverse cellular traumas that also activate the mitogen-activated protein kinase (MAPK) cascade. Thus, it is known that the ozone damages are triggered by the MAPK cascade. To examine the involvement of the MAPK cascade in the ozone damage CaMPK6-1, CaMPK6-2, and CaMKK5 genes were analyzed by qRT-PCR. The results showed the involvement of the MAPK pathway in both, not only in ozone damage but especially in its protection by RBEE. Taken together, these results support that RBEE protects plants against ozone exposure and its use as a new biostimulant could be proposed.
C1 [Macias-Benitez, Sandra; Navarro-Torre, Salvadora; Caballero, Pablo; Martin, Luis; Revilla, Elisa; Castano, Angelica; Parrado, Juan] Univ Seville, Fac Farm, Dept Bioquim & Biol Mol, Seville, Spain.
C3 University of Sevilla
RP Parrado, J (corresponding author), Univ Seville, Fac Farm, Dept Bioquim & Biol Mol, Seville, Spain.
EM parrado@us.es
CR Afzal F, 2014, OXIDATIVE DAMAGE TO PLANTS: ANTIOXIDANT NETWORKS AND SIGNALING, P397, DOI 10.1016/B978-0-12-799963-0.00013-7
   Agathokleous E, 2020, SCI TOTAL ENVIRON, V704, DOI 10.1016/j.scitotenv.2019.135263
   Ahkami AH, 2017, RHIZOSPHERE-NETH, V3, P233, DOI 10.1016/j.rhisph.2017.04.012
   Ahlfors R, 2004, PLANT J, V40, P512, DOI 10.1111/j.1365-313X.2004.02229.x
   Ainsworth EA, 2012, ANNU REV PLANT BIOL, V63, P637, DOI 10.1146/annurev-arplant-042110-103829
   Archambault D.J., 2000, OZONE PROTECTION PLA, DOI [10.5962/bhl.title.115607, DOI 10.5962/BHL.TITLE.115607]
   ARNON DI, 1949, PLANT PHYSIOL, V24, P1, DOI 10.1104/pp.24.1.1
   Avnery S, 2011, ATMOS ENVIRON, V45, P2297, DOI 10.1016/j.atmosenv.2011.01.002
   Bail S, 2008, FOOD CHEM, V108, P1122, DOI 10.1016/j.foodchem.2007.11.063
   Berry R, 2020, COMP BIOCHEM PHYS A, V242, DOI 10.1016/j.cbpa.2020.110658
   Bigeard J, 2015, MOL PLANT, V8, P521, DOI 10.1016/j.molp.2014.12.022
   Bortolin RC, 2016, ECOTOX ENVIRON SAFE, V129, P16, DOI 10.1016/j.ecoenv.2016.03.004
   BRADFORD MM, 1976, ANAL BIOCHEM, V72, P248, DOI 10.1016/0003-2697(76)90527-3
   Calabrese EJ, 2009, ENVIRON HEALTH PERSP, V117, P1339, DOI 10.1289/ehp.0901002
   Castagna A, 2009, ENVIRON POLLUT, V157, P1461, DOI 10.1016/j.envpol.2008.09.029
   Chen JN, 2019, RSC ADV, V9, P40109, DOI 10.1039/c9ra08771k
   Colla G, 2014, FRONT PLANT SCI, V5, DOI 10.3389/fpls.2014.00448
   Didyk NP, 2011, ACTA PHYSIOL PLANT, V33, P25, DOI 10.1007/s11738-010-0527-5
   Dong CX, 2020, SCI HORTIC-AMSTERDAM, V267, DOI 10.1016/j.scienta.2020.109355
   du Jardin P, 2015, SCI HORTIC-AMSTERDAM, V196, P3, DOI 10.1016/j.scienta.2015.09.021
   Duarte B, 2015, PLANT PHYSIOL BIOCH, V97, P217, DOI 10.1016/j.plaphy.2015.10.015
   ESTERBAUER H, 1990, METHOD ENZYMOL, V186, P407
   Foyer CH, 2009, ANTIOXID REDOX SIGN, V11, P861, DOI 10.1089/ars.2008.2177
   Franco D, 2007, BIORESOURCE TECHNOL, V98, P3506, DOI 10.1016/j.biortech.2006.11.012
   Gill SS, 2010, PLANT PHYSIOL BIOCH, V48, P909, DOI 10.1016/j.plaphy.2010.08.016
   Goufo P, 2014, FOOD SCI NUTR, V2, P75, DOI 10.1002/fsn3.86
   Guo WL, 2012, GENET MOL RES, V11, P4063, DOI 10.4238/2012.September.10.5
   Gurav RG, 2013, ENVIRON SCI POLLUT R, V20, P4532, DOI 10.1007/s11356-012-1405-z
   He M, 2020, FRONT PLANT SCI, V11, DOI 10.3389/fpls.2020.562785
   Hettenhausen C, 2015, INSECT SCI, V22, P157, DOI 10.1111/1744-7917.12128
   HISCOX JD, 1979, CAN J BOT, V57, P1332, DOI 10.1139/b79-163
   Kangasjarvi J, 2005, PLANT CELL ENVIRON, V28, P1021, DOI 10.1111/j.1365-3040.2005.01325.x
   Komis G, 2011, CURR OPIN PLANT BIOL, V14, P650, DOI 10.1016/j.pbi.2011.07.008
   Lemus C, 2014, WHEAT AND RICE IN DISEASE PREVENTION AND HEALTH: BENEFITS, RISKS AND MECHANISMS OF WHOLE GRAINS IN HEALTH PROMOTION, P409, DOI 10.1016/B978-0-12-401716-0.00032-5
   Li YH, 2008, FOOD CHEM, V106, P444, DOI 10.1016/j.foodchem.2007.04.067
   Liu YK, 2017, REDOX BIOL, V11, P192, DOI 10.1016/j.redox.2016.12.009
   Liu YK, 2012, PLANT CELL REP, V31, P1, DOI 10.1007/s00299-011-1130-y
   Liu ZQ, 2015, FRONT PLANT SCI, V6, DOI 10.3389/fpls.2015.00780
   Livak KJ, 2001, METHODS, V25, P402, DOI 10.1006/meth.2001.1262
   Lopez-Jurado J, 2020, ENVIRON EXP BOT, V171, DOI 10.1016/j.envexpbot.2019.103956
   Mandal MK, 2012, PLANT CELL, V24, P1654, DOI 10.1105/tpc.112.096768
   Massarolo KC, 2017, FOOD CHEM, V228, P43, DOI 10.1016/j.foodchem.2017.01.127
   Mattson MP, 2008, AGEING RES REV, V7, P1, DOI 10.1016/j.arr.2007.08.007
   Miles GP, 2005, ENVIRON POLLUT, V138, P230, DOI 10.1016/j.envpol.2005.04.017
   Mills G, 2007, ATMOS ENVIRON, V41, P2630, DOI 10.1016/j.atmosenv.2006.11.016
   Minatel IO, 2016, INT J MOL SCI, V17, DOI 10.3390/ijms17081107
   Oszlanyi R, 2020, INT J BIOL MACROMOL, V161, P864, DOI 10.1016/j.ijbiomac.2020.06.050
   Paredes-Paliz K, 2018, PLANT BIOLOGY, V20, P497, DOI 10.1111/plb.12693
   Parrado J, 2006, FOOD CHEM, V98, P742, DOI 10.1016/j.foodchem.2005.07.016
   Parrado J, 2003, EUR J NUTR, V42, P307, DOI 10.1007/s00394-003-0424-4
   Perez-Palaciosa P, 2017, ENVIRON TECHNOL, V38, P2877, DOI 10.1080/09593330.2017.1281350
   Perez-Ternero C, 2017, J FUNCT FOODS, V32, P58, DOI 10.1016/j.jff.2017.02.014
   Poschenrieder C, 2013, PLANT SCI, V212, P15, DOI 10.1016/j.plantsci.2013.07.012
   Revilla E, 2013, FOOD CHEM, V136, P526, DOI 10.1016/j.foodchem.2012.08.044
   Revilla E, 2009, FOOD RES INT, V42, P387, DOI 10.1016/j.foodres.2009.01.010
   Rodriguez-Morgado B, 2015, ENVIRON TECHNOL, V36, P2217, DOI 10.1080/09593330.2015.1024760
   Sachdev S, 2021, ANTIOXIDANTS-BASEL, V10, DOI 10.3390/antiox10020277
   Samajova O, 2013, BIOTECHNOL ADV, V31, P118, DOI 10.1016/j.biotechadv.2011.12.002
   Samuel MA, 2000, PLANT J, V22, P367, DOI 10.1046/j.1365-313x.2000.00741.x
   Maria CS, 2016, J CEREAL SCI, V72, P54, DOI 10.1016/j.jcs.2016.09.010
   Santa-Maria C, 2010, FOOD CHEM TOXICOL, V48, P83, DOI 10.1016/j.fct.2009.09.019
   Sharma P., 2012, J BOT, V2012, P26, DOI [DOI 10.1155/2012/217037, 10.1155/2012/21703]
   Smekalova V, 2014, BIOTECHNOL ADV, V32, P2, DOI 10.1016/j.biotechadv.2013.07.009
   Sofo A, 2015, INT J MOL SCI, V16, P13561, DOI 10.3390/ijms160613561
   Vainonen JP, 2015, PLANT CELL ENVIRON, V38, P240, DOI 10.1111/pce.12273
   Vargas-Hernandez M, 2017, FRONT PLANT SCI, V8, DOI 10.3389/fpls.2017.01762
   Wiegant FAC, 2013, DOSE-RESPONSE, V11, P413, DOI 10.2203/dose-response.12-030.Wiegant
   Xu J, 2015, TRENDS PLANT SCI, V20, P56, DOI 10.1016/j.tplants.2014.10.001
   Xu S, 2017, NEW ZEAL J MAR FRESH, V51, P223, DOI 10.1080/00288330.2016.1197286
   Xu ZM, 2001, J AGR FOOD CHEM, V49, P2077, DOI 10.1021/jf0012852
   Yaeno T, 2004, PLANT J, V40, P931, DOI 10.1111/j.1365-313X.2004.02260.x
   Yakhin OI, 2017, FRONT PLANT SCI, V7, DOI 10.3389/fpls.2016.02049
   Zdunska K, 2018, SKIN PHARMACOL PHYS, V31, P332, DOI 10.1159/000491755
   Zhang Y, 2019, BMC PLANT BIOL, V19, DOI 10.1186/s12870-019-2148-5
NR 74
TC 2
Z9 3
U1 1
U2 3
PU FRONTIERS MEDIA SA
PI LAUSANNE
PA AVENUE DU TRIBUNAL FEDERAL 34, LAUSANNE, CH-1015, SWITZERLAND
SN 1664-462X
J9 FRONT PLANT SCI
JI Front. Plant Sci.
PD NOV 19
PY 2021
VL 12
AR 749422
DI 10.3389/fpls.2021.749422
PG 13
WC Plant Sciences
WE Science Citation Index Expanded (SCI-EXPANDED)
SC Plant Sciences
GA XJ0JW
UT WOS:000726486800001
PM 34868133
DA 2023-03-13
ER

PT J
AU Gonzalez-Paramas, AM
   Brighenti, V
   Bertoni, L
   Marcelloni, L
   Ayuda-Duran, B
   Gonzalez-Manzano, S
   Pellati, F
   Santos-Buelga, C
AF Gonzalez-Paramas, Ana M.
   Brighenti, Virginia
   Bertoni, Laura
   Marcelloni, Laura
   Ayuda-Duran, Begona
   Gonzalez-Manzano, Susana
   Pellati, Federica
   Santos-Buelga, Celestino
TI Assessment of the In Vivo Antioxidant Activity of an Anthocyanin-Rich
   Bilberry Extract Using theCaenorhabditis elegansModel
SO ANTIOXIDANTS
LA English
DT Article
DE Vaccinium myrtillusL; ROS; thermal stress; insulin; IGF-1 signaling;
   DAF-16; HSF-1
ID VACCINIUM-MYRTILLUS L.; LIFE-SPAN; CAENORHABDITIS-ELEGANS; OXIDATIVE
   STRESS; METHYLATED METABOLITES; HEALTH-BENEFITS; FREE-RADICALS;
   RESISTANCE; BIOAVAILABILITY; POLYPHENOLS
AB Anthocyanins have been associated with several health benefits, although the responsible mechanisms are not well established yet. In the present study, an anthocyanin-rich extract from bilberry (Vaccinium myrtillusL.) was tested in order to evaluate its capacity to modulate reactive oxygen species (ROS) production and resistance to thermally induced oxidative stress, using the nematodeCaenorhabditis elegansas an in vivo model. The assays were carried out with the wild-type N2 strain and the mutant strainsdaf-16(mu86)I andhsf-1(sy441), which were grown in the presence of two anthocyanin extract concentrations (5 and 10 mu g/mL in the culture medium) and further subjected to thermal stress. The treatment with the anthocyanin extract at 5 mu g/mL showed protective effects on the accumulation of ROS and increased thermal resistance inC. elegans, both in stressed and non-stressed young and aged worms. However, detrimental effects were observed in nematodes treated with 10 mu g/mL, leading to a higher worm mortality rate compared to controls, which was interpreted as a hormetic response. These findings suggested that the effects of the bilberry extract onC. elegansmight not rely on its direct antioxidant capacity, but other mechanisms could also be involved. Additional assays were performed in two mutant strains with loss-of-function for DAF-16 (abnormal DAuer Formation factor 16) and HSF-1 (Heat Shock Factor 1) transcription factors, which act downstream of the insulin/insulin like growth factor-1 (IGF-1) signaling pathway. The results indicated that the modulation of these factors could be behind the improvement in the resistance against thermal stress produced by bilberry anthocyanins in young individuals, whereas they do not totally explain the effects produced in worms in the post-reproductive development stage. Further experiments are needed to continue uncovering the mechanisms behind the biological effects of anthocyanins in living organisms, as well as to establish whether they fall within the hormesis concept.
C1 [Gonzalez-Paramas, Ana M.; Ayuda-Duran, Begona; Gonzalez-Manzano, Susana; Santos-Buelga, Celestino] Univ Salamanca, Fac Farm, Unidad Nutr & Bromatol, Grp Invest Polifenoles, Campus Miguel de Unamuno, Salamanca 37007, Spain.
   [Brighenti, Virginia; Bertoni, Laura; Marcelloni, Laura; Pellati, Federica] Univ Modena & Reggio Emilia, Dept Life Sci, Via G Campi 103, I-41125 Modena, Italy.
C3 University of Salamanca; Universita di Modena e Reggio Emilia
RP Santos-Buelga, C (corresponding author), Univ Salamanca, Fac Farm, Unidad Nutr & Bromatol, Grp Invest Polifenoles, Campus Miguel de Unamuno, Salamanca 37007, Spain.; Pellati, F (corresponding author), Univ Modena & Reggio Emilia, Dept Life Sci, Via G Campi 103, I-41125 Modena, Italy.
EM paramas@usal.es; virginia.brighenti@unimore.it;
   laurabertoni21@gmail.com; 186958@studenti.unimore.it;
   bego_ayuda@usal.es; susanagm@usal.es; federica.pellati@unimore.it;
   csb@usal.es
RI Ayuda-Durán, Begoña/AAH-6908-2019; Santos-Buelga, Celestino/A-1071-2008;
   González-Paramás, Ana M/D-2229-2011; González-Paramás, Ana
   María/O-3771-2019
OI Ayuda-Durán, Begoña/0000-0001-9001-7399; Santos-Buelga,
   Celestino/0000-0001-6592-5299; González-Paramás, Ana
   M/0000-0001-5477-0703; González-Paramás, Ana María/0000-0001-5477-0703;
   Gonzalez Manzano, Susana/0000-0002-5739-515X
FU Spanish Ministerio de Economia y Competitividad (MINECO)
   [AGL2015-64522-C2]; Fondo Europeo de Desarrollo Regional
   (FEDER)-Interreg Espana-Portugal Programme [0377_IBERPHENOL_6_E];
   University of Modena and Reggio Emilia, Italy
FX This research was funded by the Spanish Ministerio de Economia y
   Competitividad (MINECO Projects AGL2015-64522-C2) and Fondo Europeo de
   Desarrollo Regional (FEDER)-Interreg Espana-Portugal Programme (Project
   ref. 0377_IBERPHENOL_6_E). The research was also funded by the
   Departmental FAR2015 project "Innovative methods for the extraction and
   chromatographic analysis of bioactive polyphenols in berry fruits" (P.I.
   Prof. Federica Pellati) by the University of Modena and Reggio Emilia,
   Italy.
CR Ancillotti C, 2016, FOOD CHEM, V204, P176, DOI 10.1016/j.foodchem.2016.02.106
   [Anonymous], 2015, DRIED BILB FRUIT VAC
   Ayuda-Duran B, 2019, ANTIOXIDANTS-BASEL, V8, DOI 10.3390/antiox8120585
   Ayuda-Duran B, 2019, PLOS ONE, V14, DOI 10.1371/journal.pone.0199483
   Basu A, 2010, NUTR REV, V68, P168, DOI 10.1111/j.1753-4887.2010.00273.x
   Blackwell TK, 2015, FREE RADICAL BIO MED, V88, P290, DOI 10.1016/j.freeradbiomed.2015.06.008
   Bruskov VI, 2002, NUCLEIC ACIDS RES, V30, P1354, DOI 10.1093/nar/30.6.1354
   Burdulis D, 2009, ACTA POL PHARM, V66, P399
   Calabrese EJ, 2017, NPJ AGING MECH DIS, V3, DOI 10.1038/s41514-017-0013-z
   Calabrese EJ, 2001, TRENDS PHARMACOL SCI, V22, P285, DOI 10.1016/S0165-6147(00)01719-3
   Castro L, 2001, NUTRITION, V17, P161, DOI 10.1016/S0899-9007(00)00570-0
   Chen W, 2013, J PHARM PHARMACOL, V65, P682, DOI 10.1111/jphp.12023
   Chen W, 2013, J AGR FOOD CHEM, V61, P3047, DOI 10.1021/jf3054643
   Chu W, 2011, HERBAL MED BIOMOLECU, P55, DOI DOI 10.1201/B10787-5
   Czank C, 2013, AM J CLIN NUTR, V97, P995, DOI 10.3945/ajcn.112.049247
   de Ferrars RM, 2014, MOL NUTR FOOD RES, V58, P490, DOI 10.1002/mnfr.201300322
   Droge W, 2002, PHYSIOL REV, V82, P47, DOI 10.1152/physrev.00018.2001
   Duenas M, 2013, PHARMACOL RES, V76, P41, DOI 10.1016/j.phrs.2013.07.001
   Escribano-Bailon MT, 2002, METHODS IN POLYPHENOL ANALYSIS, P1
   Espin S, 2016, FOOD CHEM, V194, P1073, DOI 10.1016/j.foodchem.2015.07.131
   Finkel T, 2000, NATURE, V408, P239, DOI 10.1038/35041687
   Gonzalez-Manzano S, 2012, J AGR FOOD CHEM, V60, P8911, DOI 10.1021/jf3004256
   Griffiths HR, 2005, REDOX REP, V10, P273, DOI 10.1179/135100005X83680
   Habanova M, 2016, NUTR RES, V36, P1415, DOI 10.1016/j.nutres.2016.11.010
   Halliwell B, 2008, ARCH BIOCHEM BIOPHYS, V476, P107, DOI 10.1016/j.abb.2008.01.028
   Hope I. A., 1999, PRACTICAL APPROACH S
   Hopps E, 2010, NUTR METAB CARDIOVAS, V20, P72, DOI 10.1016/j.numecd.2009.06.002
   Hsu AL, 2003, SCIENCE, V300, P1142, DOI 10.1126/science.1083701
   Kalt W, 2017, FOOD FUNCT, V8, P4563, DOI [10.1039/C7FO01074E, 10.1039/c7fo01074e]
   Kampkotter A, 2008, COMP BIOCHEM PHYS B, V149, P314, DOI 10.1016/j.cbpb.2007.10.004
   Kampkotter A, 2007, TOXICOLOGY, V234, P113, DOI 10.1016/j.tox.2007.02.006
   Kim GH, 2015, EXP NEUROBIOL, V24, P325, DOI 10.5607/en.2015.24.4.325
   Lila MA, 2016, ANNU REV FOOD SCI T, V7, P375, DOI 10.1146/annurev-food-041715-033346
   Magalhaes LM, 2008, ANAL CHIM ACTA, V613, P1, DOI 10.1016/j.aca.2008.02.047
   McGhie TK, 2003, J AGR FOOD CHEM, V51, P4539, DOI 10.1021/jf026206w
   Meng J, 2017, REDOX BIOL, V11, P365, DOI 10.1016/j.redox.2016.12.026
   Milbury PE, 2010, J AGR FOOD CHEM, V58, P3950, DOI 10.1021/jf903529m
   Murphy C.T., 2013, INSULIN INSULIN GROW
   Oliveira SR, 2012, J NEUROL SCI, V321, P49, DOI 10.1016/j.jns.2012.07.045
   Peixoto H, 2016, J AGR FOOD CHEM, V64, P1283, DOI 10.1021/acs.jafc.5b05812
   Pietsch K, 2011, BIOGERONTOLOGY, V12, P329, DOI 10.1007/s10522-011-9334-7
   Pires TCSP, 2020, CURR PHARM DESIGN, V26, P1917, DOI 10.2174/1381612826666200317132507
   Pojer E, 2013, COMPR REV FOOD SCI F, V12, P483, DOI 10.1111/1541-4337.12024
   Poole CF, 2003, TRAC-TREND ANAL CHEM, V22, P362, DOI 10.1016/S0165-9936(03)00605-8
   Prencipe FP, 2014, J PHARMACEUT BIOMED, V89, P257, DOI 10.1016/j.jpba.2013.11.016
   Prior RL, 2005, J AGR FOOD CHEM, V53, P4290, DOI 10.1021/jf0502698
   Reis JF, 2016, J TRANSL MED, V14, DOI 10.1186/s12967-016-1076-5
   Santos-Buelga C., 2015, RECENT ADV MED CHEM, P10
   Santos-Buelga Celestino, 2012, Methods Mol Biol, V864, P427, DOI 10.1007/978-1-61779-624-1_17
   Saul N, 2011, J NAT PROD, V74, P1713, DOI 10.1021/np200011a
   Saul N, 2009, MECH AGEING DEV, V130, P477, DOI 10.1016/j.mad.2009.05.005
   Smeriglio A, 2016, PHYTOTHER RES, V30, P1265, DOI 10.1002/ptr.5642
   Son TG, 2008, NEUROMOL MED, V10, P236, DOI 10.1007/s12017-008-8037-y
   Subash S, 2014, NEURAL REGEN RES, V9, P1557, DOI 10.4103/1673-5374.139483
   Surco-Laos F, 2012, FOOD RES INT, V46, P514, DOI 10.1016/j.foodres.2011.10.014
   Surco-Laos F, 2011, FOOD FUNCT, V2, P445, DOI 10.1039/c1fo10049a
   Talavera S, 2003, J NUTR, V133, P4178, DOI 10.1093/jn/133.12.4178
   Talavera S, 2004, J NUTR, V134, P2275, DOI 10.1093/jn/134.9.2275
   Tambara AL, 2018, FOOD CHEM TOXICOL, V120, P639, DOI 10.1016/j.fct.2018.07.057
[truncated: 1,455,936 more chars]
